# Supplementary material for: The embryonic origins of site-specific arthritis
Source: Nat Immunol. 2026 Jun 8;27(7):1390–403. doi: 10.1038/s41590-026-02542-2 (PMC13310765; doi:10.1038/s41590-026-02542-2)
Supplement: Supplementary file 4 — Sample overview. [file 41590_2026_2542_MOESM4_ESM.xlsx]

## Sheet: sample_overview
sample_id	ageWeeks	joint	replicate	sex	exp_batch	digestion_protocol	sorted_viability
embryo_12wk_finger_DIP_R1	12	DIP	R1	female	7	v3	sorted
embryo_12wk_finger_DIP_R2	12	DIP	R2	male	7	v3	sorted
embryo_12wk_finger_DIP_R3	12	DIP	R3	female	8	v3	unsorted
embryo_12wk_finger_PIP_R1	12	PIP	R1	female	7	v3	sorted
embryo_12wk_finger_PIP_R2	12	PIP	R2	male	7	v3	sorted
embryo_12wk_finger_PIP_R3	12	PIP	R3	female	8	v3	sorted
embryo_14wk_finger_DIP_R1	14	DIP	R1	female	5	v3	sorted
embryo_14wk_finger_PIP_R1	14	PIP	R1	female	5	v3	unsorted
embryo_8wk_finger_DIP_R1	8	DIP	R1	female	4	v2	unsorted
embryo_8wk_finger_PIP_R1	8	PIP	R1	female	4	v2	unsorted
embryo_9wk_finger_DIP_R1	9	DIP	R1	female	6	v3	sorted
embryo_9wk_finger_DIP_R2	9	DIP	R2	female	9	v3	unsorted
embryo_9wk_finger_PIP_R1	9	PIP	R1	female	6	v3	unsorted
embryo_9wk_finger_PIP_R2	9	PIP	R2	female	9	v3	sorted
