# Supplementary material for: The embryonic origins of site-specific arthritis
Source: Nat Immunol. 2026 Jun 8;27(7):1390–403. doi: 10.1038/s41590-026-02542-2 (PMC13310765; doi:10.1038/s41590-026-02542-2)
Supplement: Supplementary file 5 — List of scRNAseq embeddings. [file 41590_2026_2542_MOESM5_ESM.xlsx]

## Sheet: Sheet1
Subset	Figure	Integration (scVI) configuration	nn Graph, UMAP, clustering parameters	Cell types removed
All cells	Extended Data Fig. S2a	Default parameters with regression of % mito and cell cycle phases (both S and G2M)	nnGraph: nSCVI_comp=30, k=15; UMAP: min.dist 0.1; Clustering: Leiden, resolution 2	None
Atlas main figure (incl tenocytes)	Fig. 1	Regress mito content and cell cycle phases (both S and G2M)	nnGraph: nSCVI_comp=30, k=20; UMAP: min.dist 0.5; Clustering: Leiden, resolution 2	Keratinocytes, myocyte-related cells, erythrocytes, cluster with high mito content, NRK+IRF+ cluster
Stromal cells 1	ExtendedData Fig 3a	Regress mito content and cell cycle phases (both S and G2M)	nnGraph: nSCVI_comp=30, k=15; UMAP: min.dist 0; Clustering: Leiden, resolution 1.2	myeloid cells, endothelial cells, pericytes, lymphatic endothelial cells, glial cells
Stromal cells 2	Extended Data Fig. 4a, Fig. 2a	Regress cell cycle gene expression	30 neighbours, UMAP min dist 0.1, Leiden clustering resolution 1 (with further manual curation)	Skin precursors (TWIST2+), tenocytes, MSX1+ cells, low quality cells
Soft-tissue Fibroblasts	Fig. 3a	Regress cell cycle phases (both S and G2M)	20 neighbors, Leiden clustering resolution 0.5	Cartilage and CZSC
Cartilage cells	Fig. 3b	Regress cell cycle phases (both S and G2M)	20 neighbors, Leiden clustering resolution 0.5	SF
