# Supplementary material for: The embryonic origins of site-specific arthritis
Source: Nat Immunol. 2026 Jun 8;27(7):1390–403. doi: 10.1038/s41590-026-02542-2 (PMC13310765; doi:10.1038/s41590-026-02542-2)
Supplement: Supplementary file 6 — Top markers for ‘all cells’ embedding (Extended Data Fig. 1b). [file 41590_2026_2542_MOESM6_ESM.xlsx]

## Sheet: filtered_markers
cluster	gene	gene_id	p_val	p.adj	avg_logFC	pct.1	pct.2
0	PRG4	ENSG00000116690	0	0	1.44	0.528	0.124
0	CCN3	ENSG00000136999	0	0	1.36	0.926	0.443
0	C11orf96	ENSG00000187479	0	0	1.26	0.875	0.408
0	TPPP3	ENSG00000159713	0	0	1.15	0.814	0.247
0	TMSB4X	ENSG00000205542	0	0	1.14	0.997	0.892
0	CAV1	ENSG00000105974	0	0	1.1	0.827	0.422
0	TIMP3	ENSG00000100234	0	0	1.06	0.874	0.555
0	SCARA5	ENSG00000168079	0	0	0.998	0.665	0.182
0	IGFBP6	ENSG00000167779	0	0	0.992	0.693	0.376
0	CKB	ENSG00000166165	0	0	0.967	0.671	0.305
0	OLFML2A	ENSG00000185585	0	0	0.931	0.558	0.107
0	CREB5	ENSG00000146592	0	0	0.926	0.953	0.595
0	S100A10	ENSG00000197747	0	0	0.923	0.999	0.934
0	PLAC9	ENSG00000189129	0	0	0.922	0.998	0.889
0	CRIP1	ENSG00000213145	0	0	0.913	0.921	0.642
0	RSPO3	ENSG00000146374	0	0	0.872	0.657	0.197
0	ANXA1	ENSG00000135046	0	0	0.87	0.993	0.736
0	FILIP1L	ENSG00000168386	0	0	0.854	0.738	0.308
0	S100A6	ENSG00000197956	0	0	0.82	0.998	0.946
0	HBEGF	ENSG00000113070	0	0	0.816	0.548	0.25
0	CD44	ENSG00000026508	0	0	0.812	0.707	0.305
0	CAPS	ENSG00000105519	0	0	0.811	0.47	0.097
0	ATP2B1	ENSG00000070961	0	0	0.794	0.762	0.428
0	FAP	ENSG00000078098	0	0	0.789	0.828	0.357
0	MEOX2	ENSG00000106511	0	0	0.784	0.792	0.312
0	CD55	ENSG00000196352	0	0	0.778	0.623	0.307
0	CALCRL	ENSG00000064989	0	0	0.774	0.463	0.083
0	FABP3	ENSG00000121769	0	0	0.763	0.495	0.151
0	ITM2B	ENSG00000136156	0	0	0.76	0.981	0.884
0	HSPB1	ENSG00000106211	0	0	0.758	0.938	0.785
0	CLEC3B	ENSG00000163815	0	0	0.75	0.634	0.169
0	S100A11	ENSG00000163191	0	0	0.744	0.994	0.898
0	TNXB		0	0	0.742	0.812	0.298
0	LRRN4CL	ENSG00000177363	0	0	0.737	0.715	0.234
0	AXL	ENSG00000167601	0	0	0.732	0.82	0.49
0	EMP3	ENSG00000142227	0	0	0.715	0.98	0.863
0	AK1	ENSG00000106992	0	0	0.7	0.76	0.356
0	AKAP12	ENSG00000131016	0	0	0.696	0.613	0.245
0	MATN2	ENSG00000132561	0	0	0.696	0.71	0.355
0	S100A4	ENSG00000196154	0	0	0.681	0.907	0.658
0	LAMA4	ENSG00000112769	0	0	0.68	0.821	0.412
0	GLIPR2	ENSG00000122694	0	0	0.667	0.802	0.371
0	TAGLN2	ENSG00000158710	0	0	0.663	0.917	0.617
0	UGP2	ENSG00000169764	0	0	0.663	0.825	0.509
0	H19		0	0	0.662	0.962	0.746
0	UAP1	ENSG00000117143	0	0	0.66	0.683	0.441
0	DPYSL3	ENSG00000113657	0	0	0.655	0.822	0.415
0	MT2A	ENSG00000125148	0	0	0.647	0.57	0.274
0	MXRA7	ENSG00000182534	0	0	0.639	0.683	0.348
0	SDC2	ENSG00000169439	0	0	0.638	0.826	0.535
0	BTC	ENSG00000174808	0	0	0.631	0.453	0.108
0	FSTL1	ENSG00000163430	0	0	0.626	0.984	0.847
0	CENPW	ENSG00000203760	0	0	0.616	0.596	0.25
0	FGL2	ENSG00000127951	0	0	0.596	0.513	0.151
0	GAS7	ENSG00000007237	0	0	0.595	0.603	0.241
0	LAMC1	ENSG00000135862	0	0	0.583	0.703	0.313
0	ADGRG2	ENSG00000173698	0	0	0.579	0.746	0.352
0	IFI27L2		0	0	0.572	0.615	0.35
0	ARHGAP6	ENSG00000047648	0	0	0.572	0.472	0.113
0	SEMA3C	ENSG00000075223	0	0	0.569	0.706	0.32
0	RHOQ	ENSG00000119729	0	0	0.567	0.661	0.324
0	EBF1	ENSG00000164330	0	0	0.566	0.792	0.398
0	SOX5	ENSG00000134532	0	0	0.562	0.634	0.278
0	ANXA4	ENSG00000196975	0	0	0.561	0.734	0.39
0	LTBP4	ENSG00000090006	0	0	0.56	0.905	0.605
0	VSIR	ENSG00000107738	0	0	0.557	0.543	0.184
0	RGCC	ENSG00000102760	0	0	0.553	0.838	0.529
0	CYP1B1	ENSG00000138061	0	0	0.549	0.558	0.253
0	FBN1	ENSG00000166147	0	0	0.546	0.867	0.599
0	NOVA1	ENSG00000139910	0	0	0.544	0.783	0.478
0	LOXL1	ENSG00000129038	0	0	0.537	0.687	0.38
0	SH3BGRL3	ENSG00000142669	0	0	0.535	0.923	0.744
0	ABLIM1	ENSG00000099204	0	0	0.535	0.616	0.248
0	CALM1	ENSG00000198668	0	0	0.532	0.976	0.871
0	SULF1	ENSG00000137573	0	0	0.531	0.693	0.317
0	COL6A1	ENSG00000142156	0	0	0.526	0.992	0.873
0	FYN	ENSG00000010810	0	0	0.524	0.625	0.272
0	PHLDA2		0	0	0.519	0.481	0.201
0	CD81	ENSG00000110651	0	0	0.512	0.999	0.949
0	FAM20A	ENSG00000108950	0	0	0.512	0.408	0.075
0	GPRC5A	ENSG00000013588	0	0	0.512	0.594	0.278
0	CLIC1	ENSG00000231313	0	0	0.511	0.926	0.732
0	MXRA5	ENSG00000101825	0	0	0.51	0.693	0.423
0	FABP5	ENSG00000164687	0	0	0.51	0.796	0.582
0	NEAT1	ENSG00000245532	0	0	0.509	0.692	0.43
0	MEDAG	ENSG00000102802	0	0	0.507	0.414	0.107
0	MSN	ENSG00000147065	0	0	0.498	0.743	0.44
0	PLP2	ENSG00000102007	0	0	0.497	0.805	0.556
0	CPNE8	ENSG00000139117	0	0	0.479	0.54	0.202
0	DPYSL2	ENSG00000092964	0	0	0.473	0.813	0.492
0	EPB41L3	ENSG00000082397	0	0	0.471	0.549	0.221
0	GAP43	ENSG00000172020	0	0	0.466	0.258	0.08
0	LPAR1	ENSG00000198121	0	0	0.461	0.576	0.239
0	ZFHX4	ENSG00000091656	0	0	0.458	0.827	0.447
0	NR2F2	ENSG00000185551	0	0	0.453	0.72	0.369
0	ANXA2	ENSG00000182718	0	0	0.453	0.993	0.886
0	NBL1	ENSG00000158747	0	0	0.446	0.851	0.568
0	NDUFA4L2	ENSG00000185633	0	0	0.446	0.647	0.345
0	CA4	ENSG00000167434	0	0	0.443	0.199	0.019
0	ANTXR2	ENSG00000163297	0	0	0.441	0.499	0.177
0	EMP1	ENSG00000134531	0	0	0.439	0.92	0.657
0	C1QTNF7	ENSG00000163145	0	0	0.435	0.329	0.066
0	ARPC1B	ENSG00000130429	0	0	0.435	0.734	0.425
0	ITIH5	ENSG00000123243	0	0	0.434	0.355	0.085
0	ABI3BP	ENSG00000154175	0	0	0.432	0.818	0.525
0	DCBLD2	ENSG00000057019	0	0	0.431	0.462	0.19
0	SFRP1	ENSG00000104332	0	0	0.424	0.346	0.124
0	ZSWIM6	ENSG00000130449	0	0	0.423	0.436	0.158
0	ACTB	ENSG00000075624	0	0	0.422	0.997	0.973
0	EREG	ENSG00000124882	0	0	0.421	0.252	0.04
0	PLPP3	ENSG00000162407	0	0	0.415	0.769	0.513
0	PDZRN4	ENSG00000165966	0	0	0.41	0.339	0.052
0	CXXC5	ENSG00000171604	0	0	0.408	0.599	0.29
0	AHNAK	ENSG00000124942	0	0	0.405	0.937	0.763
0	RRAS	ENSG00000126458	0	0	0.402	0.669	0.42
0	GRK5	ENSG00000198873	0	0	0.401	0.389	0.149
0	VIM	ENSG00000026025	0	0	0.399	1	0.98
0	TES	ENSG00000135269	0	0	0.397	0.54	0.264
0	CRIP2	ENSG00000182809	0	0	0.397	0.782	0.486
0	DEFB1		0	0	0.395	0.173	0.036
0	GPSM2	ENSG00000121957	0	0	0.388	0.652	0.352
0	RHOC	ENSG00000155366	0	0	0.386	0.863	0.657
0	ANXA7	ENSG00000138279	0	0	0.385	0.634	0.359
0	CNFN	ENSG00000105427	0	0	0.376	0.263	0.054
0	PDE1C	ENSG00000154678	0	0	0.372	0.311	0.048
0	HAS1	ENSG00000105509	0	0	0.364	0.213	0.05
0	ACVRL1	ENSG00000139567	0	0	0.363	0.407	0.14
0	ADAMTS19	ENSG00000145808	0	0	0.362	0.387	0.125
0	ZNF385A	ENSG00000161642	0	0	0.355	0.503	0.227
0	CASP3	ENSG00000164305	0	0	0.353	0.517	0.259
0	RGS10	ENSG00000148908	0	0	0.352	0.536	0.284
0	MYL6	ENSG00000092841	0	0	0.351	0.995	0.957
0	MAF	ENSG00000178573	0	0	0.351	0.539	0.25
0	EXT1	ENSG00000182197	0	0	0.347	0.535	0.269
0	CAVIN3	ENSG00000170955	0	0	0.346	0.732	0.464
0	DLC1	ENSG00000164741	0	0	0.343	0.757	0.508
0	LMNA	ENSG00000160789	0	0	0.342	0.993	0.916
0	ARHGAP21	ENSG00000107863	0	0	0.341	0.636	0.372
0	COL6A2	ENSG00000142173	0	0	0.341	0.997	0.94
0	COL6A6	ENSG00000206384	0	0	0.338	0.487	0.196
0	BMP4	ENSG00000125378	0	0	0.337	0.511	0.244
0	DIAPH1	ENSG00000131504	0	0	0.337	0.475	0.224
0	TUBB6	ENSG00000176014	0	0	0.336	0.579	0.325
0	MAN1A1	ENSG00000111885	0	0	0.335	0.593	0.33
0	DBNDD2	ENSG00000244274	0	0	0.332	0.323	0.079
0	WDR1	ENSG00000071127	0	0	0.331	0.464	0.236
0	ANK3	ENSG00000151150	0	0	0.328	0.447	0.192
0	ADCY1	ENSG00000164742	0	0	0.316	0.358	0.121
0	RALA	ENSG00000006451	0	0	0.316	0.607	0.353
0	GPNMB	ENSG00000136235	0	0	0.315	0.518	0.247
0	PAMR1	ENSG00000149090	0	0	0.315	0.385	0.154
0	LRRC8C	ENSG00000171488	0	0	0.312	0.364	0.121
0	PPP1R1A	ENSG00000135447	0	0	0.31	0.231	0.057
0	RASL10A	ENSG00000100276	0	0	0.309	0.314	0.098
0	ECM1	ENSG00000143369	0	0	0.308	0.285	0.08
0	GALNT15	ENSG00000131386	0	0	0.306	0.302	0.101
0	SELENOW	ENSG00000178980	0	0	0.304	0.925	0.768
0	ADAMTS16	ENSG00000145536	0	0	0.302	0.229	0.034
0	PKDCC	ENSG00000162878	0	0	0.298	0.42	0.186
0	HEG1	ENSG00000173706	0	0	0.297	0.375	0.135
0	PTMS	ENSG00000159335	0	0	0.295	0.984	0.902
0	FAM49A		0	0	0.286	0.296	0.107
0	C11orf87	ENSG00000185742	0	0	0.286	0.204	0.039
0	SLC9A3R1	ENSG00000109062	0	0	0.282	0.252	0.055
0	ADAM15	ENSG00000143537	0	0	0.28	0.418	0.164
0	PCDH7	ENSG00000169851	0	0	0.278	0.334	0.13
0	IFI27		0	0	0.271	0.16	0.036
0	TENM1	ENSG00000009694	0	0	0.269	0.287	0.089
0	RSPO2	ENSG00000147655	0	0	0.269	0.241	0.066
0	EBF2	ENSG00000221818	0	0	0.269	0.321	0.112
0	PRDM8	ENSG00000152784	0	0	0.269	0.254	0.047
0	HSPB8	ENSG00000152137	0	0	0.265	0.255	0.073
0	CD63	ENSG00000135404	0	0	0.262	0.997	0.949
0	KCNIP3	ENSG00000115041	0	0	0.253	0.274	0.057
0	CIRBP	ENSG00000099622	0	0	-0.4	0.923	0.914
0	TSC22D1	ENSG00000102804	0	0	-0.698	0.816	0.844
0	MDK	ENSG00000110492	0	0	-0.865	0.572	0.707
0	MSX1	ENSG00000163132	0	0	-0.967	0.176	0.526
0	CPE	ENSG00000109472	0	0	-1.03	0.311	0.598
0	CTHRC1	ENSG00000164932	0	0	-1.14	0.115	0.458
0	COL11A1	ENSG00000060718	0	0	-1.2	0.273	0.501
0	LUM	ENSG00000139329	0	0	-1.3	0.305	0.551
0	COL14A1	ENSG00000187955	0	0	-1.3	0.253	0.657
0	MIA	ENSG00000261857	0	0	-1.44	0.044	0.294
0	HAPLN1	ENSG00000145681	0	0	-1.49	0.093	0.388
0	COL9A3	ENSG00000092758	0	0	-1.75	0.064	0.398
1	DKK1	ENSG00000107984	0	0	0.919	0.424	0.057
1	PTN	ENSG00000105894	0	0	0.905	0.982	0.85
1	NELL2	ENSG00000184613	0	0	0.882	0.628	0.166
1	FST	ENSG00000134363	0	0	0.804	0.561	0.211
1	MDK	ENSG00000110492	0	0	0.803	0.97	0.68
1	C1QTNF3	ENSG00000082196	0	0	0.75	0.658	0.39
1	ZFHX4	ENSG00000091656	0	0	0.735	0.883	0.447
1	DCN	ENSG00000011465	0	0	0.729	0.953	0.648
1	ALCAM	ENSG00000170017	0	0	0.705	0.526	0.22
1	CRABP1	ENSG00000166426	0	0	0.705	0.877	0.452
1	TGFBI	ENSG00000120708	0	0	0.699	0.719	0.31
1	MEOX2	ENSG00000106511	0	0	0.644	0.688	0.323
1	DKK2	ENSG00000155011	0	0	0.621	0.649	0.28
1	BASP1	ENSG00000176788	0	0	0.618	0.874	0.583
1	EGFL6	ENSG00000198759	0	0	0.607	0.649	0.316
1	MARCKS	ENSG00000277443	0	0	0.595	0.985	0.843
1	COL5A2	ENSG00000204262	0	0	0.57	0.99	0.835
1	CD24	ENSG00000272398	0	0	0.57	0.714	0.381
1	HAND2	ENSG00000164107	0	0	0.569	0.581	0.216
1	PI16	ENSG00000164530	0	0	0.566	0.33	0.113
1	ZFHX3	ENSG00000140836	0	0	0.566	0.673	0.352
1	SLC1A3	ENSG00000079215	0	0	0.565	0.429	0.121
1	ZEB2	ENSG00000169554	0	0	0.549	0.725	0.368
1	GPC3	ENSG00000147257	0	0	0.545	0.884	0.563
1	SULF1	ENSG00000137573	0	0	0.542	0.645	0.324
1	LOX	ENSG00000113083	0	0	0.526	0.75	0.44
1	ANGPTL5	ENSG00000187151	0	0	0.521	0.312	0.032
1	FGF18	ENSG00000156427	0	0	0.517	0.528	0.225
1	SPARCL1	ENSG00000152583	0	0	0.516	0.547	0.226
1	SERPINF1		0	0	0.515	0.853	0.512
1	CDH11	ENSG00000140937	0	0	0.512	0.713	0.4
1	CYB5A	ENSG00000166347	0	0	0.512	0.613	0.333
1	SOSTDC1	ENSG00000171243	0	0	0.509	0.548	0.198
1	IGFBP4	ENSG00000141753	0	0	0.504	0.871	0.545
1	TUBB2B	ENSG00000137285	0	0	0.501	0.786	0.475
1	PLS3	ENSG00000102024	0	0	0.489	0.666	0.389
1	FN1	ENSG00000115414	0	0	0.487	0.877	0.596
1	PLK2	ENSG00000145632	0	0	0.477	0.627	0.352
1	BNC2	ENSG00000173068	0	0	0.474	0.562	0.241
1	NRXN1	ENSG00000179915	0	0	0.472	0.502	0.185
1	SGCD	ENSG00000170624	0	0	0.461	0.705	0.429
1	OLFML3	ENSG00000116774	0	0	0.46	0.843	0.556
1	THBS2	ENSG00000186340	0	0	0.454	0.544	0.256
1	PRRX1	ENSG00000116132	0	0	0.452	0.91	0.664
1	EDNRA	ENSG00000151617	0	0	0.432	0.52	0.207
1	MFAP5	ENSG00000197614	0	0	0.43	0.596	0.251
1	PRSS12	ENSG00000164099	0	0	0.43	0.259	0.034
1	FBLN1	ENSG00000077942	0	0	0.419	0.946	0.758
1	SCX	ENSG00000260428	0	0	0.4	0.515	0.234
1	PCDH18	ENSG00000189184	0	0	0.372	0.516	0.242
1	PTH1R	ENSG00000160801	0	0	0.35	0.539	0.257
1	DBX2	ENSG00000185610	0	0	0.347	0.268	0.041
1	RPS10	ENSG00000124614	0	0	0.344	0.992	0.947
1	SGCG	ENSG00000102683	0	0	0.302	0.201	0.047
1	LINC01133	ENSG00000224259	0	0	0.289	0.295	0.104
1	DIPK1C	ENSG00000187773	0	0	0.287	0.288	0.078
1	ZFHX4-AS1	ENSG00000253661	0	0	0.284	0.304	0.105
1	RPS12	ENSG00000112306	0	0	0.282	1	0.992
1	PBX3	ENSG00000167081	0	0	0.276	0.317	0.115
1	NACA	ENSG00000196531	0	0	0.273	0.998	0.978
1	PTGFR	ENSG00000122420	0	0	0.268	0.249	0.074
1	RPS15A	ENSG00000134419	0	0	0.265	1	0.987
1	WNT16	ENSG00000002745	0	0	0.262	0.226	0.058
1	RPS18		0	0	0.257	1	0.988
1	FHOD3	ENSG00000134775	0	0	0.256	0.252	0.061
1	RPL7A		0	0	0.255	1	0.985
1	RPS19	ENSG00000105372	0	0	0.255	1	0.984
1	RPL26	ENSG00000161970	0	0	0.252	0.999	0.984
1	RPS15	ENSG00000115268	0	0	0.251	1	0.987
1	CALM1	ENSG00000198668	0	0	-0.547	0.856	0.88
1	SOX6	ENSG00000110693	0	0	-0.591	0.027	0.298
1	B2M		0	0	-0.605	0.816	0.88
1	FOXC1	ENSG00000054598	0	0	-0.67	0.084	0.385
1	SOX9	ENSG00000125398	0	0	-0.759	0.032	0.338
1	ID1	ENSG00000125968	0	0	-0.907	0.555	0.751
1	CLU	ENSG00000120885	0	0	-1.32	0.2	0.517
1	HAPLN1	ENSG00000145681	0	0	-1.47	0.092	0.385
1	DLK1	ENSG00000185559	0	0	-1.52	0.154	0.452
2	MSMP	ENSG00000215183	0	0	2.69	0.377	0.06
2	INHBA	ENSG00000122641	0	0	1.56	0.832	0.24
2	MIA	ENSG00000261857	0	0	1.54	0.981	0.237
2	HAPLN1	ENSG00000145681	0	0	1.35	0.985	0.332
2	CLU	ENSG00000120885	0	0	1.2	0.893	0.475
2	DUSP2	ENSG00000158050	0	0	1.2	0.721	0.216
2	NDUFA4L2	ENSG00000185633	0	0	1.16	0.797	0.341
2	FGFBP2	ENSG00000137441	0	0	1.14	0.859	0.278
2	SOD3	ENSG00000109610	0	0	1.13	0.912	0.327
2	HHIP	ENSG00000164161	0	0	1.08	0.828	0.275
2	SOX9	ENSG00000125398	0	0	1.08	0.876	0.288
2	SERPINA1		0	0	1.03	0.32	0.013
2	ITGA10	ENSG00000143127	0	0	0.96	0.783	0.154
2	DLK1	ENSG00000185559	0	0	0.944	0.877	0.409
2	SH3BGRL3	ENSG00000142669	0	0	0.938	0.989	0.743
2	SEMA3A	ENSG00000075213	0	0	0.932	0.824	0.295
2	ERRFI1	ENSG00000116285	0	0	0.929	0.73	0.321
2	NPW	ENSG00000183971	0	0	0.918	0.68	0.3
2	LRRC17	ENSG00000128606	0	0	0.899	0.748	0.342
2	CAPN6	ENSG00000077274	0	0	0.891	0.843	0.362
2	PHLDA1	ENSG00000139289	0	0	0.891	0.865	0.409
2	EDIL3	ENSG00000164176	0	0	0.852	0.777	0.192
2	PRELP	ENSG00000188783	0	0	0.85	0.88	0.36
2	CDC42EP3	ENSG00000163171	0	0	0.838	0.81	0.309
2	S100B	ENSG00000160307	0	0	0.834	0.684	0.127
2	ENO1	ENSG00000074800	0	0	0.83	0.957	0.678
2	TNFRSF12A	ENSG00000006327	0	0	0.816	0.652	0.259
2	ENPP1	ENSG00000197594	0	0	0.815	0.782	0.307
2	PEG3	ENSG00000198300	0	0	0.804	0.894	0.54
2	BMP2	ENSG00000125845	0	0	0.8	0.613	0.215
2	BZW1	ENSG00000082153	0	0	0.79	0.947	0.699
2	CSPG4	ENSG00000173546	0	0	0.775	0.802	0.298
2	FXYD5	ENSG00000089327	0	0	0.747	0.866	0.361
2	ABI3BP	ENSG00000154175	0	0	0.746	0.871	0.527
2	PHLDA2		0	0	0.741	0.56	0.201
2	SOX5	ENSG00000134532	0	0	0.737	0.787	0.275
2	SOX6	ENSG00000110693	0	0	0.727	0.778	0.254
2	AC006115.2		0	0	0.725	0.752	0.338
2	ADIRF	ENSG00000148671	0	0	0.724	0.489	0.146
2	COL9A2	ENSG00000049089	0	0	0.718	0.935	0.302
2	FIBIN	ENSG00000176971	0	0	0.713	0.745	0.317
2	TIMP1	ENSG00000102265	0	0	0.709	0.981	0.836
2	SCARA3	ENSG00000168077	0	0	0.708	0.768	0.287
2	PMAIP1	ENSG00000141682	0	0	0.681	0.583	0.189
2	GEM	ENSG00000164949	0	0	0.672	0.707	0.382
2	C11orf96	ENSG00000187479	0	0	0.672	0.84	0.417
2	PAM	ENSG00000145730	0	0	0.67	0.784	0.402
2	YBX3	ENSG00000060138	0	0	0.659	0.96	0.701
2	FOXC1	ENSG00000054598	0	0	0.654	0.813	0.341
2	COL15A1	ENSG00000204291	0	0	0.649	0.76	0.316
2	GAPDH	ENSG00000111640	0	0	0.648	1	0.961
2	PPP1R14A	ENSG00000167641	0	0	0.647	0.723	0.279
2	EGR3	ENSG00000179388	0	0	0.632	0.68	0.286
2	FGFR2	ENSG00000066468	0	0	0.627	0.59	0.137
2	ADGRG6	ENSG00000112414	0	0	0.625	0.534	0.127
2	MCL1	ENSG00000143384	0	0	0.624	0.899	0.63
2	DSTN	ENSG00000125868	0	0	0.622	0.993	0.865
2	BNIP3	ENSG00000176171	0	0	0.622	0.686	0.381
2	GPM6B	ENSG00000046653	0	0	0.603	0.72	0.389
2	CD52	ENSG00000169442	0	0	0.599	0.376	0.017
2	ACAN	ENSG00000157766	0	0	0.593	0.821	0.348
2	VIT	ENSG00000205221	0	0	0.593	0.439	0.072
2	RPS4Y1	ENSG00000129824	0	0	0.591	0.252	0.069
2	ANKH	ENSG00000154122	0	0	0.584	0.662	0.268
2	ATP10D	ENSG00000145246	0	0	0.583	0.582	0.209
2	BHLHE40	ENSG00000134107	0	0	0.583	0.58	0.191
2	SLC20A1	ENSG00000144136	0	0	0.582	0.654	0.249
2	CD9	ENSG00000010278	0	0	0.575	0.942	0.573
2	RGCC	ENSG00000102760	0	0	0.574	0.843	0.534
2	TM4SF1	ENSG00000169908	0	0	0.574	0.673	0.311
2	FMOD	ENSG00000122176	0	0	0.57	0.775	0.448
2	TMEM45A	ENSG00000181458	0	0	0.566	0.766	0.395
2	GDF10	ENSG00000266524	0	0	0.561	0.557	0.281
2	COL11A1	ENSG00000060718	0	0	0.56	0.858	0.464
2	JMJD1C	ENSG00000171988	0	0	0.56	0.856	0.607
2	PIM3	ENSG00000198355	0	0	0.557	0.609	0.274
2	SPINT2	ENSG00000167642	0	0	0.557	0.767	0.304
2	MIF		0	0	0.554	0.991	0.891
2	ATP2B1	ENSG00000070961	0	0	0.551	0.779	0.432
2	MGP	ENSG00000111341	0	0	0.549	0.992	0.828
2	NUPR1	ENSG00000176046	0	0	0.545	0.713	0.374
2	SULF2	ENSG00000196562	0	0	0.539	0.842	0.483
2	IER5	ENSG00000162783	0	0	0.537	0.712	0.433
2	MEST	ENSG00000106484	0	0	0.533	0.976	0.788
2	DBI	ENSG00000155368	0	0	0.521	0.923	0.693
2	TRPV4	ENSG00000111199	0	0	0.52	0.4	0.059
2	EMP2	ENSG00000213853	0	0	0.518	0.835	0.484
2	CREB5	ENSG00000146592	0	0	0.518	0.926	0.602
2	TPT1	ENSG00000133112	0	0	0.518	1	0.992
2	KDM6B	ENSG00000132510	0	0	0.514	0.566	0.291
2	CDO1	ENSG00000129596	0	0	0.512	0.627	0.279
2	DCX	ENSG00000077279	0	0	0.507	0.395	0.086
2	KRT18	ENSG00000111057	0	0	0.505	0.217	0.025
2	LY6E		0	0	0.501	0.813	0.485
2	CDKN1A	ENSG00000124762	0	0	0.499	0.725	0.385
2	LTC4S		0	0	0.498	0.461	0.141
2	HS3ST3A1	ENSG00000153976	0	0	0.487	0.428	0.066
2	GADD45A	ENSG00000116717	0	0	0.483	0.658	0.344
2	UCMA	ENSG00000165623	0	0	0.48	0.369	0.11
2	SDC4	ENSG00000124145	0	0	0.48	0.553	0.176
2	MIR222HG	ENSG00000270069	0	0	0.478	0.34	0.076
2	C2CD4B	ENSG00000205502	0	0	0.477	0.193	0.027
2	SQSTM1	ENSG00000271465	0	0	0.474	0.815	0.515
2	ERG	ENSG00000157554	0	0	0.474	0.528	0.149
2	STK26	ENSG00000134602	0	0	0.474	0.544	0.211
2	KIAA0040	ENSG00000235750	0	0	0.47	0.422	0.118
2	SMOC1	ENSG00000198732	0	0	0.468	0.447	0.071
2	ARID5B	ENSG00000150347	0	0	0.468	0.731	0.448
2	COMP	ENSG00000105664	0	0	0.465	0.558	0.244
2	NR4A2	ENSG00000153234	0	0	0.465	0.772	0.465
2	DDX5	ENSG00000108654	0	0	0.462	0.986	0.883
2	FGFR1	ENSG00000077782	0	0	0.46	0.898	0.718
2	CILP	ENSG00000138615	0	0	0.459	0.232	0.06
2	C5orf15	ENSG00000113583	0	0	0.458	0.74	0.407
2	AOPEP	ENSG00000148120	0	0	0.457	0.836	0.497
2	BARX1	ENSG00000131668	0	0	0.455	0.36	0.068
2	CAMSAP2	ENSG00000118200	0	0	0.454	0.624	0.299
2	B3GNT7	ENSG00000156966	0	0	0.446	0.406	0.079
2	SERTAD1	ENSG00000197019	0	0	0.445	0.927	0.719
2	TSC22D2	ENSG00000196428	0	0	0.442	0.67	0.379
2	RASL12	ENSG00000103710	0	0	0.441	0.45	0.118
2	CRIP2	ENSG00000182809	0	0	0.44	0.83	0.488
2	PERP	ENSG00000112378	0	0	0.44	0.597	0.228
2	SDK2	ENSG00000069188	0	0	0.44	0.478	0.108
2	CPE	ENSG00000109472	0	0	0.439	0.901	0.56
2	TIPARP	ENSG00000163659	0	0	0.438	0.521	0.244
2	HBEGF	ENSG00000113070	0	0	0.438	0.613	0.251
2	CUX1	ENSG00000257923	0	0	0.434	0.59	0.239
2	FBLN7	ENSG00000144152	0	0	0.434	0.447	0.113
2	ECRG4	ENSG00000119147	0	0	0.432	0.962	0.692
2	HTRA1	ENSG00000166033	0	0	0.43	0.835	0.499
2	SOD1	ENSG00000142168	0	0	0.43	0.966	0.811
2	TRPS1	ENSG00000104447	0	0	0.428	0.851	0.56
2	TNNT3		0	0	0.428	0.373	0.148
2	PGK1	ENSG00000102144	0	0	0.427	0.809	0.555
2	MAP2K3	ENSG00000034152	0	0	0.426	0.519	0.213
2	DIO2	ENSG00000211448	0	0	0.424	0.186	0.027
2	COL11A2		0	0	0.423	0.644	0.187
2	CHD1	ENSG00000153922	0	0	0.422	0.699	0.417
2	MFGE8	ENSG00000140545	0	0	0.411	0.76	0.472
2	WWP2	ENSG00000198373	0	0	0.41	0.56	0.181
2	CCSER2	ENSG00000107771	0	0	0.406	0.653	0.341
2	PTHLH	ENSG00000087494	0	0	0.403	0.371	0.123
2	LDHA		0	0	0.4	0.976	0.854
2	SRPX2	ENSG00000102359	0	0	0.4	0.554	0.227
2	ZNF385A	ENSG00000161642	0	0	0.393	0.503	0.232
2	SERTAD4-AS1		0	0	0.392	0.558	0.246
2	ISLR	ENSG00000167178	0	0	0.39	0.828	0.536
2	NEAT1	ENSG00000245532	0	0	0.389	0.753	0.431
2	RPL37A	ENSG00000197756	0	0	0.388	0.996	0.955
2	TPI1	ENSG00000111669	0	0	0.386	0.964	0.835
2	PTPRE	ENSG00000132334	0	0	0.385	0.367	0.072
2	LINC00632	ENSG00000203930	0	0	0.382	0.663	0.367
2	VWA1	ENSG00000179403	0	0	0.382	0.702	0.394
2	MALAT1	ENSG00000251562	0	0	0.38	0.991	0.972
2	NRGN	ENSG00000154146	0	0	0.378	0.306	0.053
2	CYTL1	ENSG00000170891	0	0	0.378	0.582	0.244
2	HSP90AB1	ENSG00000096384	0	0	0.372	0.997	0.963
2	COL9A3	ENSG00000092758	0	0	0.37	0.894	0.345
2	SLC29A1	ENSG00000112759	0	0	0.368	0.555	0.219
2	FOXC2	ENSG00000176692	0	0	0.366	0.424	0.13
2	GMDS	ENSG00000112699	0	0	0.365	0.491	0.197
2	PRKCA	ENSG00000154229	0	0	0.365	0.472	0.171
2	FRY	ENSG00000073910	0	0	0.365	0.367	0.072
2	BGN	ENSG00000182492	0	0	0.365	0.977	0.754
2	APOD	ENSG00000189058	0	0	0.364	0.246	0.035
2	CDON	ENSG00000064309	0	0	0.362	0.602	0.283
2	VPS37B	ENSG00000139722	0	0	0.357	0.468	0.18
2	NINJ1	ENSG00000131669	0	0	0.352	0.589	0.302
2	HHIP-AS1	ENSG00000248890	0	0	0.349	0.594	0.291
2	DDX3Y	ENSG00000067048	0	0	0.346	0.224	0.059
2	PALMD	ENSG00000099260	0	0	0.344	0.383	0.124
2	DUSP14		0	0	0.338	0.443	0.194
2	SBSPON	ENSG00000164764	0	0	0.337	0.352	0.105
2	HS3ST1	ENSG00000002587	0	0	0.333	0.306	0.06
2	PLEKHA4	ENSG00000105559	0	0	0.329	0.476	0.192
2	EIF1	ENSG00000173812	0	0	0.328	1	0.983
2	HDAC9	ENSG00000048052	0	0	0.325	0.341	0.082
2	LIF	ENSG00000128342	0	0	0.325	0.228	0.044
2	CX3CL1	ENSG00000006210	0	0	0.322	0.282	0.026
2	MALL	ENSG00000144063	0	0	0.321	0.297	0.068
2	ZNF800	ENSG00000048405	0	0	0.319	0.483	0.22
2	STRA6	ENSG00000254876	0	0	0.316	0.365	0.1
2	CD109	ENSG00000156535	0	0	0.314	0.512	0.225
2	NDNF	ENSG00000173376	0	0	0.3	0.323	0.077
2	CORIN	ENSG00000145244	0	0	0.296	0.255	0.047
2	SYNM	ENSG00000182253	0	0	0.286	0.383	0.146
2	COL2A1	ENSG00000139219	0	0	0.285	0.792	0.405
2	SLC16A4	ENSG00000168679	0	0	0.285	0.375	0.124
2	DYNLT3	ENSG00000165169	0	0	0.284	0.419	0.146
2	KIAA1549	ENSG00000122778	0	0	0.284	0.339	0.101
2	NEBL	ENSG00000078114	0	0	0.284	0.327	0.085
2	DPP7	ENSG00000176978	0	0	0.283	0.48	0.211
2	SLC16A3	ENSG00000141526	0	0	0.283	0.395	0.153
2	CHI3L2	ENSG00000064886	0	0	0.279	0.211	0.015
2	ULBP2	ENSG00000131015	0	0	0.279	0.303	0.095
2	TPD52L1	ENSG00000111907	0	0	0.279	0.28	0.056
2	TMTC1	ENSG00000133687	0	0	0.276	0.361	0.117
2	HLA-C		0	0	0.276	0.499	0.205
2	TGM2	ENSG00000198959	0	0	0.275	0.225	0.029
2	DMRTA1	ENSG00000176399	0	0	0.273	0.236	0.035
2	BTC	ENSG00000174808	0	0	0.268	0.38	0.118
2	SHISA2	ENSG00000180730	0	0	0.264	0.339	0.118
2	NINJ2	ENSG00000171840	0	0	0.264	0.268	0.045
2	TGFB1	ENSG00000105329	0	0	0.259	0.384	0.135
2	FAM180A	ENSG00000189320	0	0	0.256	0.303	0.089
2	GALNT18	ENSG00000110328	0	0	0.256	0.342	0.117
2	STMN1	ENSG00000117632	0	0	-0.534	0.767	0.865
2	ACTG1	ENSG00000184009	0	0	-0.545	0.994	0.977
2	TUBB		0	0	-0.675	0.769	0.859
2	LOX	ENSG00000113083	0	0	-0.702	0.167	0.476
2	RND3	ENSG00000115963	0	0	-0.714	0.41	0.648
2	BASP1	ENSG00000176788	0	0	-0.722	0.334	0.616
2	OLFML3	ENSG00000116774	0	0	-0.738	0.281	0.59
2	VIM	ENSG00000026025	0	0	-0.739	0.989	0.981
2	DKK2	ENSG00000155011	0	0	-0.742	0.025	0.318
2	EBF1	ENSG00000164330	0	0	-0.755	0.097	0.444
2	TWIST1	ENSG00000122691	0	0	-0.759	0.279	0.559
2	DDAH2		0	0	-0.784	0.367	0.686
2	IL11RA	ENSG00000137070	0	0	-0.792	0.452	0.695
2	LGALS1	ENSG00000100097	0	0	-0.81	0.959	0.965
2	MMP2	ENSG00000087245	0	0	-0.817	0.576	0.776
2	TUBB2B	ENSG00000137285	0	0	-0.826	0.157	0.513
2	PRRX1	ENSG00000116132	0	0	-0.866	0.374	0.696
2	MFAP4	ENSG00000166482	0	0	-0.879	0.436	0.739
2	TMSB10	ENSG00000034510	0	0	-0.912	0.967	0.969
2	ELN	ENSG00000049540	0	0	-0.941	0.621	0.773
2	ZFHX4	ENSG00000091656	0	0	-0.951	0.117	0.493
2	IGFBP4	ENSG00000141753	0	0	-0.954	0.247	0.583
2	GADD45G	ENSG00000130222	0	0	-0.974	0.133	0.449
2	COL3A1	ENSG00000168542	0	0	-1.01	0.985	0.952
2	EGFL6	ENSG00000198759	0	0	-1.03	0.018	0.354
2	CXCL12	ENSG00000107562	0	0	-1.03	0.025	0.425
2	COL5A1	ENSG00000130635	0	0	-1.06	0.689	0.835
2	GPC3	ENSG00000147257	0	0	-1.08	0.314	0.598
2	SERPINF1		0	0	-1.13	0.05	0.56
2	KCTD12	ENSG00000178695	0	0	-1.13	0.174	0.583
2	COL5A2	ENSG00000204262	0	0	-1.13	0.713	0.852
2	MARCKS	ENSG00000277443	0	0	-1.33	0.573	0.867
2	DCN	ENSG00000011465	0	0	-1.47	0.331	0.685
2	COL1A2	ENSG00000164692	0	0	-1.73	0.898	0.95
2	CRABP1	ENSG00000166426	0	0	-1.84	0.035	0.503
2	MDK	ENSG00000110492	0	0	-1.87	0.187	0.727
2	COL1A1	ENSG00000108821	0	0	-2.23	0.765	0.933
3	COL2A1	ENSG00000139219	0	0	1.89	0.886	0.4
3	COMP	ENSG00000105664	0	0	1.76	0.835	0.229
3	UCMA	ENSG00000165623	0	0	1.74	0.591	0.098
3	COL9A3	ENSG00000092758	0	0	1.74	0.944	0.343
3	COL9A1	ENSG00000112280	0	0	1.65	0.764	0.212
3	COL9A2	ENSG00000049089	0	0	1.62	0.947	0.302
3	CYTL1	ENSG00000170891	0	0	1.58	0.74	0.236
3	DLK1	ENSG00000185559	0	0	1.53	0.937	0.406
3	MIA	ENSG00000261857	0	0	1.49	0.931	0.24
3	HAPLN1	ENSG00000145681	0	0	1.47	0.965	0.334
3	CNMD	ENSG00000136110	0	0	1.42	0.664	0.156
3	SCRG1	ENSG00000164106	0	0	1.4	0.923	0.382
3	ECRG4	ENSG00000119147	0	0	1.33	0.986	0.691
3	COL11A2		0	0	1.25	0.753	0.182
3	SNORC	ENSG00000182600	0	0	1.22	0.367	0.115
3	COL11A1	ENSG00000060718	0	0	1.19	0.921	0.461
3	MATN3	ENSG00000132031	0	0	1.16	0.429	0.079
3	S100A1	ENSG00000160678	0	0	1.16	0.379	0.08
3	CAPN6	ENSG00000077274	0	0	1.14	0.872	0.36
3	CTHRC1	ENSG00000164932	0	0	1.13	0.891	0.408
3	ACAN	ENSG00000157766	0	0	1.12	0.876	0.346
3	SOD3	ENSG00000109610	0	0	1.09	0.818	0.333
3	MATN4	ENSG00000124159	0	0	1.03	0.633	0.147
3	FRZB	ENSG00000162998	0	0	1	0.577	0.151
3	FMOD	ENSG00000122176	0	0	0.977	0.855	0.444
3	FIBIN	ENSG00000176971	0	0	0.948	0.763	0.317
3	CPE	ENSG00000109472	0	0	0.928	0.933	0.559
3	PEG3	ENSG00000198300	0	0	0.862	0.881	0.541
3	CILP2	ENSG00000160161	0	0	0.821	0.556	0.117
3	FGFBP2	ENSG00000137441	0	0	0.82	0.625	0.291
3	AC006115.2		0	0	0.814	0.729	0.34
3	S100B	ENSG00000160307	0	0	0.813	0.535	0.136
3	SPINT2	ENSG00000167642	0	0	0.794	0.726	0.307
3	PRELP	ENSG00000188783	0	0	0.768	0.808	0.365
3	ITGA10	ENSG00000143127	0	0	0.76	0.609	0.164
3	KLF2	ENSG00000127528	0	0	0.735	0.937	0.773
3	EDIL3	ENSG00000164176	0	0	0.732	0.616	0.201
3	FOXC1	ENSG00000054598	0	0	0.732	0.749	0.345
3	PEG10	ENSG00000242265	0	0	0.724	0.822	0.542
3	COL14A1	ENSG00000187955	0	0	0.724	0.909	0.613
3	ENHO	ENSG00000168913	0	0	0.724	0.428	0.069
3	IGF2	ENSG00000167244	0	0	0.719	0.763	0.458
3	CRISPLD1	ENSG00000121005	0	0	0.713	0.669	0.346
3	ITM2A	ENSG00000078596	0	0	0.705	0.922	0.631
3	DUSP2	ENSG00000158050	0	0	0.693	0.53	0.228
3	SOX9	ENSG00000125398	0	0	0.689	0.711	0.298
3	WWP2	ENSG00000198373	0	0	0.674	0.56	0.181
3	GAS5	ENSG00000234741	0	0	0.667	0.902	0.712
3	COL27A1	ENSG00000196739	0	0	0.663	0.761	0.437
3	THBS1	ENSG00000137801	0	0	0.64	0.633	0.328
3	GDF10	ENSG00000266524	0	0	0.633	0.588	0.28
3	ENPP2	ENSG00000136960	0	0	0.632	0.566	0.294
3	CCN1	ENSG00000142871	0	0	0.622	0.797	0.556
3	EGR1	ENSG00000120738	0	0	0.621	0.92	0.787
3	IER5	ENSG00000162783	0	0	0.621	0.704	0.433
3	SNHG8	ENSG00000269893	0	0	0.614	0.939	0.777
3	STK26	ENSG00000134602	0	0	0.611	0.542	0.212
3	NRK	ENSG00000123572	0	0	0.574	0.452	0.135
3	CHADL	ENSG00000100399	0	0	0.568	0.439	0.11
3	FOSB	ENSG00000125740	0	0	0.56	0.96	0.823
3	TNFRSF11B	ENSG00000164761	0	0	0.557	0.381	0.096
3	ID1	ENSG00000125968	0	0	0.55	0.929	0.729
3	SOX5	ENSG00000134532	0	0	0.547	0.648	0.283
3	TM4SF1	ENSG00000169908	0	0	0.544	0.647	0.313
3	TSPAN6	ENSG00000000003	0	0	0.535	0.583	0.297
3	FBLN7	ENSG00000144152	0	0	0.529	0.429	0.114
3	FGFRL1	ENSG00000127418	0	0	0.526	0.52	0.214
3	CSPG4	ENSG00000173546	0	0	0.516	0.612	0.309
3	NPR3	ENSG00000113389	0	0	0.509	0.322	0.093
3	FOXC2	ENSG00000176692	0	0	0.506	0.428	0.13
3	H19		0	0	0.502	0.939	0.751
3	LMO4	ENSG00000143013	0	0	0.499	0.777	0.547
3	FOS	ENSG00000170345	0	0	0.497	0.991	0.939
3	CCSER2	ENSG00000107771	0	0	0.492	0.587	0.345
3	TNC	ENSG00000041982	0	0	0.49	0.464	0.205
3	MEG3	ENSG00000214548	0	0	0.49	0.958	0.827
3	RFLNA	ENSG00000178882	0	0	0.483	0.503	0.223
3	FGFR1	ENSG00000077782	0	0	0.479	0.86	0.72
3	SRPX2	ENSG00000102359	0	0	0.479	0.512	0.23
3	COL16A1	ENSG00000084636	0	0	0.472	0.727	0.483
3	AOPEP	ENSG00000148120	0	0	0.47	0.758	0.502
3	SOX6	ENSG00000110693	0	0	0.469	0.603	0.264
3	NPEPL1	ENSG00000215440	0	0	0.463	0.443	0.188
3	ENPP1	ENSG00000197594	0	0	0.457	0.614	0.316
3	C1QL1	ENSG00000131094	0	0	0.454	0.419	0.174
3	SNHG29	ENSG00000175061	0	0	0.45	0.997	0.957
3	COL15A1	ENSG00000204291	0	0	0.445	0.629	0.324
3	DCX	ENSG00000077279	0	0	0.442	0.34	0.09
3	NDRG2	ENSG00000165795	0	0	0.44	0.52	0.245
3	NOTUM	ENSG00000185269	0	0	0.433	0.211	0.042
3	TPT1	ENSG00000133112	0	0	0.432	0.999	0.992
3	SLC29A1	ENSG00000112759	0	0	0.424	0.481	0.223
3	SMOC1	ENSG00000198732	0	0	0.417	0.331	0.078
3	ZFAS1	ENSG00000177410	0	0	0.412	0.985	0.911
3	C1QL4	ENSG00000186897	0	0	0.402	0.334	0.085
3	UBC	ENSG00000150991	0	0	0.388	0.988	0.946
3	HSP90AB1	ENSG00000096384	0	0	0.385	0.994	0.963
3	RPS2	ENSG00000140988	0	0	0.354	0.998	0.979
3	COL24A1	ENSG00000171502	0	0	0.352	0.3	0.1
3	GAPDH	ENSG00000111640	0	0	0.351	0.996	0.962
3	RPLP1	ENSG00000137818	0	0	0.336	1	0.992
3	RPLP0	ENSG00000089157	0	0	0.316	0.993	0.963
3	G0S2	ENSG00000123689	0	0	0.316	0.244	0.062
3	COL25A1	ENSG00000188517	0	0	0.309	0.23	0.053
3	BAALC	ENSG00000164929	0	0	0.307	0.232	0.046
3	FZD9	ENSG00000188763	0	0	0.274	0.226	0.051
3	RPS25		0	0	0.263	0.996	0.975
3	MYL6	ENSG00000092841	0	0	-0.432	0.955	0.96
3	COL6A2	ENSG00000142173	0	0	-0.485	0.958	0.943
3	TUBB		0	0	-0.526	0.693	0.863
3	ANXA2	ENSG00000182718	0	0	-0.543	0.852	0.896
3	GLIPR2	ENSG00000122694	0	0	-0.592	0.079	0.418
3	S100A11	ENSG00000163191	0	0	-0.629	0.857	0.907
3	DPYSL3	ENSG00000113657	0	0	-0.668	0.101	0.462
3	SEMA3C	ENSG00000075223	0	0	-0.669	0.057	0.363
3	DDAH2		0	0	-0.669	0.348	0.687
3	CRABP2	ENSG00000143320	0	0	-0.692	0.368	0.677
3	GAS1	ENSG00000180447	0	0	-0.718	0.411	0.679
3	ZEB2	ENSG00000169554	0	0	-0.724	0.071	0.407
3	MAP1B	ENSG00000131711	0	0	-0.735	0.116	0.485
3	S100A10	ENSG00000197747	0	0	-0.738	0.951	0.938
3	COL6A1	ENSG00000142156	0	0	-0.739	0.796	0.886
3	EBF1	ENSG00000164330	0	0	-0.742	0.086	0.444
3	SERPINF1		0	0	-0.768	0.197	0.552
3	TMSB10	ENSG00000034510	0	0	-0.837	0.951	0.97
3	LGALS1	ENSG00000100097	0	0	-0.84	0.933	0.967
3	FSTL1	ENSG00000163430	0	0	-0.847	0.743	0.863
3	VIM	ENSG00000026025	0	0	-0.849	0.978	0.982
3	COL5A1	ENSG00000130635	0	0	-0.858	0.651	0.837
3	MARCKS	ENSG00000277443	0	0	-0.874	0.694	0.86
3	IGFBP2	ENSG00000115457	0	0	-0.874	0.472	0.743
3	CD24	ENSG00000272398	0	0	-0.882	0.055	0.421
3	FN1	ENSG00000115414	0	0	-0.92	0.267	0.633
3	KCTD12	ENSG00000178695	0	0	-0.941	0.231	0.58
3	CXCL12	ENSG00000107562	0	0	-0.96	0.053	0.423
3	OGN	ENSG00000106809	0	0	-0.984	0.431	0.748
3	ZFHX4	ENSG00000091656	0	0	-1.01	0.068	0.496
3	EGFL6	ENSG00000198759	0	0	-1.02	0.018	0.354
3	S100A6	ENSG00000197956	0	0	-1.04	0.96	0.949
3	GPC3	ENSG00000147257	0	0	-1.05	0.276	0.6
3	IGFBP4	ENSG00000141753	0	0	-1.05	0.138	0.588
3	COL1A2	ENSG00000164692	0	0	-1.06	0.873	0.951
3	CAV1	ENSG00000105974	0	0	-1.07	0.138	0.467
3	COL5A2	ENSG00000204262	0	0	-1.09	0.625	0.857
3	DCN	ENSG00000011465	0	0	-1.38	0.305	0.686
3	ASPN	ENSG00000106819	0	0	-1.4	0.094	0.439
3	TMSB4X	ENSG00000205542	0	0	-1.41	0.77	0.906
3	COL3A1	ENSG00000168542	0	0	-1.49	0.942	0.954
3	COL1A1	ENSG00000108821	0	0	-1.49	0.731	0.935
3	MDK	ENSG00000110492	0	0	-1.56	0.249	0.723
3	S100A4	ENSG00000196154	0	0	-1.6	0.295	0.697
3	CRIP1	ENSG00000213145	0	0	-1.67	0.217	0.686
3	CRABP1	ENSG00000166426	0	0	-1.77	0.053	0.502
4	COL9A1	ENSG00000112280	0	0	1.9	0.935	0.205
4	COL2A1	ENSG00000139219	0	0	1.9	0.98	0.397
4	CNMD	ENSG00000136110	0	0	1.87	0.894	0.146
4	TNFRSF12A	ENSG00000006327	0	0	1.79	0.895	0.248
4	COL9A3	ENSG00000092758	0	0	1.75	0.993	0.343
4	COL9A2	ENSG00000049089	0	0	1.72	0.989	0.302
4	FGFBP2	ENSG00000137441	0	0	1.62	0.909	0.278
4	SNORC	ENSG00000182600	0	0	1.61	0.696	0.099
4	UCMA	ENSG00000165623	0	0	1.6	0.689	0.095
4	MIA	ENSG00000261857	0	0	1.53	0.986	0.24
4	HAPLN1	ENSG00000145681	0	0	1.48	0.989	0.335
4	S100A1	ENSG00000160678	0	0	1.44	0.612	0.069
4	EZR	ENSG00000092820	0	0	1.43	0.95	0.516
4	COL11A2		0	0	1.41	0.918	0.175
4	PIM3	ENSG00000198355	0	0	1.39	0.892	0.26
4	NFATC2	ENSG00000101096	0	0	1.35	0.833	0.211
4	ECRG4	ENSG00000119147	0	0	1.29	0.991	0.692
4	DLK1	ENSG00000185559	0	0	1.26	0.964	0.407
4	IDI1	ENSG00000067064	0	0	1.25	0.935	0.441
4	CYTL1	ENSG00000170891	0	0	1.23	0.797	0.235
4	MSMP	ENSG00000215183	0	0	1.22	0.304	0.065
4	ID1	ENSG00000125968	0	0	1.2	0.98	0.727
4	COL11A1	ENSG00000060718	0	0	1.2	0.941	0.462
4	SKIL	ENSG00000136603	0	0	1.18	0.922	0.446
4	MATN1	ENSG00000162510	0	0	1.14	0.426	0.046
4	MLF1	ENSG00000178053	0	0	1.14	0.912	0.428
4	RGCC	ENSG00000102760	0	0	1.14	0.938	0.53
4	HMGA1	ENSG00000137309	0	0	1.13	0.634	0.138
4	EMP1	ENSG00000134531	0	0	1.11	0.952	0.661
4	ACAN	ENSG00000157766	0	0	1.1	0.915	0.346
4	CTHRC1	ENSG00000164932	0	0	1.06	0.883	0.411
4	CPE	ENSG00000109472	0	0	1.05	0.98	0.558
4	MATN4	ENSG00000124159	0	0	1.04	0.736	0.143
4	KLF10	ENSG00000155090	0	0	1.04	0.93	0.459
4	CYP51A1	ENSG00000001630	0	0	1.01	0.791	0.326
4	NFATC1	ENSG00000131196	0	0	0.997	0.797	0.259
4	RCAN1	ENSG00000159200	0	0	0.984	0.474	0.21
4	MATN3	ENSG00000132031	0	0	0.981	0.554	0.074
4	MSMO1	ENSG00000052802	0	0	0.97	0.658	0.265
4	SQLE	ENSG00000104549	0	0	0.947	0.731	0.295
4	FRZB	ENSG00000162998	0	0	0.907	0.645	0.149
4	DSTN	ENSG00000125868	0	0	0.906	0.998	0.865
4	KLF2	ENSG00000127528	0	0	0.902	0.955	0.772
4	ERF	ENSG00000105722	0	0	0.893	0.881	0.344
4	TSC22D1	ENSG00000102804	0	0	0.888	0.987	0.835
4	TUBB4B	ENSG00000188229	0	0	0.885	0.985	0.787
4	MYADM	ENSG00000179820	0	0	0.88	0.973	0.695
4	S100B	ENSG00000160307	0	0	0.878	0.685	0.129
4	DUSP2	ENSG00000158050	0	0	0.877	0.715	0.219
4	COMP	ENSG00000105664	0	0	0.877	0.713	0.238
4	B3GNT7	ENSG00000156966	0	0	0.876	0.639	0.068
4	SLC3A2	ENSG00000168003	0	0	0.87	0.836	0.493
4	CSPG4	ENSG00000173546	0	0	0.859	0.846	0.298
4	IGF2	ENSG00000167244	0	0	0.849	0.891	0.453
4	GADD45A	ENSG00000116717	0	0	0.847	0.715	0.342
4	HMGCS1	ENSG00000112972	0	0	0.835	0.748	0.365
4	PRELP	ENSG00000188783	0	0	0.828	0.909	0.361
4	JUND	ENSG00000130522	0	0	0.818	0.999	0.954
4	G0S2	ENSG00000123689	0	0	0.81	0.272	0.061
4	CTNNAL1	ENSG00000119326	0	0	0.81	0.815	0.34
4	RGS3	ENSG00000138835	0	0	0.805	0.794	0.463
4	PIM1	ENSG00000137193	0	0	0.805	0.637	0.173
4	SLC25A33	ENSG00000171612	0	0	0.792	0.845	0.31
4	LDLR	ENSG00000130164	0	0	0.792	0.689	0.218
4	ITPKC	ENSG00000086544	0	0	0.784	0.575	0.102
4	LMNA	ENSG00000160789	0	0	0.782	0.998	0.917
4	CAPN6	ENSG00000077274	0	0	0.78	0.892	0.361
4	EDIL3	ENSG00000164176	0	0	0.766	0.75	0.196
4	ITGA10	ENSG00000143127	0	0	0.766	0.765	0.158
4	EIF1	ENSG00000173812	0	0	0.765	1	0.983
4	IL11	ENSG00000095752	0	0	0.763	0.367	0.064
4	SELENOK	ENSG00000113811	0	0	0.763	0.97	0.689
4	PHLDA1	ENSG00000139289	0	0	0.762	0.764	0.416
4	SNHG8	ENSG00000269893	0	0	0.761	0.976	0.776
4	SOX9	ENSG00000125398	0	0	0.756	0.771	0.296
4	GABARAPL1	ENSG00000139112	0	0	0.756	0.767	0.31
4	LRRC59	ENSG00000108829	0	0	0.74	0.833	0.379
4	C1QTNF3	ENSG00000082196	0	0	0.733	0.713	0.391
4	TUBA1C	ENSG00000167553	0	0	0.73	0.87	0.468
4	HSPD1	ENSG00000144381	0	0	0.717	0.966	0.752
4	BHLHE40	ENSG00000134107	0	0	0.712	0.635	0.19
4	SPINT2	ENSG00000167642	0	0	0.709	0.811	0.304
4	CHAC1	ENSG00000128965	0	0	0.702	0.462	0.04
4	ENHO	ENSG00000168913	0	0	0.699	0.55	0.064
4	PXDC1	ENSG00000168994	0	0	0.698	0.77	0.355
4	FOSL1	ENSG00000175592	0	0	0.696	0.473	0.044
4	SH3BGRL3	ENSG00000142669	0	0	0.696	0.979	0.745
4	STK26	ENSG00000134602	0	0	0.694	0.69	0.205
4	BZW1	ENSG00000082153	0	0	0.69	0.967	0.699
4	DDX5	ENSG00000108654	0	0	0.689	0.997	0.883
4	CYCS	ENSG00000172115	0	0	0.684	0.938	0.588
4	BTG3	ENSG00000235334	0	0	0.679	0.898	0.526
4	KDM6B	ENSG00000132510	0	0	0.678	0.702	0.286
4	FOXA3	ENSG00000170608	0	0	0.677	0.433	0.036
4	MIDN	ENSG00000167470	0	0	0.674	0.849	0.469
4	XBP1	ENSG00000100219	0	0	0.673	0.939	0.625
4	WWP2	ENSG00000198373	0	0	0.673	0.69	0.176
4	AKIRIN1	ENSG00000174574	0	0	0.67	0.832	0.389
4	CEBPB	ENSG00000172216	0	0	0.66	0.867	0.453
4	SERPINE1	ENSG00000106366	0	0	0.659	0.438	0.135
4	AC020916.1		0	0	0.654	0.875	0.477
4	ODC1	ENSG00000115758	0	0	0.652	0.856	0.502
4	NANS	ENSG00000095380	0	0	0.648	0.799	0.39
4	PEG3	ENSG00000198300	0	0	0.646	0.914	0.541
4	PER2	ENSG00000132326	0	0	0.644	0.639	0.187
4	CYSTM1	ENSG00000120306	0	0	0.643	0.594	0.245
4	SERTAD1	ENSG00000197019	0	0	0.641	0.994	0.717
4	YWHAH	ENSG00000128245	0	0	0.64	0.854	0.581
4	FIBIN	ENSG00000176971	0	0	0.638	0.768	0.318
4	TSC22D2	ENSG00000196428	0	0	0.636	0.779	0.375
4	INSIG1	ENSG00000186480	0	0	0.63	0.62	0.246
4	LGALS3	ENSG00000131981	0	0	0.63	0.837	0.536
4	CHD1	ENSG00000153922	0	0	0.627	0.82	0.412
4	RFLNA	ENSG00000178882	0	0	0.627	0.608	0.219
4	HERPUD1	ENSG00000051108	0	0	0.626	0.929	0.658
4	TUBB2A	ENSG00000137267	0	0	0.625	0.905	0.659
4	AOPEP	ENSG00000148120	0	0	0.621	0.869	0.497
4	TRIB1	ENSG00000173334	0	0	0.615	0.562	0.174
4	GAPDH	ENSG00000111640	0	0	0.611	0.999	0.962
4	EFHD2	ENSG00000142634	0	0	0.607	0.629	0.238
4	PEG10	ENSG00000242265	0	0	0.605	0.876	0.54
4	ETF1	ENSG00000120705	0	0	0.604	0.739	0.295
4	BUD31	ENSG00000106245	0	0	0.6	0.853	0.525
4	LITAF	ENSG00000189067	0	0	0.6	0.835	0.468
4	NDRG2	ENSG00000165795	0	0	0.599	0.7	0.237
4	ETNK1	ENSG00000139163	0	0	0.597	0.765	0.343
4	RYBP		0	0	0.596	0.8	0.431
4	MIR22HG		0	0	0.591	0.707	0.324
4	SOD3	ENSG00000109610	0	0	0.588	0.729	0.339
4	UBC	ENSG00000150991	0	0	0.586	0.998	0.946
4	NR4A2	ENSG00000153234	0	0	0.581	0.855	0.463
4	ZNF593	ENSG00000142684	0	0	0.574	0.673	0.261
4	CHADL	ENSG00000100399	0	0	0.572	0.557	0.105
4	RHOBTB3	ENSG00000164292	0	0	0.571	0.775	0.444
4	S100A13	ENSG00000189171	0	0	0.57	0.81	0.548
4	TRAF4	ENSG00000076604	0	0	0.568	0.602	0.198
4	SOX6	ENSG00000110693	0	0	0.564	0.749	0.258
4	ATG101	ENSG00000123395	0	0	0.56	0.792	0.39
4	EIF5	ENSG00000100664	0	0	0.56	0.917	0.677
4	EIF4A1	ENSG00000161960	0	0	0.553	0.993	0.87
4	TNFRSF11B	ENSG00000164761	0	0	0.551	0.445	0.094
4	FOXC1	ENSG00000054598	0	0	0.548	0.765	0.346
4	SCRG1	ENSG00000164106	0	0	0.545	0.721	0.394
4	DNAJB6	ENSG00000105993	0	0	0.545	0.919	0.644
4	ARF4	ENSG00000168374	0	0	0.542	0.985	0.816
4	LIF	ENSG00000128342	0	0	0.54	0.281	0.042
4	GPC1	ENSG00000063660	0	0	0.539	0.757	0.338
4	EIF1B	ENSG00000114784	0	0	0.537	0.935	0.69
4	SLC25A3	ENSG00000075415	0	0	0.534	0.994	0.884
4	FGFRL1	ENSG00000127418	0	0	0.532	0.62	0.21
4	ARID5A	ENSG00000196843	0	0	0.531	0.552	0.185
4	YBX3	ENSG00000060138	0	0	0.531	0.963	0.702
4	CKS2	ENSG00000123975	0	0	0.53	0.785	0.461
4	FOSB	ENSG00000125740	0	0	0.53	0.984	0.822
4	TSPAN6	ENSG00000000003	0	0	0.528	0.705	0.291
4	SDC4	ENSG00000124145	0	0	0.526	0.573	0.177
4	THBS1	ENSG00000137801	0	0	0.525	0.73	0.324
4	CDV3	ENSG00000091527	0	0	0.521	0.797	0.461
4	PPP2CA	ENSG00000113575	0	0	0.518	0.779	0.402
4	TOP1	ENSG00000198900	0	0	0.516	0.827	0.501
4	HMGCR	ENSG00000113161	0	0	0.514	0.534	0.211
4	C1QL1	ENSG00000131094	0	0	0.512	0.535	0.168
4	ENO1	ENSG00000074800	0	0	0.51	0.922	0.681
4	CHORDC1		0	0	0.506	0.706	0.384
4	TM4SF1	ENSG00000169908	0	0	0.502	0.652	0.314
4	SPAG9	ENSG00000008294	0	0	0.502	0.804	0.506
4	RTN4	ENSG00000115310	0	0	0.502	0.933	0.723
4	SMAD7	ENSG00000101665	0	0	0.501	0.558	0.256
4	SNHG29	ENSG00000175061	0	0	0.5	0.999	0.957
4	PNP	ENSG00000198805	0	0	0.499	0.511	0.181
4	TSPO	ENSG00000100300	0	0	0.498	0.983	0.82
4	EMP3	ENSG00000142227	0	0	0.498	0.987	0.865
4	MTHFD2	ENSG00000065911	0	0	0.497	0.493	0.201
4	SFPQ	ENSG00000116560	0	0	0.494	0.977	0.79
4	RAPH1	ENSG00000173166	0	0	0.493	0.558	0.19
4	SDCBP	ENSG00000137575	0	0	0.493	0.889	0.625
4	HSP90AB1	ENSG00000096384	0	0	0.492	0.998	0.963
4	FAM180A	ENSG00000189320	0	0	0.491	0.383	0.086
4	CDKN1A	ENSG00000124762	0	0	0.489	0.78	0.384
4	BNIP3	ENSG00000176171	0	0	0.487	0.685	0.382
4	RHEB	ENSG00000106615	0	0	0.487	0.9	0.606
4	CDC42EP3	ENSG00000163171	0	0	0.487	0.694	0.317
4	TIAM2	ENSG00000146426	0	0	0.486	0.491	0.145
4	HNRNPF	ENSG00000169813	0	0	0.48	0.891	0.598
4	NPM1	ENSG00000181163	0	0	0.479	0.999	0.957
4	STRAP	ENSG00000023734	0	0	0.479	0.864	0.56
4	PDGFA	ENSG00000197461	0	0	0.478	0.433	0.154
4	PPP1R15A	ENSG00000087074	0	0	0.478	0.922	0.731
4	EIF3J	ENSG00000104131	0	0	0.478	0.766	0.436
4	VPS37B	ENSG00000139722	0	0	0.477	0.557	0.177
4	MAP2K3	ENSG00000034152	0	0	0.476	0.476	0.216
4	SELENOS	ENSG00000131871	0	0	0.475	0.83	0.554
4	ANXA5	ENSG00000164111	0	0	0.475	0.984	0.865
4	CD59	ENSG00000085063	0	0	0.471	0.775	0.451
4	SNRPB	ENSG00000125835	0	0	0.469	0.897	0.613
4	NAF1	ENSG00000145414	0	0	0.467	0.536	0.196
4	PPIL4	ENSG00000131013	0	0	0.465	0.74	0.419
4	ERVK3-1	ENSG00000142396	0	0	0.464	0.633	0.309
4	MAFF	ENSG00000185022	0	0	0.463	0.807	0.411
4	NRK	ENSG00000123572	0	0	0.462	0.493	0.134
4	USP12	ENSG00000152484	0	0	0.461	0.599	0.254
4	DBI	ENSG00000155368	0	0	0.46	0.911	0.695
4	NINJ1	ENSG00000131669	0	0	0.46	0.64	0.301
4	AC006115.2		0	0	0.458	0.716	0.342
4	DDX21	ENSG00000165732	0	0	0.457	0.747	0.45
4	VAPA	ENSG00000101558	0	0	0.457	0.925	0.684
4	JMJD6	ENSG00000070495	0	0	0.456	0.631	0.275
4	SLC20A1	ENSG00000144136	0	0	0.448	0.585	0.255
4	EMP2	ENSG00000213853	0	0	0.447	0.775	0.488
4	MEF2A	ENSG00000068305	0	0	0.447	0.759	0.467
4	FMOD	ENSG00000122176	0	0	0.446	0.807	0.448
4	ARL13B	ENSG00000169379	0	0	0.446	0.555	0.223
4	PAPSS2	ENSG00000198682	0	0	0.443	0.445	0.12
4	ENPP1	ENSG00000197594	0	0	0.439	0.653	0.316
4	STK17A	ENSG00000164543	0	0	0.435	0.516	0.208
4	TRIM47	ENSG00000132481	0	0	0.434	0.542	0.245
4	SERTAD3	ENSG00000167565	0	0	0.431	0.702	0.385
4	YWHAQ	ENSG00000134308	0	0	0.429	0.95	0.752
4	ARF6	ENSG00000165527	0	0	0.429	0.742	0.439
4	LRRC8A	ENSG00000136802	0	0	0.429	0.547	0.221
4	SBDS	ENSG00000126524	0	0	0.428	0.888	0.626
4	RAB1A	ENSG00000138069	0	0	0.427	0.826	0.526
4	YWHAZ	ENSG00000164924	0	0	0.425	0.944	0.737
4	NRBF2	ENSG00000148572	0	0	0.421	0.622	0.306
4	PGK1	ENSG00000102144	0	0	0.421	0.833	0.555
4	ZFAS1	ENSG00000177410	0	0	0.421	0.992	0.911
4	TPT1	ENSG00000133112	0	0	0.42	1	0.992
4	MAFG	ENSG00000197063	0	0	0.42	0.561	0.222
4	SOX8	ENSG00000005513	0	0	0.419	0.51	0.205
4	FZD9	ENSG00000188763	0	0	0.416	0.367	0.044
4	RAN	ENSG00000132341	0	0	0.413	0.967	0.775
4	HAT1	ENSG00000128708	0	0	0.41	0.628	0.306
4	COL27A1	ENSG00000196739	0	0	0.409	0.794	0.437
4	SRPX2	ENSG00000102359	0	0	0.408	0.573	0.227
4	CSRNP1	ENSG00000144655	0	0	0.406	0.788	0.427
4	RBM7	ENSG00000076053	0	0	0.405	0.635	0.312
4	NCL	ENSG00000115053	0	0	0.404	0.973	0.84
4	ILF2	ENSG00000143621	0	0	0.404	0.89	0.639
4	SOX5	ENSG00000134532	0	0	0.403	0.712	0.281
4	KLF13		0	0	0.401	0.606	0.308
4	ITM2C	ENSG00000135916	0	0	0.401	0.964	0.815
4	ATP6V0C	ENSG00000185883	0	0	0.401	0.937	0.749
4	DNAJA1	ENSG00000086061	0	0	0.397	0.994	0.865
4	GLIS3	ENSG00000107249	0	0	0.397	0.273	0.056
4	RSL24D1	ENSG00000137876	0	0	0.396	0.916	0.705
4	MORF4L2	ENSG00000123562	0	0	0.396	0.918	0.703
4	UBE2B	ENSG00000119048	0	0	0.396	0.899	0.657
4	BCAS2	ENSG00000116752	0	0	0.393	0.625	0.331
4	FBLN7	ENSG00000144152	0	0	0.393	0.428	0.115
4	TINAGL1	ENSG00000142910	0	0	0.39	0.349	0.055
4	STK38L	ENSG00000211455	0	0	0.39	0.426	0.16
4	SYAP1	ENSG00000169895	0	0	0.389	0.631	0.341
4	TMEM41B	ENSG00000166471	0	0	0.389	0.496	0.198
4	CMC2	ENSG00000103121	0	0	0.385	0.642	0.328
4	SAMD4A	ENSG00000020577	0	0	0.383	0.529	0.217
4	PPP1R1B	ENSG00000131771	0	0	0.382	0.315	0.038
4	TRPV4	ENSG00000111199	0	0	0.379	0.385	0.061
4	PELI1	ENSG00000197329	0	0	0.378	0.511	0.206
4	EIF3I	ENSG00000084623	0	0	0.378	0.857	0.599
4	CRY1	ENSG00000008405	0	0	0.378	0.523	0.212
4	PRNP	ENSG00000171867	0	0	0.378	0.759	0.435
4	UAP1	ENSG00000117143	0	0	0.377	0.811	0.439
4	HNRNPH3	ENSG00000096746	0	0	0.377	0.911	0.688
4	RAB5A	ENSG00000144566	0	0	0.377	0.68	0.366
4	TFRC	ENSG00000072274	0	0	0.375	0.494	0.19
4	ULBP2	ENSG00000131015	0	0	0.375	0.352	0.093
4	KRT19	ENSG00000171345	0	0	0.375	0.128	0.021
4	TNS2	ENSG00000111077	0	0	0.375	0.598	0.301
4	INPP1	ENSG00000151689	0	0	0.375	0.439	0.155
4	SUB1	ENSG00000113387	0	0	0.373	0.979	0.827
4	VDAC2	ENSG00000165637	0	0	0.372	0.898	0.657
4	KIAA0232	ENSG00000170871	0	0	0.372	0.556	0.256
4	ARG2	ENSG00000081181	0	0	0.367	0.323	0.089
4	TMEM243	ENSG00000135185	0	0	0.365	0.619	0.313
4	PSMD12	ENSG00000197170	0	0	0.363	0.661	0.36
4	PERP	ENSG00000112378	0	0	0.363	0.538	0.232
4	NDEL1	ENSG00000166579	0	0	0.361	0.581	0.272
4	S100P	ENSG00000163993	0	0	0.359	0.185	0.019
4	DMKN	ENSG00000161249	0	0	0.358	0.487	0.163
4	COQ10B	ENSG00000115520	0	0	0.358	0.632	0.329
4	YRDC	ENSG00000196449	0	0	0.357	0.481	0.189
4	NR4A3	ENSG00000119508	0	0	0.356	0.471	0.196
4	CHST11	ENSG00000171310	0	0	0.35	0.389	0.083
4	LMCD1	ENSG00000071282	0	0	0.347	0.44	0.182
4	FHL2	ENSG00000115641	0	0	0.347	0.401	0.132
4	MAPKAPK2	ENSG00000162889	0	0	0.346	0.521	0.217
4	PPP1R15B	ENSG00000158615	0	0	0.344	0.558	0.27
4	DNTTIP1	ENSG00000101457	0	0	0.344	0.472	0.196
4	MVD	ENSG00000167508	0	0	0.344	0.42	0.17
4	AC135782.1		0	0	0.342	0.304	0.024
4	HHIP	ENSG00000164161	0	0	0.338	0.615	0.289
4	GNL2	ENSG00000134697	0	0	0.338	0.465	0.183
4	RABGEF1	ENSG00000154710	0	0	0.338	0.449	0.171
4	NECTIN2	ENSG00000130202	0	0	0.337	0.509	0.218
4	CMTM5	ENSG00000166091	0	0	0.336	0.321	0.039
4	SCIN	ENSG00000006747	0	0	0.331	0.318	0.04
4	RPL5	ENSG00000122406	0	0	0.329	1	0.983
4	NAMPT	ENSG00000105835	0	0	0.328	0.637	0.326
4	KIF21A	ENSG00000139116	0	0	0.328	0.366	0.088
4	MARCH5		0	0	0.327	0.568	0.279
4	TTYH1		0	0	0.327	0.302	0.051
4	SPATA2L	ENSG00000158792	0	0	0.326	0.324	0.075
4	DPH3	ENSG00000154813	0	0	0.324	0.485	0.212
4	ADIPOR2		0	0	0.324	0.434	0.158
4	SLC16A3	ENSG00000141526	0	0	0.32	0.448	0.151
4	C1QL4	ENSG00000186897	0	0	0.32	0.357	0.084
4	RPS9	ENSG00000214889	0	0	0.319	1	0.981
4	DYRK3	ENSG00000143479	0	0	0.316	0.392	0.119
4	WFDC2	ENSG00000101443	0	0	0.31	0.215	0.049
4	BAALC	ENSG00000164929	0	0	0.304	0.291	0.044
4	SDK2	ENSG00000069188	0	0	0.303	0.392	0.114
4	NPR3	ENSG00000113389	0	0	0.301	0.315	0.094
4	VASP	ENSG00000125753	0	0	0.299	0.447	0.186
4	SLC25A32	ENSG00000164933	0	0	0.298	0.419	0.148
4	MAFK	ENSG00000198517	0	0	0.296	0.322	0.083
4	BEX1	ENSG00000133169	0	0	0.293	0.281	0.067
4	MTHFD1L	ENSG00000120254	0	0	0.292	0.327	0.088
4	FOXC2	ENSG00000176692	0	0	0.292	0.378	0.134
4	RPS3	ENSG00000149273	0	0	0.287	1	0.984
4	RPLP0	ENSG00000089157	0	0	0.283	0.998	0.963
4	KLF16	ENSG00000129911	0	0	0.274	0.394	0.148
4	SLC7A5	ENSG00000103257	0	0	0.273	0.284	0.072
4	SCD	ENSG00000099194	0	0	0.272	0.361	0.124
4	FGFR3	ENSG00000068078	0	0	0.269	0.294	0.053
4	ELL2	ENSG00000118985	0	0	0.268	0.304	0.096
4	NIPAL1	ENSG00000163293	0	0	0.267	0.262	0.036
4	FGFR2	ENSG00000066468	0	0	0.259	0.417	0.148
4	NOTUM	ENSG00000185269	0	0	0.258	0.214	0.042
4	KLHL21	ENSG00000162413	0	0	0.257	0.328	0.108
4	MCOLN2	ENSG00000153898	0	0	0.257	0.26	0.029
4	RAB4B	ENSG00000167578	0	0	0.256	0.343	0.103
4	FOXP4	ENSG00000137166	0	0	0.253	0.392	0.142
4	SORBS2	ENSG00000154556	0	0	0.251	0.332	0.106
4	MT-CO1	ENSG00000198804	0	0	-0.517	0.988	0.982
4	VIM	ENSG00000026025	0	0	-0.558	0.994	0.981
4	DDAH2		0	0	-0.637	0.461	0.679
4	SPRY1	ENSG00000164056	0	0	-0.682	0.082	0.412
4	DPYSL3	ENSG00000113657	0	0	-0.695	0.106	0.461
4	NR2F2	ENSG00000185551	0	0	-0.712	0.089	0.409
4	TIMP2	ENSG00000035862	0	0	-0.721	0.586	0.758
4	MAP1B	ENSG00000131711	0	0	-0.754	0.136	0.483
4	ZEB2	ENSG00000169554	0	0	-0.76	0.062	0.406
4	RND3	ENSG00000115963	0	0	-0.767	0.379	0.648
4	COL6A1	ENSG00000142156	0	0	-0.783	0.878	0.882
4	MXRA5	ENSG00000101825	0	0	-0.82	0.129	0.458
4	EBF1	ENSG00000164330	0	0	-0.833	0.039	0.445
4	NFIA	ENSG00000162599	0	0	-0.855	0.578	0.769
4	GAS1	ENSG00000180447	0	0	-0.856	0.381	0.68
4	SOX4	ENSG00000124766	0	0	-0.867	0.691	0.852
4	IGFBP4	ENSG00000141753	0	0	-0.89	0.269	0.58
4	VCAN	ENSG00000038427	0	0	-0.912	0.648	0.784
4	FN1	ENSG00000115414	0	0	-0.962	0.28	0.631
4	SERPINF1		0	0	-1.01	0.143	0.553
4	CXCL12	ENSG00000107562	0	0	-1.01	0.036	0.422
4	ZFP36L1	ENSG00000185650	0	0	-1.02	0.545	0.794
4	EGFL6	ENSG00000198759	0	0	-1.02	0.024	0.352
4	DPT	ENSG00000143196	0	0	-1.03	0.052	0.377
4	TMSB10	ENSG00000034510	0	0	-1.05	0.953	0.97
4	ZFHX4	ENSG00000091656	0	0	-1.07	0.047	0.495
4	GADD45G	ENSG00000130222	0	0	-1.09	0.079	0.45
4	FSTL1	ENSG00000163430	0	0	-1.12	0.727	0.863
4	KCTD12	ENSG00000178695	0	0	-1.18	0.132	0.584
4	COL5A1	ENSG00000130635	0	0	-1.18	0.632	0.838
4	LGALS1	ENSG00000100097	0	0	-1.19	0.951	0.966
4	MARCKS	ENSG00000277443	0	0	-1.26	0.654	0.861
4	CRIP1	ENSG00000213145	0	0	-1.36	0.45	0.673
4	TMSB4X	ENSG00000205542	0	0	-1.46	0.822	0.903
4	ASPN	ENSG00000106819	0	0	-1.5	0.087	0.439
4	DCN	ENSG00000011465	0	0	-1.52	0.327	0.684
4	MDK	ENSG00000110492	0	0	-1.65	0.349	0.716
4	OGN	ENSG00000106809	0	0	-1.65	0.283	0.755
4	S100A4	ENSG00000196154	0	0	-1.69	0.307	0.694
4	COL5A2	ENSG00000204262	0	0	-1.69	0.475	0.864
4	CRABP1	ENSG00000166426	0	0	-1.73	0.122	0.496
4	COL3A1	ENSG00000168542	0	0	-2.12	0.916	0.956
4	COL1A2	ENSG00000164692	0	0	-2.33	0.783	0.955
4	HBG2	ENSG00000196565	0	0	-2.47	0.811	0.556
4	COL1A1	ENSG00000108821	0	0	-3.03	0.699	0.936
5	PRG4	ENSG00000116690	0	0	2.46	0.666	0.127
5	HBEGF	ENSG00000113070	0	0	1.81	0.896	0.241
5	TPPP3	ENSG00000159713	0	0	1.78	0.872	0.259
5	CLU	ENSG00000120885	0	0	1.77	0.934	0.477
5	TIMP3	ENSG00000100234	0	0	1.74	0.912	0.562
5	S100A6	ENSG00000197956	0	0	1.65	1	0.947
5	BTC	ENSG00000174808	0	0	1.62	0.702	0.105
5	FABP5	ENSG00000164687	0	0	1.55	0.87	0.583
5	C11orf96	ENSG00000187479	0	0	1.54	0.923	0.417
5	S100A4	ENSG00000196154	0	0	1.53	0.954	0.662
5	IGFBP5	ENSG00000115461	0	0	1.48	0.969	0.703
5	CD55	ENSG00000196352	0	0	1.44	0.748	0.309
5	PTGDS	ENSG00000107317	0	0	1.43	0.354	0.052
5	DEFB1		0	0	1.41	0.485	0.025
5	NTN4	ENSG00000074527	0	0	1.36	0.731	0.109
5	FABP3	ENSG00000121769	0	0	1.33	0.631	0.153
5	ABI3BP	ENSG00000154175	0	0	1.29	0.956	0.526
5	CRIP1	ENSG00000213145	0	0	1.28	0.893	0.65
5	MT2A	ENSG00000125148	0	0	1.27	0.75	0.273
5	TMSB4X	ENSG00000205542	0	0	1.26	0.998	0.894
5	CRTAC1	ENSG00000095713	0	0	1.26	0.404	0.042
5	ACKR3	ENSG00000144476	0	0	1.22	0.73	0.293
5	COLEC12	ENSG00000158270	0	0	1.19	0.904	0.553
5	PHLDA2		0	0	1.18	0.739	0.196
5	HSPB1	ENSG00000106211	0	0	1.16	0.964	0.788
5	INHBA	ENSG00000122641	0	0	1.13	0.73	0.25
5	SCARA3	ENSG00000168077	0	0	1.11	0.819	0.289
5	ERRFI1	ENSG00000116285	0	0	1.1	0.779	0.322
5	ADIRF	ENSG00000148671	0	0	1.1	0.617	0.143
5	AQP1	ENSG00000240583	0	0	1.1	0.755	0.284
5	VKORC1	ENSG00000167397	0	0	1.08	0.894	0.57
5	THBS4	ENSG00000113296	0	0	1.08	0.75	0.269
5	CAV1	ENSG00000105974	0	0	1.08	0.904	0.428
5	CD9	ENSG00000010278	0	0	1.07	0.89	0.579
5	SH3BGRL3	ENSG00000142669	0	0	1.06	0.984	0.745
5	APLP2	ENSG00000084234	0	0	1.06	0.884	0.576
5	CCDC80	ENSG00000091986	0	0	1.06	0.886	0.587
5	AK1	ENSG00000106992	0	0	1.04	0.792	0.365
5	HTRA1	ENSG00000166033	0	0	1.03	0.895	0.499
5	CREB5	ENSG00000146592	0	0	0.992	0.955	0.604
5	RGCC	ENSG00000102760	0	0	0.991	0.905	0.533
5	TNXB		0	0	0.981	0.796	0.311
5	EMP3	ENSG00000142227	0	0	0.948	0.972	0.867
5	UAP1	ENSG00000117143	0	0	0.947	0.782	0.442
5	EREG	ENSG00000124882	0	0	0.93	0.389	0.038
5	FABP4	ENSG00000170323	0	0	0.93	0.217	0.027
5	CAPS	ENSG00000105519	0	0	0.928	0.585	0.101
5	NEAT1	ENSG00000245532	0	0	0.927	0.799	0.431
5	GFPT2	ENSG00000131459	0	0	0.905	0.614	0.17
5	CILP	ENSG00000138615	0	0	0.865	0.381	0.054
5	PPP1R1A	ENSG00000135447	0	0	0.847	0.452	0.05
5	GPRC5A	ENSG00000013588	0	0	0.844	0.728	0.279
5	FAM49A		0	0	0.842	0.587	0.098
5	TIMP2	ENSG00000035862	0	0	0.841	0.927	0.741
5	SDC2	ENSG00000169439	0	0	0.838	0.834	0.542
5	CCN2	ENSG00000118523	0	0	0.835	0.884	0.586
5	ECM1	ENSG00000143369	0	0	0.822	0.597	0.071
5	NDUFA4L2	ENSG00000185633	0	0	0.812	0.78	0.346
5	VSIR	ENSG00000107738	0	0	0.81	0.638	0.189
5	PDPN	ENSG00000162493	0	0	0.806	0.704	0.261
5	HHIP	ENSG00000164161	0	0	0.799	0.676	0.287
5	TSPAN15	ENSG00000099282	0	0	0.771	0.465	0.059
5	NRP2	ENSG00000118257	0	0	0.766	0.53	0.26
5	IFI27L2		0	0	0.761	0.797	0.348
5	HAS1	ENSG00000105509	0	0	0.759	0.371	0.046
5	CDON	ENSG00000064309	0	0	0.755	0.748	0.279
5	PRSS35	ENSG00000146250	0	0	0.752	0.568	0.222
5	OLFML2B	ENSG00000162745	0	0	0.75	0.516	0.206
5	DAB2	ENSG00000153071	0	0	0.749	0.789	0.518
5	CLEC3B	ENSG00000163815	0	0	0.748	0.658	0.179
5	OCIAD2	ENSG00000145247	0	0	0.737	0.678	0.328
5	LSP1		0	0	0.732	0.535	0.102
5	PARM1	ENSG00000169116	0	0	0.731	0.459	0.057
5	SULF2	ENSG00000196562	0	0	0.727	0.878	0.484
5	LRRN4CL	ENSG00000177363	0	0	0.725	0.714	0.245
5	TAGLN2	ENSG00000158710	0	0	0.723	0.929	0.624
5	PPP1R14A	ENSG00000167641	0	0	0.719	0.604	0.289
5	ANK3	ENSG00000151150	0	0	0.718	0.621	0.19
5	LINC01088	ENSG00000249307	0	0	0.715	0.366	0.033
5	RAMP3	ENSG00000122679	0	0	0.711	0.394	0.086
5	CD151	ENSG00000177697	0	0	0.705	0.801	0.434
5	CRIP2	ENSG00000182809	0	0	0.701	0.835	0.491
5	KHDRBS3	ENSG00000131773	0	0	0.7	0.638	0.182
5	SOX5	ENSG00000134532	0	0	0.696	0.708	0.283
5	ITM2B	ENSG00000136156	0	0	0.694	0.967	0.887
5	ISLR	ENSG00000167178	0	0	0.694	0.868	0.536
5	OLFML2A	ENSG00000185585	0	0	0.688	0.465	0.122
5	AXL	ENSG00000167601	0	0	0.687	0.83	0.498
5	PHLDA1	ENSG00000139289	0	0	0.685	0.781	0.416
5	FXYD5	ENSG00000089327	0	0	0.679	0.777	0.369
5	PMEPA1	ENSG00000124225	0	0	0.676	0.741	0.398
5	SLC9A3R1	ENSG00000109062	0	0	0.669	0.451	0.051
5	CALM1	ENSG00000198668	0	0	0.668	0.981	0.873
5	FAP	ENSG00000078098	0	0	0.667	0.725	0.374
5	PLOD2	ENSG00000152952	0	0	0.665	0.645	0.327
5	S100A16	ENSG00000188643	0	0	0.664	0.726	0.373
5	BMP4	ENSG00000125378	0	0	0.643	0.604	0.246
5	B2M		0	0	0.642	0.986	0.871
5	SORBS2	ENSG00000154556	0	0	0.64	0.495	0.099
5	MGP	ENSG00000111341	0	0	0.636	0.994	0.829
5	ZNF385A	ENSG00000161642	0	0	0.629	0.612	0.229
5	GRK5	ENSG00000198873	0	0	0.625	0.544	0.148
5	CDH13	ENSG00000140945	0	0	0.623	0.526	0.126
5	ABLIM1	ENSG00000099204	0	0	0.621	0.609	0.257
5	ITGB5	ENSG00000082781	0	0	0.618	0.603	0.219
5	CDKN1A	ENSG00000124762	0	0	0.612	0.725	0.388
5	MSN	ENSG00000147065	0	0	0.602	0.789	0.445
5	ARPC1B	ENSG00000130429	0	0	0.599	0.774	0.431
5	GPR1		0	0	0.597	0.316	0.02
5	NUPR1	ENSG00000176046	0	0	0.595	0.761	0.375
5	COL6A3	ENSG00000163359	0	0	0.592	0.881	0.638
5	BMP6	ENSG00000153162	0	0	0.584	0.435	0.059
5	ZSWIM6	ENSG00000130449	0	0	0.58	0.513	0.161
5	PLAC9	ENSG00000189129	0	0	0.577	0.994	0.892
5	LRRFIP1	ENSG00000124831	0	0	0.575	0.558	0.265
5	RRAS	ENSG00000126458	0	0	0.573	0.741	0.423
5	ANTXR2	ENSG00000163297	0	0	0.573	0.543	0.183
5	TSC22D3	ENSG00000157514	0	0	0.569	0.809	0.525
5	CLIC1	ENSG00000231313	0	0	0.559	0.914	0.737
5	PRNP	ENSG00000171867	0	0	0.552	0.771	0.436
5	TMEM45A	ENSG00000181458	0	0	0.549	0.746	0.399
5	YBX3	ENSG00000060138	0	0	0.548	0.916	0.706
5	HSD3B7	ENSG00000099377	0	0	0.546	0.396	0.102
5	EML1	ENSG00000066629	0	0	0.545	0.542	0.182
5	ZEB2	ENSG00000169554	0	0	0.54	0.72	0.374
5	HLA-C		0	0	0.537	0.55	0.205
5	COL6A1	ENSG00000142156	0	0	0.536	0.984	0.876
5	HLA-A		0	0	0.532	0.723	0.398
5	ANO1	ENSG00000131620	0	0	0.531	0.51	0.142
5	TGFBR3	ENSG00000069702	0	0	0.528	0.546	0.244
5	RHOQ	ENSG00000119729	0	0	0.517	0.646	0.333
5	CXXC5	ENSG00000171604	0	0	0.517	0.638	0.296
5	LDHA		0	0	0.516	0.969	0.855
5	ANXA7	ENSG00000138279	0	0	0.514	0.685	0.364
5	ANXA4	ENSG00000196975	0	0	0.513	0.733	0.398
5	BZW1	ENSG00000082153	0	0	0.511	0.91	0.703
5	S100A11	ENSG00000163191	0	0	0.51	0.983	0.901
5	GPSM2	ENSG00000121957	0	0	0.509	0.676	0.358
5	ARL6IP5	ENSG00000144746	0	0	0.501	0.895	0.687
5	GAP43	ENSG00000172020	0	0	0.498	0.296	0.082
5	KLF4	ENSG00000136826	0	0	0.497	0.951	0.795
5	CD81	ENSG00000110651	0	0	0.496	0.996	0.951
5	ANXA1	ENSG00000135046	0	0	0.495	0.949	0.744
5	LGALS3	ENSG00000131981	0	0	0.489	0.828	0.537
5	COL3A1	ENSG00000168542	0	0	0.484	0.997	0.951
5	GAL	ENSG00000069482	0	0	0.481	0.288	0.033
5	STRA6	ENSG00000254876	0	0	0.481	0.388	0.101
5	ARC	ENSG00000198576	0	0	0.478	0.444	0.173
5	S100A3	ENSG00000188015	0	0	0.474	0.288	0.022
5	BSG	ENSG00000172270	0	0	0.472	0.918	0.714
5	DPYSL2	ENSG00000092964	0	0	0.468	0.783	0.501
5	CD63	ENSG00000135404	0	0	0.466	0.995	0.95
5	SLC16A7	ENSG00000118596	0	0	0.466	0.437	0.133
5	NPTN	ENSG00000156642	0	0	0.459	0.613	0.299
5	S100A10	ENSG00000197747	0	0	0.456	0.996	0.936
5	RASL10A	ENSG00000100276	0	0	0.454	0.397	0.099
5	ARHGAP6	ENSG00000047648	0	0	0.442	0.427	0.124
5	DLX3	ENSG00000064195	0	0	0.441	0.368	0.041
5	BHLHE40	ENSG00000134107	0	0	0.439	0.495	0.199
5	KLF3-AS1	ENSG00000231160	0	0	0.439	0.394	0.142
5	LAMC1	ENSG00000135862	0	0	0.434	0.627	0.327
5	ADAMTS16	ENSG00000145536	0	0	0.432	0.305	0.035
5	ACTB	ENSG00000075624	0	0	0.43	0.996	0.973
5	RABGAP1L	ENSG00000152061	0	0	0.429	0.459	0.191
5	HS3ST3A1	ENSG00000153976	0	0	0.428	0.331	0.074
5	CUX1	ENSG00000257923	0	0	0.426	0.562	0.243
5	MEDAG	ENSG00000102802	0	0	0.421	0.389	0.116
5	SLC29A1	ENSG00000112759	0	0	0.421	0.535	0.223
5	ADAMTS3	ENSG00000156140	0	0	0.42	0.433	0.146
5	RET	ENSG00000165731	0	0	0.411	0.223	0.022
5	CSMD1	ENSG00000183117	0	0	0.405	0.303	0.035
5	CERS4	ENSG00000090661	0	0	0.393	0.474	0.184
5	DLX4	ENSG00000108813	0	0	0.385	0.264	0.011
5	WDR1	ENSG00000071127	0	0	0.379	0.518	0.239
5	SH3GLB2	ENSG00000148341	0	0	0.376	0.498	0.201
5	PKP1	ENSG00000081277	0	0	0.374	0.308	0.045
5	FUCA2	ENSG00000001036	0	0	0.374	0.505	0.227
5	EHBP1L1	ENSG00000173442	0	0	0.372	0.417	0.145
5	NDRG1	ENSG00000104419	0	0	0.37	0.526	0.233
5	RASGEF1B	ENSG00000138670	0	0	0.369	0.316	0.092
5	SNED1	ENSG00000162804	0	0	0.358	0.352	0.115
5	ALDH1A3	ENSG00000184254	0	0	0.354	0.23	0.051
5	RASL12	ENSG00000103710	0	0	0.351	0.388	0.124
5	C10orf105	ENSG00000214688	0	0	0.348	0.282	0.029
5	NECTIN4	ENSG00000143217	0	0	0.346	0.162	0.01
5	ITGA6	ENSG00000091409	0	0	0.342	0.342	0.108
5	HSPB8	ENSG00000152137	0	0	0.341	0.31	0.074
5	GLDN	ENSG00000186417	0	0	0.339	0.285	0.039
5	ZBTB7C	ENSG00000184828	0	0	0.332	0.324	0.062
5	FAM180A	ENSG00000189320	0	0	0.33	0.318	0.09
5	THBD	ENSG00000178726	0	0	0.326	0.22	0.046
5	FRMD3	ENSG00000172159	0	0	0.322	0.274	0.053
5	ORAI3	ENSG00000175938	0	0	0.319	0.385	0.134
5	DBNDD2	ENSG00000244274	0	0	0.319	0.318	0.086
5	FGF10	ENSG00000070193	0	0	0.316	0.312	0.089
5	BCR	ENSG00000186716	0	0	0.306	0.346	0.102
5	TSPAN12	ENSG00000106025	0	0	0.3	0.324	0.1
5	GDF5	ENSG00000125965	0	0	0.3	0.205	0.047
5	RELL1	ENSG00000181826	0	0	0.299	0.364	0.125
5	SHANK2	ENSG00000162105	0	0	0.298	0.226	0.015
5	VSIG10L2	ENSG00000283703	0	0	0.295	0.231	0.031
5	CYFIP2	ENSG00000055163	0	0	0.286	0.256	0.051
5	PTPRB	ENSG00000127329	0	0	0.283	0.167	0.016
5	DOC2B		0	0	0.282	0.282	0.057
5	BID	ENSG00000015475	0	0	0.278	0.274	0.068
5	GALNT7	ENSG00000109586	0	0	0.277	0.302	0.092
5	CD58	ENSG00000116815	0	0	0.276	0.344	0.11
5	CD68	ENSG00000129226	0	0	0.275	0.301	0.049
5	FZD10-AS1	ENSG00000250208	0	0	0.271	0.274	0.045
5	RAPGEF4	ENSG00000091428	0	0	0.257	0.224	0.033
5	CLSTN2	ENSG00000158258	0	0	0.255	0.137	0.015
5	SLC7A8	ENSG00000092068	0	0	0.251	0.231	0.054
5	RPL10	ENSG00000147403	0	0	-0.298	0.999	0.993
5	RPLP1	ENSG00000137818	0	0	-0.321	0.999	0.992
5	RPS25		0	0	-0.328	0.992	0.975
5	RPS9	ENSG00000214889	0	0	-0.33	0.996	0.981
5	RPS14	ENSG00000164587	0	0	-0.33	0.994	0.983
5	RPL41	ENSG00000229117	0	0	-0.334	0.999	0.995
5	RPL12	ENSG00000197958	0	0	-0.338	0.995	0.982
5	EEF1A1	ENSG00000156508	0	0	-0.341	1	0.997
5	RPL28	ENSG00000108107	0	0	-0.346	0.997	0.988
5	RPS28	ENSG00000233927	0	0	-0.358	0.997	0.986
5	RPS27	ENSG00000177954	0	0	-0.367	0.998	0.989
5	RPL19	ENSG00000108298	0	0	-0.368	0.997	0.984
5	RPL9	ENSG00000163682	0	0	-0.374	0.993	0.977
5	RPS6	ENSG00000137154	0	0	-0.38	0.992	0.98
5	RPL22	ENSG00000116251	0	0	-0.383	0.985	0.966
5	RPL37	ENSG00000145592	0	0	-0.399	0.997	0.981
5	NACA	ENSG00000196531	0	0	-0.412	0.992	0.978
5	RPL14	ENSG00000188846	0	0	-0.424	0.994	0.979
5	RPL18	ENSG00000063177	0	0	-0.429	0.996	0.983
5	RPL24	ENSG00000114391	0	0	-0.431	0.996	0.984
5	RACK1	ENSG00000204628	0	0	-0.431	0.986	0.974
5	RPL18A	ENSG00000105640	0	0	-0.435	0.997	0.985
5	RPS15	ENSG00000115268	0	0	-0.437	0.998	0.987
5	RPL35A	ENSG00000182899	0	0	-0.438	0.993	0.985
5	RPL6	ENSG00000089009	0	0	-0.44	0.996	0.984
5	RPL30	ENSG00000156482	0	0	-0.443	0.996	0.988
5	RPL29	ENSG00000162244	0	0	-0.444	0.993	0.979
5	RPS5	ENSG00000083845	0	0	-0.447	0.988	0.971
5	RPL13	ENSG00000167526	0	0	-0.447	0.998	0.993
5	RPL7A		0	0	-0.449	0.997	0.985
5	RPL17	ENSG00000265681	0	0	-0.45	0.988	0.978
5	RPL3	ENSG00000100316	0	0	-0.463	0.996	0.986
5	RPL15	ENSG00000174748	0	0	-0.465	0.997	0.985
5	RPL26	ENSG00000161970	0	0	-0.469	0.997	0.984
5	RPL36A	ENSG00000241343	0	0	-0.474	0.976	0.96
5	RPS10	ENSG00000124614	0	0	-0.487	0.965	0.949
5	RPL36	ENSG00000130255	0	0	-0.492	0.994	0.978
5	RPL39	ENSG00000198918	0	0	-0.493	0.996	0.984
5	RPL8	ENSG00000161016	0	0	-0.496	0.997	0.985
5	RPS3A	ENSG00000145425	0	0	-0.5	0.997	0.987
5	RPS4X	ENSG00000198034	0	0	-0.507	0.997	0.988
5	RPL10A	ENSG00000198755	0	0	-0.51	0.984	0.969
5	RPL11	ENSG00000142676	0	0	-0.514	0.997	0.989
5	NPM1	ENSG00000181163	0	0	-0.514	0.968	0.959
5	RPS8	ENSG00000142937	0	0	-0.517	0.997	0.988
5	SNHG29	ENSG00000175061	0	0	-0.521	0.973	0.958
5	RPL32	ENSG00000144713	0	0	-0.522	0.997	0.989
5	RPS27A	ENSG00000143947	0	0	-0.531	0.997	0.989
5	RPS7	ENSG00000171863	0	0	-0.545	0.992	0.982
5	RPS21	ENSG00000171858	0	0	-0.547	0.992	0.976
5	RPS12	ENSG00000112306	0	0	-0.552	0.998	0.992
5	HNRNPA1	ENSG00000135486	0	0	-0.552	0.955	0.958
5	RPS24	ENSG00000138326	0	0	-0.553	0.998	0.991
5	RPS23	ENSG00000186468	0	0	-0.553	0.999	0.987
5	RPS15A	ENSG00000134419	0	0	-0.555	0.996	0.988
5	RPS3	ENSG00000149273	0	0	-0.555	0.994	0.984
5	RPS13	ENSG00000110700	0	0	-0.557	0.994	0.983
5	RPL34	ENSG00000109475	0	0	-0.559	0.999	0.988
5	RPL5	ENSG00000122406	0	0	-0.568	0.992	0.983
5	RPS19	ENSG00000105372	0	0	-0.575	0.996	0.984
5	RPS18		0	0	-0.652	0.999	0.989
5	BOC	ENSG00000144857	0	0	-0.758	0.337	0.647
5	IL11RA	ENSG00000137070	0	0	-0.803	0.395	0.695
5	FBLN1	ENSG00000077942	0	0	-0.838	0.583	0.778
5	MARCKS	ENSG00000277443	0	0	-0.849	0.77	0.855
5	ITM2A	ENSG00000078596	0	0	-0.871	0.355	0.66
5	KCTD12	ENSG00000178695	0	0	-0.891	0.257	0.576
5	COL14A1	ENSG00000187955	0	0	-1.18	0.247	0.647
5	POSTN	ENSG00000133110	0	0	-1.23	0.598	0.793
5	GPC3	ENSG00000147257	0	0	-1.35	0.146	0.604
5	LUM	ENSG00000139329	0	0	-1.41	0.188	0.55
5	MDK	ENSG00000110492	0	0	-1.42	0.317	0.716
5	DCN	ENSG00000011465	0	0	-1.5	0.313	0.683
5	CRABP1	ENSG00000166426	0	0	-1.78	0.047	0.498
7	CLU	ENSG00000120885	0	0	1.28	0.876	0.482
7	STC1	ENSG00000159167	0	0	1.11	0.362	0.095
7	DUSP1	ENSG00000120129	0	0	1.02	0.928	0.779
7	GAS1	ENSG00000180447	0	0	0.972	0.893	0.656
7	LHFPL6	ENSG00000183722	0	0	0.903	0.861	0.657
7	OCIAD2	ENSG00000145247	0	0	0.751	0.588	0.334
7	RHOB	ENSG00000143878	0	0	0.706	0.867	0.775
7	JUN	ENSG00000177606	0	0	0.646	0.97	0.897
7	FOS	ENSG00000170345	0	0	0.571	0.99	0.94
7	KRT5	ENSG00000186081	0	0	0.492	0.187	0.023
7	VIM	ENSG00000026025	0	0	-1.01	0.944	0.983
7	DCN	ENSG00000011465	0	0	-1.12	0.256	0.683
8	SFRP2	ENSG00000145423	0	0	2.32	0.85	0.379
8	MSX1	ENSG00000163132	0	0	1.63	0.957	0.484
8	LUM	ENSG00000139329	0	0	1.31	0.829	0.522
8	BMP5	ENSG00000112175	0	0	1.16	0.606	0.072
8	SELENOP	ENSG00000250722	0	0	1.15	0.742	0.201
8	CXCL14	ENSG00000145824	0	0	1.14	0.804	0.3
8	RSPO4	ENSG00000101282	0	0	1.14	0.488	0.014
8	MME	ENSG00000196549	0	0	1.14	0.62	0.154
8	MIR99AHG	ENSG00000215386	0	0	1.13	0.714	0.295
8	CXCL12	ENSG00000107562	0	0	1.11	0.798	0.388
8	CYTL1	ENSG00000170891	0	0	1.06	0.731	0.244
8	PAPPA2	ENSG00000116183	0	0	0.982	0.555	0.158
8	CCK	ENSG00000187094	0	0	0.949	0.141	0.021
8	COL3A1	ENSG00000168542	0	0	0.919	0.998	0.952
8	DLX5	ENSG00000105880	0	0	0.853	0.422	0.055
8	ID3		0	0	0.824	0.903	0.773
8	HSPA2	ENSG00000126803	0	0	0.804	0.642	0.365
8	TLE4	ENSG00000106829	0	0	0.797	0.767	0.517
8	NSG1	ENSG00000168824	0	0	0.791	0.45	0.068
8	APCDD1	ENSG00000154856	0	0	0.768	0.486	0.158
8	CFH	ENSG00000000971	0	0	0.759	0.535	0.216
8	CRLF1	ENSG00000006016	0	0	0.757	0.716	0.328
8	PCOLCE	ENSG00000106333	0	0	0.751	0.935	0.818
8	MDK	ENSG00000110492	0	0	0.75	0.969	0.687
8	MSX2	ENSG00000120149	0	0	0.749	0.449	0.128
8	ZFP36L1	ENSG00000185650	0	0	0.713	0.91	0.776
8	NTRK2	ENSG00000148053	0	0	0.673	0.535	0.216
8	S100A4	ENSG00000196154	0	0	0.673	0.919	0.666
8	IGSF10	ENSG00000152580	0	0	0.655	0.397	0.102
8	FGF7	ENSG00000140285	0	0	0.653	0.358	0.078
8	COL1A1	ENSG00000108821	0	0	0.649	1	0.921
8	BMP7	ENSG00000101144	0	0	0.631	0.378	0.096
8	SFRP1	ENSG00000104332	0	0	0.625	0.375	0.13
8	TWIST1	ENSG00000122691	0	0	0.623	0.775	0.534
8	IL11RA	ENSG00000137070	0	0	0.618	0.869	0.674
8	EMID1	ENSG00000186998	0	0	0.581	0.363	0.078
8	COL1A2	ENSG00000164692	0	0	0.568	1	0.945
8	ZIC2	ENSG00000043355	0	0	0.564	0.258	0.004
8	CNTN1	ENSG00000018236	0	0	0.54	0.321	0.063
8	ALX4	ENSG00000052850	0	0	0.538	0.277	0.006
8	TBX3	ENSG00000135111	0	0	0.527	0.357	0.107
8	CRYM	ENSG00000103316	0	0	0.498	0.217	0.023
8	PTGDS	ENSG00000107317	0	0	0.484	0.27	0.057
8	FOXF2	ENSG00000137273	0	0	0.451	0.314	0.088
8	AQP4	ENSG00000171885	0	0	0.445	0.185	0.013
8	MED12L	ENSG00000144893	0	0	0.442	0.225	0.021
8	SP9	ENSG00000217236	0	0	0.434	0.21	0.016
8	RUNX3	ENSG00000020633	0	0	0.402	0.259	0.048
8	TRHDE	ENSG00000072657	0	0	0.35	0.211	0.034
8	GRP	ENSG00000134443	0	0	0.347	0.164	0.025
8	DLX6	ENSG00000006377	0	0	0.264	0.109	0.005
8	HS3ST6		0	0	0.26	0.157	0.022
8	FOXP1	ENSG00000114861	0	0	-0.854	0.255	0.67
8	NBL1	ENSG00000158747	0	0	-0.962	0.116	0.607
8	IGFBP2	ENSG00000115457	0	0	-0.998	0.376	0.742
8	CREB5	ENSG00000146592	0	0	-1.24	0.096	0.64
8	CCN3	ENSG00000136999	0	0	-1.25	0.102	0.492
8	POSTN	ENSG00000133110	0	0	-1.34	0.432	0.798
8	H19		0	0	-1.48	0.272	0.78
9	COL1A1	ENSG00000108821	0	0	1.16	1	0.921
9	THBS4	ENSG00000113296	0	0	1.07	0.632	0.278
9	DPT	ENSG00000143196	0	0	1.06	0.783	0.344
9	COL1A2	ENSG00000164692	0	0	0.968	1	0.945
9	BGN	ENSG00000182492	0	0	0.941	0.947	0.759
9	SPARC	ENSG00000113140	0	0	0.911	0.982	0.913
9	COL14A1	ENSG00000187955	0	0	0.887	0.877	0.619
9	ANGPTL1	ENSG00000116194	0	0	0.862	0.764	0.447
9	POSTN	ENSG00000133110	0	0	0.84	0.955	0.777
9	COL6A3	ENSG00000163359	0	0	0.822	0.887	0.64
9	COL5A1	ENSG00000130635	0	0	0.796	0.971	0.822
9	FNDC1	ENSG00000164694	0	0	0.725	0.609	0.248
9	OGN	ENSG00000106809	0	0	0.68	0.954	0.723
9	COL3A1	ENSG00000168542	0	0	0.655	0.999	0.952
9	SCRG1	ENSG00000164106	0	0	0.642	0.725	0.398
9	COL6A1	ENSG00000142156	0	0	0.621	0.951	0.879
9	PCOLCE	ENSG00000106333	0	0	0.611	0.956	0.817
9	COL6A2	ENSG00000142173	0	0	0.611	0.983	0.942
9	MMP23B	ENSG00000189409	0	0	0.606	0.544	0.257
9	GPNMB	ENSG00000136235	0	0	0.6	0.552	0.254
9	COL5A2	ENSG00000204262	0	0	0.537	0.978	0.84
9	KLF4	ENSG00000136826	0	0	-0.772	0.538	0.812
9	JUND	ENSG00000130522	0	0	-0.81	0.906	0.958
9	IER2	ENSG00000160888	0	0	-0.812	0.646	0.879
9	SERTAD1	ENSG00000197019	0	0	-0.849	0.404	0.743
9	DNAJA1	ENSG00000086061	0	0	-0.853	0.728	0.877
10	TNMD	ENSG00000000005	0	0	2.5	0.89	0.199
10	KERA	ENSG00000139330	0	0	1.53	0.522	0.085
10	POSTN	ENSG00000133110	0	0	1.09	0.963	0.777
10	ASPN	ENSG00000106819	0	0	1.05	0.883	0.404
10	THBS4	ENSG00000113296	0	0	0.932	0.669	0.277
10	COL1A1	ENSG00000108821	0	0	0.838	1	0.921
10	NNAT	ENSG00000053438	0	0	0.821	0.576	0.217
10	MT1X	ENSG00000187193	0	0	0.818	0.613	0.268
10	OGN	ENSG00000106809	0	0	0.8	0.975	0.722
10	GAS2	ENSG00000148935	0	0	0.776	0.677	0.269
10	COL1A2	ENSG00000164692	0	0	0.756	1	0.945
10	SCX	ENSG00000260428	0	0	0.748	0.636	0.237
10	C1QTNF3	ENSG00000082196	0	0	0.733	0.776	0.393
10	FMOD	ENSG00000122176	0	0	0.703	0.79	0.454
10	COL12A1	ENSG00000111799	0	0	0.7	0.95	0.707
10	HTRA1	ENSG00000166033	0	0	0.659	0.789	0.506
10	COL11A1	ENSG00000060718	0	0	0.615	0.805	0.474
10	CADM1	ENSG00000182985	0	0	0.575	0.598	0.237
10	SCRG1	ENSG00000164106	0	0	0.554	0.743	0.398
10	CILP2	ENSG00000160161	0	0	0.552	0.437	0.129
10	OLFML2B	ENSG00000162745	0	0	0.513	0.524	0.208
10	FNDC1	ENSG00000164694	0	0	0.499	0.592	0.249
10	ITGA2	ENSG00000164171	0	0	0.443	0.327	0.059
10	CITED1	ENSG00000125931	0	0	0.425	0.331	0.073
10	HOPX	ENSG00000171476	0	0	0.404	0.261	0.029
10	COL13A1	ENSG00000197467	0	0	0.367	0.292	0.047
10	ANGPTL6	ENSG00000130812	0	0	0.357	0.328	0.09
10	ZNF185	ENSG00000147394	0	0	0.331	0.288	0.06
10	CPE	ENSG00000109472	0	0	-1.12	0.231	0.592
11	IGFBP2	ENSG00000115457	0	0	0.791	0.952	0.72
11	NR2F2	ENSG00000185551	0	0	0.748	0.741	0.381
11	FOXP1	ENSG00000114861	0	0	0.627	0.875	0.646
11	STMN1	ENSG00000117632	0	0	0.593	0.97	0.855
11	EBF3	ENSG00000108001	0	0	0.556	0.504	0.198
11	FOXP2	ENSG00000128573	0	0	0.487	0.453	0.171
11	RPS21	ENSG00000171858	0	0	0.46	1	0.976
11	NEFL	ENSG00000277586	0	0	0.427	0.245	0.054
11	SERTM1	ENSG00000180440	0	0	0.33	0.208	0.029
11	NPTX1	ENSG00000171246	0	0	0.329	0.139	0.008
11	RPS19	ENSG00000105372	0	0	0.327	1	0.984
11	RPS24	ENSG00000138326	0	0	0.307	1	0.991
11	NPFFR2	ENSG00000056291	0	0	0.255	0.151	0.009
11	ANXA2	ENSG00000182718	0	0	-0.742	0.695	0.901
11	SPARC	ENSG00000113140	0	0	-0.782	0.794	0.92
11	S100A6	ENSG00000197956	0	0	-1.23	0.895	0.951
11	S100A4	ENSG00000196154	0	0	-1.45	0.343	0.687
12	MFAP5	ENSG00000197614	0	0	1.89	0.968	0.247
12	IGFBP6	ENSG00000167779	0	0	1.7	0.882	0.381
12	ASPN	ENSG00000106819	0	0	1.39	0.974	0.402
12	DPT	ENSG00000143196	0	0	1.25	0.887	0.342
12	FNDC1	ENSG00000164694	0	0	1.19	0.844	0.241
12	PI16	ENSG00000164530	0	0	1.11	0.558	0.111
12	FBN1	ENSG00000166147	0	0	1.05	0.957	0.605
12	POSTN	ENSG00000133110	0	0	1	0.997	0.777
12	CXCL14	ENSG00000145824	0	0	0.904	0.688	0.306
12	CCN3	ENSG00000136999	0	0	0.856	0.874	0.463
12	MATN2	ENSG00000132561	0	0	0.843	0.851	0.363
12	TNFAIP6	ENSG00000123610	0	0	0.819	0.561	0.203
12	GADD45G	ENSG00000130222	0	0	0.817	0.814	0.418
12	S100A4	ENSG00000196154	0	0	0.811	0.933	0.666
12	SFRP4	ENSG00000106483	0	0	0.799	0.416	0.081
12	SPARC	ENSG00000113140	0	0	0.797	0.999	0.913
12	TNXB		0	0	0.793	0.845	0.315
12	DCN	ENSG00000011465	0	0	0.783	0.976	0.655
12	COL1A1	ENSG00000108821	0	0	0.76	1	0.921
12	COL1A2	ENSG00000164692	0	0	0.756	1	0.945
12	CRIP1	ENSG00000213145	0	0	0.744	0.957	0.651
12	WIF1	ENSG00000156076	0	0	0.737	0.656	0.261
12	FSTL1	ENSG00000163430	0	0	0.73	0.995	0.852
12	EGFL6	ENSG00000198759	0	0	0.725	0.825	0.319
12	BGN	ENSG00000182492	0	0	0.721	0.974	0.759
12	COL3A1	ENSG00000168542	0	0	0.698	1	0.952
12	MXRA5	ENSG00000101825	0	0	0.698	0.843	0.428
12	NBL1	ENSG00000158747	0	0	0.688	0.93	0.576
12	TPPP3	ENSG00000159713	0	0	0.683	0.735	0.271
12	CHODL	ENSG00000154645	0	0	0.653	0.38	0.076
12	GSN	ENSG00000148180	0	0	0.648	0.907	0.651
12	C1QTNF3	ENSG00000082196	0	0	0.646	0.848	0.391
12	COL5A1	ENSG00000130635	0	0	0.64	0.996	0.821
12	MMP2	ENSG00000087245	0	0	0.635	0.966	0.758
12	COL12A1	ENSG00000111799	0	0	0.613	0.973	0.707
12	ANXA1	ENSG00000135046	0	0	0.608	0.988	0.745
12	ANXA4	ENSG00000196975	0	0	0.593	0.799	0.4
12	S100A10	ENSG00000197747	0	0	0.581	1	0.936
12	PAMR1	ENSG00000149090	0	0	0.581	0.637	0.153
12	ANGPTL2	ENSG00000136859	0	0	0.573	0.723	0.283
12	ANGPTL1	ENSG00000116194	0	0	0.568	0.831	0.446
12	SEMA3C	ENSG00000075223	0	0	0.563	0.777	0.331
12	IL32	ENSG00000008517	0	0	0.555	0.503	0.072
12	C1QTNF2	ENSG00000145861	0	0	0.538	0.817	0.351
12	HTRA3	ENSG00000170801	0	0	0.537	0.627	0.221
12	GPNMB	ENSG00000136235	0	0	0.531	0.75	0.248
12	LTBP4	ENSG00000090006	0	0	0.526	0.928	0.615
12	NR2F1	ENSG00000175745	0	0	0.52	0.595	0.197
12	NRXN1	ENSG00000179915	0	0	0.516	0.634	0.189
12	SLC26A7	ENSG00000147606	0	0	0.516	0.476	0.153
12	FBLN5	ENSG00000140092	0	0	0.508	0.841	0.446
12	PLPP1	ENSG00000067113	0	0	0.505	0.776	0.351
12	MAP1B	ENSG00000131711	0	0	0.502	0.838	0.452
12	SPARCL1	ENSG00000152583	0	0	0.496	0.592	0.233
12	PLP1	ENSG00000123560	0	0	0.485	0.561	0.136
12	DPYSL3	ENSG00000113657	0	0	0.483	0.838	0.429
12	COL5A2	ENSG00000204262	0	0	0.483	0.991	0.84
12	IGSF10	ENSG00000152580	0	0	0.483	0.512	0.099
12	FBLN2	ENSG00000163520	0	0	0.477	0.909	0.519
12	RSPO2	ENSG00000147655	0	0	0.464	0.453	0.065
12	APCDD1L-DT	ENSG00000231290	0	0	0.45	0.434	0.056
12	ANXA2	ENSG00000182718	0	0	0.445	0.995	0.89
12	PKDCC	ENSG00000162878	0	0	0.438	0.589	0.188
12	EBF1	ENSG00000164330	0	0	0.434	0.829	0.411
12	COPZ2	ENSG00000005243	0	0	0.429	0.783	0.388
12	NUPR1	ENSG00000176046	0	0	0.427	0.813	0.377
12	THBS2	ENSG00000186340	0	0	0.416	0.669	0.26
12	FGL2	ENSG00000127951	0	0	0.411	0.577	0.162
12	ADAMTS2	ENSG00000173157	0	0	0.4	0.645	0.227
12	CD34	ENSG00000174059	0	0	0.398	0.628	0.204
12	COL6A2	ENSG00000142173	0	0	0.396	0.998	0.942
12	CLEC3B	ENSG00000163815	0	0	0.395	0.559	0.188
12	CERCAM	ENSG00000167123	0	0	0.394	0.72	0.34
12	AGAP1	ENSG00000157985	0	0	0.39	0.529	0.165
12	IGFBP7	ENSG00000163453	0	0	0.384	0.513	0.182
12	SERF2	ENSG00000140264	0	0	0.376	0.999	0.973
12	ADAMTS5	ENSG00000154736	0	0	0.369	0.458	0.15
12	APCDD1L	ENSG00000198768	0	0	0.359	0.432	0.081
12	CD70	ENSG00000125726	0	0	0.346	0.328	0.059
12	DIPK1C	ENSG00000187773	0	0	0.345	0.405	0.08
12	DCLK1	ENSG00000133083	0	0	0.344	0.514	0.15
12	GUCY1A2	ENSG00000152402	0	0	0.336	0.446	0.149
12	MEDAG	ENSG00000102802	0	0	0.335	0.418	0.118
12	MT1E	ENSG00000169715	0	0	0.327	0.481	0.156
12	LINC01133	ENSG00000224259	0	0	0.327	0.413	0.105
12	EMILIN2	ENSG00000132205	0	0	0.318	0.474	0.146
12	AGTR1	ENSG00000144891	0	0	0.309	0.355	0.086
12	NCALD	ENSG00000104490	0	0	0.296	0.371	0.08
12	ADAMTS19	ENSG00000145808	0	0	0.29	0.437	0.133
12	MRGPRF	ENSG00000172935	0	0	0.282	0.489	0.165
12	GFRA1	ENSG00000151892	0	0	0.28	0.324	0.076
12	MCUB	ENSG00000005059	0	0	0.279	0.428	0.141
12	EFHD1	ENSG00000115468	0	0	0.275	0.378	0.104
13	LTBP1	ENSG00000049323	0	0	1.09	0.891	0.473
13	MFAP5	ENSG00000197614	0	0	1.08	0.729	0.256
13	CRABP1	ENSG00000166426	0	0	1.08	0.811	0.467
13	IGFBP6	ENSG00000167779	0	0	1.06	0.751	0.386
13	IGFBP7	ENSG00000163453	0	0	0.905	0.687	0.177
13	COL6A6	ENSG00000206384	0	0	0.901	0.722	0.199
13	FBN1	ENSG00000166147	0	0	0.879	0.937	0.606
13	NR2F2	ENSG00000185551	0	0	0.833	0.834	0.379
13	CCN3	ENSG00000136999	0	0	0.819	0.802	0.465
13	ITM2A	ENSG00000078596	0	0	0.785	0.901	0.638
13	AKAP12	ENSG00000131016	0	0	0.727	0.646	0.257
13	ZFP36L1	ENSG00000185650	0	0	0.712	0.951	0.776
13	CYP1B1	ENSG00000138061	0	0	0.688	0.655	0.261
13	FHL1	ENSG00000022267	0	0	0.686	0.876	0.559
13	KCTD12	ENSG00000178695	0	0	0.685	0.879	0.551
13	DKK2	ENSG00000155011	0	0	0.684	0.663	0.29
13	EBF3	ENSG00000108001	0	0	0.647	0.639	0.194
13	MXRA5	ENSG00000101825	0	0	0.636	0.822	0.429
13	TNXB		0	0	0.633	0.746	0.319
13	HSPB6	ENSG00000004776	0	0	0.624	0.588	0.249
13	LTBP4	ENSG00000090006	0	0	0.622	0.907	0.616
13	TMEM100	ENSG00000166292	0	0	0.619	0.51	0.172
13	ANGPTL1	ENSG00000116194	0	0	0.617	0.807	0.447
13	EBF2	ENSG00000221818	0	0	0.617	0.535	0.113
13	CXCL12	ENSG00000107562	0	0	0.605	0.772	0.391
13	SLC26A7	ENSG00000147606	0	0	0.585	0.45	0.154
13	C1R		0	0	0.581	0.755	0.405
13	RSPO3	ENSG00000146374	0	0	0.57	0.565	0.218
13	C1S	ENSG00000182326	0	0	0.542	0.538	0.196
13	LEPR	ENSG00000116678	0	0	0.542	0.391	0.091
13	SPARCL1	ENSG00000152583	0	0	0.512	0.58	0.234
13	DCLK1	ENSG00000133083	0	0	0.5	0.529	0.15
13	FSTL1	ENSG00000163430	0	0	0.47	0.988	0.852
13	PLP1	ENSG00000123560	0	0	0.468	0.467	0.14
13	FZD4	ENSG00000174804	0	0	0.459	0.499	0.167
13	CD34	ENSG00000174059	0	0	0.437	0.543	0.207
13	NTM	ENSG00000182667	0	0	0.411	0.246	0.033
13	NCALD	ENSG00000104490	0	0	0.41	0.367	0.081
13	GALNT15	ENSG00000131386	0	0	0.366	0.363	0.107
13	ARHGAP26	ENSG00000145819	0	0	0.363	0.373	0.108
13	RASSF2	ENSG00000101265	0	0	0.356	0.32	0.065
13	HGF	ENSG00000019991	0	0	0.299	0.243	0.052
13	PTCH2	ENSG00000117425	0	0	0.299	0.243	0.053
13	ABCA8	ENSG00000141338	0	0	0.284	0.223	0.045
13	PLAAT4	ENSG00000133321	0	0	0.265	0.268	0.061
14	CXCL12	ENSG00000107562	0	0	1.08	0.887	0.388
14	MFAP5	ENSG00000197614	0	0	1.03	0.679	0.259
14	PI16	ENSG00000164530	0	0	1.02	0.424	0.117
14	NR2F1	ENSG00000175745	0	0	0.914	0.521	0.201
14	RSPO3	ENSG00000146374	0	0	0.888	0.623	0.217
14	DKK2	ENSG00000155011	0	0	0.861	0.716	0.289
14	CRABP1	ENSG00000166426	0	0	0.835	0.916	0.464
14	LTBP1	ENSG00000049323	0	0	0.827	0.802	0.477
14	WNT2B	ENSG00000134245	0	0	0.772	0.494	0.099
14	EBF3	ENSG00000108001	0	0	0.763	0.608	0.196
14	NFIB	ENSG00000147862	0	0	0.706	0.957	0.819
14	PRSS23	ENSG00000150687	0	0	0.701	0.654	0.316
14	ZFHX4	ENSG00000091656	0	0	0.676	0.815	0.463
14	GPC3	ENSG00000147257	0	0	0.638	0.889	0.573
14	MARCKS	ENSG00000277443	0	0	0.636	0.972	0.847
14	SULT1E1	ENSG00000109193	0	0	0.575	0.284	0.046
14	RPRM	ENSG00000177519	0	0	0.557	0.246	0.02
14	SYT1	ENSG00000067715	0	0	0.526	0.294	0.059
14	ALKAL2	ENSG00000189292	0	0	0.513	0.275	0.062
14	FOXF2	ENSG00000137273	0	0	0.509	0.371	0.088
14	KIAA0408	ENSG00000189367	0	0	0.488	0.284	0.04
14	PI15	ENSG00000137558	0	0	0.362	0.206	0.037
14	B2M		0	0	-0.982	0.652	0.883
14	RGCC	ENSG00000102760	0	0	-1.41	0.134	0.563
15	NR4A2	ENSG00000153234	0	0	0.961	0.814	0.472
15	ATF3	ENSG00000162772	0	0	0.834	0.864	0.525
15	DNAJA1	ENSG00000086061	0	0	0.78	0.989	0.868
15	PCP4	ENSG00000183036	0	0	0.776	0.303	0.062
15	FOSB	ENSG00000125740	0	0	0.732	0.986	0.825
15	UBE2S	ENSG00000108106	0	0	0.72	0.967	0.747
15	BGN	ENSG00000182492	0	0	0.704	0.951	0.76
15	TSC22D1	ENSG00000102804	0	0	0.696	0.971	0.838
15	NR4A3	ENSG00000119508	0	0	0.655	0.52	0.2
15	EIF1	ENSG00000173812	0	0	0.463	1	0.984
15	H3F3B		0	0	0.445	0.999	0.981
16	EGFL6	ENSG00000198759	0	0	1.26	0.796	0.323
16	CXCL14	ENSG00000145824	0	0	1.26	0.91	0.303
16	GPC3	ENSG00000147257	0	0	1.2	0.977	0.572
16	SULT1E1	ENSG00000109193	0	0	1.19	0.376	0.044
16	LUM	ENSG00000139329	0	0	1.18	0.91	0.523
16	IGFBP3	ENSG00000146674	0	0	1.12	0.63	0.225
16	STMN2	ENSG00000104435	0	0	1.11	0.283	0.013
16	ANGPT1	ENSG00000154188	0	0	0.958	0.54	0.089
16	NRN1	ENSG00000124785	0	0	0.942	0.516	0.055
16	TWIST2		0	0	0.919	0.695	0.254
16	TWIST1	ENSG00000122691	0	0	0.917	0.877	0.534
16	GRP	ENSG00000134443	0	0	0.904	0.274	0.024
16	MARCKS	ENSG00000277443	0	0	0.881	0.988	0.847
16	SEPTIN11	ENSG00000138758	0	0	0.826	0.807	0.535
16	F10	ENSG00000126218	0	0	0.797	0.468	0.097
16	WNT11	ENSG00000085741	0	0	0.776	0.561	0.141
16	EDNRA	ENSG00000151617	0	0	0.766	0.656	0.214
16	PCDH18	ENSG00000189184	0	0	0.762	0.659	0.247
16	COL5A2	ENSG00000204262	0	0	0.741	0.977	0.841
16	GRID2	ENSG00000152208	0	0	0.719	0.427	0.063
16	ADGRL2	ENSG00000117114	0	0	0.69	0.628	0.236
16	TCF4	ENSG00000196628	0	0	0.684	0.945	0.75
16	FLRT3	ENSG00000125848	0	0	0.648	0.465	0.13
16	CRLF1	ENSG00000006016	0	0	0.646	0.73	0.332
16	SEMA5A	ENSG00000112902	0	0	0.637	0.549	0.199
16	BEND5	ENSG00000162373	0	0	0.635	0.524	0.191
16	VIM	ENSG00000026025	0	0	0.611	0.999	0.981
16	SHOX2	ENSG00000168779	0	0	0.607	0.357	0.046
16	PCSK2	ENSG00000125851	0	0	0.567	0.332	0.08
16	SP5	ENSG00000204335	0	0	0.564	0.283	0.019
16	ADAM22	ENSG00000008277	0	0	0.54	0.36	0.093
16	TMTC2	ENSG00000179104	0	0	0.537	0.447	0.127
16	EPHA7	ENSG00000135333	0	0	0.535	0.472	0.155
16	IRX1	ENSG00000170549	0	0	0.533	0.291	0.051
16	TMEM59L	ENSG00000105696	0	0	0.516	0.479	0.161
16	COL24A1	ENSG00000171502	0	0	0.49	0.394	0.103
16	CNTN3	ENSG00000113805	0	0	0.488	0.393	0.102
16	CACNA2D3	ENSG00000157445	0	0	0.486	0.293	0.039
16	IRX5	ENSG00000176842	0	0	0.485	0.34	0.046
16	VGLL3	ENSG00000206538	0	0	0.479	0.348	0.059
16	CLEC14A	ENSG00000176435	0	0	0.447	0.324	0.06
16	RORB	ENSG00000198963	0	0	0.441	0.246	0.046
16	EMCN	ENSG00000164035	0	0	0.428	0.222	0.02
16	SHOX	ENSG00000185960	0	0	0.415	0.234	0.01
16	TMEM132C	ENSG00000181234	0	0	0.379	0.274	0.043
16	PROX1	ENSG00000117707	0	0	0.337	0.232	0.043
16	PCDH20	ENSG00000280165	0	0	0.318	0.205	0.031
16	CCBE1	ENSG00000183287	0	0	0.315	0.185	0.017
16	VEGFC	ENSG00000150630	0	0	0.312	0.248	0.042
16	PRDM6	ENSG00000061455	0	0	0.27	0.208	0.03
16	MGP	ENSG00000111341	0	0	-1.06	0.32	0.851
16	BGN	ENSG00000182492	0	0	-1.33	0.372	0.777
17	RDH10	ENSG00000121039	0	0	1.19	0.614	0.197
17	CRABP1	ENSG00000166426	0	0	1.18	0.943	0.465
17	GPC3	ENSG00000147257	0	0	0.981	0.936	0.573
17	MDK	ENSG00000110492	0	0	0.9	0.985	0.69
17	TOX3	ENSG00000103460	0	0	0.774	0.537	0.125
17	FST	ENSG00000134363	0	0	0.769	0.567	0.222
17	CD24	ENSG00000272398	0	0	0.768	0.759	0.391
17	WNT5A	ENSG00000114251	0	0	0.756	0.678	0.298
17	FGF18	ENSG00000156427	0	0	0.751	0.567	0.234
17	NFIB	ENSG00000147862	0	0	0.735	0.966	0.819
17	TWIST1	ENSG00000122691	0	0	0.722	0.829	0.536
17	TBX3	ENSG00000135111	0	0	0.716	0.459	0.107
17	LY6H		0	0	0.561	0.376	0.078
17	FREM2	ENSG00000150893	0	0	0.516	0.282	0.025
17	RPS13	ENSG00000110700	0	0	0.43	0.998	0.984
17	RPS15A	ENSG00000134419	0	0	0.36	1	0.988
17	S100A10	ENSG00000197747	0	0	-0.907	0.846	0.941
17	S100A6	ENSG00000197956	0	0	-1.28	0.925	0.95
18	APOE	ENSG00000130203	0	0	1.62	0.432	0.075
18	SHOX2	ENSG00000168779	0	0	0.548	0.297	0.049
19	LUM	ENSG00000139329	0	0	1.84	0.932	0.526
19	AHR	ENSG00000106546	0	0	1.38	0.787	0.215
19	SFRP2	ENSG00000145423	0	0	1.16	0.815	0.389
19	CRLF1	ENSG00000006016	0	0	1.06	0.806	0.334
19	WIF1	ENSG00000156076	0	0	0.931	0.674	0.266
19	MDK	ENSG00000110492	0	0	0.852	0.979	0.692
19	COL26A1	ENSG00000160963	0	0	0.763	0.438	0.116
19	GRP	ENSG00000134443	0	0	0.639	0.253	0.026
19	RSPO4	ENSG00000101282	0	0	0.443	0.225	0.029
19	ALPL	ENSG00000162551	0	0	0.327	0.157	0.014
20	WSB1	ENSG00000109046	0	0	-0.867	0.191	0.822
20	XIST	ENSG00000229807	0	0	-1.22	0.054	0.666
20	FOSB	ENSG00000125740	0	0	-1.23	0.24	0.842
20	KCNQ1OT1	ENSG00000269821	0	0	-1.48	0.046	0.67
20	MEG3	ENSG00000214548	0	0	-1.8	0.123	0.848
20	MALAT1	ENSG00000251562	0	0	-2.47	0.5	0.982
21	HBG2	ENSG00000196565	0	0	3.19	0.995	0.561
21	HBA2	ENSG00000188536	0	0	3.16	0.994	0.561
21	HBA1	ENSG00000206172	0	0	3.07	0.991	0.399
21	HBG1	ENSG00000213934	0	0	3.06	0.99	0.358
21	HBB	ENSG00000244734	0	0	3.04	0.973	0.141
21	HBM	ENSG00000206177	0	0	1.19	0.498	0.02
21	SNCA	ENSG00000145335	0	0	1.16	0.59	0.045
21	SLC25A37	ENSG00000147454	0	0	1.11	0.835	0.429
21	AHSP	ENSG00000169877	0	0	1.06	0.471	0.018
21	ALAS2	ENSG00000158578	0	0	0.957	0.486	0.016
21	HBZ	ENSG00000130656	0	0	0.631	0.352	0.021
21	HBQ1	ENSG00000086506	0	0	0.363	0.312	0.012
21	HEMGN	ENSG00000136929	0	0	0.348	0.255	0.012
21	AC104389.5		0	0	0.304	0.259	0.015
21	GYPB	ENSG00000250361	0	0	0.274	0.243	0.012
22	RUNX2	ENSG00000124813	0	0	0.794	0.415	0.051
23	TNMD	ENSG00000000005	0	0	1.87	0.806	0.214
23	KERA	ENSG00000139330	0	0	1.74	0.752	0.089
23	ASPN	ENSG00000106819	0	0	1.57	0.956	0.411
23	DCN	ENSG00000011465	0	0	1.23	0.986	0.66
23	IGFBP3	ENSG00000146674	0	0	1.22	0.65	0.229
23	EGFL6	ENSG00000198759	0	0	0.959	0.803	0.327
23	COL12A1	ENSG00000111799	0	0	0.863	0.972	0.712
23	CHODL	ENSG00000154645	0	0	0.811	0.404	0.08
23	FOXF2	ENSG00000137273	0	0	0.584	0.489	0.09
23	ANXA3	ENSG00000138772	0	0	0.434	0.289	0.028
23	FOXQ1	ENSG00000164379	0	0	0.383	0.26	0.031
24	SPOCK3	ENSG00000196104	0	0	1.37	0.655	0.234
24	RSPO3	ENSG00000146374	0	0	0.926	0.678	0.221
24	AKR1C1	ENSG00000187134	0	0	0.581	0.338	0.053
24	TCIM	ENSG00000176907	0	0	0.473	0.273	0.036
24	SRD5A2	ENSG00000277893	0	0	0.274	0.173	0.005
25	CENPF	ENSG00000117724	0	0	1.1	0.503	0.103
25	LGALS1	ENSG00000100097	0	0	1.04	1	0.964
25	NMU	ENSG00000109255	0	0	0.972	0.433	0.036
25	HSP90B1	ENSG00000166598	0	0	0.965	0.981	0.88
25	BIRC5	ENSG00000089685	0	0	0.721	0.429	0.078
25	CCNB2	ENSG00000157456	0	0	0.633	0.412	0.079
26	CXCL14	ENSG00000145824	0	0	1.7	0.954	0.31
26	TWIST2		0	0	1.58	0.911	0.257
26	APCDD1	ENSG00000154856	0	0	1.35	0.723	0.163
26	IGFBP3	ENSG00000146674	0	0	1.25	0.808	0.228
26	TWIST1	ENSG00000122691	0	0	1.2	0.952	0.538
26	NRN1	ENSG00000124785	0	0	1.09	0.625	0.06
26	MMP11		0	0	1.04	0.525	0.134
26	PTH1R	ENSG00000160801	0	0	0.951	0.731	0.268
26	TCF4	ENSG00000196628	0	0	0.918	0.969	0.752
26	VIM	ENSG00000026025	0	0	0.909	1	0.982
26	PCSK2	ENSG00000125851	0	0	0.829	0.527	0.081
26	ADAM22	ENSG00000008277	0	0	0.806	0.558	0.094
26	THSD7A	ENSG00000005108	0	0	0.713	0.475	0.084
26	IRX5	ENSG00000176842	0	0	0.678	0.427	0.049
26	PROX1	ENSG00000117707	0	0	0.627	0.403	0.043
26	NKD2		0	0	0.609	0.453	0.059
26	CRNDE	ENSG00000245694	0	0	0.594	0.472	0.106
26	SP5	ENSG00000204335	0	0	0.592	0.329	0.022
26	HS3ST6		0	0	0.582	0.362	0.022
26	DACH1	ENSG00000276644	0	0	0.532	0.378	0.062
26	IRX3	ENSG00000177508	0	0	0.502	0.291	0.024
26	PLD5	ENSG00000180287	0	0	0.444	0.27	0.01
26	ALX3	ENSG00000156150	0	0	0.311	0.244	0.027
26	LINC02381	ENSG00000250742	0	0	0.307	0.227	0.024
26	PRKG2	ENSG00000138669	0	0	0.274	0.157	0.009
26	TMIGD2	ENSG00000167664	0	0	0.265	0.165	0.005
26	MGP	ENSG00000111341	0	0	-2.02	0.333	0.844
27	CLDN5	ENSG00000184113	0	0	2.55	0.802	0.024
27	A2M	ENSG00000175899	0	0	2.48	0.797	0.032
27	COL4A1	ENSG00000187498	0	0	2.44	0.843	0.326
27	PLVAP	ENSG00000130300	0	0	2.31	0.726	0.008
27	RAMP2	ENSG00000131477	0	0	2.25	0.894	0.377
27	EGFL7	ENSG00000172889	0	0	2.24	0.833	0.141
27	IGFBP7	ENSG00000163453	0	0	2.23	0.814	0.185
27	GNG11	ENSG00000127920	0	0	2.18	0.908	0.482
27	PECAM1	ENSG00000261371	0	0	2.17	0.78	0.007
27	CDH5	ENSG00000179776	0	0	2.06	0.767	0.005
27	CD93	ENSG00000125810	0	0	2.03	0.741	0.009
27	HSPG2	ENSG00000142798	0	0	1.95	0.81	0.497
27	APLNR	ENSG00000134817	0	0	1.9	0.585	0.004
27	VWF	ENSG00000110799	0	0	1.88	0.593	0.005
27	CAV1	ENSG00000105974	0	0	1.85	0.914	0.443
27	PRCP	ENSG00000137509	0	0	1.82	0.72	0.257
27	COL4A2	ENSG00000134871	0	0	1.81	0.808	0.527
27	IL32	ENSG00000008517	0	0	1.8	0.639	0.079
27	PLXND1	ENSG00000004399	0	0	1.76	0.743	0.088
27	ESAM	ENSG00000149564	0	0	1.76	0.679	0.009
27	KDR	ENSG00000128052	0	0	1.76	0.701	0.01
27	PRND	ENSG00000171864	0	0	1.73	0.322	0.003
27	CD34	ENSG00000174059	0	0	1.66	0.754	0.211
27	FABP4	ENSG00000170323	0	0	1.61	0.337	0.031
27	SOX18	ENSG00000203883	0	0	1.59	0.656	0.029
27	ITGA6	ENSG00000091409	0	0	1.58	0.682	0.11
27	ENG	ENSG00000106991	0	0	1.57	0.673	0.123
27	TMSB4X	ENSG00000205542	0	0	1.55	0.995	0.898
27	FLT1	ENSG00000102755	0	0	1.54	0.597	0.009
27	ECSCR		0	0	1.52	0.653	0.004
27	PODXL	ENSG00000128567	0	0	1.49	0.591	0.031
27	CLEC14A	ENSG00000176435	0	0	1.49	0.637	0.059
27	GASK1B	ENSG00000164125	0	0	1.47	0.636	0.082
27	ARHGAP29	ENSG00000137962	0	0	1.45	0.746	0.23
27	EMCN	ENSG00000164035	0	0	1.44	0.617	0.017
27	TIE1	ENSG00000066056	0	0	1.4	0.638	0.004
27	CALCRL	ENSG00000064989	0	0	1.39	0.656	0.101
27	CCDC85B	ENSG00000175602	0	0	1.38	0.799	0.462
27	BCAM	ENSG00000187244	0	0	1.38	0.646	0.086
27	TFPI	ENSG00000003436	0	0	1.37	0.536	0.032
27	MYH9	ENSG00000100345	0	0	1.37	0.728	0.261
27	ADGRF5	ENSG00000069122	0	0	1.35	0.578	0.004
27	ADAM15	ENSG00000143537	0	0	1.34	0.662	0.174
27	FKBP1A	ENSG00000088832	0	0	1.32	0.859	0.675
27	ADGRL4	ENSG00000162618	0	0	1.32	0.589	0.004
27	NRP1	ENSG00000099250	0	0	1.3	0.648	0.211
27	GJA4	ENSG00000187513	0	0	1.3	0.26	0.004
27	TM4SF18	ENSG00000163762	0	0	1.28	0.557	0.002
27	CCL14		0	0	1.28	0.383	0.004
27	SOX7		0	0	1.28	0.54	0.013
27	MGST2	ENSG00000085871	0	0	1.28	0.633	0.051
27	ROBO4	ENSG00000154133	0	0	1.27	0.587	0.006
27	VAMP5	ENSG00000168899	0	0	1.25	0.65	0.147
27	COL18A1	ENSG00000182871	0	0	1.24	0.651	0.213
27	MCAM	ENSG00000076706	0	0	1.24	0.546	0.103
27	TMSB10	ENSG00000034510	0	0	1.24	0.998	0.968
27	DUSP6	ENSG00000139318	0	0	1.23	0.586	0.091
27	ETS1	ENSG00000134954	0	0	1.22	0.633	0.169
27	LMO2	ENSG00000135363	0	0	1.21	0.607	0.041
27	AFAP1L1	ENSG00000157510	0	0	1.19	0.533	0.004
27	RNASE1	ENSG00000129538	0	0	1.19	0.65	0.033
27	PDGFB	ENSG00000100311	0	0	1.18	0.496	0.008
27	EPAS1	ENSG00000116016	0	0	1.15	0.564	0.048
27	PCAT19	ENSG00000267107	0	0	1.15	0.57	0.002
27	MYCT1	ENSG00000120279	0	0	1.15	0.562	0.002
27	ICAM2	ENSG00000108622	0	0	1.13	0.537	0.021
27	ENTPD1	ENSG00000138185	0	0	1.13	0.523	0.016
27	DIPK2B	ENSG00000147113	0	0	1.11	0.566	0.002
27	COTL1	ENSG00000103187	0	0	1.11	0.565	0.159
27	MMRN2	ENSG00000173269	0	0	1.1	0.516	0.006
27	IFI16	ENSG00000163565	0	0	1.09	0.571	0.065
27	MYO10	ENSG00000145555	0	0	1.08	0.541	0.144
27	GMFG	ENSG00000130755	0	0	1.06	0.509	0.013
27	CAVIN2	ENSG00000168497	0	0	1.05	0.496	0.02
27	NOTCH4		0	0	1.05	0.414	0.031
27	PTPRB	ENSG00000127329	0	0	1.04	0.507	0.016
27	ARHGDIB	ENSG00000111348	0	0	1.02	0.502	0.025
27	DOCK9	ENSG00000088387	0	0	1.01	0.535	0.049
27	TSPAN18	ENSG00000157570	0	0	1	0.546	0.101
27	SHANK3	ENSG00000251322	0	0	0.998	0.492	0.021
27	ACTB	ENSG00000075624	0	0	0.975	0.994	0.974
27	GIMAP4	ENSG00000133574	0	0	0.965	0.478	0.008
27	TMEM88	ENSG00000167874	0	0	0.964	0.463	0.021
27	RAPGEF5	ENSG00000136237	0	0	0.963	0.475	0.022
27	RASIP1	ENSG00000105538	0	0	0.963	0.546	0.034
27	ARHGAP18	ENSG00000146376	0	0	0.962	0.453	0.064
27	KANK3	ENSG00000186994	0	0	0.959	0.527	0.003
27	PCDH12	ENSG00000113555	0	0	0.944	0.457	0.007
27	ECE1	ENSG00000117298	0	0	0.943	0.539	0.107
27	PCDH17	ENSG00000118946	0	0	0.92	0.462	0.105
27	EFNA1	ENSG00000169242	0	0	0.918	0.501	0.065
27	FILIP1	ENSG00000118407	0	0	0.914	0.429	0.031
27	DYSF	ENSG00000135636	0	0	0.91	0.466	0.009
27	LPAR6	ENSG00000139679	0	0	0.907	0.501	0.045
27	TNFSF10	ENSG00000121858	0	0	0.905	0.412	0.006
27	PTPRM	ENSG00000173482	0	0	0.903	0.519	0.103
27	CYYR1	ENSG00000166265	0	0	0.903	0.507	0.077
27	SELE	ENSG00000007908	0	0	0.901	0.207	0.001
27	JUP	ENSG00000173801	0	0	0.899	0.493	0.079
27	PREX2	ENSG00000046889	0	0	0.893	0.433	0.044
27	TCIM	ENSG00000176907	0	0	0.887	0.402	0.034
27	SOX17	ENSG00000164736	0	0	0.886	0.353	0.002
27	TP53I11	ENSG00000175274	0	0	0.878	0.441	0.058
27	JCAD	ENSG00000165757	0	0	0.877	0.496	0.089
27	IL3RA	ENSG00000185291	0	0	0.843	0.454	0.011
27	CARD8	ENSG00000105483	0	0	0.842	0.521	0.09
27	RASGRP3	ENSG00000152689	0	0	0.838	0.436	0.012
27	NOTCH1	ENSG00000148400	0	0	0.838	0.468	0.081
27	VASH1	ENSG00000071246	0	0	0.835	0.417	0.064
27	JAG2	ENSG00000184916	0	0	0.834	0.363	0.007
27	MTSS1	ENSG00000170873	0	0	0.829	0.479	0.042
27	GIMAP7	ENSG00000179144	0	0	0.814	0.398	0.004
27	GPIHBP1	ENSG00000277494	0	0	0.8	0.263	0.001
27	ITGA2	ENSG00000164171	0	0	0.79	0.436	0.064
27	GJA5	ENSG00000265107	0	0	0.789	0.113	0.004
27	EHD4	ENSG00000103966	0	0	0.788	0.46	0.093
27	THSD7A	ENSG00000005108	0	0	0.784	0.43	0.085
27	BCL6B	ENSG00000161940	0	0	0.784	0.402	0.003
27	PPM1F	ENSG00000100034	0	0	0.773	0.451	0.068
27	MAP3K11	ENSG00000173327	0	0	0.765	0.485	0.09
27	RPS6KA2	ENSG00000071242	0	0	0.756	0.439	0.088
27	HECW2	ENSG00000138411	0	0	0.752	0.377	0.051
27	SHE	ENSG00000169291	0	0	0.749	0.424	0.006
27	MMRN1	ENSG00000138722	0	0	0.749	0.276	0.001
27	SCARF1		0	0	0.749	0.415	0.009
27	TNFRSF4	ENSG00000186827	0	0	0.747	0.279	0.005
27	C2CD4B	ENSG00000205502	0	0	0.747	0.315	0.032
27	DLL4	ENSG00000128917	0	0	0.744	0.337	0.007
27	FLT4	ENSG00000037280	0	0	0.736	0.36	0.007
27	C1orf115	ENSG00000162817	0	0	0.736	0.335	0.005
27	ADCY4		0	0	0.729	0.407	0.013
27	ACE	ENSG00000159640	0	0	0.728	0.272	0.002
27	CXCR4	ENSG00000121966	0	0	0.726	0.18	0.016
27	GIMAP1	ENSG00000213203	0	0	0.725	0.404	0.007
27	AGRN	ENSG00000188157	0	0	0.718	0.413	0.075
27	IPO11	ENSG00000086200	0	0	0.705	0.414	0.045
27	EDNRB	ENSG00000136160	0	0	0.698	0.336	0.018
27	MCF2L	ENSG00000126217	0	0	0.698	0.379	0.064
27	FLI1	ENSG00000151702	0	0	0.696	0.399	0.036
27	MADCAM1	ENSG00000099866	0	0	0.691	0.317	0.032
27	FGD4	ENSG00000139132	0	0	0.686	0.398	0.026
27	TMEM255B		0	0	0.677	0.404	0.004
27	ARHGEF15	ENSG00000198844	0	0	0.676	0.36	0.001
27	DOCK6	ENSG00000130158	0	0	0.672	0.412	0.042
27	HHEX	ENSG00000152804	0	0	0.669	0.377	0.014
27	RBPMS	ENSG00000157110	0	0	0.666	0.453	0.077
27	TNFAIP8L1	ENSG00000185361	0	0	0.653	0.375	0.028
27	THSD1	ENSG00000136114	0	0	0.646	0.364	0.022
27	CHST15	ENSG00000182022	0	0	0.641	0.348	0.039
27	SLFN5	ENSG00000166750	0	0	0.64	0.339	0.039
27	GPRIN3	ENSG00000185477	0	0	0.63	0.227	0.015
27	S1PR1	ENSG00000170989	0	0	0.627	0.371	0.006
27	LAMA5	ENSG00000130702	0	0	0.614	0.336	0.047
27	GIMAP5	ENSG00000196329	0	0	0.611	0.313	0.002
27	FAM241A	ENSG00000174749	0	0	0.605	0.384	0.038
27	PALD1	ENSG00000107719	0	0	0.603	0.339	0.038
27	FGD5	ENSG00000154783	0	0	0.603	0.387	0.041
27	CHD7	ENSG00000171316	0	0	0.601	0.375	0.03
27	TNFRSF1B	ENSG00000028137	0	0	0.601	0.33	0.01
27	STAB1	ENSG00000010327	0	0	0.601	0.39	0.013
27	NOVA2	ENSG00000104967	0	0	0.597	0.314	0.001
27	NOSTRIN		0	0	0.596	0.328	0.007
27	ICAM1	ENSG00000090339	0	0	0.591	0.298	0.02
27	THBD	ENSG00000178726	0	0	0.591	0.326	0.05
27	NPR1	ENSG00000169418	0	0	0.585	0.359	0.019
27	MCTP1	ENSG00000175471	0	0	0.584	0.315	0.027
27	SEMA6B	ENSG00000167680	0	0	0.583	0.318	0.006
27	GRB10	ENSG00000106070	0	0	0.583	0.374	0.058
27	CD40	ENSG00000101017	0	0	0.582	0.363	0.015
27	TEK	ENSG00000120156	0	0	0.581	0.357	0.018
27	IL33	ENSG00000137033	0	0	0.578	0.249	0.016
27	LIMS2	ENSG00000072163	0	0	0.57	0.317	0.027
27	SH2D3C	ENSG00000095370	0	0	0.559	0.311	0.006
27	ST8SIA4	ENSG00000113532	0	0	0.55	0.352	0.043
27	PRDM1	ENSG00000057657	0	0	0.542	0.206	0.014
27	DSP	ENSG00000096696	0	0	0.537	0.29	0.018
27	SCN9A	ENSG00000169432	0	0	0.536	0.253	0.011
27	PRKCH	ENSG00000027075	0	0	0.53	0.352	0.014
27	OIT3	ENSG00000138315	0	0	0.528	0.198	0.001
27	SMAGP	ENSG00000170545	0	0	0.523	0.359	0.055
27	AL583785.1		0	0	0.522	0.248	0.009
27	GGT5	ENSG00000099998	0	0	0.518	0.313	0.024
27	AC087627.1		0	0	0.518	0.247	0.001
27	TBX1	ENSG00000184058	0	0	0.516	0.263	0.003
27	BTNL9	ENSG00000165810	0	0	0.514	0.178	0.001
27	RAPGEF3	ENSG00000079337	0	0	0.507	0.296	0.035
27	PDE2A	ENSG00000186642	0	0	0.504	0.286	0.001
27	GDPD5	ENSG00000158555	0	0	0.501	0.304	0.013
27	SNCG	ENSG00000173267	0	0	0.498	0.312	0.017
27	GIMAP6	ENSG00000133561	0	0	0.496	0.32	0.003
27	EDN1	ENSG00000078401	0	0	0.489	0.171	0.008
27	ZNF467	ENSG00000181444	0	0	0.484	0.343	0.047
27	PCDH1	ENSG00000156453	0	0	0.482	0.27	0.005
27	LYL1	ENSG00000104903	0	0	0.481	0.309	0.022
27	APLN	ENSG00000171388	0	0	0.48	0.205	0.019
27	KIAA1671	ENSG00000197077	0	0	0.477	0.295	0.021
27	SH3TC1	ENSG00000125089	0	0	0.476	0.271	0.019
27	CCM2L	ENSG00000101331	0	0	0.464	0.294	0.002
27	ADORA2A	ENSG00000128271	0	0	0.464	0.157	0.012
27	MAPK11	ENSG00000185386	0	0	0.46	0.279	0.017
27	SKAP2	ENSG00000005020	0	0	0.458	0.312	0.018
27	FAM167B	ENSG00000183615	0	0	0.45	0.245	0.005
27	TSPAN7	ENSG00000156298	0	0	0.443	0.281	0.029
27	CHRM3	ENSG00000133019	0	0	0.431	0.239	0.011
27	HLX	ENSG00000136630	0	0	0.425	0.237	0.019
[truncated: 31,560 more rows]
