# Supplementary material for: The embryonic origins of site-specific arthritis
Source: Nat Immunol. 2026 Jun 8;27(7):1390–403. doi: 10.1038/s41590-026-02542-2 (PMC13310765; doi:10.1038/s41590-026-02542-2)
Supplement: Supplementary file 8 — Top markers for ‘stromal cells 1’ embedding (Extended Data Fig. 2a). [file 41590_2026_2542_MOESM8_ESM.xlsx]

## Sheet: filtered_markers
cluster	gene	gene_id	p_val	p.adj	avg_logFC	pct.1	pct.2
0	COL9A3	ENSG00000092758	0	0	-1.81	0.067	0.414
0	MIA	ENSG00000261857	0	0	-1.51	0.044	0.308
0	HAPLN1	ENSG00000145681	0	0	-1.51	0.11	0.41
0	COL9A2	ENSG00000049089	0	0	-1.46	0.118	0.369
0	COL9A1	ENSG00000112280	0	0	-1.37	0.05	0.266
0	COL11A1	ENSG00000060718	0	0	-1.33	0.234	0.531
0	COMP	ENSG00000105664	0	0	-1.26	0.048	0.293
0	LUM	ENSG00000139329	0	0	-1.14	0.364	0.579
0	CYTL1	ENSG00000170891	0	0	-1.11	0.042	0.29
0	COL14A1	ENSG00000187955	0	0	-1.08	0.327	0.693
0	CTHRC1	ENSG00000164932	0	0	-1.06	0.159	0.479
0	MSX1	ENSG00000163132	0	0	-0.952	0.194	0.561
0	COL11A2		0	0	-0.841	0.028	0.234
0	FMOD	ENSG00000122176	0	0	-0.821	0.2	0.519
0	ACAN	ENSG00000157766	0	0	-0.79	0.161	0.413
0	PRELP	ENSG00000188783	0	0	-0.718	0.123	0.437
0	CPE	ENSG00000109472	0	0	-0.677	0.416	0.62
0	TSC22D1	ENSG00000102804	0	0	-0.603	0.825	0.872
0	SOX6	ENSG00000110693	0	0	-0.532	0.082	0.31
0	EDIL3	ENSG00000164176	0	0	-0.491	0.032	0.25
0	SNHG29	ENSG00000175061	0	0	-0.313	0.989	0.977
0	NPM1	ENSG00000181163	0	0	-0.312	0.986	0.975
0	RPL5	ENSG00000122406	0	0	-0.311	0.998	0.995
0	HNRNPA1	ENSG00000135486	0	0	-0.301	0.979	0.974
0	RPS7	ENSG00000171863	0	0	-0.294	0.998	0.993
0	RPS19	ENSG00000105372	0	0	-0.279	0.998	0.997
0	RPL3	ENSG00000100316	0	0	-0.275	0.999	0.996
0	RPS4X	ENSG00000198034	0	0	-0.271	0.999	0.998
0	RPS13	ENSG00000110700	0	0	-0.269	0.999	0.995
0	RPS15A	ENSG00000134419	0	0	-0.254	1	0.996
0	ITIH5	ENSG00000123243	0	0	0.256	0.24	0.087
0	PHLDB2	ENSG00000144824	0	0	0.272	0.296	0.089
0	C11orf87	ENSG00000185742	0	0	0.279	0.198	0.038
0	MYL6	ENSG00000092841	0	0	0.284	0.991	0.965
0	CNFN	ENSG00000105427	0	0	0.287	0.204	0.057
0	LRRC8C	ENSG00000171488	0	0	0.288	0.324	0.116
0	TGFBR3	ENSG00000069702	0	0	0.292	0.462	0.243
0	ACVRL1	ENSG00000139567	0	0	0.303	0.345	0.135
0	EREG	ENSG00000124882	0	0	0.304	0.19	0.042
0	COL6A1	ENSG00000142156	0	0	0.311	0.975	0.904
0	PDZRN4	ENSG00000165966	0	0	0.317	0.265	0.055
0	ADCY1	ENSG00000164742	0	0	0.318	0.353	0.119
0	ZSWIM6	ENSG00000130449	0	0	0.319	0.348	0.157
0	PDE1C	ENSG00000154678	0	0	0.319	0.263	0.047
0	COLEC12	ENSG00000158270	0	0	0.32	0.796	0.567
0	DCBLD2	ENSG00000057019	0	0	0.325	0.389	0.193
0	VIM	ENSG00000026025	0	0	0.329	1	0.992
0	SEMA5A	ENSG00000112902	0	0	0.334	0.406	0.193
0	GALNT15	ENSG00000131386	0	0	0.337	0.314	0.1
0	CA4	ENSG00000167434	0	0	0.34	0.15	0.019
0	ANK2	ENSG00000145362	0	0	0.344	0.464	0.233
0	ADAMTS19	ENSG00000145808	0	0	0.344	0.364	0.126
0	ANTXR2	ENSG00000163297	0	0	0.349	0.424	0.178
0	C1QTNF7	ENSG00000163145	0	0	0.35	0.272	0.069
0	CPNE8	ENSG00000139117	0	0	0.353	0.439	0.209
0	EXT1	ENSG00000182197	0	0	0.356	0.517	0.273
0	MAF	ENSG00000178573	0	0	0.364	0.49	0.246
0	ARHGAP21	ENSG00000107863	0	0	0.369	0.619	0.373
0	MEDAG	ENSG00000102802	0	0	0.37	0.325	0.114
0	VSIR	ENSG00000107738	0	0	0.37	0.398	0.19
0	ACTB	ENSG00000075624	0	0	0.373	0.995	0.979
0	CITED2	ENSG00000164442	0	0	0.375	0.639	0.398
0	EPB41L3	ENSG00000082397	0	0	0.376	0.471	0.224
0	EBF3	ENSG00000108001	0	0	0.377	0.439	0.185
0	COL4A2	ENSG00000134871	0	0	0.378	0.74	0.515
0	EBF2	ENSG00000221818	0	0	0.379	0.352	0.103
0	CD81	ENSG00000110651	0	0	0.379	0.996	0.971
0	AHNAK	ENSG00000124942	0	0	0.382	0.921	0.778
0	MSN	ENSG00000147065	0	0	0.383	0.65	0.443
0	OSR2	ENSG00000164920	0	0	0.391	0.713	0.459
0	CELF2	ENSG00000048740	0	0	0.395	0.519	0.248
0	LPAR1	ENSG00000198121	0	0	0.399	0.531	0.246
0	FAM20A	ENSG00000108950	0	0	0.401	0.324	0.076
0	ADGRG2	ENSG00000173698	0	0	0.403	0.639	0.373
0	CALM1	ENSG00000198668	0	0	0.404	0.952	0.88
0	MAN1A1	ENSG00000111885	0	0	0.407	0.604	0.326
0	COL4A1	ENSG00000187498	0	0	0.413	0.563	0.3
0	RND3	ENSG00000115963	0	0	0.414	0.851	0.632
0	PLPP3	ENSG00000162407	0	0	0.427	0.759	0.528
0	BTC	ENSG00000174808	0	0	0.427	0.34	0.116
0	LOXL1	ENSG00000129038	0	0	0.431	0.648	0.398
0	DPYSL2	ENSG00000092964	0	0	0.432	0.767	0.495
0	ABLIM1	ENSG00000099204	0	0	0.439	0.539	0.249
0	GPRC5A	ENSG00000013588	0	0	0.44	0.549	0.283
0	SULF1	ENSG00000137573	0	0	0.441	0.63	0.328
0	SEMA3C	ENSG00000075223	0	0	0.441	0.636	0.331
0	NOVA1	ENSG00000139910	0	0	0.447	0.728	0.496
0	FYN	ENSG00000010810	0	0	0.447	0.559	0.27
0	TNFAIP6	ENSG00000123610	0	0	0.448	0.409	0.2
0	ARHGAP6	ENSG00000047648	0	0	0.45	0.383	0.114
0	GAS7	ENSG00000007237	0	0	0.452	0.493	0.249
0	RHOQ	ENSG00000119729	0	0	0.453	0.59	0.331
0	MXRA5	ENSG00000101825	0	0	0.464	0.687	0.434
0	UGP2	ENSG00000169764	0	0	0.471	0.731	0.527
0	AK1	ENSG00000106992	0	0	0.475	0.607	0.368
0	S100A6	ENSG00000197956	0	0	0.477	0.99	0.969
0	EMP3	ENSG00000142227	0	0	0.491	0.959	0.894
0	LAMC1	ENSG00000135862	0	0	0.493	0.612	0.311
0	MXRA7	ENSG00000182534	0	0	0.497	0.6	0.359
0	TAGLN2	ENSG00000158710	0	0	0.499	0.842	0.624
0	SFRP1	ENSG00000104332	0	0	0.503	0.36	0.117
0	CENPW	ENSG00000203760	0	0	0.507	0.53	0.254
0	LTBP4	ENSG00000090006	0	0	0.518	0.875	0.625
0	FSTL1	ENSG00000163430	0	0	0.527	0.976	0.875
0	EBF1	ENSG00000164330	0	0	0.527	0.751	0.4
0	CYP1B1	ENSG00000138061	0	0	0.531	0.527	0.26
0	FABP3	ENSG00000121769	0	0	0.536	0.392	0.159
0	S100A11	ENSG00000163191	0	0	0.54	0.98	0.917
0	AXL	ENSG00000167601	0	0	0.545	0.731	0.512
0	CRIP1	ENSG00000213145	0	0	0.554	0.825	0.662
0	GLIPR2	ENSG00000122694	0	0	0.562	0.736	0.377
0	H19		0	0	0.562	0.924	0.757
0	DPYSL3	ENSG00000113657	0	0	0.572	0.775	0.422
0	ZFP36L1	ENSG00000185650	0	0	0.572	0.94	0.776
0	LRRN4CL	ENSG00000177363	0	0	0.578	0.6	0.246
0	ATP2B1	ENSG00000070961	0	0	0.582	0.64	0.432
0	HSPB1	ENSG00000106211	0	0	0.594	0.912	0.799
0	ZFHX4	ENSG00000091656	0	0	0.594	0.849	0.453
0	COL6A6	ENSG00000206384	0	0	0.6	0.561	0.184
0	LAMA4	ENSG00000112769	0	0	0.601	0.744	0.411
0	CAPS	ENSG00000105519	0	0	0.602	0.341	0.104
0	CLEC3B	ENSG00000163815	0	0	0.602	0.534	0.173
0	FBN1	ENSG00000166147	0	0	0.605	0.871	0.611
0	MATN2	ENSG00000132561	0	0	0.608	0.687	0.362
0	FAP	ENSG00000078098	0	0	0.61	0.731	0.371
0	TNXB		0	0	0.612	0.72	0.302
0	CD44	ENSG00000026508	0	0	0.619	0.567	0.31
0	FGL2	ENSG00000127951	0	0	0.626	0.51	0.145
0	S100A10	ENSG00000197747	0	0	0.63	0.984	0.957
0	ITM2B	ENSG00000136156	0	0	0.641	0.97	0.896
0	CALCRL	ENSG00000064989	0	0	0.675	0.377	0.072
0	NR2F2	ENSG00000185551	0	0	0.689	0.763	0.363
0	MEOX2	ENSG00000106511	0	0	0.711	0.736	0.312
0	CKB	ENSG00000166165	0	0	0.722	0.56	0.317
0	PLAC9	ENSG00000189129	0	0	0.742	0.995	0.927
0	ANXA1	ENSG00000135046	0	0	0.745	0.965	0.747
0	AKAP12	ENSG00000131016	0	0	0.756	0.602	0.235
0	OLFML2A	ENSG00000185585	0	0	0.756	0.426	0.102
0	IGFBP6	ENSG00000167779	0	0	0.76	0.646	0.388
0	CREB5	ENSG00000146592	0	0	0.77	0.903	0.61
0	TIMP3	ENSG00000100234	0	0	0.782	0.763	0.572
0	TPPP3	ENSG00000159713	0	0	0.824	0.659	0.254
0	SCARA5	ENSG00000168079	0	0	0.845	0.572	0.187
0	FILIP1L	ENSG00000168386	0	0	0.86	0.707	0.3
0	CAV1	ENSG00000105974	0	0	0.876	0.648	0.435
0	RSPO3	ENSG00000146374	0	0	0.955	0.689	0.193
0	PRG4	ENSG00000116690	0	0	0.989	0.356	0.134
0	TMSB4X	ENSG00000205542	0	0	1.03	0.979	0.903
0	C11orf96	ENSG00000187479	0	0	1.11	0.776	0.409
0	CCN3	ENSG00000136999	0	0	1.19	0.854	0.46
0	RHOC	ENSG00000155366	5.43e-307	1.22e-306	0.325	0.832	0.67
0	BMP4	ENSG00000125378	1.63e-303	3.64e-303	0.273	0.474	0.254
0	CXXC5	ENSG00000171604	2.53e-300	5.61e-300	0.3	0.511	0.294
0	CLIC1	ENSG00000231313	2.02e-297	4.44e-297	0.362	0.872	0.743
0	GPSM2	ENSG00000121957	2.54e-296	5.56e-296	0.284	0.583	0.365
0	HAS2	ENSG00000170961	5.72e-295	1.24e-294	0.378	0.615	0.4
0	CD248	ENSG00000174807	2.29e-294	4.95e-294	0.252	0.466	0.252
0	MMP16	ENSG00000156103	6.25e-293	1.34e-292	0.382	0.682	0.482
0	SPTBN1	ENSG00000115306	2.61e-292	5.57e-292	0.29	0.753	0.556
0	CDC42EP3	ENSG00000163171	1.9e-288	4.03e-288	-0.465	0.15	0.369
0	CNMD	ENSG00000136110	4.61e-286	9.71e-286	-1.06	0.021	0.204
0	GPNMB	ENSG00000136235	2.77e-285	5.8e-285	0.252	0.477	0.256
0	DLK1	ENSG00000185559	4.22e-283	8.77e-283	-0.98	0.254	0.464
0	SDC2	ENSG00000169439	2.78e-282	5.75e-282	0.422	0.722	0.564
0	CIRBP	ENSG00000099622	4.79e-282	9.85e-282	-0.3	0.932	0.936
0	AIG1	ENSG00000146416	1.63e-281	3.32e-281	0.261	0.457	0.254
0	RTN4	ENSG00000115310	1.95e-280	3.96e-280	0.268	0.881	0.732
0	RALA	ENSG00000006451	2.58e-277	5.21e-277	0.269	0.563	0.357
0	SERPING1	ENSG00000149131	5.47e-277	1.1e-276	0.296	0.574	0.366
0	PDGFRL	ENSG00000104213	4.06e-276	8.1e-276	-0.446	0.137	0.349
0	COL16A1	ENSG00000084636	3.54e-275	7.02e-275	-0.424	0.329	0.537
0	CD55	ENSG00000196352	9.86e-273	1.94e-272	0.545	0.503	0.312
0	ANXA4	ENSG00000196975	1.92e-271	3.77e-271	0.335	0.604	0.407
0	AKAP13	ENSG00000170776	2e-271	3.89e-271	0.291	0.648	0.448
0	HBEGF	ENSG00000113070	2.01e-271	3.9e-271	0.578	0.442	0.252
0	COL2A1	ENSG00000139219	3.84e-270	7.4e-270	-2.06	0.277	0.451
0	IGFBP2	ENSG00000115457	9.88e-269	1.89e-268	0.353	0.899	0.728
0	TES	ENSG00000135269	4.3e-267	8.2e-267	0.298	0.461	0.269
0	NEAT1	ENSG00000245532	6.23e-267	1.18e-266	0.45	0.621	0.42
0	KLF6	ENSG00000067082	3.38e-266	6.36e-266	0.346	0.777	0.598
0	SCRG1	ENSG00000164106	2.71e-265	5.07e-265	-0.76	0.255	0.448
0	HAS1	ENSG00000105509	2.98e-264	5.54e-264	0.265	0.164	0.052
0	ANGPTL1	ENSG00000116194	3.58e-261	6.62e-261	0.291	0.686	0.46
0	SCX	ENSG00000260428	8.7e-260	1.6e-259	-0.445	0.088	0.283
0	ARPC1B	ENSG00000130429	3.63e-255	6.66e-255	0.31	0.624	0.427
0	SELENOW	ENSG00000178980	9.17e-254	1.67e-253	0.258	0.901	0.785
0	EMP1	ENSG00000134531	2.12e-251	3.84e-251	0.254	0.844	0.674
0	CASP3	ENSG00000164305	2.73e-251	4.93e-251	0.276	0.448	0.263
0	ISLR	ENSG00000167178	5.66e-248	1.02e-247	0.275	0.76	0.558
0	ANXA2	ENSG00000182718	5.77e-247	1.03e-246	0.264	0.969	0.907
0	ZC3HAV1	ENSG00000105939	7.97e-242	1.42e-241	0.42	0.418	0.242
0	KCTD12	ENSG00000178695	1.53e-239	2.7e-239	0.477	0.716	0.558
0	SNHG8	ENSG00000269893	2.45e-239	4.31e-239	-0.405	0.78	0.815
0	RGS3	ENSG00000138835	4.29e-239	7.49e-239	-0.455	0.322	0.513
0	ERRFI1	ENSG00000116285	5.86e-236	1.02e-235	0.379	0.52	0.331
0	LIMA1	ENSG00000050405	2.35e-235	4.07e-235	0.29	0.646	0.458
0	S100B	ENSG00000160307	1.28e-234	2.2e-234	-0.452	0.018	0.174
0	TSHZ2	ENSG00000182463	1.53e-234	2.63e-234	0.291	0.457	0.269
0	ENPP2	ENSG00000136960	4.27e-234	7.27e-234	-0.496	0.151	0.337
0	NFKBIZ	ENSG00000144802	9.81e-234	1.66e-233	0.354	0.549	0.362
0	RGCC	ENSG00000102760	4.75e-233	8.01e-233	0.315	0.74	0.536
0	ODC1	ENSG00000115758	5.65e-233	9.49e-233	-0.48	0.38	0.546
0	ANXA7	ENSG00000138279	1.45e-229	2.42e-229	0.266	0.547	0.365
0	TXNIP	ENSG00000265972	3.3e-229	5.48e-229	0.369	0.598	0.415
0	RGS10	ENSG00000148908	7.03e-228	1.16e-227	0.287	0.463	0.278
0	S100A4	ENSG00000196154	4.04e-227	6.65e-227	0.405	0.835	0.681
0	CAPN6	ENSG00000077274	6.75e-225	1.11e-224	-0.565	0.24	0.419
0	GAS2	ENSG00000148935	9.85e-222	1.6e-221	-0.465	0.133	0.314
0	DNAJB1	ENSG00000132002	2.22e-221	3.61e-221	0.368	0.839	0.716
0	MT2A	ENSG00000125148	2.32e-221	3.75e-221	0.481	0.451	0.276
0	CXCL14	ENSG00000145824	1.28e-218	2.05e-218	-0.742	0.163	0.351
0	DEFB1		1.36e-215	2.18e-215	0.262	0.129	0.039
0	EGR2	ENSG00000122877	8.6e-215	1.37e-214	0.353	0.447	0.277
0	EGR1	ENSG00000120738	2.31e-213	3.67e-213	0.331	0.902	0.801
0	FERMT2	ENSG00000073712	3.8e-213	5.99e-213	0.267	0.696	0.537
0	MYADM	ENSG00000179820	1.95e-211	3.06e-211	0.254	0.867	0.705
0	UAP1	ENSG00000117143	5.49e-211	8.58e-211	0.487	0.611	0.454
0	POSTN	ENSG00000133110	5.73e-210	8.9e-210	-0.5	0.69	0.821
0	SOX5	ENSG00000134532	1.11e-209	1.72e-209	0.345	0.468	0.294
0	GRK5	ENSG00000198873	1.99e-209	3.06e-209	0.271	0.299	0.155
0	TM4SF1	ENSG00000169908	1.56e-208	2.39e-208	-0.418	0.172	0.355
0	PLAGL1	ENSG00000118495	1.97e-208	3.01e-208	0.264	0.66	0.477
0	CAVIN3	ENSG00000170955	1.33e-203	2.03e-203	0.251	0.661	0.478
0	RGS16	ENSG00000143333	1.17e-202	1.77e-202	0.422	0.387	0.226
0	FGFR2	ENSG00000066468	4.43e-199	6.68e-199	-0.263	0.035	0.183
0	MATN4	ENSG00000124159	5.53e-199	8.3e-199	-0.494	0.045	0.193
0	PDPN	ENSG00000162493	8.26e-198	1.23e-197	0.275	0.444	0.28
0	ITGA10	ENSG00000143127	8.69e-197	1.29e-196	-0.416	0.057	0.206
0	DLC1	ENSG00000164741	6.59e-195	9.76e-195	0.256	0.687	0.519
0	GDF10	ENSG00000266524	8.5e-191	1.25e-190	-0.382	0.148	0.329
0	HAPLN3	ENSG00000140511	4.31e-189	6.33e-189	-0.3	0.16	0.334
0	UCMA	ENSG00000165623	1.25e-188	1.82e-188	-0.862	0.011	0.137
0	BTG2	ENSG00000159388	1.56e-188	2.26e-188	0.34	0.681	0.523
0	RRAS	ENSG00000126458	7.71e-186	1.12e-185	0.278	0.598	0.436
0	FHL1	ENSG00000022267	1.43e-184	2.06e-184	0.259	0.744	0.578
0	MYLIP	ENSG00000007944	5.13e-182	7.36e-182	0.266	0.557	0.391
0	MME	ENSG00000196549	2.14e-180	3.06e-180	-0.384	0.053	0.196
0	CILP2	ENSG00000160161	2.4e-180	3.43e-180	-0.339	0.028	0.159
0	SELENOM	ENSG00000198832	3.76e-180	5.34e-180	-0.299	0.533	0.674
0	FAM133B	ENSG00000234545	6.91e-177	9.76e-177	0.341	0.644	0.507
0	DNAJB4	ENSG00000162616	1.29e-176	1.82e-176	0.312	0.63	0.466
0	NR4A2	ENSG00000153234	1.96e-176	2.74e-176	-0.463	0.351	0.507
0	PRDX4	ENSG00000123131	2.71e-176	3.79e-176	-0.278	0.729	0.781
0	SPINT2	ENSG00000167642	3.71e-175	5.15e-175	-0.415	0.199	0.357
0	MEF2C	ENSG00000081189	1.67e-174	2.31e-174	-0.4	0.339	0.497
0	GAP43	ENSG00000172020	2.24e-174	3.09e-174	0.314	0.193	0.086
0	EMILIN3	ENSG00000183798	5.08e-174	6.97e-174	-0.273	0.161	0.328
0	ATF3	ENSG00000162772	1.57e-171	2.15e-171	0.335	0.687	0.529
0	NEGR1	ENSG00000172260	2.82e-167	3.84e-167	0.251	0.425	0.271
0	ADI1		8.58e-166	1.16e-165	0.251	0.536	0.385
0	IFI27L2		2.95e-165	3.98e-165	0.385	0.497	0.367
0	ZNF521	ENSG00000198795	3.83e-164	5.15e-164	-0.275	0.169	0.329
0	CDH11	ENSG00000140937	3.11e-162	4.17e-162	-0.34	0.299	0.455
0	TXN	ENSG00000136810	7.49e-161	1e-160	0.28	0.919	0.841
0	ARHGAP29	ENSG00000137962	2.77e-160	3.69e-160	-0.293	0.104	0.251
0	HSP90AA1	ENSG00000080824	4.15e-158	5.5e-158	0.253	0.982	0.942
0	FABP5	ENSG00000164687	1.83e-156	2.42e-156	0.323	0.719	0.598
0	CDKN1A	ENSG00000124762	3.89e-155	5.11e-155	0.293	0.55	0.394
0	PTN	ENSG00000105894	1.75e-151	2.29e-151	-0.316	0.887	0.894
0	SNORC	ENSG00000182600	2.17e-151	2.83e-151	-0.949	0.025	0.138
0	SOCS3	ENSG00000184557	1.07e-148	1.4e-148	0.356	0.759	0.641
0	ADAMTS1	ENSG00000154734	9.02e-147	1.17e-146	0.279	0.456	0.308
0	RFLNA	ENSG00000178882	1.46e-144	1.88e-144	-0.259	0.121	0.263
0	HSPB6	ENSG00000004776	2.62e-143	3.36e-143	0.276	0.393	0.26
0	CEBPD	ENSG00000221869	4.29e-143	5.49e-143	0.345	0.578	0.418
0	INHBA	ENSG00000122641	4.65e-142	5.93e-142	-0.746	0.158	0.292
0	PIM3	ENSG00000198355	7.62e-142	9.68e-142	-0.453	0.169	0.305
0	PLP2	ENSG00000102007	3.41e-141	4.32e-141	0.278	0.705	0.583
0	UCHL1	ENSG00000154277	1.23e-140	1.54e-140	0.329	0.449	0.313
0	CD24	ENSG00000272398	1.73e-140	2.17e-140	-0.373	0.291	0.435
0	S100A1	ENSG00000160678	6.92e-137	8.66e-137	-0.544	0.009	0.105
0	WWP2	ENSG00000198373	1.03e-136	1.28e-136	-0.275	0.091	0.217
0	MTRNR2L12	ENSG00000269028	5.64e-135	7.01e-135	-0.376	0.633	0.734
0	SPARCL1	ENSG00000152583	1.23e-134	1.52e-134	0.308	0.363	0.228
0	TUBB3	ENSG00000258947	1.97e-131	2.43e-131	0.254	0.437	0.298
0	RERG	ENSG00000134533	2.61e-131	3.2e-131	-0.274	0.17	0.307
0	PRSS23	ENSG00000150687	1.4e-130	1.72e-130	-0.4	0.22	0.352
0	PHLDA2		3.56e-130	4.34e-130	0.273	0.345	0.215
0	IRF1	ENSG00000125347	7.04e-129	8.55e-129	0.369	0.47	0.345
0	DUSP2	ENSG00000158050	7.36e-128	8.91e-128	-0.523	0.131	0.26
0	MATN3	ENSG00000132031	7.41e-124	8.94e-124	-0.45	0.017	0.11
0	KERA	ENSG00000139330	2.12e-121	2.55e-121	-0.503	0.02	0.113
0	IER5L	ENSG00000188483	2.51e-120	3.01e-120	0.275	0.647	0.516
0	LMO4	ENSG00000143013	2.22e-119	2.65e-119	-0.297	0.475	0.587
0	IGFBP3	ENSG00000146674	4.38e-119	5.21e-119	-0.493	0.129	0.251
0	MFAP4	ENSG00000166482	2.7e-118	3.2e-118	-0.315	0.708	0.766
0	APCDD1	ENSG00000154856	5.72e-118	6.76e-118	-0.313	0.075	0.189
0	FIBIN	ENSG00000176971	1.79e-116	2.11e-116	-0.415	0.245	0.366
0	IGFBP7	ENSG00000163453	4.39e-116	5.15e-116	0.268	0.282	0.169
0	AOPEP	ENSG00000148120	3.36e-115	3.92e-115	-0.345	0.45	0.546
0	B2M		1.65e-113	1.92e-113	0.291	0.939	0.88
0	MDK	ENSG00000110492	6.97e-113	8.09e-113	-0.427	0.675	0.72
0	FOXC1	ENSG00000054598	2.09e-112	2.42e-112	-0.368	0.275	0.389
0	STK26	ENSG00000134602	4.47e-112	5.15e-112	-0.275	0.132	0.248
0	TWIST2		1.16e-109	1.34e-109	-0.369	0.175	0.293
0	PCOLCE	ENSG00000106333	1.69e-103	1.94e-103	-0.268	0.844	0.862
0	CLEC11A	ENSG00000105472	3.55e-101	4.05e-101	-0.283	0.28	0.396
0	AC006115.2		5.09e-101	5.79e-101	-0.367	0.267	0.383
0	TWIST1	ENSG00000122691	4.53e-100	5.14e-100	-0.392	0.501	0.576
0	WNT5A	ENSG00000114251	8.08e-98	9.13e-98	-0.333	0.222	0.336
0	PLCG2	ENSG00000197943	1.03e-97	1.16e-97	-0.326	0.426	0.539
0	P4HA1	ENSG00000122884	9.35e-96	1.05e-95	-0.269	0.467	0.555
0	DNM3OS	ENSG00000230630	1.17e-92	1.31e-92	-0.278	0.263	0.373
0	PEG3	ENSG00000198300	5.5e-92	6.13e-92	-0.36	0.487	0.586
0	SOX9	ENSG00000125398	5.9e-92	6.55e-92	-0.414	0.239	0.34
0	ZFP36	ENSG00000128016	8.07e-92	8.95e-92	0.299	0.844	0.752
0	STC1	ENSG00000159167	1.35e-91	1.5e-91	-0.421	0.033	0.114
0	YWHAH	ENSG00000128245	1.96e-91	2.16e-91	0.256	0.696	0.594
0	IER3		5.58e-90	6.12e-90	0.38	0.527	0.427
0	RHOBTB3	ENSG00000164292	1.21e-87	1.32e-87	-0.272	0.384	0.48
0	TNMD	ENSG00000000005	3.03e-87	3.31e-87	-1.09	0.142	0.238
0	COL27A1	ENSG00000196739	3.58e-87	3.89e-87	-0.287	0.382	0.478
0	C1orf122	ENSG00000197982	1.54e-85	1.66e-85	-0.251	0.611	0.665
0	GPC3	ENSG00000147257	9.38e-75	1.01e-74	-0.326	0.537	0.617
0	HES1	ENSG00000114315	1.7e-72	1.83e-72	0.432	0.632	0.57
0	FRZB	ENSG00000162998	4.26e-70	4.57e-70	-0.334	0.102	0.186
0	CLU	ENSG00000120885	8.93e-63	9.55e-63	-0.582	0.457	0.526
0	SEMA3A	ENSG00000075213	3.63e-61	3.87e-61	-0.272	0.261	0.345
0	ECRG4	ENSG00000119147	9.9e-58	1.05e-57	-0.509	0.742	0.741
0	C1QTNF3	ENSG00000082196	8.29e-54	8.78e-54	-0.478	0.379	0.428
0	COL15A1	ENSG00000204291	2.11e-50	2.23e-50	-0.259	0.278	0.349
0	SLC3A2	ENSG00000168003	1.04e-47	1.09e-47	-0.289	0.47	0.522
0	NFATC2	ENSG00000101096	6.13e-46	6.44e-46	-0.283	0.181	0.249
0	THBS4	ENSG00000113296	2.54e-39	2.65e-39	-0.305	0.241	0.309
0	RBP4	ENSG00000138207	2.16e-35	2.25e-35	-0.254	0.263	0.326
0	CSPG4	ENSG00000173546	3.11e-35	3.24e-35	-0.293	0.294	0.34
0	CRLF1	ENSG00000006016	2e-31	2.07e-31	-0.313	0.321	0.365
0	KLF2	ENSG00000127528	3.15e-30	3.26e-30	-0.328	0.83	0.794
0	RCAN1	ENSG00000159200	5.54e-26	5.71e-26	-0.314	0.184	0.23
0	ASPN	ENSG00000106819	5.87e-26	6.03e-26	-0.51	0.43	0.441
0	IDI1	ENSG00000067064	1.64e-23	1.68e-23	-0.285	0.449	0.473
0	SKIL	ENSG00000136603	2.77e-22	2.83e-22	-0.265	0.449	0.476
0	TNFRSF12A	ENSG00000006327	1.02e-12	1.04e-12	-0.408	0.263	0.286
0	CRABP1	ENSG00000166426	2.56e-07	2.59e-07	0.299	0.503	0.499
0	FGFBP2	ENSG00000137441	4.8e-05	4.85e-05	-0.635	0.33	0.318
0	CCN2	ENSG00000118523	0.00337	0.0034	-0.337	0.661	0.613
0	SOD3	ENSG00000109610	0.0125	0.0125	-0.268	0.391	0.37
1	MIA	ENSG00000261857	0	0	-1.5	0.038	0.306
1	COL9A2	ENSG00000049089	0	0	-1.48	0.11	0.367
1	HAPLN1	ENSG00000145681	0	0	-1.46	0.136	0.404
1	ECRG4	ENSG00000119147	0	0	-0.909	0.662	0.749
1	SOX5	ENSG00000134532	0	0	-0.599	0.084	0.334
1	APCDD1L-DT	ENSG00000231290	0	0	0.25	0.241	0.055
1	DCLK1	ENSG00000133083	0	0	0.254	0.371	0.146
1	SYT1	ENSG00000067715	0	0	0.27	0.191	0.053
1	MAB21L1	ENSG00000180660	0	0	0.272	0.245	0.085
1	EPHB2	ENSG00000133216	0	0	0.277	0.497	0.259
1	FN1	ENSG00000115414	0	0	0.295	0.848	0.606
1	RSPO2	ENSG00000147655	0	0	0.295	0.285	0.063
1	LEPR	ENSG00000116678	0	0	0.295	0.248	0.09
1	ADAMTS2	ENSG00000173157	0	0	0.301	0.509	0.227
1	IGSF10	ENSG00000152580	0	0	0.303	0.336	0.097
1	FZD4	ENSG00000174804	0	0	0.306	0.404	0.157
1	LINC01133	ENSG00000224259	0	0	0.309	0.334	0.101
1	LUM	ENSG00000139329	0	0	0.31	0.826	0.53
1	PAMR1	ENSG00000149090	0	0	0.323	0.402	0.154
1	HTRA3	ENSG00000170801	0	0	0.325	0.454	0.224
1	NTRK2	ENSG00000148053	0	0	0.338	0.446	0.216
1	FGF18	ENSG00000156427	0	0	0.342	0.48	0.233
1	ADAMTSL3	ENSG00000156218	0	0	0.343	0.419	0.167
1	ADAMTS5	ENSG00000154736	0	0	0.349	0.375	0.144
1	NRXN1	ENSG00000179915	0	0	0.361	0.457	0.191
1	LOX	ENSG00000113083	0	0	0.362	0.716	0.46
1	EBF1	ENSG00000164330	0	0	0.363	0.72	0.407
1	C1QTNF2	ENSG00000145861	0	0	0.364	0.651	0.36
1	CRIP1	ENSG00000213145	0	0	0.369	0.87	0.659
1	IL32	ENSG00000008517	0	0	0.382	0.298	0.057
1	MAP1B	ENSG00000131711	0	0	0.384	0.721	0.45
1	FBLN2	ENSG00000163520	0	0	0.388	0.799	0.537
1	FBLN5	ENSG00000140092	0	0	0.389	0.705	0.46
1	LTBP4	ENSG00000090006	0	0	0.395	0.838	0.631
1	SPRY1	ENSG00000164056	0	0	0.396	0.654	0.381
1	TSHZ2	ENSG00000182463	0	0	0.397	0.576	0.259
1	COL5A1	ENSG00000130635	0	0	0.404	0.957	0.848
1	PLP1	ENSG00000123560	0	0	0.408	0.433	0.125
1	IGF1	ENSG00000017427	0	0	0.409	0.184	0.044
1	SPARCL1	ENSG00000152583	0	0	0.41	0.463	0.22
1	ZFHX4	ENSG00000091656	0	0	0.413	0.794	0.463
1	FBN2	ENSG00000138829	0	0	0.42	0.865	0.684
1	CD34	ENSG00000174059	0	0	0.422	0.507	0.188
1	WNT2B	ENSG00000134245	0	0	0.426	0.327	0.096
1	IGFBP5	ENSG00000115461	0	0	0.429	0.92	0.725
1	ITM2A	ENSG00000078596	0	0	0.436	0.857	0.648
1	FSTL1	ENSG00000163430	0	0	0.437	0.967	0.877
1	COL1A1	ENSG00000108821	0	0	0.441	1	0.935
1	GPC3	ENSG00000147257	0	0	0.442	0.87	0.583
1	EBF3	ENSG00000108001	0	0	0.444	0.513	0.18
1	AKAP12	ENSG00000131016	0	0	0.445	0.5	0.249
1	NFIB	ENSG00000147862	0	0	0.447	0.96	0.836
1	IGFBP4	ENSG00000141753	0	0	0.45	0.835	0.547
1	DKK2	ENSG00000155011	0	0	0.453	0.619	0.289
1	FOXF2	ENSG00000137273	0	0	0.456	0.383	0.075
1	COL1A2	ENSG00000164692	0	0	0.459	1	0.962
1	SFRP4	ENSG00000106483	0	0	0.466	0.259	0.08
1	MMP2	ENSG00000087245	0	0	0.469	0.901	0.785
1	CXCL12	ENSG00000107562	0	0	0.489	0.723	0.386
1	WIF1	ENSG00000156076	0	0	0.51	0.509	0.267
1	COL12A1	ENSG00000111799	0	0	0.519	0.907	0.726
1	SEMA3C	ENSG00000075223	0	0	0.522	0.668	0.331
1	RSPO3	ENSG00000146374	0	0	0.533	0.507	0.216
1	GADD45G	ENSG00000130222	0	0	0.541	0.683	0.426
1	SLC26A7	ENSG00000147606	0	0	0.557	0.403	0.149
1	CCN3	ENSG00000136999	0	0	0.564	0.744	0.475
1	LTBP1	ENSG00000049323	0	0	0.565	0.794	0.479
1	PRSS23	ENSG00000150687	0	0	0.593	0.67	0.305
1	TNMD	ENSG00000000005	0	0	0.638	0.471	0.204
1	KERA	ENSG00000139330	0	0	0.641	0.258	0.088
1	CHODL	ENSG00000154645	0	0	0.648	0.311	0.065
1	CXCL14	ENSG00000145824	0	0	0.656	0.581	0.307
1	FBN1	ENSG00000166147	0	0	0.662	0.834	0.617
1	DPT	ENSG00000143196	0	0	0.669	0.618	0.356
1	DCN	ENSG00000011465	0	0	0.768	0.952	0.668
1	POSTN	ENSG00000133110	0	0	0.794	0.976	0.791
1	EGFL6	ENSG00000198759	0	0	0.795	0.755	0.311
1	NR2F1	ENSG00000175745	0	0	0.801	0.564	0.185
1	FNDC1	ENSG00000164694	0	0	0.806	0.559	0.242
1	PI16	ENSG00000164530	0	0	1	0.451	0.101
1	IGFBP6	ENSG00000167779	0	0	1.12	0.727	0.383
1	ASPN	ENSG00000106819	0	0	1.37	0.885	0.395
1	MFAP5	ENSG00000197614	0	0	1.59	0.822	0.233
1	THY1	ENSG00000154096	9.92e-308	3.43e-307	0.335	0.581	0.338
1	MARCKS	ENSG00000277443	7.88e-307	2.69e-306	0.361	0.977	0.857
1	NDFIP1	ENSG00000131507	2.3e-298	7.75e-298	0.308	0.844	0.685
1	OLFML3	ENSG00000116774	9.91e-296	3.3e-295	0.292	0.822	0.577
1	COL11A1	ENSG00000060718	3.64e-294	1.2e-293	-1.09	0.335	0.518
1	CRABP1	ENSG00000166426	5.81e-290	1.89e-289	0.35	0.736	0.475
1	CELF2	ENSG00000048740	1e-288	3.23e-288	0.256	0.485	0.254
1	ANGPTL2	ENSG00000136859	9.37e-288	2.99e-287	0.311	0.514	0.29
1	COL5A2	ENSG00000204262	9.34e-283	2.95e-282	0.311	0.966	0.864
1	PLCE1	ENSG00000138193	5.83e-282	1.82e-281	0.273	0.495	0.276
1	IGFBP7	ENSG00000163453	2.4e-280	7.4e-280	0.371	0.351	0.164
1	HSPB6	ENSG00000004776	1.26e-278	3.86e-278	0.3	0.468	0.253
1	FOXC1	ENSG00000054598	1.71e-278	5.16e-278	-0.551	0.186	0.397
1	RASSF8	ENSG00000123094	6.7e-277	2e-276	0.343	0.624	0.4
1	PLPP1	ENSG00000067113	3.57e-276	1.06e-275	0.283	0.595	0.359
1	COL11A2		1.15e-275	3.36e-275	-0.823	0.034	0.231
1	BNC2	ENSG00000173068	6.43e-275	1.87e-274	0.25	0.472	0.25
1	DPYSL3	ENSG00000113657	1.99e-274	5.72e-274	0.273	0.674	0.436
1	SPARC	ENSG00000113140	3.8e-270	1.08e-269	0.405	0.96	0.937
1	SERPINE2	ENSG00000135919	5.23e-265	1.47e-264	0.335	0.431	0.23
1	CRABP2	ENSG00000143320	1.04e-264	2.89e-264	0.285	0.87	0.677
1	FGFBP2	ENSG00000137441	1.46e-262	4.04e-262	-1.15	0.131	0.338
1	TAGLN	ENSG00000149591	1.94e-261	5.31e-261	0.279	0.318	0.145
1	IFI27L2		1.16e-260	3.13e-260	-0.456	0.187	0.4
1	CHD3	ENSG00000170004	3.6e-260	9.66e-260	0.261	0.641	0.397
1	FAT4	ENSG00000196159	5e-255	1.33e-254	0.282	0.605	0.378
1	RGCC	ENSG00000102760	4.9e-254	1.29e-253	-0.809	0.405	0.572
1	CNMD	ENSG00000136110	2.82e-253	7.35e-253	-1.05	0.022	0.202
1	ITGA10	ENSG00000143127	5.61e-253	1.45e-252	-0.46	0.027	0.207
1	IGFBP3	ENSG00000146674	5.65e-250	1.45e-249	0.445	0.414	0.221
1	SPINT2	ENSG00000167642	3.49e-248	8.88e-248	-0.485	0.152	0.36
1	CLEC3B	ENSG00000163815	1.09e-247	2.75e-247	0.295	0.384	0.192
1	PALLD	ENSG00000129116	1.9e-243	4.76e-243	0.298	0.665	0.466
1	COL9A1	ENSG00000112280	1.63e-238	4.05e-238	-1.34	0.077	0.261
1	EDIL3	ENSG00000164176	5.07e-238	1.25e-237	-0.444	0.06	0.246
1	MXRA5	ENSG00000101825	4.27e-235	1.04e-234	0.33	0.659	0.439
1	EIF1	ENSG00000173812	5.81e-235	1.4e-234	-0.302	0.994	0.988
1	TNXB		9.04e-235	2.17e-234	0.33	0.532	0.326
1	ITM2C	ENSG00000135916	2.14e-233	5.08e-233	-0.352	0.81	0.855
1	COL3A1	ENSG00000168542	3.94e-233	9.3e-233	0.304	0.995	0.978
1	CPE	ENSG00000109472	1.03e-232	2.41e-232	-0.601	0.459	0.614
1	MATN2	ENSG00000132561	2.32e-230	5.38e-230	0.371	0.581	0.376
1	AHNAK	ENSG00000124942	7.02e-228	1.61e-227	0.287	0.902	0.782
1	ADAMTS1	ENSG00000154734	1.45e-226	3.31e-226	0.311	0.51	0.304
1	FOSB	ENSG00000125740	2.81e-222	6.37e-222	-0.502	0.799	0.846
1	SOX9	ENSG00000125398	1.08e-219	2.43e-219	-0.604	0.168	0.346
1	GSN	ENSG00000148180	2.37e-217	5.29e-217	0.447	0.782	0.658
1	COL9A3	ENSG00000092758	8.26e-213	1.83e-212	-1.5	0.232	0.394
1	SERTAD1	ENSG00000197019	1.63e-212	3.58e-212	-0.458	0.682	0.755
1	SPTBN1	ENSG00000115306	4.23e-212	9.23e-212	0.255	0.748	0.559
1	LSM6	ENSG00000164167	1.68e-210	3.63e-210	0.251	0.67	0.467
1	DNAJA1	ENSG00000086061	1.98e-209	4.26e-209	-0.438	0.88	0.882
1	S100B	ENSG00000160307	1.14e-208	2.43e-208	-0.452	0.019	0.173
1	FRZB	ENSG00000162998	6.76e-204	1.43e-203	-0.498	0.034	0.192
1	SOSTDC1	ENSG00000171243	1.22e-202	2.57e-202	0.263	0.391	0.214
1	B2M		1.21e-199	2.52e-199	-0.352	0.848	0.889
1	SOX6	ENSG00000110693	9.03e-193	1.87e-192	-0.469	0.137	0.302
1	MFAP4	ENSG00000166482	1.06e-190	2.17e-190	0.251	0.902	0.746
1	COMP	ENSG00000105664	3.09e-189	6.31e-189	-1.04	0.121	0.283
1	GOLIM4	ENSG00000173905	1.15e-187	2.34e-187	0.271	0.761	0.591
1	ANXA1	ENSG00000135046	5.87e-187	1.18e-186	0.254	0.891	0.756
1	FABP5	ENSG00000164687	3.86e-178	7.71e-178	-0.643	0.517	0.62
1	CALM1	ENSG00000198668	4.06e-176	8.07e-176	-0.338	0.877	0.888
1	S100A4	ENSG00000196154	7.97e-176	1.57e-175	0.301	0.834	0.682
1	PEG10	ENSG00000242265	2.95e-170	5.78e-170	-0.507	0.468	0.584
1	GNAS	ENSG00000087460	8.4e-170	1.63e-169	0.26	0.968	0.945
1	ERF	ENSG00000105722	6.61e-168	1.28e-167	-0.4	0.237	0.389
1	PHLDA1	ENSG00000139289	5.92e-167	1.14e-166	-0.56	0.313	0.45
1	HSP90AB1	ENSG00000096384	5.62e-165	1.07e-164	-0.267	0.984	0.972
1	AOPEP	ENSG00000148120	6.15e-163	1.17e-162	-0.408	0.427	0.547
1	WWP2	ENSG00000198373	7.41e-163	1.39e-162	-0.315	0.075	0.218
1	SCRG1	ENSG00000164106	7.71e-159	1.44e-158	-0.715	0.312	0.44
1	UCMA	ENSG00000165623	9.98e-159	1.86e-158	-0.855	0.015	0.136
1	JUND	ENSG00000130522	1.02e-157	1.88e-157	-0.346	0.975	0.965
1	DDX5	ENSG00000108654	1.42e-156	2.6e-156	-0.339	0.905	0.896
1	PLAGL1	ENSG00000118495	6.97e-156	1.27e-155	0.297	0.629	0.482
1	DST	ENSG00000151914	4.95e-155	8.97e-155	0.267	0.622	0.453
1	MLF1	ENSG00000178053	9.68e-152	1.74e-151	-0.539	0.356	0.474
1	CILP2	ENSG00000160161	2.16e-151	3.87e-151	-0.32	0.031	0.157
1	SNORC	ENSG00000182600	4.56e-151	8.11e-151	-0.957	0.019	0.137
1	DUSP2	ENSG00000158050	9.3e-151	1.64e-150	-0.565	0.115	0.261
1	GAPDH	ENSG00000111640	1.51e-150	2.66e-150	-0.28	0.98	0.976
1	CYTL1	ENSG00000170891	4.96e-150	8.67e-150	-0.862	0.133	0.279
1	C1QTNF3	ENSG00000082196	5.46e-149	9.49e-149	0.295	0.568	0.408
1	SELENOK	ENSG00000113811	4.04e-147	6.97e-147	-0.4	0.688	0.717
1	LMNA	ENSG00000160789	9.06e-147	1.56e-146	-0.358	0.932	0.938
1	PIM3	ENSG00000198355	1.47e-146	2.5e-146	-0.476	0.162	0.304
1	ERRFI1	ENSG00000116285	1.65e-145	2.79e-145	-0.566	0.226	0.363
1	GADD45A	ENSG00000116717	2e-145	3.38e-145	-0.425	0.229	0.375
1	CTHRC1	ENSG00000164932	5.89e-145	9.88e-145	-0.644	0.331	0.458
1	CLEC11A	ENSG00000105472	6.78e-142	1.13e-141	-0.327	0.25	0.398
1	NBL1	ENSG00000158747	1.01e-141	1.67e-141	0.283	0.739	0.602
1	AC020916.1		1.12e-141	1.84e-141	-0.452	0.386	0.509
1	PPP1R14A	ENSG00000167641	2.73e-141	4.48e-141	-0.353	0.176	0.326
1	ANGPTL1	ENSG00000116194	7.01e-141	1.14e-140	0.256	0.629	0.468
1	SLC25A33	ENSG00000171612	1.32e-140	2.14e-140	-0.345	0.223	0.358
1	CKS2	ENSG00000123975	2.68e-134	4.31e-134	-0.429	0.362	0.495
1	KLF2	ENSG00000127528	5.79e-130	9.28e-130	-0.493	0.775	0.799
1	HBEGF	ENSG00000113070	3.52e-127	5.61e-127	-0.666	0.155	0.283
1	TSPO	ENSG00000100300	3.73e-127	5.91e-127	-0.258	0.858	0.853
1	KRT17	ENSG00000128422	3.67e-126	5.79e-126	-0.66	0.057	0.176
1	CSPG4	ENSG00000173546	9.95e-125	1.56e-124	-0.429	0.224	0.347
1	CXXC5	ENSG00000171604	6.46e-124	1.01e-123	-0.284	0.194	0.328
1	S100A1	ENSG00000160678	1.01e-123	1.56e-123	-0.544	0.009	0.104
1	KHDRBS3	ENSG00000131773	7.02e-123	1.08e-122	-0.264	0.093	0.217
1	SCARA3	ENSG00000168077	1.71e-122	2.63e-122	-0.385	0.21	0.339
1	CRYAB	ENSG00000109846	6.38e-121	9.74e-121	0.278	0.463	0.31
1	FXYD5	ENSG00000089327	1.03e-119	1.56e-119	-0.348	0.278	0.404
1	BHLHE40	ENSG00000134107	5.49e-118	8.29e-118	-0.317	0.104	0.225
1	HSP90AA1	ENSG00000080824	1.36e-117	2.04e-117	-0.281	0.956	0.945
1	MGP	ENSG00000111341	4.33e-116	6.47e-116	0.32	0.947	0.863
1	COL21A1	ENSG00000124749	6.16e-112	9.16e-112	-0.327	0.475	0.587
1	GDF10	ENSG00000266524	7.86e-111	1.16e-110	-0.386	0.193	0.322
1	TCF4	ENSG00000196628	1.9e-108	2.79e-108	-0.382	0.766	0.77
1	TUBB4B	ENSG00000188229	3.58e-108	5.25e-108	-0.324	0.789	0.811
1	H2AFZ		2.09e-104	3.04e-104	-0.277	0.83	0.841
1	RAMP3	ENSG00000122679	2.57e-102	3.73e-102	-0.259	0.021	0.109
1	BNIP3	ENSG00000176171	5.05e-102	7.29e-102	-0.374	0.307	0.416
1	LINC00632	ENSG00000203930	8.3e-102	1.19e-101	-0.32	0.286	0.403
1	LDHA		1.29e-100	1.84e-100	-0.266	0.895	0.881
1	PNRC1	ENSG00000146278	2.75e-99	3.91e-99	-0.255	0.755	0.784
1	HSPE1	ENSG00000115541	5.27e-99	7.45e-99	-0.302	0.83	0.81
1	HSPD1	ENSG00000144381	5.3e-97	7.46e-97	-0.328	0.776	0.774
1	TNFRSF12A	ENSG00000006327	2.24e-96	3.14e-96	-0.581	0.186	0.294
1	DDX3X	ENSG00000215301	6.26e-96	8.72e-96	-0.292	0.708	0.727
1	SFPQ	ENSG00000116560	2.7e-95	3.74e-95	-0.254	0.807	0.808
1	HMGA1	ENSG00000137309	1.01e-94	1.4e-94	-0.308	0.065	0.163
1	UBE2S	ENSG00000108106	1.64e-93	2.26e-93	-0.3	0.727	0.777
1	ABI3BP	ENSG00000154175	4.62e-92	6.32e-92	-0.485	0.505	0.574
1	AC108134.2		7.6e-92	1.04e-91	0.251	0.218	0.124
1	CEBPB	ENSG00000172216	3.83e-90	5.19e-90	-0.322	0.404	0.491
1	ID1	ENSG00000125968	6.05e-90	8.16e-90	-0.432	0.743	0.762
1	CHD1	ENSG00000153922	1.04e-89	1.4e-89	-0.295	0.349	0.444
1	COL2A1	ENSG00000139219	1.22e-89	1.63e-89	-1.86	0.371	0.44
1	NFATC2	ENSG00000101096	1.65e-88	2.19e-88	-0.38	0.151	0.252
1	IDI1	ENSG00000067064	3.89e-88	5.15e-88	-0.401	0.393	0.479
1	SLC25A5	ENSG00000005022	4.32e-88	5.7e-88	-0.255	0.625	0.668
1	ENO1	ENSG00000074800	5.36e-88	7.03e-88	-0.321	0.694	0.706
1	BZW1	ENSG00000082153	1.12e-87	1.46e-87	-0.32	0.735	0.727
1	KLF4	ENSG00000136826	2.13e-87	2.77e-87	-0.286	0.825	0.824
1	MATN4	ENSG00000124159	3.06e-86	3.97e-86	-0.417	0.09	0.186
1	AC006115.2		1.41e-85	1.82e-85	-0.39	0.282	0.38
1	PTN	ENSG00000105894	3.18e-83	4.09e-83	-0.328	0.886	0.894
1	EIF1B	ENSG00000114784	1.86e-82	2.38e-82	-0.263	0.705	0.716
1	CAPS	ENSG00000105519	8.74e-80	1.11e-79	-0.268	0.051	0.136
1	GAS2	ENSG00000148935	1.04e-79	1.32e-79	0.291	0.397	0.285
1	MATN3	ENSG00000132031	8.62e-79	1.09e-78	-0.432	0.032	0.107
1	CLU	ENSG00000120885	4.22e-78	5.29e-78	-0.953	0.486	0.522
1	MIDN	ENSG00000167470	8.08e-78	1.01e-77	-0.299	0.419	0.499
1	PEG3	ENSG00000198300	9.06e-77	1.13e-76	-0.424	0.536	0.58
1	HBG2	ENSG00000196565	2.68e-74	3.33e-74	-0.547	0.51	0.56
1	TMEM45A	ENSG00000181458	5.42e-73	6.69e-73	-0.257	0.362	0.443
1	NFATC1	ENSG00000131196	2.72e-72	3.35e-72	-0.287	0.208	0.297
1	PPP1R15A	ENSG00000087074	4.21e-71	5.15e-71	-0.273	0.742	0.753
1	HSPH1	ENSG00000120694	2.32e-70	2.83e-70	-0.323	0.582	0.629
1	DNAJB6	ENSG00000105993	6.67e-70	8.1e-70	-0.254	0.661	0.666
1	CAPN6	ENSG00000077274	9.13e-70	1.1e-69	-0.417	0.333	0.408
1	PRG4	ENSG00000116690	4.04e-69	4.86e-69	-1.09	0.081	0.164
1	STC1	ENSG00000159167	1.22e-67	1.46e-67	-0.387	0.041	0.113
1	LRRC17	ENSG00000128606	1.56e-67	1.86e-67	-0.315	0.298	0.386
1	NRP2	ENSG00000118257	2.55e-65	3.03e-65	-0.294	0.193	0.285
1	KPNA2	ENSG00000182481	1.19e-62	1.41e-62	-0.258	0.271	0.359
1	HSPB1	ENSG00000106211	7.21e-62	8.5e-62	-0.388	0.825	0.809
1	PRNP	ENSG00000171867	8.65e-62	1.02e-61	-0.267	0.406	0.468
1	KDM6B	ENSG00000132510	8.11e-60	9.48e-60	-0.258	0.229	0.313
1	LDLR	ENSG00000130164	1.5e-58	1.74e-58	-0.257	0.165	0.247
1	UAP1	ENSG00000117143	2.89e-58	3.35e-58	-0.33	0.413	0.476
1	BMP2	ENSG00000125845	1.04e-57	1.2e-57	-0.275	0.17	0.251
1	PMEPA1	ENSG00000124225	8.13e-57	9.36e-57	-0.285	0.36	0.429
1	TPM1	ENSG00000140416	8.67e-57	9.93e-57	-0.263	0.478	0.537
1	XBP1	ENSG00000100219	1.91e-56	2.19e-56	-0.254	0.637	0.66
1	MAP1LC3B	ENSG00000140941	2.1e-56	2.39e-56	-0.256	0.635	0.644
1	HMGB2	ENSG00000164104	2.52e-56	2.86e-56	-0.279	0.464	0.534
1	C11orf96	ENSG00000187479	3.08e-55	3.47e-55	-0.622	0.387	0.452
1	ZEB2	ENSG00000169554	5.32e-55	5.98e-55	-0.309	0.331	0.398
1	BTC	ENSG00000174808	8.85e-55	9.91e-55	-0.362	0.076	0.145
1	MIR22HG		1.1e-54	1.22e-54	-0.254	0.28	0.355
1	TNFAIP6	ENSG00000123610	1.98e-54	2.2e-54	0.25	0.298	0.213
1	SH3BGRL3	ENSG00000142669	9.06e-53	1e-52	-0.366	0.785	0.765
1	CYP51A1	ENSG00000001630	1.35e-52	1.49e-52	-0.291	0.291	0.361
1	CDKN1A	ENSG00000124762	2.27e-52	2.49e-52	-0.278	0.345	0.417
1	GLI3	ENSG00000106571	3.21e-52	3.51e-52	-0.274	0.497	0.537
1	CYCS	ENSG00000172115	4.49e-52	4.9e-52	-0.25	0.598	0.619
1	CCN2	ENSG00000118523	5.24e-51	5.69e-51	-0.428	0.575	0.622
1	ODC1	ENSG00000115758	5.44e-51	5.88e-51	-0.272	0.49	0.533
1	HBA2	ENSG00000188536	5.5e-49	5.93e-49	-0.304	0.531	0.559
1	TIMP1	ENSG00000102265	1.56e-48	1.67e-48	-0.253	0.9	0.866
1	SLC3A2	ENSG00000168003	5.25e-48	5.62e-48	-0.329	0.491	0.52
1	CHORDC1		2.5e-47	2.66e-47	-0.252	0.348	0.405
1	ARC	ENSG00000198576	8.82e-44	9.37e-44	-0.255	0.128	0.196
1	ACAN	ENSG00000157766	9.33e-44	9.88e-44	-0.482	0.356	0.391
1	SKIL	ENSG00000136603	2.02e-41	2.13e-41	-0.355	0.443	0.477
1	KLF10	ENSG00000155090	2.87e-41	3.02e-41	-0.307	0.466	0.493
1	EMP3	ENSG00000142227	3.6e-40	3.77e-40	-0.28	0.933	0.897
1	TSC22D1	ENSG00000102804	3.81e-38	3.97e-38	-0.27	0.881	0.866
1	HHIP	ENSG00000164161	4.21e-36	4.37e-36	-0.284	0.259	0.324
1	CREB5	ENSG00000146592	5.99e-36	6.2e-36	-0.343	0.654	0.638
1	INHBA	ENSG00000122641	1.05e-35	1.08e-35	-0.608	0.229	0.283
1	AK1	ENSG00000106992	4.56e-25	4.69e-25	-0.252	0.36	0.395
1	GEM	ENSG00000164949	2.19e-24	2.24e-24	-0.285	0.383	0.418
1	HTRA1	ENSG00000166033	2.86e-24	2.92e-24	-0.27	0.523	0.533
1	CAV1	ENSG00000105974	6.34e-14	6.45e-14	-0.392	0.46	0.456
1	TSC22D3	ENSG00000157514	9.83e-14	9.97e-14	-0.251	0.573	0.547
1	RCAN1	ENSG00000159200	4.6e-08	4.65e-08	-0.25	0.206	0.228
1	FMOD	ENSG00000122176	4.56e-06	4.59e-06	-0.282	0.525	0.483
2	CRABP1	ENSG00000166426	0	0	-1.85	0.057	0.54
2	MDK	ENSG00000110492	0	0	-1.6	0.269	0.757
2	DCN	ENSG00000011465	0	0	-1.52	0.289	0.731
2	CXCL14	ENSG00000145824	0	0	-1.43	0.056	0.358
2	CRIP1	ENSG00000213145	0	0	-1.4	0.299	0.713
2	COL1A1	ENSG00000108821	0	0	-1.39	0.788	0.955
2	COL3A1	ENSG00000168542	0	0	-1.37	0.957	0.981
2	ASPN	ENSG00000106819	0	0	-1.31	0.137	0.468
2	S100A4	ENSG00000196154	0	0	-1.3	0.39	0.725
2	MFAP5	ENSG00000197614	0	0	-1.23	0.027	0.311
2	TMSB4X	ENSG00000205542	0	0	-1.22	0.812	0.919
2	IGFBP6	ENSG00000167779	0	0	-1.21	0.174	0.436
2	GPC3	ENSG00000147257	0	0	-1.14	0.285	0.639
2	EGFL6	ENSG00000198759	0	0	-1.08	0.02	0.382
2	COL1A2	ENSG00000164692	0	0	-1.07	0.909	0.971
2	IGFBP4	ENSG00000141753	0	0	-1.06	0.159	0.612
2	ZFHX4	ENSG00000091656	0	0	-1.05	0.087	0.531
2	COL5A2	ENSG00000204262	0	0	-1.04	0.69	0.89
2	CXCL12	ENSG00000107562	0	0	-1.01	0.054	0.45
2	KCTD12	ENSG00000178695	0	0	-0.965	0.255	0.603
2	CD24	ENSG00000272398	0	0	-0.938	0.061	0.454
2	IGFBP5	ENSG00000115461	0	0	-0.922	0.602	0.756
2	COL5A1	ENSG00000130635	0	0	-0.92	0.686	0.874
2	CAV1	ENSG00000105974	0	0	-0.907	0.206	0.48
2	MARCKS	ENSG00000277443	0	0	-0.903	0.713	0.882
2	GADD45G	ENSG00000130222	0	0	-0.846	0.174	0.475
2	SERPINF1		0	0	-0.838	0.19	0.588
2	FBN1	ENSG00000166147	0	0	-0.808	0.447	0.655
2	LGALS1	ENSG00000100097	0	0	-0.8	0.948	0.987
2	TNXB		0	0	-0.797	0.111	0.366
2	S100A6	ENSG00000197956	0	0	-0.793	0.972	0.971
2	TMSB10	ENSG00000034510	0	0	-0.793	0.965	0.984
2	VIM	ENSG00000026025	0	0	-0.787	0.983	0.994
2	FSTL1	ENSG00000163430	0	0	-0.785	0.798	0.894
2	IGFBP2	ENSG00000115457	0	0	-0.778	0.553	0.763
2	DKK2	ENSG00000155011	0	0	-0.762	0.038	0.346
2	EBF1	ENSG00000164330	0	0	-0.758	0.101	0.467
2	FBLN1	ENSG00000077942	0	0	-0.721	0.637	0.82
2	DDAH2		0	0	-0.711	0.367	0.715
2	S100A10	ENSG00000197747	0	0	-0.702	0.966	0.959
2	SEMA3C	ENSG00000075223	0	0	-0.695	0.07	0.389
2	MAP1B	ENSG00000131711	0	0	-0.69	0.158	0.504
2	AKAP12	ENSG00000131016	0	0	-0.685	0.052	0.292
2	TUBB2B	ENSG00000137285	0	0	-0.683	0.201	0.545
2	FN1	ENSG00000115414	0	0	-0.679	0.364	0.653
2	DPYSL3	ENSG00000113657	0	0	-0.677	0.131	0.488
2	CRABP2	ENSG00000143320	0	0	-0.663	0.432	0.719
2	SPARCL1	ENSG00000152583	0	0	-0.655	0.02	0.263
2	GAS1	ENSG00000180447	0	0	-0.646	0.488	0.714
2	FILIP1L	ENSG00000168386	0	0	-0.646	0.09	0.364
2	OGN	ENSG00000106809	0	0	-0.635	0.554	0.785
2	FST	ENSG00000134363	0	0	-0.631	0.018	0.264
2	BASP1	ENSG00000176788	0	0	-0.618	0.382	0.649
2	RND3	ENSG00000115963	0	0	-0.606	0.434	0.675
2	ZEB2	ENSG00000169554	0	0	-0.604	0.151	0.414
2	GLIPR2	ENSG00000122694	0	0	-0.601	0.114	0.441
2	LOX	ENSG00000113083	0	0	-0.573	0.247	0.505
2	TUBB		0	0	-0.57	0.728	0.887
2	MFAP4	ENSG00000166482	0	0	-0.568	0.595	0.776
2	LTBP4	ENSG00000090006	0	0	-0.557	0.479	0.666
2	TIMP2	ENSG00000035862	0	0	-0.553	0.624	0.788
2	OLFML3	ENSG00000116774	0	0	-0.537	0.383	0.62
2	S100A11	ENSG00000163191	0	0	-0.534	0.889	0.927
2	TSHZ2	ENSG00000182463	0	0	-0.517	0.038	0.311
2	MARCKSL1	ENSG00000175130	0	0	-0.504	0.62	0.77
2	CELF2	ENSG00000048740	0	0	-0.499	0.022	0.298
2	COL6A1	ENSG00000142156	0	0	-0.49	0.852	0.917
2	ANXA2	ENSG00000182718	0	0	-0.476	0.888	0.916
2	NELL2	ENSG00000184613	0	0	-0.454	0.006	0.225
2	BMP4	ENSG00000125378	0	0	-0.444	0.053	0.297
2	MYL6	ENSG00000092841	0	0	-0.433	0.965	0.968
2	COL6A2	ENSG00000142173	0	0	-0.418	0.969	0.968
2	CD248	ENSG00000174807	0	0	-0.412	0.044	0.295
2	EBF3	ENSG00000108001	0	0	-0.404	0.009	0.229
2	ATP5F1E	ENSG00000124172	0	0	-0.392	0.946	0.957
2	STMN1	ENSG00000117632	0	0	-0.389	0.754	0.89
2	ACTG1	ENSG00000184009	0	0	-0.357	0.992	0.99
2	SERF2	ENSG00000140264	0	0	-0.274	0.991	0.982
2	HS3ST1	ENSG00000002587	0	0	0.255	0.233	0.062
2	BAALC	ENSG00000164929	0	0	0.259	0.203	0.043
2	RPS25		0	0	0.26	0.998	0.987
2	CARMIL1	ENSG00000079691	0	0	0.264	0.29	0.105
2	GALNT18	ENSG00000110328	0	0	0.269	0.306	0.115
2	TRPV4	ENSG00000111199	0	0	0.272	0.239	0.064
2	RPL36A	ENSG00000241343	0	0	0.28	0.995	0.973
2	RPS6	ENSG00000137154	0	0	0.286	0.999	0.991
2	DSTN	ENSG00000125868	0	0	0.294	0.968	0.888
2	DMKN	ENSG00000161249	0	0	0.301	0.374	0.171
2	SDC4	ENSG00000124145	0	0	0.307	0.41	0.185
2	ANGPTL6	ENSG00000130812	0	0	0.308	0.251	0.089
2	EEF1B2		0	0	0.313	0.978	0.922
2	RPLP1	ENSG00000137818	0	0	0.316	1	0.998
2	SDK2	ENSG00000069188	0	0	0.319	0.344	0.112
2	ZFAS1	ENSG00000177410	0	0	0.325	0.987	0.93
2	HSP90AB1	ENSG00000096384	0	0	0.33	0.996	0.971
2	SNHG6	ENSG00000245910	0	0	0.332	0.936	0.821
2	C1QL4	ENSG00000186897	0	0	0.336	0.302	0.085
2	RPLP0	ENSG00000089157	0	0	0.337	0.994	0.978
2	COL24A1	ENSG00000171502	0	0	0.338	0.305	0.099
2	NOTUM	ENSG00000185269	0	0	0.341	0.176	0.042
2	TSPO	ENSG00000100300	0	0	0.343	0.958	0.844
2	YPEL2	ENSG00000175155	0	0	0.351	0.383	0.163
2	FGFR2	ENSG00000066468	0	0	0.355	0.403	0.146
2	ADGRG6	ENSG00000112414	0	0	0.359	0.373	0.13
2	RFLNA	ENSG00000178882	0	0	0.372	0.46	0.229
2	NPEPL1	ENSG00000215440	0	0	0.386	0.404	0.185
2	NDRG2	ENSG00000165795	0	0	0.391	0.504	0.241
2	LTC4S		0	0	0.392	0.363	0.141
2	SNHG29	ENSG00000175061	0	0	0.392	0.998	0.976
2	SNHG5	ENSG00000203875	0	0	0.396	0.863	0.701
2	SIPA1L1	ENSG00000197555	0	0	0.396	0.459	0.201
2	GAPDH	ENSG00000111640	0	0	0.4	0.997	0.974
2	TNC	ENSG00000041982	0	0	0.401	0.441	0.207
2	SMOC1	ENSG00000198732	0	0	0.411	0.346	0.072
2	TNFRSF11B	ENSG00000164761	0	0	0.413	0.31	0.099
2	LIMCH1	ENSG00000064042	0	0	0.413	0.633	0.37
2	C5orf15	ENSG00000113583	0	0	0.418	0.655	0.422
2	ID1	ENSG00000125968	0	0	0.419	0.925	0.745
2	CDC42EP3	ENSG00000163171	0	0	0.419	0.615	0.322
2	TSPAN6	ENSG00000000003	0	0	0.419	0.551	0.301
2	RPS2	ENSG00000140988	0	0	0.42	0.999	0.986
2	RPL37A	ENSG00000197756	0	0	0.422	0.993	0.969
2	FGFRL1	ENSG00000127418	0	0	0.423	0.485	0.218
2	AOPEP	ENSG00000148120	0	0	0.428	0.772	0.514
2	SLC29A1	ENSG00000112759	0	0	0.428	0.509	0.218
2	CHADL	ENSG00000100399	0	0	0.429	0.365	0.111
2	LMO4	ENSG00000143013	0	0	0.429	0.774	0.558
2	NPR3	ENSG00000113389	0	0	0.431	0.286	0.091
2	SERTAD4-AS1		0	0	0.433	0.512	0.254
2	BGN	ENSG00000182492	0	0	0.437	0.957	0.781
2	H19		0	0	0.437	0.928	0.76
2	FOSB	ENSG00000125740	0	0	0.441	0.956	0.831
2	SRPX2	ENSG00000102359	0	0	0.446	0.517	0.23
2	TPT1	ENSG00000133112	0	0	0.455	0.999	0.995
2	DCX	ENSG00000077279	0	0	0.46	0.359	0.083
2	FOXC2	ENSG00000176692	0	0	0.47	0.428	0.125
2	ENO1	ENSG00000074800	0	0	0.471	0.855	0.691
2	THBS1	ENSG00000137801	0	0	0.473	0.572	0.331
2	NR4A2	ENSG00000153234	0	0	0.474	0.719	0.47
2	ITM2A	ENSG00000078596	0	0	0.476	0.875	0.648
2	HHIP	ENSG00000164161	0	0	0.483	0.605	0.291
2	MEG3	ENSG00000214548	0	0	0.484	0.956	0.843
2	FBLN7	ENSG00000144152	0	0	0.486	0.413	0.11
2	FGFR1	ENSG00000077782	0	0	0.494	0.883	0.737
2	SNHG8	ENSG00000269893	0	0	0.496	0.938	0.8
2	EGR1	ENSG00000120738	0	0	0.496	0.922	0.801
2	NRK	ENSG00000123572	0	0	0.499	0.415	0.128
2	CCN1	ENSG00000142871	0	0	0.511	0.783	0.568
2	CSPG4	ENSG00000173546	0	0	0.512	0.62	0.309
2	CCSER2	ENSG00000107771	0	0	0.52	0.628	0.344
2	ENPP1	ENSG00000197594	0	0	0.523	0.651	0.317
2	TM4SF1	ENSG00000169908	0	0	0.529	0.657	0.307
2	STK26	ENSG00000134602	0	0	0.542	0.522	0.21
2	ENHO	ENSG00000168913	0	0	0.543	0.319	0.068
2	CCN2	ENSG00000118523	0	0	0.551	0.82	0.599
2	IGF2	ENSG00000167244	0	0	0.567	0.726	0.467
2	COL15A1	ENSG00000204291	0	0	0.575	0.675	0.311
2	COL27A1	ENSG00000196739	0	0	0.577	0.738	0.443
2	SOX6	ENSG00000110693	0	0	0.578	0.648	0.253
2	KLF2	ENSG00000127528	0	0	0.589	0.934	0.785
2	SOX5	ENSG00000134532	0	0	0.59	0.677	0.277
2	PEG10	ENSG00000242265	0	0	0.603	0.788	0.554
2	COL14A1	ENSG00000187955	0	0	0.603	0.879	0.636
2	IER5	ENSG00000162783	0	0	0.604	0.705	0.429
2	WWP2	ENSG00000198373	0	0	0.609	0.549	0.173
2	TNNT3		0	0	0.611	0.344	0.148
2	CRISPLD1	ENSG00000121005	0	0	0.64	0.669	0.35
2	SPINT2	ENSG00000167642	0	0	0.667	0.705	0.307
2	GAS5	ENSG00000234741	0	0	0.671	0.919	0.722
2	CILP2	ENSG00000160161	0	0	0.68	0.47	0.116
2	SOX9	ENSG00000125398	0	0	0.714	0.731	0.292
2	EDIL3	ENSG00000164176	0	0	0.718	0.64	0.19
2	ITGA10	ENSG00000143127	0	0	0.736	0.616	0.151
2	CPE	ENSG00000109472	0	0	0.736	0.908	0.571
2	PRELP	ENSG00000188783	0	0	0.739	0.822	0.367
2	FOXC1	ENSG00000054598	0	0	0.741	0.772	0.341
2	GDF10	ENSG00000266524	0	0	0.747	0.643	0.28
2	S100B	ENSG00000160307	0	0	0.766	0.53	0.124
2	FGFBP2	ENSG00000137441	0	0	0.768	0.651	0.288
2	FRZB	ENSG00000162998	0	0	0.771	0.445	0.153
2	DUSP2	ENSG00000158050	0	0	0.772	0.56	0.218
2	AC006115.2		0	0	0.831	0.751	0.336
2	MATN4	ENSG00000124159	0	0	0.843	0.519	0.146
2	SNORC	ENSG00000182600	0	0	0.863	0.293	0.111
2	MATN3	ENSG00000132031	0	0	0.865	0.325	0.079
2	FMOD	ENSG00000122176	0	0	0.881	0.847	0.453
2	S100A1	ENSG00000160678	0	0	0.891	0.293	0.077
2	CTHRC1	ENSG00000164932	0	0	0.901	0.809	0.413
2	PEG3	ENSG00000198300	0	0	0.903	0.891	0.547
2	FIBIN	ENSG00000176971	0	0	0.904	0.765	0.316
2	COL11A1	ENSG00000060718	0	0	0.987	0.895	0.465
2	ACAN	ENSG00000157766	0	0	1	0.862	0.344
2	COL11A2		0	0	1.02	0.677	0.17
2	SOD3	ENSG00000109610	0	0	1.1	0.83	0.33
2	ECRG4	ENSG00000119147	0	0	1.11	0.978	0.719
2	CNMD	ENSG00000136110	0	0	1.12	0.536	0.153
2	CAPN6	ENSG00000077274	0	0	1.15	0.878	0.357
2	SCRG1	ENSG00000164106	0	0	1.29	0.901	0.384
2	COL9A1	ENSG00000112280	0	0	1.33	0.688	0.203
2	CYTL1	ENSG00000170891	0	0	1.33	0.684	0.227
2	DLK1	ENSG00000185559	0	0	1.39	0.916	0.399
2	COL9A2	ENSG00000049089	0	0	1.39	0.933	0.288
2	HAPLN1	ENSG00000145681	0	0	1.42	0.97	0.325
2	UCMA	ENSG00000165623	0	0	1.44	0.495	0.09
2	COL9A3	ENSG00000092758	0	0	1.44	0.908	0.33
2	MIA	ENSG00000261857	0	0	1.5	0.926	0.222
2	COL2A1	ENSG00000139219	0	0	1.53	0.818	0.398
2	COMP	ENSG00000105664	0	0	1.58	0.771	0.222
2	TSC22D2	ENSG00000196428	7.32e-308	1.81e-307	0.42	0.595	0.38
2	PDE4DIP	ENSG00000178104	4.64e-306	1.14e-305	0.341	0.529	0.308
2	COL6A6	ENSG00000206384	6.84e-303	1.68e-302	-0.525	0.021	0.241
2	FXYD5	ENSG00000089327	2.42e-302	5.91e-302	0.315	0.621	0.372
2	AC020916.1		3.12e-301	7.59e-301	0.408	0.697	0.479
2	ADAMTS2	ENSG00000173157	1.74e-298	4.2e-298	-0.362	0.044	0.273
2	SULF1	ENSG00000137573	4.69e-298	1.13e-297	-0.542	0.136	0.379
2	MXRA5	ENSG00000101825	1.37e-296	3.29e-296	-0.616	0.247	0.479
2	COL16A1	ENSG00000084636	2.7e-293	6.43e-293	0.366	0.709	0.498
2	DBI	ENSG00000155368	4.06e-292	9.66e-292	0.345	0.856	0.71
2	CCNL1	ENSG00000163660	1.76e-287	4.15e-287	0.379	0.829	0.674
2	SEPTIN11	ENSG00000138758	3.77e-285	8.87e-285	-0.518	0.357	0.572
2	SEMA5A	ENSG00000112902	4.14e-284	9.72e-284	-0.414	0.021	0.233
2	NAP1L1	ENSG00000187109	1.59e-283	3.7e-283	0.32	0.922	0.848
2	SPRY1	ENSG00000164056	3.48e-283	8.08e-283	-0.528	0.187	0.426
2	RPS16	ENSG00000105193	2.02e-282	4.66e-282	0.297	0.984	0.953
2	TPPP3	ENSG00000159713	1.9e-280	4.38e-280	-0.975	0.091	0.314
2	GPC1	ENSG00000063660	1.34e-279	3.06e-279	0.332	0.572	0.355
2	INTS6	ENSG00000102786	1.81e-279	4.12e-279	0.418	0.692	0.487
2	ACTB	ENSG00000075624	1.65e-278	3.74e-278	-0.333	0.988	0.98
2	ENPP2	ENSG00000136960	9e-278	2.03e-277	0.471	0.508	0.301
2	CCN3	ENSG00000136999	2.7e-277	6.09e-277	-0.915	0.31	0.517
2	ADD3	ENSG00000148700	3.94e-276	8.84e-276	-0.473	0.272	0.502
2	FBLN2	ENSG00000163520	4.08e-276	9.12e-276	-0.47	0.351	0.58
2	PPP1R14B	ENSG00000173457	1.03e-275	2.29e-275	-0.448	0.392	0.606
2	SRSF5	ENSG00000100650	9.2e-274	2.04e-273	0.294	0.916	0.809
2	COX6C	ENSG00000164919	1.25e-273	2.75e-273	-0.335	0.871	0.897
2	COL4A1	ENSG00000187498	8.75e-272	1.92e-271	-0.469	0.119	0.346
2	ADGRG2	ENSG00000173698	4.73e-271	1.03e-270	-0.479	0.189	0.419
2	PTN	ENSG00000105894	8.42e-271	1.83e-270	0.328	0.98	0.885
2	CD63	ENSG00000135404	2.75e-269	5.97e-269	-0.27	0.983	0.971
2	IGFBP3	ENSG00000146674	4.01e-268	8.66e-268	-0.664	0.046	0.256
2	ANGPTL2	ENSG00000136859	1.87e-266	4.01e-266	-0.393	0.104	0.33
2	DDX5	ENSG00000108654	1.37e-263	2.93e-263	0.321	0.955	0.891
2	MIF		2.39e-262	5.1e-262	0.304	0.969	0.909
2	WNT5A	ENSG00000114251	2.83e-262	6e-262	-0.48	0.119	0.343
2	LIMA1	ENSG00000050405	1.01e-259	2.14e-259	-0.426	0.271	0.496
2	CFL1	ENSG00000172757	1.01e-258	2.12e-258	-0.303	0.888	0.916
2	PLPP1	ENSG00000067113	1.8e-256	3.77e-256	-0.393	0.173	0.4
2	CDC42	ENSG00000070831	3.18e-256	6.64e-256	-0.34	0.798	0.865
2	FGF18	ENSG00000156427	2.52e-255	5.24e-255	-0.44	0.062	0.273
2	SELENOP	ENSG00000250722	1.78e-254	3.7e-254	-0.499	0.033	0.233
2	MGST3	ENSG00000143198	1.37e-253	2.84e-253	-0.362	0.697	0.797
2	RGS10	ENSG00000148908	2.44e-252	5.02e-252	-0.392	0.097	0.315
2	CD34	ENSG00000174059	9.44e-250	1.93e-249	-0.365	0.036	0.234
2	COL4A2	ENSG00000134871	1.64e-248	3.34e-248	-0.487	0.355	0.554
2	RPL23	ENSG00000125691	1.78e-248	3.62e-248	0.405	0.961	0.926
2	CD81	ENSG00000110651	6.64e-247	1.34e-246	-0.285	0.975	0.974
2	UBC	ENSG00000150991	8.72e-247	1.76e-246	0.275	0.987	0.957
2	FUS	ENSG00000089280	1.37e-244	2.75e-244	0.326	0.896	0.794
2	TNMD	ENSG00000000005	1.03e-243	2.06e-243	-1.4	0.05	0.245
2	IFRD1	ENSG00000006652	2.05e-243	4.08e-243	0.323	0.768	0.58
2	PERP	ENSG00000112378	2.99e-242	5.94e-242	0.283	0.432	0.242
2	CREB3L2	ENSG00000182158	4.49e-242	8.87e-242	0.309	0.491	0.301
2	CCDC80	ENSG00000091986	6.44e-242	1.27e-241	-0.554	0.465	0.643
2	HHIP-AS1	ENSG00000248890	4.61e-241	9.05e-241	0.303	0.51	0.307
2	DBN1	ENSG00000113758	8.25e-241	1.61e-240	-0.372	0.212	0.438
2	SVBP	ENSG00000177868	1.44e-239	2.81e-239	-0.38	0.24	0.465
2	HTRA3	ENSG00000170801	2.76e-239	5.35e-239	-0.383	0.063	0.262
2	RPS20	ENSG00000008988	6.91e-239	1.34e-238	0.603	0.801	0.713
2	FHL1	ENSG00000022267	3.06e-238	5.89e-238	-0.442	0.422	0.611
2	ZFP36L1	ENSG00000185650	5.47e-238	1.05e-237	-0.533	0.707	0.801
2	SFRP2	ENSG00000145423	2.55e-236	4.87e-236	-1.05	0.221	0.434
2	VCAN	ENSG00000038427	1.25e-235	2.39e-235	-0.491	0.737	0.814
2	LINC00632	ENSG00000203930	2.44e-234	4.63e-234	0.337	0.575	0.375
2	AQP1	ENSG00000240583	5.61e-234	1.06e-233	-0.534	0.119	0.329
2	OLFM2	ENSG00000105088	7.24e-234	1.36e-233	-0.303	0.031	0.219
2	IQGAP2	ENSG00000145703	5.08e-231	9.54e-231	-0.307	0.022	0.204
2	TNFAIP6	ENSG00000123610	7.09e-231	1.33e-230	-0.564	0.047	0.237
2	FLRT2	ENSG00000185070	1.18e-229	2.2e-229	-0.418	0.214	0.427
2	TWIST2		2.19e-229	4.07e-229	-0.464	0.095	0.298
2	MEST	ENSG00000106484	1.28e-228	2.37e-228	0.293	0.945	0.82
2	NDUFA4L2	ENSG00000185633	1.18e-225	2.17e-225	0.517	0.557	0.36
2	LAMA4	ENSG00000112769	1.28e-225	2.35e-225	-0.462	0.258	0.462
2	BLOC1S1	ENSG00000135441	1.31e-225	2.4e-225	-0.363	0.446	0.631
2	RSPO3	ENSG00000146374	1.82e-225	3.32e-225	-0.519	0.066	0.259
2	ADAM33	ENSG00000149451	6.44e-225	1.17e-224	-0.309	0.036	0.22
2	CD59	ENSG00000085063	9.3e-225	1.69e-224	0.306	0.642	0.455
2	AHR	ENSG00000106546	1.06e-224	1.92e-224	-0.444	0.052	0.241
2	TP53I3	ENSG00000115129	1.09e-223	1.96e-223	-0.334	0.14	0.35
2	NRXN1	ENSG00000179915	1.31e-222	2.35e-222	-0.355	0.046	0.231
2	ACKR3	ENSG00000144476	2.64e-220	4.72e-220	-0.491	0.14	0.346
2	EDNRA	ENSG00000151617	4.39e-220	7.81e-220	-0.388	0.062	0.25
2	TTYH3	ENSG00000136295	1.22e-219	2.17e-219	-0.317	0.104	0.308
2	OLFML1	ENSG00000183801	1.26e-219	2.23e-219	-0.326	0.116	0.322
2	CLEC3B	ENSG00000163815	5.98e-219	1.05e-218	-0.441	0.043	0.225
2	DPT	ENSG00000143196	1.1e-216	1.93e-216	-0.686	0.193	0.398
2	HNRNPA2B1	ENSG00000122566	1.14e-216	2e-216	0.257	0.969	0.923
2	OLFML2B	ENSG00000162745	4.09e-216	7.13e-216	-0.363	0.055	0.241
2	NTRK2	ENSG00000148053	4.49e-215	7.81e-215	-0.418	0.066	0.253
2	C1QTNF2	ENSG00000145861	6.93e-214	1.2e-213	-0.379	0.199	0.404
2	NOTCH3	ENSG00000074181	7.72e-214	1.33e-213	-0.297	0.054	0.238
2	FGL2	ENSG00000127951	1.18e-213	2.03e-213	-0.375	0.026	0.197
2	TIMP3	ENSG00000100234	2.9e-213	4.97e-213	-0.801	0.436	0.605
2	PLP1	ENSG00000123560	3.66e-213	6.25e-213	-0.263	0.007	0.167
2	TMEM59L	ENSG00000105696	4.07e-213	6.93e-213	-0.299	0.023	0.192
2	GMDS	ENSG00000112699	1.36e-212	2.3e-212	0.257	0.378	0.205
2	RPL7	ENSG00000147604	8.12e-211	1.37e-210	0.347	0.965	0.931
2	PTPRD		3.36e-210	5.67e-210	-0.357	0.106	0.301
2	LRRC75A	ENSG00000181350	8.04e-210	1.35e-209	0.348	0.432	0.262
2	YBX3	ENSG00000060138	8.19e-209	1.37e-208	0.277	0.857	0.708
2	ETNK1	ENSG00000139163	8.38e-209	1.4e-208	0.274	0.539	0.351
2	DNAJA1	ENSG00000086061	1.49e-208	2.48e-208	0.343	0.936	0.877
2	SORBS2	ENSG00000154556	5.31e-208	8.82e-208	0.311	0.245	0.107
2	HES4	ENSG00000188290	1.89e-206	3.12e-206	-0.359	0.044	0.218
2	VEGFB	ENSG00000173511	5.75e-206	9.49e-206	-0.355	0.294	0.491
2	PCDH18	ENSG00000189184	3.2e-205	5.27e-205	-0.372	0.098	0.286
2	C1QL1	ENSG00000131094	7.29e-205	1.2e-204	0.303	0.346	0.181
2	OSR2	ENSG00000164920	7.61e-205	1.24e-204	-0.472	0.31	0.5
2	BOC	ENSG00000144857	2.73e-203	4.45e-203	0.286	0.799	0.646
2	ARHGAP24	ENSG00000138639	4.55e-203	7.39e-203	-0.3	0.075	0.259
2	RSRP1	ENSG00000117616	1.78e-201	2.88e-201	0.306	0.862	0.756
2	STC1	ENSG00000159167	4.21e-200	6.8e-200	0.415	0.226	0.095
2	CRLF1	ENSG00000006016	1.34e-199	2.15e-199	-0.53	0.183	0.378
2	PRDX5	ENSG00000126432	2.06e-199	3.3e-199	-0.312	0.661	0.767
2	FAT4	ENSG00000196159	2.16e-199	3.45e-199	-0.4	0.218	0.415
2	SERINC2	ENSG00000168528	4.37e-199	6.97e-199	-0.26	0.038	0.209
2	KCNQ1OT1	ENSG00000269821	1.01e-198	1.61e-198	0.434	0.801	0.658
2	PHPT1	ENSG00000054148	1.04e-197	1.64e-197	-0.314	0.699	0.794
2	FOS	ENSG00000170345	1.14e-197	1.8e-197	0.298	0.992	0.95
2	SLC26A7	ENSG00000147606	1.51e-197	2.37e-197	-0.494	0.026	0.186
2	RASSF8	ENSG00000123094	1.01e-196	1.59e-196	-0.381	0.246	0.437
2	PRRX2	ENSG00000167157	1.98e-196	3.09e-196	-0.366	0.454	0.627
2	GPNMB	ENSG00000136235	2.41e-196	3.76e-196	-0.372	0.109	0.294
2	ADGRL2	ENSG00000117114	1.5e-195	2.34e-195	-0.336	0.086	0.267
2	ID4	ENSG00000172201	9.07e-195	1.41e-194	0.285	0.785	0.619
2	DCLK1	ENSG00000133083	3.12e-194	4.82e-194	-0.256	0.023	0.18
2	NR2F2	ENSG00000185551	3.26e-194	5.02e-194	-0.476	0.233	0.419
2	TOX3	ENSG00000103460	7.07e-194	1.09e-193	-0.294	0.009	0.157
2	GUCY1A2	ENSG00000152402	2.96e-193	4.53e-193	-0.261	0.021	0.177
2	LAMB1	ENSG00000091136	9.14e-192	1.4e-191	-0.327	0.098	0.281
2	EIF4A2	ENSG00000156976	1.19e-191	1.81e-191	0.253	0.924	0.844
2	HIF3A	ENSG00000124440	9.41e-191	1.43e-190	-0.35	0.195	0.394
2	CHD3	ENSG00000170004	8.12e-190	1.23e-189	-0.377	0.247	0.435
2	DDX3X	ENSG00000215301	1.14e-189	1.73e-189	0.296	0.836	0.715
2	SVIL	ENSG00000197321	1.61e-188	2.43e-188	-0.395	0.408	0.583
2	BIN1	ENSG00000136717	6.23e-188	9.35e-188	-0.31	0.198	0.394
2	IVNS1ABP	ENSG00000116679	1.02e-187	1.52e-187	0.27	0.541	0.366
2	ADAMTS1	ENSG00000154734	2.07e-187	3.09e-187	-0.414	0.149	0.339
2	LPAR1	ENSG00000198121	2.3e-187	3.43e-187	-0.284	0.107	0.29
2	ATF4	ENSG00000128272	3.19e-187	4.73e-187	0.286	0.788	0.657
2	SKIL	ENSG00000136603	7.23e-187	1.07e-186	0.316	0.629	0.459
2	NRP1	ENSG00000099250	1.57e-186	2.32e-186	-0.293	0.055	0.222
2	LOXL2	ENSG00000134013	5.78e-186	8.51e-186	-0.36	0.297	0.483
2	NXN		7.08e-186	1.04e-185	-0.264	0.072	0.245
2	TLE5	ENSG00000104964	8.76e-185	1.28e-184	-0.35	0.542	0.685
2	MEG8	ENSG00000225746	6.76e-182	9.87e-182	0.269	0.628	0.44
2	EMX2	ENSG00000170370	9.97e-182	1.45e-181	-0.315	0.044	0.204
2	RPS26	ENSG00000197728	1.15e-181	1.67e-181	0.276	0.967	0.927
2	SPRY2	ENSG00000136158	2.64e-181	3.82e-181	0.292	0.485	0.317
2	PTGFRN	ENSG00000134247	2.87e-180	4.14e-180	-0.33	0.217	0.406
2	MATN2	ENSG00000132561	4.07e-180	5.85e-180	-0.523	0.238	0.409
2	CKS2	ENSG00000123975	2.27e-179	3.26e-179	0.412	0.631	0.469
2	ARHGAP28	ENSG00000088756	1.56e-178	2.23e-178	-0.3	0.054	0.217
2	HMGN1	ENSG00000205581	1.67e-178	2.38e-178	-0.27	0.859	0.893
2	ELN	ENSG00000049540	7.44e-178	1.06e-177	-0.361	0.706	0.806
2	KLF5	ENSG00000102554	3.01e-177	4.27e-177	0.268	0.444	0.277
2	PRRX1	ENSG00000116132	5.61e-177	7.95e-177	-0.392	0.585	0.721
2	ZNF503	ENSG00000165655	3.04e-176	4.29e-176	-0.388	0.286	0.472
2	NOVA1	ENSG00000139910	6.76e-176	9.51e-176	-0.407	0.369	0.534
2	ANGPTL1	ENSG00000116194	9.31e-174	1.31e-173	-0.5	0.334	0.497
2	LOXL1	ENSG00000129038	1.76e-173	2.47e-173	-0.397	0.26	0.438
2	CHMP1B	ENSG00000255112	8e-173	1.12e-172	0.301	0.525	0.36
2	SCARA5	ENSG00000168079	2.57e-172	3.58e-172	-0.444	0.078	0.24
2	PI16	ENSG00000164530	8.82e-172	1.22e-171	-0.539	0.009	0.145
2	MEOX2	ENSG00000106511	1.65e-171	2.29e-171	-0.458	0.195	0.37
2	SLIT3	ENSG00000184347	6.7e-171	9.26e-171	-0.27	0.04	0.192
2	RBX1	ENSG00000100387	6.46e-170	8.91e-170	-0.289	0.683	0.773
2	HAS2	ENSG00000170961	1.32e-169	1.82e-169	-0.433	0.253	0.437
2	OLFML2A	ENSG00000185585	3.02e-169	4.13e-169	-0.372	0.012	0.146
2	TRA2B	ENSG00000136527	3.66e-168	5e-168	0.286	0.738	0.614
2	SERTAD4		3.04e-167	4.14e-167	0.256	0.443	0.28
2	GPC6	ENSG00000183098	4.13e-167	5.62e-167	0.253	0.528	0.359
2	NREP	ENSG00000134986	1.41e-165	1.91e-165	-0.339	0.69	0.771
2	SNHG32		2.23e-165	3.01e-165	0.271	0.665	0.535
2	P4HA1	ENSG00000122884	2.33e-165	3.14e-165	0.256	0.679	0.534
2	TGFBR3	ENSG00000069702	7.49e-165	1.01e-164	-0.3	0.112	0.28
2	SLC25A33	ENSG00000171612	1.54e-164	2.07e-164	0.269	0.5	0.332
2	TNS2	ENSG00000111077	1.69e-164	2.26e-164	0.278	0.464	0.308
2	DPYSL2	ENSG00000092964	4.08e-163	5.44e-163	-0.354	0.373	0.536
2	PTH1R	ENSG00000160801	1.4e-161	1.86e-161	-0.314	0.129	0.304
2	SNHG12	ENSG00000197989	9.86e-161	1.31e-160	0.321	0.503	0.351
2	HIGD2A	ENSG00000146066	1.31e-160	1.74e-160	-0.299	0.36	0.535
2	FAT1	ENSG00000083857	1.75e-160	2.31e-160	0.274	0.571	0.415
2	UQCR10	ENSG00000184076	2.67e-159	3.52e-159	-0.304	0.538	0.677
2	AHNAK	ENSG00000124942	1.33e-157	1.75e-157	-0.359	0.736	0.798
2	SERTAD1	ENSG00000197019	9.95e-157	1.3e-156	0.303	0.842	0.74
2	FABP3	ENSG00000121769	1.78e-156	2.32e-156	-0.467	0.05	0.195
2	BNIP3	ENSG00000176171	2.21e-156	2.89e-156	0.346	0.545	0.393
2	KRT17	ENSG00000128422	4.82e-156	6.27e-156	0.577	0.29	0.153
2	PMEPA1	ENSG00000124225	5.9e-156	7.66e-156	-0.36	0.261	0.438
2	RPS4Y1	ENSG00000129824	1.34e-155	1.74e-155	0.421	0.168	0.069
2	LRRN4CL	ENSG00000177363	4.52e-155	5.84e-155	-0.328	0.132	0.296
2	ATP5ME	ENSG00000169020	1.47e-154	1.9e-154	-0.277	0.764	0.826
2	PAM	ENSG00000145730	3.18e-154	4.09e-154	0.264	0.58	0.424
2	EFNA5	ENSG00000184349	5.38e-154	6.9e-154	-0.342	0.167	0.334
2	FOXP1	ENSG00000114861	4.35e-153	5.57e-153	0.264	0.796	0.656
2	MAP1LC3A	ENSG00000101460	8.15e-153	1.04e-152	-0.304	0.289	0.468
2	RPL31	ENSG00000071082	5.92e-152	7.54e-152	0.31	0.855	0.794
2	TWIST1	ENSG00000122691	1.27e-151	1.61e-151	-0.439	0.435	0.581
2	RPL13A	ENSG00000142541	2.88e-151	3.65e-151	0.433	0.969	0.952
2	SELENOW	ENSG00000178980	2.28e-149	2.89e-149	-0.275	0.73	0.803
2	MCL1	ENSG00000143384	6.49e-149	8.18e-149	0.253	0.768	0.641
2	TCF12	ENSG00000140262	3.05e-148	3.83e-148	-0.306	0.26	0.427
2	SAP30	ENSG00000164105	9.58e-148	1.2e-147	0.281	0.488	0.34
2	FLRT3	ENSG00000125848	1.09e-147	1.36e-147	-0.274	0.028	0.157
2	NDUFA3		1.13e-147	1.41e-147	-0.306	0.368	0.538
2	SNHG1	ENSG00000255717	5.62e-147	6.99e-147	0.253	0.569	0.412
2	RALA	ENSG00000006451	1e-146	1.24e-146	-0.264	0.222	0.392
2	ISCU	ENSG00000136003	1.11e-146	1.38e-146	-0.278	0.281	0.453
2	SEPTIN9		2.2e-146	2.72e-146	-0.273	0.178	0.347
2	TUBB3	ENSG00000258947	1.13e-145	1.4e-145	-0.386	0.162	0.326
2	LUM	ENSG00000139329	3.08e-144	3.79e-144	-0.817	0.437	0.568
2	SULF2	ENSG00000196562	4.28e-143	5.26e-143	-0.365	0.37	0.537
2	SESN3	ENSG00000149212	1.69e-142	2.07e-142	-0.289	0.176	0.343
2	TMEM100	ENSG00000166292	1.01e-141	1.23e-141	-0.333	0.064	0.204
2	RPS17		1.29e-141	1.57e-141	0.292	0.863	0.812
2	ZNF428	ENSG00000131116	2.22e-140	2.7e-140	-0.294	0.582	0.696
2	BRD2		2.69e-140	3.27e-140	0.258	0.793	0.674
2	GOLGB1	ENSG00000173230	5.87e-140	7.1e-140	0.298	0.703	0.585
2	LINC02802	ENSG00000232527	5.93e-139	7.16e-139	-0.263	0.135	0.291
2	MAFF	ENSG00000185022	1.36e-138	1.63e-138	0.26	0.583	0.423
2	CALM3	ENSG00000160014	6.71e-137	8.06e-137	-0.284	0.41	0.566
2	NR2F1	ENSG00000175745	1.54e-133	1.85e-133	-0.355	0.09	0.231
2	ANTXR1	ENSG00000169604	5.9e-133	7.06e-133	-0.325	0.36	0.513
2	FYN	ENSG00000010810	5.44e-132	6.49e-132	-0.252	0.158	0.312
2	P4HA2	ENSG00000072682	6.13e-132	7.31e-132	-0.288	0.197	0.351
2	S1PR3	ENSG00000213694	1.22e-130	1.45e-130	-0.251	0.104	0.245
2	IL11RA	ENSG00000137070	2.03e-130	2.4e-130	-0.35	0.627	0.719
2	SH3PXD2A	ENSG00000107957	2.11e-130	2.5e-130	-0.303	0.302	0.458
2	NPW	ENSG00000183971	4.19e-130	4.94e-130	0.493	0.447	0.323
2	SPTY2D1	ENSG00000179119	6e-130	7.07e-130	0.275	0.536	0.401
2	RAP1B	ENSG00000127314	1.41e-129	1.65e-129	-0.267	0.392	0.544
2	MME	ENSG00000196549	1.25e-128	1.47e-128	-0.342	0.062	0.193
2	THY1	ENSG00000154096	3.49e-128	4.09e-128	-0.372	0.221	0.373
2	SSBP2	ENSG00000145687	6.07e-128	7.08e-128	-0.315	0.304	0.454
2	AUXG01000058.1		1.07e-127	1.24e-127	0.306	0.453	0.313
2	TGFBI	ENSG00000120708	1.2e-127	1.39e-127	-0.361	0.201	0.356
2	NNAT	ENSG00000053438	9.78e-127	1.13e-126	-0.35	0.108	0.25
2	MAN1A1	ENSG00000111885	3.45e-126	3.99e-126	-0.281	0.214	0.367
2	AP2S1	ENSG00000042753	4.8e-126	5.54e-126	-0.255	0.494	0.628
2	CYB5A	ENSG00000166347	1.06e-125	1.22e-125	-0.287	0.216	0.372
2	SPON2	ENSG00000159674	4.05e-125	4.65e-125	-0.284	0.061	0.189
2	BNC2	ENSG00000173068	1.2e-123	1.38e-123	-0.274	0.138	0.283
2	NDUFS8	ENSG00000110717	1.37e-123	1.57e-123	-0.266	0.375	0.526
2	CPXM1	ENSG00000088882	1.72e-123	1.96e-123	0.289	0.493	0.361
2	C1R		5.76e-123	6.56e-123	-0.329	0.298	0.448
2	NFKBIA	ENSG00000100906	1.15e-121	1.3e-121	0.376	0.63	0.499
2	S100A13	ENSG00000189171	4.01e-121	4.55e-121	0.286	0.695	0.567
2	SPTBN1	ENSG00000115306	1.09e-120	1.23e-120	-0.301	0.459	0.587
2	METRNL		1.3e-120	1.47e-120	-0.285	0.289	0.442
2	TEAD1	ENSG00000187079	3.58e-118	4.03e-118	-0.252	0.178	0.325
2	DDIT3	ENSG00000175197	9.06e-118	1.02e-117	0.305	0.449	0.317
2	FSCN1	ENSG00000075618	1.89e-115	2.12e-115	-0.273	0.528	0.645
2	LMNA	ENSG00000160789	6.08e-115	6.8e-115	-0.321	0.935	0.937
2	TXNL4A	ENSG00000141759	6.84e-115	7.63e-115	-0.264	0.453	0.581
2	NRP2	ENSG00000118257	1e-112	1.12e-112	-0.324	0.149	0.288
2	DYNLT1	ENSG00000146425	3.66e-112	4.06e-112	-0.254	0.462	0.588
2	FNDC1	ENSG00000164694	3.72e-112	4.13e-112	-0.463	0.151	0.282
2	MXRA7	ENSG00000182534	1.71e-111	1.89e-111	-0.269	0.251	0.395
2	PDLIM2	ENSG00000120913	3.95e-111	4.36e-111	-0.268	0.397	0.536
2	RHOQ	ENSG00000119729	3.57e-110	3.94e-110	-0.268	0.226	0.369
2	CYBA	ENSG00000051523	1.33e-108	1.46e-108	-0.29	0.477	0.603
2	MMP2	ENSG00000087245	2.06e-108	2.26e-108	-0.328	0.757	0.8
2	SFRP1	ENSG00000104332	1.63e-106	1.79e-106	-0.296	0.042	0.151
2	MICOS10	ENSG00000173436	1.96e-106	2.14e-106	-0.256	0.672	0.739
2	BICC1	ENSG00000122870	2.36e-106	2.57e-106	-0.28	0.256	0.393
2	SGCD	ENSG00000170624	6.93e-104	7.55e-104	-0.288	0.344	0.478
2	KERA	ENSG00000139330	5.79e-103	6.29e-103	-0.488	0.018	0.111
2	DUSP1	ENSG00000120129	1.12e-102	1.22e-102	-0.392	0.779	0.805
2	UCHL1	ENSG00000154277	1.54e-102	1.66e-102	-0.273	0.201	0.339
2	CKB	ENSG00000166165	4.91e-98	5.3e-98	-0.415	0.22	0.352
2	FBLN5	ENSG00000140092	9.29e-98	1e-97	-0.285	0.363	0.493
2	FLNA	ENSG00000196924	3.2e-97	3.44e-97	-0.261	0.338	0.472
2	CSRP2	ENSG00000175183	1.49e-96	1.59e-96	-0.277	0.148	0.278
2	LAMC1	ENSG00000135862	2.61e-95	2.79e-95	-0.267	0.224	0.352
2	MATN1	ENSG00000162510	1.58e-93	1.68e-93	0.445	0.129	0.059
2	IGFBP7	ENSG00000163453	2.57e-92	2.74e-92	-0.373	0.081	0.19
2	GPRC5A	ENSG00000013588	1.42e-89	1.51e-89	-0.325	0.195	0.32
2	HMGB2	ENSG00000164104	1.82e-86	1.93e-86	0.292	0.644	0.517
2	CD55	ENSG00000196352	5.65e-86	5.99e-86	-0.478	0.222	0.341
2	PLPP3	ENSG00000162407	2.04e-85	2.16e-85	-0.298	0.457	0.56
2	NEFM	ENSG00000104722	3.64e-85	3.84e-85	-0.258	0.034	0.122
2	AXL	ENSG00000167601	7.52e-85	7.91e-85	-0.297	0.439	0.543
2	FABP5	ENSG00000164687	6.27e-82	6.59e-82	-0.5	0.539	0.617
2	CD44	ENSG00000026508	4.81e-81	5.05e-81	-0.309	0.229	0.346
2	PPP3CA	ENSG00000138814	4.2e-79	4.4e-79	-0.251	0.442	0.55
2	TAGLN2	ENSG00000158710	5.75e-79	6.01e-79	-0.347	0.597	0.651
2	SOX4	ENSG00000124766	9.99e-78	1.04e-77	-0.257	0.854	0.869
2	EMP1	ENSG00000134531	2.56e-76	2.67e-76	-0.337	0.625	0.697
2	COL6A3	ENSG00000163359	3.3e-76	3.42e-76	-0.328	0.605	0.681
2	YWHAH	ENSG00000128245	6.89e-76	7.14e-76	-0.289	0.522	0.612
2	NTN4	ENSG00000074527	2.1e-75	2.18e-75	-0.283	0.061	0.149
2	PLAC9	ENSG00000189129	1.62e-72	1.68e-72	-0.29	0.96	0.931
2	GAS2	ENSG00000148935	6.49e-70	6.68e-70	-0.334	0.203	0.304
2	TCF4	ENSG00000196628	1.51e-62	1.56e-62	-0.257	0.71	0.775
2	PLK2	ENSG00000145632	2.8e-61	2.87e-61	-0.25	0.281	0.382
2	LHFPL6	ENSG00000183722	2.32e-53	2.38e-53	-0.274	0.642	0.699
2	ABI3BP	ENSG00000154175	3.36e-53	3.43e-53	-0.416	0.509	0.573
2	RDH10	ENSG00000121039	4.44e-51	4.53e-51	-0.252	0.138	0.221
2	SCX	ENSG00000260428	1.89e-50	1.92e-50	-0.26	0.185	0.271
2	CST3	ENSG00000101439	3.55e-49	3.6e-49	0.536	0.781	0.73
2	AK1	ENSG00000106992	6.33e-45	6.42e-45	-0.274	0.32	0.399
2	ANXA1	ENSG00000135046	4.18e-28	4.23e-28	-0.259	0.833	0.763
2	ATF3	ENSG00000162772	1.16e-15	1.17e-15	-0.27	0.537	0.546
2	BTC	ENSG00000174808	2.45e-15	2.47e-15	-0.256	0.107	0.142
2	C11orf96	ENSG00000187479	3.44e-08	3.46e-08	-0.417	0.437	0.447
2	HBEGF	ENSG00000113070	0.0365	0.0366	-0.357	0.274	0.271
3	HAPLN1	ENSG00000145681	0	0	-1.52	0.086	0.402
3	DLK1	ENSG00000185559	0	0	-1.49	0.174	0.464
3	COL9A2	ENSG00000049089	0	0	-1.48	0.084	0.363
3	MIA	ENSG00000261857	0	0	-1.48	0.04	0.3
3	FGFBP2	ENSG00000137441	0	0	-1.37	0.07	0.338
3	CLU	ENSG00000120885	0	0	-1.34	0.206	0.543
3	ID1	ENSG00000125968	0	0	-0.929	0.551	0.776
3	SOX9	ENSG00000125398	0	0	-0.782	0.032	0.353
3	SOD3	ENSG00000109610	0	0	-0.782	0.119	0.392
3	FOXC1	ENSG00000054598	0	0	-0.692	0.082	0.401
3	SOX6	ENSG00000110693	0	0	-0.588	0.029	0.306
3	DSTN	ENSG00000125868	0	0	-0.558	0.856	0.898
3	B2M		0	0	-0.533	0.809	0.891
3	CALM1	ENSG00000198668	0	0	-0.514	0.845	0.89
3	UBC	ENSG00000150991	0	0	-0.444	0.95	0.96
3	WNT16	ENSG00000002745	0	0	0.255	0.219	0.061
3	DIPK1C	ENSG00000187773	0	0	0.264	0.274	0.082
3	PTGFR	ENSG00000122420	0	0	0.265	0.245	0.077
3	PBX3	ENSG00000167081	0	0	0.281	0.306	0.115
3	SGCG	ENSG00000102683	0	0	0.299	0.201	0.049
3	DBX2	ENSG00000185610	0	0	0.331	0.258	0.043
3	PCDH18	ENSG00000189184	0	0	0.357	0.507	0.252
3	FBLN1	ENSG00000077942	0	0	0.388	0.94	0.795
3	PRSS12	ENSG00000164099	0	0	0.424	0.252	0.035
3	OLFML3	ENSG00000116774	0	0	0.436	0.833	0.582
3	PRRX1	ENSG00000116132	0	0	0.437	0.903	0.695
3	MFAP5	ENSG00000197614	0	0	0.44	0.597	0.263
3	NRXN1	ENSG00000179915	0	0	0.444	0.477	0.195
3	SGCD	ENSG00000170624	0	0	0.445	0.69	0.449
3	TUBB2B	ENSG00000137285	0	0	0.446	0.764	0.497
3	EDNRA	ENSG00000151617	0	0	0.45	0.52	0.213
3	SERPINF1		0	0	0.455	0.83	0.534
3	PLS3	ENSG00000102024	0	0	0.459	0.643	0.402
3	SOSTDC1	ENSG00000171243	0	0	0.469	0.519	0.208
3	CDH11	ENSG00000140937	0	0	0.478	0.696	0.419
3	BNC2	ENSG00000173068	0	0	0.485	0.558	0.248
3	FGF18	ENSG00000156427	0	0	0.492	0.513	0.236
3	CYB5A	ENSG00000166347	0	0	0.496	0.601	0.34
3	LOX	ENSG00000113083	0	0	0.498	0.737	0.464
3	ANGPTL5	ENSG00000187151	0	0	0.5	0.296	0.033
3	SULF1	ENSG00000137573	0	0	0.513	0.625	0.338
3	FN1	ENSG00000115414	0	0	0.514	0.873	0.61
3	CD24	ENSG00000272398	0	0	0.525	0.688	0.4
3	GPC3	ENSG00000147257	0	0	0.533	0.876	0.589
3	IGFBP4	ENSG00000141753	0	0	0.541	0.864	0.551
3	HAND2	ENSG00000164107	0	0	0.542	0.563	0.229
3	COL5A2	ENSG00000204262	0	0	0.544	0.989	0.865
3	ZFHX3	ENSG00000140836	0	0	0.568	0.657	0.354
3	BASP1	ENSG00000176788	0	0	0.573	0.859	0.609
3	PI16	ENSG00000164530	0	0	0.582	0.335	0.118
3	SPARCL1	ENSG00000152583	0	0	0.588	0.519	0.221
3	ZEB2	ENSG00000169554	0	0	0.591	0.717	0.367
3	EGFL6	ENSG00000198759	0	0	0.598	0.65	0.329
3	SLC1A3	ENSG00000079215	0	0	0.603	0.437	0.122
3	MARCKS	ENSG00000277443	0	0	0.605	0.983	0.859
3	MEOX2	ENSG00000106511	0	0	0.622	0.672	0.331
3	CRABP1	ENSG00000166426	0	0	0.638	0.862	0.471
3	DKK2	ENSG00000155011	0	0	0.654	0.653	0.294
3	TGFBI	ENSG00000120708	0	0	0.685	0.693	0.316
3	C1QTNF3	ENSG00000082196	0	0	0.698	0.649	0.406
3	ALCAM	ENSG00000170017	0	0	0.704	0.522	0.229
3	DCN	ENSG00000011465	0	0	0.714	0.958	0.674
3	ZFHX4	ENSG00000091656	0	0	0.716	0.872	0.464
3	MDK	ENSG00000110492	0	0	0.734	0.959	0.697
3	FST	ENSG00000134363	0	0	0.755	0.545	0.22
3	PTN	ENSG00000105894	0	0	0.814	0.972	0.887
3	NELL2	ENSG00000184613	0	0	0.832	0.602	0.176
3	DKK1	ENSG00000107984	0	0	0.844	0.389	0.061
3	THBS2	ENSG00000186340	1.87e-307	1.05e-306	0.412	0.522	0.269
3	PLK2	ENSG00000145632	2.57e-300	1.43e-299	0.454	0.601	0.356
3	NDUFA4L2	ENSG00000185633	6.46e-298	3.54e-297	-0.888	0.128	0.396
3	LUM	ENSG00000139329	3.3e-297	1.78e-296	0.34	0.787	0.539
3	FXYD5	ENSG00000089327	4.77e-296	2.54e-295	-0.53	0.142	0.412
3	BTG3	ENSG00000235334	3.91e-293	2.05e-292	-0.533	0.335	0.578
3	LINC01133	ENSG00000224259	1.17e-292	6.05e-292	0.282	0.293	0.109
3	ZFHX4-AS1	ENSG00000253661	6.18e-290	3.16e-289	0.264	0.296	0.11
3	PTH1R	ENSG00000160801	1.27e-285	6.4e-285	0.308	0.518	0.272
3	ATP5F1E	ENSG00000124172	3.34e-283	1.67e-282	0.271	0.98	0.954
3	NKAIN4	ENSG00000101198	1.24e-282	6.09e-282	0.272	0.293	0.11
3	MIR99AHG	ENSG00000215386	3.64e-281	1.77e-280	-0.531	0.08	0.336
3	TPT1	ENSG00000133112	1.43e-280	6.85e-280	-0.277	0.996	0.995
3	EIF1	ENSG00000173812	2.34e-278	1.11e-277	-0.36	0.99	0.988
3	RPS10	ENSG00000124614	1.22e-277	5.74e-277	0.283	0.987	0.968
3	TRPS1	ENSG00000104447	1.01e-276	4.69e-276	-0.513	0.382	0.612
3	INHBA	ENSG00000122641	8.01e-276	3.66e-275	-0.95	0.054	0.295
3	FOSB	ENSG00000125740	1.23e-275	5.57e-275	-0.584	0.768	0.847
3	HHIP	ENSG00000164161	1.12e-274	5.03e-274	-0.665	0.085	0.336
3	YBX3	ENSG00000060138	3.43e-273	1.51e-272	-0.547	0.586	0.731
3	HSP90AA1	ENSG00000080824	1.76e-272	7.7e-272	-0.472	0.922	0.948
3	COCH	ENSG00000100473	1.09e-271	4.72e-271	0.308	0.196	0.058
3	QPRT	ENSG00000103485	2.18e-266	9.32e-266	0.302	0.456	0.233
3	COL9A3	ENSG00000092758	6.57e-266	2.78e-265	-1.56	0.158	0.396
3	OLFML1	ENSG00000183801	3.2e-265	1.34e-264	0.323	0.521	0.287
3	NREP	ENSG00000134986	6.75e-262	2.79e-261	0.327	0.886	0.754
3	DDX5	ENSG00000108654	1.21e-260	4.93e-260	-0.467	0.876	0.898
3	LY6H		1.38e-259	5.59e-259	0.272	0.226	0.076
3	NR4A2	ENSG00000153234	2.39e-259	9.57e-259	-0.688	0.271	0.508
3	SCX	ENSG00000260428	3.08e-259	1.22e-258	0.341	0.476	0.247
3	TM4SF1	ENSG00000169908	2.51e-258	9.85e-258	-0.539	0.106	0.354
3	COL2A1	ENSG00000139219	4.31e-258	1.68e-257	-2.06	0.219	0.45
3	GAPDH	ENSG00000111640	6.55e-257	2.52e-256	-0.398	0.975	0.976
3	COL15A1	ENSG00000204291	3.81e-256	1.45e-255	-0.515	0.111	0.36
3	RDH10	ENSG00000121039	9.88e-256	3.73e-255	0.441	0.403	0.2
3	MYADM	ENSG00000179820	9.8e-255	3.67e-254	-0.544	0.587	0.732
3	TRIL	ENSG00000255690	1.02e-254	3.79e-254	0.263	0.251	0.091
3	CHD3	ENSG00000170004	1.62e-250	5.94e-250	0.33	0.636	0.403
3	PHLDA1	ENSG00000139289	2.65e-249	9.63e-249	-0.663	0.223	0.454
3	LMNA	ENSG00000160789	1.15e-246	4.14e-246	-0.479	0.927	0.938
3	SPINT2	ENSG00000167642	1.36e-245	4.86e-245	-0.53	0.121	0.358
3	ADAM33	ENSG00000149451	7.02e-245	2.48e-244	0.268	0.394	0.189
3	HMCN1	ENSG00000143341	6.22e-244	2.18e-243	0.493	0.399	0.208
3	SPRY1	ENSG00000164056	2.48e-243	8.63e-243	0.317	0.633	0.388
3	CRIP2	ENSG00000182809	1.09e-242	3.74e-242	-0.503	0.306	0.53
3	DNAJA1	ENSG00000086061	2.01e-242	6.84e-242	-0.52	0.851	0.884
3	TUBB4B	ENSG00000188229	1.01e-238	3.4e-238	-0.499	0.726	0.816
3	IL17RD	ENSG00000144730	1.81e-236	6.07e-236	0.257	0.33	0.148
3	SERTAD1	ENSG00000197019	1.27e-235	4.21e-235	-0.557	0.643	0.757
3	TSHZ1	ENSG00000179981	3.43e-234	1.13e-233	0.27	0.355	0.168
3	TAGLN2	ENSG00000158710	1.61e-231	5.28e-231	-0.545	0.476	0.659
3	CPE	ENSG00000109472	1.3e-228	4.23e-228	-0.668	0.423	0.613
3	PTGFRN	ENSG00000134247	8.19e-228	2.63e-227	0.317	0.591	0.374
3	COL11A2		4.87e-225	1.55e-224	-0.825	0.027	0.227
3	DSEL		8.83e-225	2.79e-224	0.377	0.583	0.38
3	TUBB		2.45e-224	7.69e-224	0.287	0.956	0.867
3	ARHGAP28	ENSG00000088756	3.11e-220	9.67e-220	0.271	0.382	0.189
3	SNRPF	ENSG00000139343	7.35e-220	2.27e-219	0.354	0.797	0.665
3	ID4	ENSG00000172201	4.13e-217	1.27e-216	-0.497	0.454	0.647
3	HOXA10	ENSG00000253293	2.54e-216	7.73e-216	0.327	0.477	0.275
3	CD9	ENSG00000010278	8.84e-216	2.67e-215	-0.659	0.449	0.626
3	WNT5A	ENSG00000114251	1.98e-215	5.94e-215	0.273	0.531	0.309
3	CDKN1A	ENSG00000124762	2.04e-214	6.06e-214	-0.508	0.203	0.426
3	DUSP2	ENSG00000158050	7.32e-213	2.16e-212	-0.722	0.059	0.262
3	PLPP1	ENSG00000067113	7.36e-212	2.15e-211	0.304	0.578	0.366
3	FGF9	ENSG00000102678	2.7e-211	7.84e-211	0.304	0.263	0.11
3	ERRFI1	ENSG00000116285	4.27e-210	1.23e-209	-0.645	0.156	0.365
3	NTF3	ENSG00000185652	1.03e-209	2.95e-209	0.255	0.4	0.205
3	TNFRSF12A	ENSG00000006327	1.49e-208	4.24e-208	-0.736	0.091	0.299
3	ANGPTL2	ENSG00000136859	1.79e-208	5.03e-208	0.284	0.508	0.296
3	S100A6	ENSG00000197956	2.39e-208	6.69e-208	-0.802	0.976	0.971
3	APLP2	ENSG00000084234	1.19e-204	3.32e-204	-0.486	0.439	0.607
3	ASPN	ENSG00000106819	5.26e-204	1.45e-203	0.273	0.666	0.423
3	ECRG4	ENSG00000119147	1.44e-203	3.94e-203	-0.813	0.653	0.748
3	SEPTIN11	ENSG00000138758	6.06e-203	1.65e-202	0.325	0.725	0.541
3	BGN	ENSG00000182492	2.07e-200	5.59e-200	-0.479	0.701	0.803
3	EFNA5	ENSG00000184349	1.7e-199	4.56e-199	0.356	0.506	0.306
3	THBS4	ENSG00000113296	1.05e-198	2.79e-198	-0.62	0.104	0.318
3	ATF3	ENSG00000162772	1.53e-198	4.06e-198	-0.612	0.357	0.559
3	MXRA5	ENSG00000101825	2.58e-197	6.78e-197	0.316	0.661	0.444
3	ITGA10	ENSG00000143127	1.93e-196	5.04e-196	-0.453	0.024	0.204
3	TGFB2	ENSG00000092969	2.69e-196	6.97e-196	0.297	0.41	0.224
3	CDC42EP5		5.17e-195	1.33e-194	0.325	0.831	0.699
3	HLA-A		9.85e-194	2.52e-193	-0.395	0.216	0.423
3	HOXD13	ENSG00000128714	1.34e-192	3.39e-192	0.28	0.494	0.3
3	CNMD	ENSG00000136110	3.33e-192	8.41e-192	-1.03	0.022	0.198
3	CSPG4	ENSG00000173546	6.93e-191	1.74e-190	-0.498	0.152	0.35
3	CEP126	ENSG00000110318	1.06e-189	2.65e-189	0.28	0.393	0.212
3	EIF3F	ENSG00000175390	4.1e-188	1.02e-187	0.259	0.906	0.827
3	PLCE1	ENSG00000138193	8.38e-188	2.06e-187	0.301	0.472	0.283
3	BICC1	ENSG00000122870	1.42e-184	3.48e-184	0.31	0.562	0.367
3	PIEZO2	ENSG00000154864	3.76e-184	9.15e-184	0.4	0.514	0.341
3	SOD1	ENSG00000142168	3.33e-183	8.06e-183	-0.335	0.78	0.838
3	GPX8	ENSG00000164294	5.67e-183	1.36e-182	0.283	0.706	0.521
3	PPP3CA	ENSG00000138814	8.22e-182	1.96e-181	0.321	0.693	0.529
3	LNPK	ENSG00000144320	3.79e-181	8.98e-181	0.34	0.543	0.364
3	S100B	ENSG00000160307	9.15e-179	2.16e-178	-0.453	0.009	0.17
3	HBEGF	ENSG00000113070	1.13e-177	2.64e-177	-0.747	0.101	0.284
3	FZD2	ENSG00000180340	1.62e-177	3.77e-177	0.259	0.484	0.291
3	SERTAD4		3.62e-177	8.38e-177	0.273	0.468	0.281
3	PHLDA2		2.01e-176	4.63e-176	-0.552	0.06	0.241
3	CRLF1	ENSG00000006016	4.35e-175	9.96e-175	-0.473	0.17	0.376
3	CD34	ENSG00000174059	1e-174	2.28e-174	0.318	0.376	0.205
3	MAFF	ENSG00000185022	5.18e-172	1.17e-171	-0.436	0.254	0.451
3	SIPA1L1	ENSG00000197555	2.67e-171	6.01e-171	-0.288	0.059	0.235
3	PEG3	ENSG00000198300	1.9e-169	4.24e-169	-0.553	0.43	0.587
3	HSP90AB1	ENSG00000096384	2.98e-169	6.63e-169	-0.301	0.973	0.973
3	COMP	ENSG00000105664	1.52e-166	3.37e-166	-1.03	0.103	0.281
3	PRNP	ENSG00000171867	5.88e-166	1.29e-165	-0.355	0.271	0.477
3	COL12A1	ENSG00000111799	1.03e-165	2.26e-165	0.314	0.863	0.733
3	COL21A1	ENSG00000124749	5.32e-165	1.16e-164	0.403	0.716	0.566
3	UAP1	ENSG00000117143	1.74e-164	3.76e-164	-0.538	0.314	0.482
3	FOXC2	ENSG00000176692	1.92e-164	4.12e-164	-0.272	0.011	0.162
3	TENT5A	ENSG00000112773	2.6e-164	5.56e-164	-0.374	0.108	0.294
3	HSPA8	ENSG00000109971	8.12e-164	1.73e-163	-0.338	0.887	0.91
3	CDC42EP3	ENSG00000163171	1.6e-163	3.38e-163	-0.421	0.172	0.36
3	HEBP1	ENSG00000013583	3.23e-162	6.79e-162	0.287	0.603	0.435
3	BMP2	ENSG00000125845	3.78e-162	7.9e-162	-0.37	0.079	0.256
3	PLEKHH2	ENSG00000152527	4.27e-162	8.87e-162	0.27	0.418	0.244
3	SLC29A1	ENSG00000112759	6.5e-162	1.35e-161	-0.294	0.079	0.255
3	CD151	ENSG00000177697	4.42e-161	9.1e-161	-0.353	0.286	0.471
3	NUPR1	ENSG00000176046	1.18e-160	2.41e-160	-0.392	0.229	0.423
3	MT2A	ENSG00000125148	2.79e-160	5.68e-160	-0.681	0.127	0.306
3	UBB	ENSG00000170315	8.35e-159	1.69e-158	-0.268	0.963	0.964
3	FIBIN	ENSG00000176971	1.12e-158	2.26e-158	-0.476	0.182	0.367
3	OAF	ENSG00000184232	1.3e-158	2.61e-158	0.258	0.472	0.296
3	ACAN	ENSG00000157766	4.08e-158	8.13e-158	-0.644	0.231	0.4
3	MLF1	ENSG00000178053	7.01e-157	1.39e-156	-0.491	0.3	0.476
3	EDIL3	ENSG00000164176	1.33e-156	2.62e-156	-0.412	0.072	0.24
3	FUNDC2	ENSG00000165775	9.31e-156	1.83e-155	0.297	0.648	0.496
3	COL6A2	ENSG00000142173	1.58e-155	3.09e-155	-0.293	0.97	0.968
3	BTG2	ENSG00000159388	4.8e-155	9.34e-155	-0.519	0.389	0.551
3	CADM1	ENSG00000182985	1.13e-154	2.19e-154	0.27	0.417	0.247
3	SAT1	ENSG00000130066	3e-154	5.78e-154	-0.415	0.538	0.684
3	HLA-C		1.73e-153	3.31e-153	-0.299	0.06	0.224
3	EBF1	ENSG00000164330	2.5e-152	4.77e-152	0.279	0.628	0.421
3	EMX2	ENSG00000170370	5.99e-152	1.14e-151	-0.309	0.043	0.202
3	BHLHE40	ENSG00000134107	4.25e-151	8.02e-151	-0.348	0.062	0.225
3	MCL1	ENSG00000143384	1.27e-149	2.39e-149	-0.383	0.521	0.662
3	ADIRF	ENSG00000148671	1.62e-149	3.03e-149	-0.502	0.03	0.181
3	C1QTNF2	ENSG00000145861	1.68e-147	3.13e-147	0.252	0.56	0.374
3	CYTL1	ENSG00000170891	6.04e-147	1.12e-146	-0.899	0.11	0.277
3	TIMP1	ENSG00000102265	5.76e-146	1.06e-145	-0.395	0.855	0.87
3	CEBPD	ENSG00000221869	1.1e-145	2.02e-145	-0.438	0.254	0.448
3	NEAT1	ENSG00000245532	6.51e-145	1.19e-144	-0.475	0.265	0.454
3	GADD45A	ENSG00000116717	1.21e-144	2.2e-144	-0.456	0.202	0.374
3	PAPSS1	ENSG00000138801	3.18e-144	5.76e-144	0.27	0.575	0.405
3	TRIB1	ENSG00000173334	1.43e-143	2.58e-143	-0.251	0.052	0.206
3	EZR	ENSG00000092820	1.11e-142	1.97e-142	-0.553	0.423	0.558
3	EGR3	ENSG00000179388	1.11e-142	1.97e-142	-0.384	0.149	0.322
3	RGCC	ENSG00000102760	1.68e-142	2.98e-142	-0.765	0.443	0.565
3	ANKH	ENSG00000154122	1.68e-142	2.98e-142	-0.298	0.135	0.307
3	ENO1	ENSG00000074800	1.16e-141	2.04e-141	-0.4	0.631	0.71
3	TUSC3	ENSG00000104723	1.82e-141	3.19e-141	-0.301	0.361	0.541
3	GFPT2	ENSG00000131459	1.48e-140	2.58e-140	-0.288	0.054	0.206
3	AC020916.1		9.9e-140	1.72e-139	-0.439	0.34	0.51
3	JUNB	ENSG00000171223	6.47e-137	1.12e-136	-0.438	0.866	0.903
3	RBP4	ENSG00000138207	9.37e-137	1.61e-136	-0.413	0.159	0.332
3	KRT17	ENSG00000128422	1.28e-136	2.19e-136	-0.762	0.034	0.175
3	ATP2B1	ENSG00000070961	1.59e-135	2.72e-135	-0.425	0.303	0.465
3	MT-ND2	ENSG00000198763	1.64e-135	2.78e-135	-0.315	0.901	0.916
3	BZW1	ENSG00000082153	5.03e-135	8.51e-135	-0.39	0.663	0.732
3	SCARA3	ENSG00000168077	5e-134	8.41e-134	-0.403	0.175	0.339
3	ID3		9.34e-134	1.57e-133	-0.471	0.73	0.806
3	ARID5B	ENSG00000150347	1.07e-132	1.79e-132	-0.407	0.33	0.488
3	SLC25A33	ENSG00000171612	2.42e-132	4.03e-132	-0.325	0.191	0.358
3	MFGE8	ENSG00000140545	1.15e-130	1.91e-130	0.261	0.65	0.495
3	TSC22D1	ENSG00000102804	7.09e-130	1.17e-129	-0.472	0.84	0.869
3	WWP2	ENSG00000198373	1.58e-128	2.59e-128	-0.296	0.069	0.215
3	SOX5	ENSG00000134532	4.31e-128	7.04e-128	-0.424	0.165	0.322
3	AC006115.2		1.19e-127	1.94e-127	-0.435	0.22	0.383
3	FRZB	ENSG00000162998	4.88e-127	7.92e-127	-0.391	0.046	0.188
3	CKS2	ENSG00000123975	3.18e-124	5.14e-124	-0.434	0.34	0.494
3	ERF	ENSG00000105722	1.19e-123	1.92e-123	-0.354	0.228	0.386
3	RASD1	ENSG00000108551	2.07e-123	3.32e-123	-0.413	0.163	0.321
3	ARID5A	ENSG00000196843	1.79e-122	2.86e-122	-0.264	0.069	0.212
3	IER5	ENSG00000162783	1.48e-121	2.34e-121	-0.383	0.308	0.464
3	UCMA	ENSG00000165623	1.67e-121	2.64e-121	-0.839	0.015	0.133
3	UBE2S	ENSG00000108106	5.99e-121	9.44e-121	-0.379	0.705	0.777
3	CXXC5	ENSG00000171604	1.69e-119	2.65e-119	-0.286	0.17	0.327
3	HLA-B		2.08e-118	3.24e-118	-0.294	0.114	0.264
3	DNAJB1	ENSG00000132002	4.62e-118	7.18e-118	-0.371	0.613	0.737
3	CAPN6	ENSG00000077274	4.87e-118	7.54e-118	-0.541	0.275	0.411
3	EMP2	ENSG00000213853	2.25e-117	3.47e-117	-0.319	0.385	0.527
3	TPPP3	ENSG00000159713	8.14e-117	1.25e-116	-0.748	0.155	0.306
3	ARC	ENSG00000198576	3.2e-115	4.9e-115	-0.359	0.066	0.2
3	MT-ATP6	ENSG00000198899	7.9e-115	1.2e-114	-0.3	0.974	0.975
3	PMAIP1	ENSG00000141682	7.98e-115	1.21e-114	-0.306	0.081	0.22
3	HERPUD1	ENSG00000051108	2.61e-114	3.95e-114	-0.346	0.586	0.694
3	IDI1	ENSG00000067064	1.72e-113	2.59e-113	-0.465	0.347	0.48
3	COLEC12	ENSG00000158270	6.48e-113	9.74e-113	-0.371	0.458	0.6
3	PDPN	ENSG00000162493	1.76e-112	2.64e-112	-0.286	0.155	0.307
3	CSRNP1	ENSG00000144655	1.37e-111	2.04e-111	-0.298	0.312	0.467
3	MT-CYB	ENSG00000198727	1.99e-111	2.96e-111	-0.305	0.966	0.966
3	MIDN	ENSG00000167470	1.17e-110	1.73e-110	-0.363	0.366	0.501
3	S100A13	ENSG00000189171	1.23e-110	1.82e-110	-0.365	0.469	0.586
3	MXRA8	ENSG00000162576	2.19e-110	3.22e-110	-0.316	0.49	0.616
3	HSPH1	ENSG00000120694	4.29e-110	6.28e-110	-0.4	0.512	0.634
3	LDHA		2.05e-109	2.99e-109	-0.316	0.869	0.883
3	SPRY2	ENSG00000136158	6.36e-109	9.23e-109	-0.278	0.19	0.342
3	CDON	ENSG00000064309	2.55e-108	3.69e-108	-0.288	0.175	0.324
3	GNG11	ENSG00000127920	3.13e-108	4.51e-108	-0.315	0.359	0.506
3	MAP2K3	ENSG00000034152	9.63e-108	1.38e-107	-0.262	0.095	0.231
3	DDIT3	ENSG00000175197	1.84e-107	2.64e-107	-0.32	0.192	0.339
3	KLF5	ENSG00000102554	6.74e-107	9.6e-107	-0.267	0.154	0.302
3	CD59	ENSG00000085063	7.01e-107	9.95e-107	-0.286	0.334	0.482
3	EGR2	ENSG00000122877	7.46e-107	1.06e-106	-0.3	0.156	0.304
3	TMEM158	ENSG00000249992	1.32e-105	1.86e-105	0.252	0.219	0.112
3	MEG3	ENSG00000214548	2.37e-105	3.33e-105	-0.345	0.82	0.855
3	SQSTM1	ENSG00000271465	5.58e-105	7.81e-105	-0.315	0.412	0.543
3	IFRD1	ENSG00000006652	6.67e-105	9.3e-105	-0.317	0.471	0.605
3	STC1	ENSG00000159167	1.28e-103	1.78e-103	-0.458	0.011	0.113
3	SNORC	ENSG00000182600	1.86e-103	2.58e-103	-0.93	0.025	0.134
3	NR4A3	ENSG00000119508	2.61e-103	3.6e-103	-0.287	0.089	0.221
3	CCNL1	ENSG00000163660	9.81e-102	1.35e-101	-0.308	0.593	0.694
3	EGR1	ENSG00000120738	4.37e-101	5.98e-101	-0.42	0.756	0.815
3	TNNT3		1.06e-99	1.45e-99	-0.316	0.053	0.173
3	SEMA3C	ENSG00000075223	1.48e-98	2.01e-98	0.252	0.508	0.351
3	TSC22D3	ENSG00000157514	1.61e-98	2.18e-98	-0.412	0.451	0.557
3	CEBPB	ENSG00000172216	3.28e-98	4.41e-98	-0.338	0.365	0.492
3	POSTN	ENSG00000133110	3.27e-98	4.41e-98	0.389	0.873	0.803
3	MIR22HG		2.85e-97	3.82e-97	-0.317	0.22	0.358
3	ATP1B1	ENSG00000143153	9e-97	1.2e-96	0.268	0.431	0.3
3	CYCS	ENSG00000172115	2.06e-96	2.75e-96	-0.35	0.54	0.623
3	TUBA1C	ENSG00000167553	2.29e-96	3.04e-96	-0.298	0.378	0.507
3	S100A1	ENSG00000160678	5.96e-94	7.88e-94	-0.532	0.009	0.102
3	CYP1B1	ENSG00000138061	9.13e-94	1.2e-93	-0.35	0.164	0.297
3	EIF5	ENSG00000100664	1.7e-93	2.24e-93	-0.308	0.622	0.698
3	MT-CO3	ENSG00000198938	8.58e-93	1.12e-92	-0.269	0.978	0.975
3	MT-ND3	ENSG00000198840	3.51e-92	4.59e-92	-0.297	0.979	0.974
3	COL6A1	ENSG00000142156	4.24e-92	5.51e-92	-0.304	0.919	0.911
3	TPBG	ENSG00000261594	6.15e-92	7.98e-92	-0.264	0.282	0.423
3	RSRP1	ENSG00000117616	8.44e-92	1.09e-91	-0.279	0.716	0.769
3	MATN3	ENSG00000132031	3.42e-91	4.41e-91	-0.442	0.014	0.107
3	CHMP1B	ENSG00000255112	6.81e-91	8.74e-91	-0.317	0.251	0.384
3	NFE2L2	ENSG00000116044	1.16e-90	1.48e-90	-0.304	0.354	0.477
3	ODC1	ENSG00000115758	2.03e-90	2.6e-90	-0.378	0.426	0.537
3	HSPD1	ENSG00000144381	4.47e-90	5.68e-90	-0.342	0.746	0.776
3	DDX3X	ENSG00000215301	6.29e-90	7.97e-90	-0.279	0.663	0.73
3	TMSB4X	ENSG00000205542	2.24e-89	2.83e-89	-0.593	0.904	0.911
3	C1QL1	ENSG00000131094	2.4e-89	3.02e-89	-0.273	0.085	0.203
3	MEG8	ENSG00000225746	2.99e-89	3.75e-89	-0.376	0.339	0.465
3	MT-ND4	ENSG00000198886	6.72e-89	8.41e-89	-0.267	0.972	0.968
3	MAFB	ENSG00000204103	1.02e-88	1.28e-88	-0.33	0.323	0.459
3	C11orf96	ENSG00000187479	1.38e-86	1.71e-86	-0.791	0.338	0.454
3	DEK	ENSG00000124795	1.62e-85	2e-85	-0.255	0.58	0.673
3	LDLR	ENSG00000130164	3.51e-85	4.33e-85	-0.287	0.126	0.248
3	LMO4	ENSG00000143013	5.34e-85	6.58e-85	-0.292	0.471	0.584
3	PRG4	ENSG00000116690	1.23e-84	1.5e-84	-1.1	0.057	0.164
3	SLC25A37	ENSG00000147454	6.67e-84	8.16e-84	-0.277	0.304	0.436
3	DBI	ENSG00000155368	4.23e-83	5.16e-83	-0.297	0.68	0.725
3	PPP1R14A	ENSG00000167641	2.14e-82	2.6e-82	-0.307	0.194	0.322
3	SELENOK	ENSG00000113811	2.2e-82	2.67e-82	-0.349	0.674	0.718
3	CHD1	ENSG00000153922	2.41e-81	2.92e-81	-0.28	0.324	0.444
3	KTN1	ENSG00000126777	1.14e-80	1.37e-80	-0.258	0.506	0.596
3	KLF10	ENSG00000155090	1.56e-79	1.87e-79	-0.366	0.394	0.498
3	PAPPA2	ENSG00000116183	5.17e-79	6.19e-79	-0.27	0.081	0.19
3	CKB	ENSG00000166165	5.7e-78	6.8e-78	-0.41	0.229	0.35
3	CLIC1	ENSG00000231313	7.93e-78	9.44e-78	-0.295	0.741	0.758
3	CYP51A1	ENSG00000001630	5.13e-77	6.09e-77	-0.321	0.245	0.363
3	SLC3A2	ENSG00000168003	7.9e-77	9.34e-77	-0.37	0.424	0.524
3	TNXB		3.29e-76	3.87e-76	-0.453	0.237	0.353
3	NR4A1	ENSG00000123358	4.73e-76	5.55e-76	-0.321	0.7	0.752
3	ZFP36	ENSG00000128016	6.77e-76	7.93e-76	-0.353	0.69	0.767
3	CST3	ENSG00000101439	3.7e-75	4.32e-75	-0.401	0.703	0.736
3	COL27A1	ENSG00000196739	2.48e-74	2.89e-74	-0.302	0.366	0.476
3	GOLGB1	ENSG00000173230	1.9e-73	2.21e-73	-0.275	0.51	0.601
3	COL9A1	ENSG00000112280	6.05e-73	7.01e-73	-1.1	0.146	0.252
3	PEG10	ENSG00000242265	1.04e-72	1.2e-72	-0.365	0.49	0.58
3	RCAN1	ENSG00000159200	1.03e-70	1.19e-70	-0.424	0.126	0.233
3	HMGCS1	ENSG00000112972	1.06e-70	1.22e-70	-0.307	0.286	0.398
3	SLC38A2	ENSG00000134294	8.92e-69	1.02e-68	-0.254	0.552	0.647
3	SDC2	ENSG00000169439	2.59e-68	2.96e-68	-0.32	0.504	0.586
3	MT1X	ENSG00000187193	2.77e-68	3.15e-68	-0.276	0.184	0.299
3	OCIAD2	ENSG00000145247	4.49e-68	5.09e-68	-0.297	0.252	0.366
3	PAM	ENSG00000145730	9.13e-68	1.03e-67	-0.267	0.338	0.445
3	PIM3	ENSG00000198355	1.31e-67	1.48e-67	-0.413	0.196	0.298
3	HSPB1	ENSG00000106211	1.23e-65	1.38e-65	-0.436	0.813	0.81
3	CLEC3B	ENSG00000163815	2.54e-65	2.85e-65	-0.253	0.112	0.217
3	GABARAPL1	ENSG00000139112	8.71e-64	9.74e-64	-0.253	0.237	0.342
3	TSC22D2	ENSG00000196428	2.19e-63	2.44e-63	-0.272	0.301	0.405
3	COL6A3	ENSG00000163359	5.79e-63	6.44e-63	-0.317	0.613	0.679
3	HLA-E		1.45e-62	1.6e-62	-0.251	0.361	0.47
3	ABI3BP	ENSG00000154175	1.12e-60	1.23e-60	-0.497	0.521	0.571
3	ARPC1B	ENSG00000130429	5.95e-60	6.56e-60	-0.256	0.357	0.454
3	HSPE1	ENSG00000115541	7.66e-60	8.41e-60	-0.264	0.792	0.813
3	ENPP1	ENSG00000197594	1.85e-58	2.03e-58	-0.252	0.239	0.353
3	NPW	ENSG00000183971	4.07e-58	4.45e-58	-0.346	0.235	0.341
3	NR2F1	ENSG00000175745	8.36e-57	9.11e-57	-0.259	0.128	0.226
3	HSPA1A		1.26e-56	1.37e-56	-0.358	0.82	0.853
3	HBG2	ENSG00000196565	5.15e-54	5.58e-54	-0.46	0.48	0.561
3	CFH	ENSG00000000971	5.87e-54	6.35e-54	-0.263	0.144	0.24
3	XBP1	ENSG00000100219	4.77e-53	5.14e-53	-0.259	0.601	0.663
3	KLF2	ENSG00000127528	5.49e-51	5.9e-51	-0.396	0.8	0.797
3	LGALS3	ENSG00000131981	1.75e-50	1.88e-50	-0.278	0.506	0.57
3	VKORC1	ENSG00000167397	3.93e-49	4.2e-49	-0.268	0.549	0.607
3	GADD45B	ENSG00000099860	4.02e-49	4.28e-49	-0.343	0.672	0.725
3	H19		3.84e-48	4.08e-48	-0.374	0.781	0.774
3	HSPA1B		1.11e-47	1.17e-47	-0.299	0.737	0.789
3	SELENOP	ENSG00000250722	6.89e-46	7.29e-46	-0.251	0.134	0.223
3	EIF4A3	ENSG00000141543	1.31e-44	1.38e-44	-0.275	0.529	0.584
3	ZFP36L1	ENSG00000185650	1.48e-40	1.55e-40	-0.281	0.795	0.793
3	IGFBP7	ENSG00000163453	4.33e-40	4.54e-40	-0.331	0.112	0.186
3	JMJD1C	ENSG00000171988	6.75e-40	7.06e-40	-0.259	0.59	0.631
3	HBA2	ENSG00000188536	1.5e-37	1.57e-37	-0.327	0.5	0.561
3	FILIP1L	ENSG00000168386	3.85e-37	4e-37	-0.303	0.273	0.346
3	RGS16	ENSG00000143333	4.01e-37	4.16e-37	-0.285	0.17	0.247
3	SKIL	ENSG00000136603	4.43e-37	4.59e-37	-0.339	0.421	0.478
3	MGP	ENSG00000111341	1.25e-26	1.29e-26	-0.268	0.892	0.869
3	BTC	ENSG00000174808	4.78e-26	4.92e-26	-0.316	0.09	0.143
3	JUN	ENSG00000177606	1.83e-25	1.88e-25	-0.253	0.924	0.915
3	NFATC2	ENSG00000101096	5.02e-22	5.14e-22	-0.269	0.195	0.246
3	GEM	ENSG00000164949	1.38e-19	1.41e-19	-0.303	0.373	0.418
3	FABP3	ENSG00000121769	7.23e-19	7.37e-19	-0.317	0.141	0.186
3	TNMD	ENSG00000000005	3.22e-09	3.27e-09	-0.384	0.274	0.225
3	SH3BGRL3	ENSG00000142669	2.18e-08	2.21e-08	-0.293	0.812	0.764
3	CCN3	ENSG00000136999	3.34e-08	3.38e-08	-0.271	0.49	0.5
3	S100A4	ENSG00000196154	5.68e-06	5.73e-06	-0.38	0.811	0.687
3	IGFBP6	ENSG00000167779	9.49e-06	9.54e-06	-0.604	0.421	0.414
3	CRIP1	ENSG00000213145	0.00498	0.00499	-0.335	0.781	0.67
4	H19		0	0	-0.994	0.444	0.799
4	ZFHX4	ENSG00000091656	0	0	-0.886	0.134	0.52
4	LGALS3	ENSG00000131981	0	0	-0.535	0.275	0.587
4	PCOLCE	ENSG00000106333	0	0	0.452	0.936	0.855
4	MFAP4	ENSG00000166482	0	0	0.501	0.891	0.751
4	COL5A1	ENSG00000130635	0	0	0.536	0.95	0.852
4	PDGFRL	ENSG00000104213	0	0	0.621	0.548	0.311
4	MTRNR2L12	ENSG00000269028	0	0	0.646	0.84	0.716
4	SPARC	ENSG00000113140	0	0	0.662	0.97	0.937
4	SCRG1	ENSG00000164106	0	0	0.665	0.716	0.407
4	COL1A2	ENSG00000164692	0	0	0.686	0.996	0.964
4	PCP4	ENSG00000183036	0	0	0.722	0.249	0.059
4	BGN	ENSG00000182492	0	0	0.764	0.931	0.785
4	DPT	ENSG00000143196	0	0	0.774	0.626	0.362
4	COL14A1	ENSG00000187955	0	0	0.83	0.886	0.639
4	COL1A1	ENSG00000108821	0	0	0.898	0.998	0.937
4	THBS4	ENSG00000113296	0	0	0.958	0.583	0.281
4	PLAC9	ENSG00000189129	1.8e-305	2.52e-304	-0.496	0.827	0.942
4	MAGED2	ENSG00000102316	2.82e-300	3.73e-299	-0.394	0.732	0.884
4	MYLK	ENSG00000065534	2.21e-295	2.79e-294	0.35	0.26	0.093
4	SCX	ENSG00000260428	2.32e-292	2.78e-291	0.529	0.47	0.248
4	IGF2	ENSG00000167244	2.09e-291	2.4e-290	-0.53	0.216	0.509
4	LY6E		1.11e-288	1.21e-287	-0.483	0.243	0.539
4	GSN	ENSG00000148180	1.61e-279	1.7e-278	-0.511	0.413	0.688
4	LGALS1	ENSG00000100097	3.23e-276	3.26e-275	0.305	0.998	0.983
4	GAS2	ENSG00000148935	7.78e-273	7.54e-272	0.48	0.499	0.28
4	FBLN1	ENSG00000077942	2.47e-268	2.3e-267	0.451	0.894	0.798
4	FGFBP2	ENSG00000137441	4.65e-263	4.19e-262	-1.24	0.091	0.336
4	KCNMA1	ENSG00000156113	3.96e-258	3.44e-257	0.399	0.29	0.12
4	TFPI2	ENSG00000105825	7.76e-254	6.52e-253	0.32	0.189	0.057
4	MMP23B	ENSG00000189409	3.59e-253	2.91e-252	0.467	0.465	0.266
4	DLK1	ENSG00000185559	4.18e-252	3.29e-251	-1.14	0.219	0.46
4	PTN	ENSG00000105894	1.07e-250	8.19e-250	0.343	0.969	0.888
4	FTL	ENSG00000087086	5.76e-248	4.27e-247	0.308	0.989	0.983
4	RBP4	ENSG00000138207	1.51e-247	1.09e-246	0.64	0.5	0.306
4	SBSPON	ENSG00000164764	3.7e-246	2.59e-245	0.361	0.275	0.112
4	ENPP2	ENSG00000136960	3.6e-242	2.45e-241	-0.505	0.09	0.336
4	CXCL14	ENSG00000145824	7.56e-241	5.01e-240	-1.13	0.112	0.349
4	LAMA4	ENSG00000112769	5.48e-240	3.54e-239	-0.453	0.198	0.463
4	CALD1	ENSG00000122786	4.58e-239	2.89e-238	-0.425	0.544	0.752
4	ADD3	ENSG00000148700	6.7e-233	4.12e-232	-0.428	0.239	0.5
4	RRAS	ENSG00000126458	1.93e-232	1.16e-231	-0.389	0.204	0.471
4	SH3BGRL3	ENSG00000142669	1.92e-231	1.12e-230	-0.627	0.61	0.779
4	COL3A1	ENSG00000168542	6.7e-221	3.84e-220	0.278	0.996	0.978
4	DKK2	ENSG00000155011	1.46e-218	8.18e-218	-0.576	0.108	0.335
4	RSPO3	ENSG00000146374	2.22e-218	1.21e-217	-0.538	0.046	0.258
4	ATP2B1	ENSG00000070961	3.1e-216	1.66e-215	-0.486	0.225	0.47
4	ZEB2	ENSG00000169554	7.67e-216	4.03e-215	-0.481	0.166	0.409
4	AKAP12	ENSG00000131016	4.03e-212	2.07e-211	-0.614	0.072	0.286
4	CYTL1	ENSG00000170891	1.69e-209	8.52e-209	-1.01	0.074	0.28
4	FNDC1	ENSG00000164694	1.7e-206	8.4e-206	0.345	0.46	0.257
4	TSC22D1	ENSG00000102804	2.05e-206	9.91e-206	0.446	0.91	0.864
4	EMP1	ENSG00000134531	1.69e-205	8.02e-205	-0.505	0.5	0.705
4	GDF10	ENSG00000266524	2.63e-204	1.23e-203	0.491	0.484	0.298
4	MIA	ENSG00000261857	7.25e-204	3.32e-203	-1.25	0.096	0.295
4	TXNIP	ENSG00000265972	3.07e-203	1.38e-202	-0.458	0.208	0.45
4	SDCBP	ENSG00000137575	8.48e-203	3.75e-202	-0.352	0.421	0.661
4	VIM	ENSG00000026025	4.46e-197	1.94e-196	-0.343	0.985	0.993
4	CD44	ENSG00000026508	1.46e-196	6.25e-196	-0.416	0.129	0.351
4	POSTN	ENSG00000133110	6.94e-196	2.92e-195	0.482	0.916	0.8
4	FIBIN	ENSG00000176971	2.44e-194	1.01e-193	-0.494	0.149	0.369
4	EMP3	ENSG00000142227	6.53e-192	2.65e-191	-0.445	0.823	0.906
4	IGFBP2	ENSG00000115457	2.58e-189	1.03e-188	-0.486	0.546	0.76
4	SEMA3A	ENSG00000075213	7.36e-189	2.9e-188	-0.415	0.133	0.351
4	GNG5	ENSG00000174021	7.86e-188	3.05e-187	-0.327	0.649	0.819
4	MFAP5	ENSG00000197614	5.66e-187	2.16e-186	-0.857	0.098	0.301
4	SCARA5	ENSG00000168079	1.89e-186	7.1e-186	-0.45	0.05	0.239
4	COL5A2	ENSG00000204262	8.74e-185	3.24e-184	0.27	0.956	0.867
4	THBS2	ENSG00000186340	3.1e-183	1.13e-182	0.44	0.448	0.275
4	RPS26	ENSG00000197728	2.54e-182	9.14e-182	-0.321	0.891	0.933
4	ARPC1B	ENSG00000130429	4.52e-182	1.6e-181	-0.363	0.23	0.464
4	RHOBTB3	ENSG00000164292	8.23e-181	2.88e-180	-0.358	0.251	0.487
4	LITAF	ENSG00000189067	5.38e-179	1.86e-178	-0.347	0.282	0.516
4	UGP2	ENSG00000169764	3.77e-178	1.28e-177	-0.416	0.339	0.563
4	ISLR	ENSG00000167178	3.82e-178	1.28e-177	-0.336	0.348	0.595
4	COL4A1	ENSG00000187498	7.32e-178	2.43e-177	-0.391	0.131	0.342
4	NRP2	ENSG00000118257	6.64e-176	2.17e-175	-0.393	0.091	0.29
4	SELENOP	ENSG00000250722	2.25e-175	7.28e-175	-0.449	0.047	0.229
4	ITGA10	ENSG00000143127	8.43e-172	2.69e-171	-0.424	0.033	0.203
4	ITGBL1	ENSG00000198542	3.04e-168	9.58e-168	0.265	0.193	0.076
4	PAM	ENSG00000145730	8.21e-168	2.56e-167	-0.345	0.232	0.453
4	CFH	ENSG00000000971	1.27e-167	3.89e-167	-0.356	0.062	0.246
4	COMP	ENSG00000105664	5.99e-167	1.82e-166	0.461	0.439	0.256
4	CD248	ENSG00000174807	3.21e-164	9.63e-164	-0.28	0.092	0.287
4	CRABP1	ENSG00000166426	1.79e-163	5.32e-163	-0.906	0.348	0.51
4	C11orf96	ENSG00000187479	2.53e-163	7.42e-163	-0.676	0.251	0.461
4	MYL12A	ENSG00000101608	2.79e-160	8.09e-160	-0.299	0.588	0.773
4	FYN	ENSG00000010810	1.11e-159	3.17e-159	-0.271	0.113	0.313
4	CELF2	ENSG00000048740	1.64e-158	4.63e-158	-0.323	0.098	0.288
4	PCSK1N	ENSG00000102109	1.05e-156	2.94e-156	0.323	0.184	0.075
4	PDGFRA	ENSG00000134853	1.76e-155	4.88e-155	-0.316	0.261	0.487
4	SLC38A2	ENSG00000134294	6.5e-153	1.78e-152	0.373	0.717	0.635
4	COL4A2	ENSG00000134871	2.79e-152	7.56e-152	-0.364	0.339	0.552
4	RCN3	ENSG00000142552	2.37e-151	6.35e-151	0.38	0.61	0.494
4	COL6A3	ENSG00000163359	2.33e-150	6.18e-150	0.349	0.77	0.667
4	ITM2B	ENSG00000136156	1.53e-149	4.02e-149	-0.355	0.841	0.908
4	MKX	ENSG00000150051	1.57e-148	4.09e-148	0.274	0.209	0.093
4	EDNRA	ENSG00000151617	2.55e-147	6.56e-147	-0.328	0.074	0.246
4	LRRN4CL	ENSG00000177363	1.72e-146	4.38e-146	-0.308	0.111	0.294
4	EBF3	ENSG00000108001	2.4e-144	6.05e-144	-0.304	0.058	0.222
4	TWIST2		5.35e-144	1.33e-143	-0.383	0.111	0.293
4	CLIC1	ENSG00000231313	1.02e-143	2.53e-143	-0.351	0.617	0.767
4	COPZ2	ENSG00000005243	2.87e-143	7.03e-143	0.38	0.541	0.41
4	RHOC	ENSG00000155366	3.49e-143	8.45e-143	-0.314	0.513	0.699
4	S100A13	ENSG00000189171	1.86e-140	4.46e-140	-0.355	0.394	0.591
4	CTHRC1	ENSG00000164932	7.37e-140	1.75e-139	0.369	0.608	0.435
4	S100A11	ENSG00000163191	1.13e-139	2.67e-139	-0.318	0.883	0.927
4	COL9A3	ENSG00000092758	1.37e-139	3.2e-139	-1.34	0.227	0.391
4	FEZ1	ENSG00000149557	6.09e-138	1.41e-137	0.281	0.28	0.153
4	EDIL3	ENSG00000164176	7.44e-138	1.7e-137	-0.363	0.076	0.24
4	RAP1B	ENSG00000127314	1.11e-136	2.53e-136	-0.257	0.327	0.546
4	PRSS23	ENSG00000150687	2.88e-136	6.48e-136	-0.386	0.166	0.351
4	SEMA5A	ENSG00000112902	4.56e-136	1.02e-135	-0.315	0.066	0.226
4	NR2F2	ENSG00000185551	2.83e-135	6.25e-135	-0.349	0.22	0.417
4	MT1X	ENSG00000187193	1.29e-134	2.83e-134	0.578	0.41	0.282
4	ANXA1	ENSG00000135046	1.97e-134	4.28e-134	-0.392	0.663	0.777
4	PRDX4	ENSG00000123131	2.16e-131	4.64e-131	0.282	0.818	0.772
4	FN1	ENSG00000115414	3.76e-130	8.04e-130	-0.399	0.47	0.64
4	PFN1	ENSG00000108518	3.48e-128	7.37e-128	-0.285	0.69	0.827
4	SERPINF1		3.99e-128	8.38e-128	0.383	0.67	0.546
4	OLFML2A	ENSG00000185585	4.96e-128	1.03e-127	-0.351	0.016	0.143
4	TIMP3	ENSG00000100234	6.32e-128	1.3e-127	-0.706	0.437	0.602
4	CBX6	ENSG00000183741	2.01e-127	4.12e-127	-0.254	0.334	0.548
4	IGFBP6	ENSG00000167779	7.76e-126	1.58e-125	-0.821	0.245	0.427
4	S100B	ENSG00000160307	9.24e-125	1.86e-124	-0.403	0.034	0.168
4	NNAT	ENSG00000053438	7.12e-124	1.42e-123	0.314	0.368	0.228
4	VSIR	ENSG00000107738	3.56e-122	7.06e-122	-0.272	0.07	0.222
4	CDC42EP3	ENSG00000163171	3.72e-122	7.32e-122	-0.307	0.179	0.359
4	SOD3	ENSG00000109610	4.71e-121	9.21e-121	-0.441	0.209	0.385
4	PI16	ENSG00000164530	6.21e-121	1.2e-120	-0.501	0.018	0.142
4	COL9A1	ENSG00000112280	7.85e-121	1.51e-120	-1.2	0.108	0.255
4	MATN4	ENSG00000124159	1.53e-120	2.92e-120	-0.444	0.05	0.187
4	COLEC12	ENSG00000158270	4.15e-120	7.86e-120	-0.368	0.416	0.603
4	COL11A2		7.21e-119	1.36e-118	-0.664	0.081	0.223
4	CREB5	ENSG00000146592	8.84e-119	1.65e-118	-0.437	0.502	0.649
4	IFITM3	ENSG00000142089	7.56e-118	1.4e-117	-0.299	0.653	0.801
4	SERPINE2	ENSG00000135919	4.78e-117	8.8e-117	-0.297	0.102	0.259
4	MTRNR2L8	ENSG00000255823	5.35e-117	9.78e-117	0.368	0.457	0.329
4	CNMD	ENSG00000136110	1.26e-115	2.28e-115	-0.923	0.06	0.194
4	BMP4	ENSG00000125378	1.94e-113	3.49e-113	-0.264	0.124	0.288
4	MEOX2	ENSG00000106511	1.17e-112	2.09e-112	-0.366	0.201	0.366
4	PPP1CB	ENSG00000213639	3.05e-112	5.41e-112	-0.257	0.507	0.701
4	SOX5	ENSG00000134532	3.23e-111	5.7e-111	-0.358	0.162	0.322
4	SSC5D	ENSG00000179954	3.95e-111	6.91e-111	0.31	0.392	0.27
4	ZNF385A	ENSG00000161642	9.62e-110	1.67e-109	-0.25	0.11	0.266
4	PCDH9	ENSG00000184226	4.51e-108	7.78e-108	-0.294	0.356	0.549
4	PTH1R	ENSG00000160801	6.86e-108	1.18e-107	-0.252	0.139	0.3
4	NPW	ENSG00000183971	1.29e-107	2.19e-107	-0.32	0.174	0.345
4	CRLF1	ENSG00000006016	1.51e-107	2.55e-107	-0.34	0.201	0.373
4	BHLHE40	ENSG00000134107	1.54e-107	2.58e-107	-0.274	0.081	0.223
4	WIF1	ENSG00000156076	2.86e-107	4.77e-107	-0.396	0.145	0.3
4	ITM2C	ENSG00000135916	7.88e-107	1.31e-106	-0.259	0.743	0.859
4	HHIP	ENSG00000164161	3.6e-106	5.92e-106	-0.384	0.169	0.329
4	MAFB	ENSG00000204103	7.81e-106	1.28e-105	0.31	0.568	0.441
4	UCMA	ENSG00000165623	3.44e-104	5.6e-104	-0.81	0.022	0.132
4	PMP22	ENSG00000109099	1.05e-103	1.69e-103	-0.26	0.777	0.861
4	MT-ND4	ENSG00000198886	1.2e-103	1.92e-103	0.284	0.97	0.968
4	AHNAK	ENSG00000124942	1.78e-102	2.83e-102	-0.286	0.68	0.801
4	MARCKS	ENSG00000277443	3.34e-102	5.3e-102	-0.393	0.861	0.868
4	CD55	ENSG00000196352	6.27e-102	9.87e-102	-0.46	0.183	0.342
4	GADD45G	ENSG00000130222	2.56e-99	4e-99	0.507	0.559	0.442
4	GLIPR2	ENSG00000122694	5.18e-98	8.06e-98	-0.273	0.259	0.425
4	MT-ND4L	ENSG00000212907	1.34e-96	2.08e-96	0.343	0.772	0.746
4	AK1	ENSG00000106992	1.85e-96	2.85e-96	-0.306	0.238	0.404
4	CAPS	ENSG00000105519	2.52e-96	3.85e-96	-0.278	0.028	0.135
4	FBN1	ENSG00000166147	5.44e-95	8.26e-95	-0.451	0.51	0.646
4	ANGPTL1	ENSG00000116194	1.05e-94	1.58e-94	0.372	0.575	0.476
4	CLEC3B	ENSG00000163815	5.29e-92	7.94e-92	-0.29	0.087	0.219
4	BTC	ENSG00000174808	9.76e-90	1.45e-89	-0.388	0.038	0.146
4	DPYSL3	ENSG00000113657	9.79e-90	1.45e-89	-0.265	0.309	0.469
4	PRSS35	ENSG00000146250	7.63e-89	1.12e-88	0.318	0.353	0.238
4	LTBP3	ENSG00000168056	2.49e-88	3.65e-88	0.252	0.704	0.656
4	ALCAM	ENSG00000170017	2.94e-88	4.29e-88	-0.254	0.123	0.259
4	GAS1	ENSG00000180447	7.54e-86	1.09e-85	0.277	0.776	0.689
4	FST	ENSG00000134363	2.19e-85	3.16e-85	-0.355	0.122	0.252
4	TENT5A	ENSG00000112773	1.51e-84	2.16e-84	0.322	0.381	0.273
4	ACKR3	ENSG00000144476	1.78e-84	2.53e-84	-0.32	0.189	0.339
4	GPNMB	ENSG00000136235	2.8e-84	3.97e-84	0.327	0.377	0.271
4	FABP3	ENSG00000121769	4.22e-83	5.95e-83	-0.371	0.074	0.191
4	ODC1	ENSG00000115758	1.92e-81	2.69e-81	0.386	0.589	0.525
4	GPC3	ENSG00000147257	3.79e-81	5.27e-81	-0.435	0.519	0.616
4	ADGRG2	ENSG00000173698	4.32e-81	5.99e-81	0.251	0.5	0.392
4	CTSH	ENSG00000103811	1.64e-80	2.25e-80	0.273	0.301	0.2
4	SELENOM	ENSG00000198832	2.78e-80	3.81e-80	0.252	0.706	0.656
4	C1QL1	ENSG00000131094	1.88e-79	2.56e-79	0.32	0.289	0.188
4	THBS1	ENSG00000137801	4.54e-79	6.15e-79	-0.294	0.218	0.361
4	P4HA2	ENSG00000072682	8.8e-79	1.19e-78	0.283	0.427	0.331
4	PDLIM3	ENSG00000154553	2.72e-78	3.64e-78	0.253	0.217	0.127
4	CCN2	ENSG00000118523	5.78e-77	7.7e-77	-0.335	0.482	0.628
4	SKIL	ENSG00000136603	2.85e-76	3.79e-76	-0.314	0.329	0.484
4	ITM2A	ENSG00000078596	4.59e-76	6.06e-76	-0.322	0.542	0.676
4	MYADM	ENSG00000179820	1.01e-74	1.33e-74	-0.284	0.623	0.729
4	FMOD	ENSG00000122176	4.38e-73	5.71e-73	0.378	0.554	0.482
4	SPARCL1	ENSG00000152583	5.81e-72	7.54e-72	-0.335	0.132	0.25
4	NET1	ENSG00000173848	1.23e-70	1.59e-70	0.317	0.496	0.422
4	S100A1	ENSG00000160678	2.56e-67	3.29e-67	-0.506	0.023	0.101
4	FOSB	ENSG00000125740	6.86e-67	8.77e-67	0.323	0.836	0.842
4	MT1E	ENSG00000169715	1.7e-66	2.17e-66	0.275	0.255	0.167
4	NR4A2	ENSG00000153234	3.04e-66	3.85e-66	0.476	0.542	0.488
4	SNORC	ENSG00000182600	5.04e-66	6.35e-66	-0.876	0.046	0.133
4	GJA1	ENSG00000152661	9.07e-66	1.14e-65	0.314	0.366	0.279
4	LTBP1	ENSG00000049323	2.37e-63	2.96e-63	-0.312	0.386	0.517
4	IGFBP5	ENSG00000115461	5.32e-63	6.6e-63	-0.515	0.681	0.748
4	CSPG4	ENSG00000173546	2.66e-62	3.29e-62	-0.274	0.221	0.344
4	PHLDA2		1.8e-61	2.21e-61	-0.297	0.126	0.236
4	MATN3	ENSG00000132031	2.59e-59	3.17e-59	-0.396	0.031	0.105
4	IFRD1	ENSG00000006652	1.11e-58	1.35e-58	0.33	0.618	0.594
4	LUM	ENSG00000139329	2.85e-58	3.46e-58	-0.584	0.476	0.563
4	CAPN6	ENSG00000077274	6.03e-56	7.27e-56	-0.301	0.292	0.409
4	ECRG4	ENSG00000119147	2.92e-54	3.51e-54	-0.529	0.693	0.744
4	TAGLN2	ENSG00000158710	2.97e-54	3.55e-54	-0.264	0.549	0.653
4	GEM	ENSG00000164949	8.76e-53	1.04e-52	0.558	0.466	0.411
4	RASD1	ENSG00000108551	2.42e-52	2.87e-52	0.306	0.384	0.305
4	GADD45B	ENSG00000099860	3.92e-52	4.62e-52	0.32	0.739	0.72
4	TNFRSF12A	ENSG00000006327	2.53e-50	2.97e-50	-0.456	0.19	0.291
4	CRYAB	ENSG00000109846	3.09e-50	3.6e-50	0.496	0.389	0.32
4	CXCL12	ENSG00000107562	1.15e-49	1.33e-49	-0.373	0.325	0.424
4	TNMD	ENSG00000000005	5e-45	5.78e-45	0.578	0.298	0.224
4	NR4A3	ENSG00000119508	5.54e-45	6.38e-45	0.288	0.277	0.207
4	ATF3	ENSG00000162772	9.71e-45	1.11e-44	0.396	0.57	0.543
4	UBE2S	ENSG00000108106	1.93e-44	2.2e-44	0.309	0.743	0.774
4	KPNA2	ENSG00000182481	2.18e-44	2.47e-44	0.315	0.405	0.347
4	TAC1	ENSG00000006128	1.33e-38	1.51e-38	0.349	0.128	0.076
4	IGFBP7	ENSG00000163453	1.64e-38	1.84e-38	-0.281	0.108	0.186
4	FOS	ENSG00000170345	2.17e-38	2.43e-38	0.279	0.955	0.954
4	CCN3	ENSG00000136999	6.13e-38	6.84e-38	-0.484	0.433	0.505
4	RCAN1	ENSG00000159200	2.89e-37	3.2e-37	0.317	0.287	0.221
4	COL9A2	ENSG00000049089	1.52e-36	1.68e-36	-1	0.291	0.347
4	RGCC	ENSG00000102760	9.27e-36	1.02e-35	0.311	0.602	0.553
4	ZNF331	ENSG00000130844	1.04e-35	1.14e-35	0.385	0.257	0.203
4	KCTD12	ENSG00000178695	2.81e-34	3.06e-34	-0.293	0.514	0.578
4	PRG4	ENSG00000116690	5.17e-33	5.61e-33	-1.06	0.099	0.161
4	JUN	ENSG00000177606	2.57e-31	2.78e-31	0.259	0.907	0.916
4	DNAJA1	ENSG00000086061	3.97e-30	4.28e-30	0.284	0.855	0.884
4	ADIRF	ENSG00000148671	2.32e-29	2.49e-29	-0.283	0.11	0.174
4	H2AFZ		2.93e-28	3.12e-28	0.28	0.79	0.844
4	RGS2	ENSG00000116741	8.5e-25	9.04e-25	0.258	0.399	0.365
4	CRIP1	ENSG00000213145	8e-24	8.47e-24	-0.281	0.619	0.682
4	HAPLN1	ENSG00000145681	7.66e-23	8.08e-23	-0.834	0.359	0.381
4	NR4A1	ENSG00000123358	2.91e-22	3.06e-22	0.25	0.716	0.75
4	EGFL6	ENSG00000198759	3.05e-18	3.19e-18	-0.269	0.295	0.356
4	COL2A1	ENSG00000139219	3.44e-17	3.58e-17	-1.6	0.411	0.435
4	GPRC5A	ENSG00000013588	7.52e-16	7.8e-16	0.26	0.337	0.307
4	TNFAIP6	ENSG00000123610	1.91e-15	1.98e-15	0.251	0.258	0.218
4	EIF4A3	ENSG00000141543	5.32e-15	5.47e-15	0.251	0.55	0.583
4	CAV1	ENSG00000105974	8.9e-12	9.12e-12	-0.319	0.421	0.459
4	CPE	ENSG00000109472	1.36e-11	1.38e-11	-0.287	0.589	0.601
4	HIST1H4C		7.31e-09	7.43e-09	0.3	0.518	0.524
4	S100A6	ENSG00000197956	1.86e-07	1.88e-07	-0.265	0.962	0.972
4	TPPP3	ENSG00000159713	0.00201	0.00203	-0.342	0.284	0.296
4	SFRP2	ENSG00000145423	0.0797	0.0801	-0.417	0.414	0.416
5	H19		0	0	-1.4	0.309	0.805
5	POSTN	ENSG00000133110	0	0	-1.19	0.483	0.83
5	CREB5	ENSG00000146592	0	0	-1.09	0.166	0.671
5	CCN2	ENSG00000118523	0	0	-1.08	0.274	0.641
5	CCN3	ENSG00000136999	0	0	-0.988	0.185	0.52
5	SCRG1	ENSG00000164106	0	0	-0.971	0.104	0.45
5	CTHRC1	ENSG00000164932	0	0	-0.931	0.164	0.465
5	THBS4	ENSG00000113296	0	0	-0.925	0.03	0.32
5	ABI3BP	ENSG00000154175	0	0	-0.898	0.224	0.59
5	SOD3	ENSG00000109610	0	0	-0.832	0.06	0.393
5	TNXB		0	0	-0.816	0.065	0.363
5	FOXP1	ENSG00000114861	0	0	-0.81	0.27	0.695
5	FAP	ENSG00000078098	0	0	-0.756	0.056	0.43
5	NR2F2	ENSG00000185551	0	0	-0.732	0.044	0.428
5	SEMA3C	ENSG00000075223	0	0	-0.712	0.036	0.383
5	NBL1	ENSG00000158747	0	0	-0.702	0.221	0.641
5	SULF1	ENSG00000137573	0	0	-0.678	0.032	0.38
5	SOX5	ENSG00000134532	0	0	-0.647	0.023	0.33
5	SULF2	ENSG00000196562	0	0	-0.642	0.18	0.546
5	MEOX2	ENSG00000106511	0	0	-0.642	0.054	0.375
5	ANGPTL1	ENSG00000116194	0	0	-0.631	0.166	0.504
5	SPINT2	ENSG00000167642	0	0	-0.626	0.052	0.36
5	ADGRG2	ENSG00000173698	0	0	-0.613	0.065	0.422
5	ENPP1	ENSG00000197594	0	0	-0.605	0.069	0.363
5	IGF2	ENSG00000167244	0	0	-0.575	0.177	0.509
5	CD47	ENSG00000196776	0	0	-0.537	0.362	0.693
5	NPDC1	ENSG00000107281	0	0	-0.501	0.252	0.605
5	RPS8	ENSG00000142937	0	0	-0.265	0.996	0.997
5	FREM1	ENSG00000164946	0	0	0.259	0.151	0.027
5	NELL1	ENSG00000165973	0	0	0.287	0.148	0.025
5	TRHDE	ENSG00000072657	0	0	0.292	0.175	0.034
5	MED12L	ENSG00000144893	0	0	0.329	0.165	0.02
5	SP9	ENSG00000217236	0	0	0.331	0.157	0.016
5	RUNX3	ENSG00000020633	0	0	0.342	0.22	0.047
5	CNTN1	ENSG00000018236	0	0	0.376	0.228	0.067
5	PTGDS	ENSG00000107317	0	0	0.383	0.219	0.058
5	ALX4	ENSG00000052850	0	0	0.399	0.193	0.005
5	CRYM	ENSG00000103316	0	0	0.409	0.175	0.022
5	AQP4	ENSG00000171885	0	0	0.412	0.171	0.01
5	GRP	ENSG00000134443	0	0	0.441	0.187	0.022
5	ZIC2	ENSG00000043355	0	0	0.449	0.196	0.002
5	FOXF2	ENSG00000137273	0	0	0.461	0.314	0.09
5	EMID1	ENSG00000186998	0	0	0.472	0.301	0.078
5	S100A4	ENSG00000196154	0	0	0.498	0.895	0.683
5	ROBO2	ENSG00000185008	0	0	0.547	0.422	0.195
5	CD24	ENSG00000272398	0	0	0.57	0.688	0.403
5	FGF7	ENSG00000140285	0	0	0.572	0.3	0.076
5	COL1A2	ENSG00000164692	0	0	0.577	1	0.964
5	CRABP2	ENSG00000143320	0	0	0.607	0.816	0.687
5	TWIST1	ENSG00000122691	0	0	0.609	0.779	0.554
5	ZFP36L1	ENSG00000185650	0	0	0.617	0.88	0.787
5	COL1A1	ENSG00000108821	0	0	0.628	1	0.937
5	DLX5	ENSG00000105880	0	0	0.66	0.312	0.056
5	NSG1	ENSG00000168824	0	0	0.662	0.373	0.069
5	TLE4	ENSG00000106829	0	0	0.666	0.708	0.526
5	CFH	ENSG00000000971	0	0	0.668	0.486	0.216
5	MSX2	ENSG00000120149	0	0	0.674	0.405	0.129
5	MEF2C	ENSG00000081189	0	0	0.68	0.693	0.467
5	COL3A1	ENSG00000168542	0	0	0.695	0.998	0.978
5	PCOLCE	ENSG00000106333	0	0	0.697	0.929	0.856
5	MDK	ENSG00000110492	0	0	0.766	0.97	0.698
5	APCDD1	ENSG00000154856	0	0	0.771	0.457	0.159
5	ID3		0	0	0.814	0.907	0.793
5	CRLF1	ENSG00000006016	0	0	0.858	0.738	0.336
5	MIR99AHG	ENSG00000215386	0	0	0.878	0.563	0.301
5	CXCL12	ENSG00000107562	0	0	0.889	0.695	0.398
5	PAPPA2	ENSG00000116183	0	0	0.893	0.515	0.16
5	CYTL1	ENSG00000170891	0	0	0.893	0.628	0.241
5	BMP5	ENSG00000112175	0	0	0.96	0.462	0.066
5	RSPO4	ENSG00000101282	0	0	0.968	0.394	0.01
5	CXCL14	ENSG00000145824	0	0	0.985	0.751	0.305
5	AHR	ENSG00000106546	0	0	0.995	0.554	0.203
5	MME	ENSG00000196549	0	0	1	0.565	0.156
5	SELENOP	ENSG00000250722	0	0	1.08	0.659	0.187
5	MSX1	ENSG00000163132	0	0	1.47	0.919	0.498
5	LUM	ENSG00000139329	0	0	1.55	0.847	0.538
5	SFRP2	ENSG00000145423	0	0	2.09	0.815	0.389
5	TBX3	ENSG00000135111	9.04e-307	5.24e-306	0.424	0.295	0.105
5	SEMA3A	ENSG00000075213	1.99e-306	1.14e-305	-0.552	0.058	0.355
5	LHFPL6	ENSG00000183722	5.9e-306	3.33e-305	-0.513	0.378	0.715
5	TMSB10	ENSG00000034510	2.97e-304	1.66e-303	0.324	0.994	0.981
5	IGSF10	ENSG00000152580	8.65e-301	4.77e-300	0.481	0.293	0.107
5	SPON1	ENSG00000262655	1.72e-300	9.35e-300	0.299	0.203	0.055
5	PLAGL1	ENSG00000118495	1.04e-295	5.62e-295	-0.505	0.204	0.515
5	UGP2	ENSG00000169764	5.21e-294	2.77e-293	-0.553	0.261	0.566
5	IL11RA	ENSG00000137070	1.63e-293	8.58e-293	0.472	0.831	0.703
5	EEF1B2		2e-293	1.04e-292	-0.374	0.822	0.934
5	COL2A1	ENSG00000139219	1.66e-290	8.53e-290	-1.99	0.163	0.451
5	SOX9	ENSG00000125398	1.05e-286	5.32e-286	-0.67	0.066	0.347
5	TGFBI	ENSG00000120708	5.44e-285	2.73e-284	-0.546	0.075	0.361
5	MMP16	ENSG00000156103	1.07e-283	5.34e-283	-0.538	0.219	0.521
5	LTBP4	ENSG00000090006	2.56e-281	1.26e-280	-0.523	0.382	0.668
5	RGS17	ENSG00000091844	2.42e-277	1.18e-276	0.465	0.285	0.109
5	SH3BGRL3	ENSG00000142669	6.42e-277	3.09e-276	-0.723	0.564	0.781
5	OLFML3	ENSG00000116774	2.81e-276	1.34e-275	0.49	0.747	0.59
5	HINT1	ENSG00000169567	3.08e-275	1.45e-274	-0.395	0.769	0.921
5	CCK	ENSG00000187094	8.85e-275	4.12e-274	0.846	0.112	0.02
5	BMP7	ENSG00000101144	4.73e-274	2.18e-273	0.448	0.274	0.102
5	APP	ENSG00000142192	5.57e-274	2.54e-273	-0.457	0.432	0.72
5	SOX6	ENSG00000110693	7.15e-272	3.23e-271	-0.536	0.04	0.303
5	LGALS1	ENSG00000100097	2.07e-269	9.26e-269	0.282	0.997	0.983
5	ISLR	ENSG00000167178	1.1e-267	4.86e-267	-0.521	0.305	0.596
5	JUN	ENSG00000177606	1.28e-267	5.62e-267	0.594	0.936	0.914
5	OMD	ENSG00000127083	9.86e-266	4.28e-265	0.343	0.187	0.052
5	RERG	ENSG00000134533	1.65e-265	7.11e-265	0.532	0.484	0.281
5	HHIP	ENSG00000164161	4.82e-264	2.05e-263	-0.647	0.067	0.335
5	RPS2	ENSG00000140988	7.05e-263	2.98e-262	-0.309	0.969	0.989
5	PREX2	ENSG00000046889	1.21e-261	5.07e-261	0.257	0.153	0.037
5	OSR2	ENSG00000164920	2.44e-261	1.01e-260	-0.45	0.194	0.504
5	NTRK2	ENSG00000148053	5.58e-261	2.29e-260	0.497	0.436	0.224
5	HSPA2	ENSG00000126803	6.46e-261	2.63e-260	0.63	0.554	0.376
5	NUPR1	ENSG00000176046	1.01e-258	4.08e-258	-0.477	0.138	0.427
5	SFRP1	ENSG00000104332	5.31e-257	2.12e-256	0.476	0.315	0.13
5	GAS2	ENSG00000148935	7.63e-257	3.03e-256	-0.547	0.052	0.312
5	DST	ENSG00000151914	2.39e-254	9.39e-254	-0.502	0.198	0.486
5	PTN	ENSG00000105894	3.85e-254	1.5e-253	-0.637	0.767	0.902
5	ARHGAP29	ENSG00000137962	4.79e-254	1.85e-253	0.501	0.426	0.223
5	PIEZO2	ENSG00000154864	9.12e-254	3.49e-253	-0.432	0.099	0.37
5	FIBIN	ENSG00000176971	1.01e-253	3.83e-253	-0.593	0.105	0.37
5	PBX1	ENSG00000185630	1.14e-253	4.3e-253	0.529	0.439	0.24
5	NDNF	ENSG00000173376	4.68e-253	1.75e-252	0.368	0.246	0.086
5	RPSA	ENSG00000168028	7.45e-253	2.76e-252	-0.289	0.905	0.966
5	MATN2	ENSG00000132561	7.51e-245	2.76e-244	-0.589	0.146	0.411
5	COL11A1	ENSG00000060718	3.27e-243	1.19e-242	-1.12	0.28	0.516
5	GAS1	ENSG00000180447	2.57e-242	9.29e-242	-0.516	0.447	0.712
5	EIF3E	ENSG00000104408	4.64e-242	1.67e-241	-0.35	0.693	0.874
5	JUND	ENSG00000130522	3.63e-239	1.29e-238	0.437	0.969	0.965
5	TMEM59L	ENSG00000105696	4.9e-236	1.73e-235	0.404	0.357	0.166
5	HTRA1	ENSG00000166033	1.4e-233	4.9e-233	-0.559	0.283	0.548
5	VIM	ENSG00000026025	8.05e-232	2.8e-231	0.301	0.999	0.992
5	PDPN	ENSG00000162493	1.92e-231	6.61e-231	-0.378	0.064	0.312
5	RORB	ENSG00000198963	5.78e-229	1.98e-228	0.271	0.165	0.046
5	PRSS23	ENSG00000150687	5.22e-226	1.77e-225	0.521	0.527	0.326
5	A1BG	ENSG00000121410	1.9e-225	6.39e-225	0.384	0.301	0.13
5	THBS1	ENSG00000137801	8.49e-225	2.84e-224	-0.517	0.115	0.367
5	PLOD2	ENSG00000152952	6.28e-224	2.09e-223	-0.369	0.114	0.371
5	C11orf96	ENSG00000187479	2.3e-223	7.59e-223	-0.867	0.198	0.463
5	FAM3C	ENSG00000196937	7.69e-223	2.52e-222	-0.371	0.311	0.588
5	FTL	ENSG00000087086	1.13e-222	3.69e-222	0.336	0.983	0.983
5	ANXA1	ENSG00000135046	8.33e-221	2.69e-220	-0.488	0.569	0.782
5	MEST	ENSG00000106484	4.58e-220	1.47e-219	-0.462	0.691	0.84
5	CST3	ENSG00000101439	1.5e-217	4.76e-217	0.479	0.768	0.732
5	PPIA	ENSG00000196262	1.72e-216	5.43e-216	-0.268	0.921	0.97
5	CSPG4	ENSG00000173546	2.92e-216	9.18e-216	-0.503	0.109	0.351
5	RGCC	ENSG00000102760	2.69e-215	8.39e-215	-0.722	0.319	0.572
5	OCIAD2	ENSG00000145247	1.32e-214	4.08e-214	-0.432	0.122	0.373
5	HAND2	ENSG00000164107	3.2e-212	9.83e-212	-0.315	0.04	0.267
5	RSPO3	ENSG00000146374	9.59e-212	2.93e-211	-0.564	0.038	0.257
5	APOE	ENSG00000130203	1.14e-211	3.47e-211	0.61	0.2	0.068
5	TM4SF1	ENSG00000169908	1.79e-206	5.41e-206	-0.471	0.108	0.352
5	DSTN	ENSG00000125868	3.56e-206	1.07e-205	-0.429	0.785	0.902
5	MIA	ENSG00000261857	6.39e-206	1.9e-205	-1.33	0.081	0.295
5	HHIP-AS1	ENSG00000248890	8.84e-205	2.61e-204	-0.329	0.098	0.339
5	GLI3	ENSG00000106571	1.17e-201	3.43e-201	-0.353	0.273	0.551
5	PMP22	ENSG00000109099	2.59e-201	7.56e-201	-0.371	0.707	0.865
5	FLRT3	ENSG00000125848	3.03e-201	8.77e-201	0.463	0.297	0.136
5	DCN	ENSG00000011465	2.37e-199	6.82e-199	0.338	0.867	0.682
5	YBX3	ENSG00000060138	3.81e-199	1.09e-198	-0.457	0.523	0.733
5	LIMCH1	ENSG00000064042	4.83e-198	1.37e-197	-0.353	0.156	0.409
5	COL14A1	ENSG00000187955	7.34e-198	2.07e-197	0.373	0.799	0.647
5	ZNF385A	ENSG00000161642	2.22e-196	6.24e-196	-0.351	0.051	0.268
5	EMX2	ENSG00000170370	8.21e-196	2.29e-195	0.459	0.35	0.18
5	EBF3	ENSG00000108001	3.68e-195	1.02e-194	-0.349	0.022	0.223
5	EMX2OS	ENSG00000229847	6.62e-195	1.82e-194	0.325	0.249	0.104
5	CCDC102B	ENSG00000150636	2.51e-194	6.87e-194	0.285	0.185	0.063
5	PLCE1	ENSG00000138193	3.01e-193	8.2e-193	-0.296	0.082	0.311
5	GLIPR2	ENSG00000122694	1.77e-192	4.79e-192	-0.366	0.177	0.429
5	ANKH	ENSG00000154122	3.27e-192	8.79e-192	-0.333	0.084	0.309
5	TPT1	ENSG00000133112	8.7e-188	2.33e-187	-0.254	0.993	0.995
5	NCAM1	ENSG00000149294	2.24e-187	5.95e-187	-0.313	0.042	0.246
5	FOSB	ENSG00000125740	3.24e-187	8.57e-187	0.493	0.857	0.841
5	EZR	ENSG00000092820	5.23e-186	1.37e-185	-0.484	0.308	0.564
5	KCNS3	ENSG00000170745	2e-184	5.22e-184	0.259	0.185	0.064
5	PERP	ENSG00000112378	3.62e-184	9.41e-184	-0.282	0.061	0.272
5	BOC	ENSG00000144857	7.24e-184	1.87e-183	-0.351	0.415	0.676
5	RPL37A	ENSG00000197756	2.1e-183	5.4e-183	-0.307	0.944	0.973
5	DAB2	ENSG00000153071	8.53e-183	2.18e-182	-0.437	0.311	0.555
5	LRRN4CL	ENSG00000177363	1.42e-182	3.61e-182	-0.366	0.079	0.295
5	IER2	ENSG00000160888	4.96e-182	1.25e-181	0.487	0.915	0.884
5	PAMR1	ENSG00000149090	3.82e-181	9.58e-181	-0.291	0.007	0.188
5	COL9A2	ENSG00000049089	5.04e-180	1.26e-179	-1.25	0.151	0.356
5	PSD3	ENSG00000156011	2.31e-179	5.74e-179	-0.286	0.117	0.345
5	CLIC1	ENSG00000231313	2.34e-179	5.79e-179	-0.385	0.56	0.769
5	RNF152	ENSG00000176641	3.33e-179	8.17e-179	0.266	0.143	0.043
5	ITGA1	ENSG00000213949	3.68e-178	9e-178	0.295	0.173	0.059
5	GPSM2	ENSG00000121957	2.11e-175	5.14e-175	-0.318	0.165	0.402
5	SPOCK3	ENSG00000196104	3.4e-174	8.21e-174	-0.448	0.066	0.267
5	WIF1	ENSG00000156076	5.99e-174	1.44e-173	0.631	0.447	0.279
5	SCARA3	ENSG00000168077	2.16e-173	5.15e-173	-0.419	0.124	0.341
5	CSGALNACT1	ENSG00000147408	1.25e-171	2.98e-171	-0.287	0.058	0.26
5	TPPP3	ENSG00000159713	2.27e-170	5.38e-170	-0.911	0.107	0.308
5	ID4	ENSG00000172201	1.33e-169	3.12e-169	0.491	0.723	0.627
5	DMKN	ENSG00000161249	5.53e-169	1.3e-168	-0.259	0.02	0.199
5	RARRES2	ENSG00000106538	7.34e-169	1.71e-168	0.483	0.596	0.452
5	ENO1	ENSG00000074800	1.55e-168	3.59e-168	-0.407	0.51	0.718
5	FABP3	ENSG00000121769	1.71e-168	3.94e-168	-0.507	0.017	0.194
5	FOXP2	ENSG00000128573	1.75e-168	4e-168	-0.254	0.022	0.2
5	FSTL1	ENSG00000163430	8.91e-168	2.03e-167	-0.445	0.778	0.893
5	RPS26	ENSG00000197728	1.7e-167	3.87e-167	-0.377	0.875	0.934
5	UCHL1	ENSG00000154277	2.33e-167	5.26e-167	-0.366	0.124	0.341
5	LHX2	ENSG00000106689	2.5e-167	5.62e-167	0.472	0.398	0.242
5	ANK3	ENSG00000151150	2.67e-167	5.98e-167	-0.322	0.042	0.228
5	UBE2S	ENSG00000108106	1.31e-164	2.92e-164	0.442	0.792	0.771
5	ITGA10	ENSG00000143127	1.72e-164	3.81e-164	-0.422	0.026	0.202
5	ANGPTL2	ENSG00000136859	1.86e-163	4.09e-163	-0.335	0.114	0.324
5	ARPC1B	ENSG00000130429	3.27e-163	7.18e-163	-0.359	0.232	0.462
5	CPNE8	ENSG00000139117	2.67e-161	5.83e-161	-0.262	0.053	0.244
5	KLF6	ENSG00000067082	3.69e-160	8.01e-160	-0.369	0.39	0.631
5	ABLIM1	ENSG00000099204	6.7e-160	1.45e-159	-0.297	0.088	0.291
5	PFN2	ENSG00000070087	2.06e-159	4.43e-159	0.481	0.557	0.443
5	TENT5A	ENSG00000112773	2.23e-159	4.78e-159	0.488	0.426	0.271
5	ADAMTSL3	ENSG00000156218	4.25e-158	9.06e-158	-0.253	0.027	0.201
5	MICOS10	ENSG00000173436	3.02e-157	6.4e-157	-0.286	0.523	0.747
5	PPP1R15A	ENSG00000087074	1.23e-154	2.6e-154	0.44	0.785	0.75
5	SRPX2	ENSG00000102359	2.07e-154	4.35e-154	-0.266	0.075	0.266
5	SLC25A6	ENSG00000169100	4.24e-154	8.87e-154	-0.251	0.704	0.874
5	CDO1	ENSG00000129596	5.16e-154	1.07e-153	-0.291	0.117	0.324
5	ITGA5	ENSG00000161638	1.79e-152	3.7e-152	-0.261	0.107	0.311
5	TFPI2	ENSG00000105825	9.98e-152	2.06e-151	0.303	0.165	0.06
[truncated: 10,757 more rows]
