# Supplementary material for: The embryonic origins of site-specific arthritis
Source: Nat Immunol. 2026 Jun 8;27(7):1390–403. doi: 10.1038/s41590-026-02542-2 (PMC13310765; doi:10.1038/s41590-026-02542-2)
Supplement: Supplementary file 9 — Top markers for ‘stromal cells 2’ embedding (Fig. 2a and Extended Data Fig. 2d). [file 41590_2026_2542_MOESM9_ESM.xlsx]

## Sheet: Sheet 1
p_val	avg_log2FC	pct.1	pct.2	p_val_adj	cluster	gene
1.34921e-06	0.556075	0.374	0.342	0.0492517	APOE+_stromal	SMARCC1
1.34414e-06	-3.09319	0.001	0.019	0.0490664	APOE+_stromal	PROK2
1.33708e-06	-0.534297	0.087	0.131	0.0488086	APOE+_stromal	RTN4R
1.31003e-06	-1.71178	0.006	0.027	0.0478214	APOE+_stromal	KLHDC9
1.30799e-06	0.511975	0.386	0.35	0.0477468	APOE+_stromal	GCSH
1.30399e-06	-0.364	0.11	0.159	0.0476007	APOE+_stromal	SLC35B3
1.29481e-06	-0.559753	0.046	0.082	0.0472657	APOE+_stromal	ANKAR
1.2924e-06	-0.262738	0.139	0.191	0.0471779	APOE+_stromal	COQ9
1.29031e-06	1.26422	0.035	0.018	0.0471014	APOE+_stromal	FGF10-AS1
1.28168e-06	0.261496	0.428	0.367	0.0467866	APOE+_stromal	SFRP2
1.28032e-06	-0.254817	0.036	0.07	0.0467369	APOE+_stromal	TNK2
1.27367e-06	-0.114701	0.196	0.261	0.0464941	APOE+_stromal	TMEM39A
1.2655e-06	0.60289	0.437	0.418	0.046196	APOE+_stromal	UBL3
1.26272e-06	-1.43949	0.004	0.024	0.0460945	APOE+_stromal	PCLO
1.25958e-06	-0.628774	0.019	0.046	0.0459797	APOE+_stromal	SYTL4
1.2556e-06	-0.151925	0.172	0.234	0.0458344	APOE+_stromal	OSBP
1.25426e-06	-0.761752	0.025	0.055	0.0457854	APOE+_stromal	DDIT4L
1.24909e-06	-0.123905	0.281	0.357	0.0455969	APOE+_stromal	FLNB
1.24628e-06	-1.97016	0.008	0.03	0.0454942	APOE+_stromal	MCOLN3
1.24537e-06	0.825661	0.151	0.114	0.0454609	APOE+_stromal	STK38
1.24451e-06	-3.2196	0.005	0.025	0.0454295	APOE+_stromal	TRH
1.23873e-06	1.65778	0.048	0.027	0.0452184	APOE+_stromal	LRRC2
1.23833e-06	-0.151807	0.418	0.495	0.0452041	APOE+_stromal	CDV3
1.23157e-06	-0.933933	0.009	0.032	0.0449572	APOE+_stromal	SYNGR2
1.23111e-06	-0.232027	0.097	0.145	0.0449403	APOE+_stromal	WDR47
1.22687e-06	-2.43137	0.002	0.02	0.0447858	APOE+_stromal	NCEH1
1.22496e-06	-0.277412	0.137	0.192	0.0447159	APOE+_stromal	ALG13
1.22078e-06	-0.361937	0.085	0.13	0.0445633	APOE+_stromal	PHETA2
1.21645e-06	1.37326	0.053	0.031	0.0444051	APOE+_stromal	KCNMB2
1.21532e-06	-0.156621	0.201	0.266	0.044364	APOE+_stromal	NAGK
1.21158e-06	-0.188527	0.258	0.329	0.0442274	APOE+_stromal	ZBTB10
1.20423e-06	-0.285049	0.121	0.173	0.0439593	APOE+_stromal	EMC1
1.20239e-06	-0.45538	0.081	0.125	0.0438922	APOE+_stromal	MYO6
1.1959e-06	-0.203748	0.151	0.21	0.0436553	APOE+_stromal	ZCCHC8
1.19158e-06	-0.156784	0.138	0.194	0.0434973	APOE+_stromal	VKORC1L1
1.19e-06	0.440913	0.262	0.212	0.0434398	APOE+_stromal	KHDRBS3
1.18916e-06	-0.244894	0.17	0.23	0.043409	APOE+_stromal	CABIN1
1.17365e-06	-0.190287	0.116	0.168	0.042843	APOE+_stromal	RB1
1.17289e-06	-1.77539	0.016	0.042	0.0428152	APOE+_stromal	KBTBD8
1.17207e-06	-0.269745	0.119	0.169	0.0427853	APOE+_stromal	GOLGA5
1.17155e-06	-0.123958	0.133	0.19	0.0427662	APOE+_stromal	AGGF1
1.16741e-06	-0.395295	0.063	0.104	0.0426153	APOE+_stromal	ITGA9-AS1
1.15824e-06	-0.192442	0.187	0.248	0.0422803	APOE+_stromal	UGGT2
1.15794e-06	-0.643335	0.02	0.048	0.0422694	APOE+_stromal	HIVEP3
1.15489e-06	-0.183617	0.197	0.263	0.0421582	APOE+_stromal	CTSA
1.13553e-06	-0.163477	0.138	0.193	0.0414513	APOE+_stromal	STAMBP
1.13096e-06	-1.01165	0.017	0.043	0.0412847	APOE+_stromal	DMD
1.13047e-06	-0.472456	0.064	0.105	0.0412667	APOE+_stromal	TBC1D10A
1.12943e-06	-0.301448	0.194	0.256	0.0412286	APOE+_stromal	HCG18
1.12897e-06	-2.10835	0.008	0.031	0.0412118	APOE+_stromal	MTUS2
1.12766e-06	-0.103178	0.356	0.437	0.0411642	APOE+_stromal	FGD5-AS1
1.12404e-06	-0.325069	0.111	0.162	0.0410318	APOE+_stromal	CERS1
1.12154e-06	-1.1592	0.011	0.034	0.0409407	APOE+_stromal	ZBTB7B
1.12138e-06	-0.10275	0.211	0.275	0.0409348	APOE+_stromal	NUP58
1.11823e-06	-4.11762	0.001	0.019	0.04082	APOE+_stromal	IL6R
1.09389e-06	-0.146285	0.207	0.273	0.0399314	APOE+_stromal	IFI6
1.09151e-06	-0.119096	0.431	0.512	0.0398444	APOE+_stromal	CAPNS1
1.09052e-06	-0.362924	0.086	0.132	0.0398083	APOE+_stromal	APOOL
1.0848e-06	-1.81391	0.009	0.032	0.0395996	APOE+_stromal	ODF3L1
1.0795e-06	-0.127614	0.238	0.307	0.0394059	APOE+_stromal	FASTK
1.07588e-06	-1.19145	0.007	0.029	0.0392738	APOE+_stromal	GLRB
1.07158e-06	-0.187713	0.127	0.181	0.0391169	APOE+_stromal	PIGH
1.069e-06	0.567358	0.121	0.085	0.0390229	APOE+_stromal	ACTA2
1.06582e-06	-0.484142	0.087	0.132	0.0389068	APOE+_stromal	RGMB
1.05704e-06	-0.163001	0.157	0.215	0.0385861	APOE+_stromal	DDX49
1.04969e-06	0.753834	0.202	0.161	0.0383178	APOE+_stromal	ADAMTS5
1.02502e-06	-0.658243	0.047	0.084	0.0374174	APOE+_stromal	TXNDC16
1.0222e-06	0.333696	0.646	0.652	0.0373142	APOE+_stromal	CFDP1
1.02047e-06	-0.301091	0.093	0.139	0.0372514	APOE+_stromal	ADCK2
1.01442e-06	-0.822824	0.026	0.056	0.0370304	APOE+_stromal	LRRC34
1.01392e-06	-0.731374	0.021	0.05	0.0370122	APOE+_stromal	HERC3
1.01288e-06	-0.309347	0.025	0.055	0.0369741	APOE+_stromal	PRR34-AS1
1.01282e-06	-0.416113	0.051	0.09	0.036972	APOE+_stromal	TIMM21
1.00739e-06	1.27267	0.017	0.006	0.0367738	APOE+_stromal	SLITRK2
1.00534e-06	-0.190307	0.11	0.164	0.036699	APOE+_stromal	ZDHHC6
1.00089e-06	-0.16703	0.153	0.212	0.0365364	APOE+_stromal	MBD2
9.88629e-07	-0.134776	0.325	0.404	0.0360889	APOE+_stromal	TRIP11
9.70167e-07	0.674927	0.119	0.083	0.035415	APOE+_stromal	C1QTNF7
9.69167e-07	-1.83039	0.01	0.033	0.0353785	APOE+_stromal	PLAC1
9.68786e-07	-0.123525	0.307	0.386	0.0353646	APOE+_stromal	LARS
9.66561e-07	-3.37984	0.001	0.019	0.0352833	APOE+_stromal	SH3TC1
9.64137e-07	-1.23235	0.023	0.051	0.0351948	APOE+_stromal	EPAS1
9.63172e-07	-0.283461	0.098	0.147	0.0351596	APOE+_stromal	CEP112
9.56811e-07	-0.184244	0.127	0.181	0.0349274	APOE+_stromal	WDFY1
9.56686e-07	-0.284158	0.231	0.294	0.0349229	APOE+_stromal	PRSS23
9.54673e-07	-1.16536	0.01	0.033	0.0348494	APOE+_stromal	SPATA13
9.53315e-07	-0.115313	0.444	0.544	0.0347998	APOE+_stromal	ARID4B
9.45761e-07	-1.9279	0.006	0.028	0.034524	APOE+_stromal	NFE2L3
9.41437e-07	-0.418049	0.045	0.082	0.0343662	APOE+_stromal	DNALI1
9.37206e-07	-0.162347	0.362	0.446	0.0342118	APOE+_stromal	GLUL
9.36512e-07	0.184737	0.873	0.899	0.0341864	APOE+_stromal	OST4
9.34432e-07	-0.793867	0.072	0.113	0.0341105	APOE+_stromal	TENM1
9.32997e-07	-1.63575	0.008	0.031	0.0340581	APOE+_stromal	PRR5L
9.2025e-07	-0.232756	0.132	0.186	0.0335928	APOE+_stromal	ADAM9
9.15893e-07	-0.343496	0.072	0.117	0.0334338	APOE+_stromal	PCGF5
9.14656e-07	0.914295	0.034	0.017	0.0333886	APOE+_stromal	FREM1
9.05861e-07	-0.224328	0.231	0.299	0.0330675	APOE+_stromal	JMJD6
9.04936e-07	-0.125774	0.208	0.275	0.0330338	APOE+_stromal	WDR61
9.00903e-07	-2.66143	0.004	0.024	0.0328866	APOE+_stromal	GABRB2
9.00023e-07	-0.751013	0.044	0.079	0.0328544	APOE+_stromal	AP001816.1
8.99528e-07	-0.220439	0.16	0.22	0.0328364	APOE+_stromal	GGH
8.95412e-07	0.455692	0.443	0.415	0.0326861	APOE+_stromal	TRAPPC2L
8.95276e-07	-0.132258	0.685	0.785	0.0326812	APOE+_stromal	TRMT112
8.94525e-07	-1.27338	0.002	0.021	0.0326538	APOE+_stromal	FAM47E
8.78769e-07	-0.104394	0.211	0.282	0.0320786	APOE+_stromal	PSMF1
8.73463e-07	-0.104524	0.119	0.173	0.0318849	APOE+_stromal	PEMT
8.69454e-07	-0.407792	0.103	0.153	0.0317386	APOE+_stromal	TMUB1
8.67936e-07	-0.916554	0.051	0.089	0.0316831	APOE+_stromal	CYB5D2
8.60115e-07	-0.651623	0.036	0.07	0.0313976	APOE+_stromal	SLC39A8
8.4779e-07	-0.285347	0.488	0.564	0.0309477	APOE+_stromal	DAB2
8.47633e-07	0.681427	0.251	0.21	0.030942	APOE+_stromal	IGF2BP3
8.43828e-07	1.17811	0.063	0.038	0.0308031	APOE+_stromal	AL121821.2
8.43039e-07	-0.104542	0.294	0.373	0.0307743	APOE+_stromal	TNRC6A
8.42813e-07	-1.67605	0.007	0.029	0.030766	APOE+_stromal	CRYGD
8.29899e-07	-0.224104	0.355	0.433	0.0302946	APOE+_stromal	METRNL
8.29423e-07	-0.1173	0.882	0.94	0.0302773	APOE+_stromal	HNRNPA2B1
8.27742e-07	-0.149538	0.173	0.234	0.0302159	APOE+_stromal	XPA
8.25818e-07	-0.100771	0.272	0.352	0.0301457	APOE+_stromal	NDUFS3
8.23588e-07	-0.622315	0.076	0.119	0.0300643	APOE+_stromal	SLC38A6
8.22629e-07	-0.286654	0.132	0.187	0.0300293	APOE+_stromal	UPF3B
8.12303e-07	0.878409	0.044	0.023	0.0296523	APOE+_stromal	REPS2
8.12215e-07	-0.205401	0.182	0.244	0.0296491	APOE+_stromal	NTMT1
8.01642e-07	-0.197475	0.094	0.143	0.0292631	APOE+_stromal	DRAM2
7.96504e-07	-4.02733	0.001	0.02	0.0290756	APOE+_stromal	HR
7.943e-07	0.248932	0.704	0.728	0.0289951	APOE+_stromal	GPX4
7.82361e-07	-0.235113	0.095	0.145	0.0285593	APOE+_stromal	GNB5
7.73112e-07	-0.182649	0.484	0.559	0.0282217	APOE+_stromal	FBLN2
7.67352e-07	-0.121553	0.327	0.408	0.0280114	APOE+_stromal	CTDNEP1
7.65365e-07	-0.474402	0.092	0.139	0.0279389	APOE+_stromal	MSH3
7.5523e-07	-0.147322	0.086	0.133	0.0275689	APOE+_stromal	METTL15
7.46104e-07	-0.1723	0.324	0.403	0.0272358	APOE+_stromal	ANKRD10
7.43643e-07	0.551973	0.439	0.423	0.0271459	APOE+_stromal	RNF24
7.37162e-07	-0.126668	0.435	0.528	0.0269094	APOE+_stromal	RDX
7.36684e-07	-1.8604	0.008	0.031	0.0268919	APOE+_stromal	SLC44A4
7.2161e-07	-0.124959	0.123	0.179	0.0263417	APOE+_stromal	PHKB
7.20941e-07	1.70935	0.018	0.007	0.0263172	APOE+_stromal	AC106739.1
7.202e-07	0.573194	0.237	0.19	0.0262902	APOE+_stromal	TMEM119
7.18793e-07	-0.129502	0.397	0.484	0.0262388	APOE+_stromal	YTHDC1
7.17992e-07	-0.80318	0.023	0.053	0.0262096	APOE+_stromal	CHDH
7.15493e-07	-4.86285	0.001	0.018	0.0261184	APOE+_stromal	PTH2R
7.14182e-07	1.26336	0.075	0.048	0.0260705	APOE+_stromal	AJUBA
7.11687e-07	-0.948929	0.019	0.047	0.0259794	APOE+_stromal	NPIPB15
7.09925e-07	-0.149883	0.334	0.417	0.0259151	APOE+_stromal	ROCK1
7.05933e-07	-0.383472	0.208	0.269	0.0257694	APOE+_stromal	PIK3R3
7.00101e-07	0.222235	0.736	0.765	0.0255565	APOE+_stromal	SNRPD2
6.99941e-07	-0.14994	0.384	0.461	0.0255507	APOE+_stromal	KRAS
6.99491e-07	-1.30678	0.026	0.056	0.0255342	APOE+_stromal	LINC01116
6.95362e-07	-0.103346	0.309	0.389	0.0253835	APOE+_stromal	TMEM106B
6.93136e-07	-0.2013	0.175	0.239	0.0253023	APOE+_stromal	RAI14
6.9107e-07	-0.609628	0.074	0.117	0.0252268	APOE+_stromal	SLC9A1
6.89154e-07	-0.307471	0.087	0.135	0.0251569	APOE+_stromal	ZBTB4
6.8755e-07	-1.58871	0.011	0.035	0.0250983	APOE+_stromal	CABLES1
6.85956e-07	1.9714	0.01	0.003	0.0250401	APOE+_stromal	NR6A1
6.82512e-07	-0.672067	0.046	0.083	0.0249144	APOE+_stromal	ABCA2
6.7803e-07	1.30421	0.03	0.014	0.0247508	APOE+_stromal	B4GALNT1
6.77159e-07	-0.362226	0.198	0.259	0.024719	APOE+_stromal	ANK2
6.74128e-07	-0.585024	0.056	0.095	0.0246084	APOE+_stromal	C1RL
6.67001e-07	-0.285051	0.154	0.213	0.0243482	APOE+_stromal	ARFIP2
6.63741e-07	-1.999	0.008	0.031	0.0242292	APOE+_stromal	NR1D1
6.62434e-07	-0.429817	0.048	0.086	0.0241815	APOE+_stromal	CASTOR1
6.6213e-07	0.282407	0.747	0.76	0.0241704	APOE+_stromal	NREP
6.60906e-07	-0.928184	0.024	0.054	0.0241257	APOE+_stromal	GCH1
6.56419e-07	-0.455146	0.08	0.125	0.0239619	APOE+_stromal	PCYT1A
6.51353e-07	-0.346689	0.087	0.135	0.023777	APOE+_stromal	PGM2L1
6.47496e-07	-2.8882	0.002	0.021	0.0236362	APOE+_stromal	LINC01479
6.47158e-07	-0.151163	0.241	0.318	0.0236239	APOE+_stromal	SWI5
6.46954e-07	-1.18384	0.028	0.06	0.0236164	APOE+_stromal	HES6
6.40298e-07	-0.353074	0.072	0.117	0.0233734	APOE+_stromal	SPOPL
6.37608e-07	-0.885007	0.037	0.071	0.0232752	APOE+_stromal	TRADD
6.37589e-07	-0.124899	0.248	0.322	0.0232745	APOE+_stromal	GNB4
6.34669e-07	-0.263759	0.19	0.251	0.0231679	APOE+_stromal	TIMM9
6.3201e-07	-0.808642	0.018	0.047	0.0230709	APOE+_stromal	GALNT12
6.22868e-07	-1.2941	0.027	0.058	0.0227372	APOE+_stromal	LINC01315
6.19917e-07	-1.22738	0.019	0.047	0.0226295	APOE+_stromal	LAMA5
6.16101e-07	-0.115221	0.391	0.481	0.0224901	APOE+_stromal	EIF6
5.96744e-07	-0.149101	0.196	0.259	0.0217835	APOE+_stromal	POLR3D
5.94527e-07	-0.528789	0.044	0.082	0.0217026	APOE+_stromal	DDB2
5.93358e-07	-0.168273	0.355	0.432	0.0216599	APOE+_stromal	CITED2
5.89808e-07	-0.228057	0.132	0.187	0.0215303	APOE+_stromal	TBL2
5.89147e-07	-0.174124	0.12	0.175	0.0215062	APOE+_stromal	PPP5C
5.86124e-07	-0.510169	0.07	0.114	0.0213959	APOE+_stromal	BTD
5.81543e-07	-4.68671	0.001	0.019	0.0212286	APOE+_stromal	GFAP
5.80613e-07	-0.174046	0.185	0.249	0.0211947	APOE+_stromal	CALCOCO2
5.76656e-07	-2.49015	0.004	0.024	0.0210502	APOE+_stromal	C3orf52
5.72197e-07	-0.177043	0.139	0.195	0.0208875	APOE+_stromal	MGAT4B
5.68877e-07	0.147819	0.937	0.957	0.0207663	APOE+_stromal	RPL38
5.65543e-07	-0.20649	0.15	0.206	0.0206446	APOE+_stromal	AGPAT5
5.63034e-07	0.699572	0.305	0.263	0.020553	APOE+_stromal	LRRC42
5.56653e-07	-0.617957	0.06	0.101	0.0203201	APOE+_stromal	ARFGEF2
5.5017e-07	-0.163294	0.191	0.257	0.0200834	APOE+_stromal	PPM1K
5.48394e-07	-0.701178	0.037	0.071	0.0200186	APOE+_stromal	AHCYL2
5.46865e-07	-0.133662	0.439	0.534	0.0199628	APOE+_stromal	IMPDH2
5.37377e-07	-0.961126	0.017	0.045	0.0196164	APOE+_stromal	STBD1
5.32803e-07	-0.171652	0.158	0.219	0.0194494	APOE+_stromal	MTX1
5.27747e-07	-0.172916	0.115	0.169	0.0192649	APOE+_stromal	ADPRHL2
5.25145e-07	-0.168166	0.225	0.294	0.0191699	APOE+_stromal	VEZT
5.16392e-07	-1.9489	0.005	0.026	0.0188504	APOE+_stromal	SILC1
5.10339e-07	-0.240904	0.16	0.221	0.0186294	APOE+_stromal	TMEM214
5.08544e-07	-0.292468	0.746	0.789	0.0185639	APOE+_stromal	NFIA
5.07262e-07	-0.257068	0.315	0.39	0.0185171	APOE+_stromal	TOB2
5.05517e-07	0.877017	0.139	0.101	0.0184534	APOE+_stromal	KLF9
5.04891e-07	-0.458743	0.058	0.1	0.0184305	APOE+_stromal	PLEKHF2
5.03613e-07	-0.115058	0.201	0.27	0.0183839	APOE+_stromal	IMMP1L
5.00989e-07	-0.175164	0.093	0.144	0.0182881	APOE+_stromal	TMTC1
4.94119e-07	-0.257082	0.15	0.207	0.0180373	APOE+_stromal	TAPBP
4.94014e-07	-0.243533	0.145	0.201	0.0180335	APOE+_stromal	EIF3J-DT
4.93095e-07	-0.18005	0.118	0.172	0.0179999	APOE+_stromal	TRIM59
4.89392e-07	-0.107844	0.33	0.412	0.0178648	APOE+_stromal	TPGS1
4.88524e-07	-0.119735	0.357	0.436	0.0178331	APOE+_stromal	TLN1
4.83449e-07	-1.07321	0.011	0.036	0.0176478	APOE+_stromal	AC090152.1
4.7979e-07	-0.183634	0.198	0.262	0.0175143	APOE+_stromal	GGCT
4.78141e-07	-3.02921	0.012	0.037	0.017454	APOE+_stromal	KRT18
4.77328e-07	-0.198211	0.267	0.344	0.0174244	APOE+_stromal	DNAJC10
4.72193e-07	0.879078	0.094	0.062	0.0172369	APOE+_stromal	ADAMTSL1
4.70406e-07	1.12713	0.032	0.015	0.0171717	APOE+_stromal	ADA
4.70243e-07	0.367306	0.411	0.367	0.0171657	APOE+_stromal	BICC1
4.64992e-07	-0.139156	0.318	0.402	0.0169741	APOE+_stromal	PSMC1
4.58884e-07	-0.193546	0.243	0.316	0.0167511	APOE+_stromal	SPSB3
4.56142e-07	-0.211085	0.219	0.289	0.016651	APOE+_stromal	CDK5RAP3
4.55304e-07	-0.443091	0.252	0.313	0.0166204	APOE+_stromal	KDM6B
4.40583e-07	-1.52481	0.008	0.031	0.0160831	APOE+_stromal	B4GALT1-AS1
4.39989e-07	-0.267748	0.177	0.239	0.0160613	APOE+_stromal	CISD1
4.36572e-07	-0.108916	0.165	0.228	0.0159366	APOE+_stromal	NUB1
4.32406e-07	-0.298962	0.265	0.333	0.0157845	APOE+_stromal	ERVK3-1
4.25783e-07	-0.118702	0.092	0.142	0.0155428	APOE+_stromal	ARPIN
4.237e-07	0.59296	0.379	0.342	0.0154668	APOE+_stromal	DNM3OS
4.19868e-07	-0.204705	0.237	0.308	0.0153269	APOE+_stromal	PLEKHA3
4.19032e-07	-2.10596	0.006	0.028	0.0152964	APOE+_stromal	AC009236.1
4.14962e-07	-1.48819	0.015	0.042	0.0151478	APOE+_stromal	STAT5A
4.14504e-07	-0.394491	0.094	0.143	0.015131	APOE+_stromal	ARHGAP17
4.10872e-07	-0.198847	0.319	0.401	0.0149985	APOE+_stromal	POLR2A
4.06317e-07	-0.172827	0.113	0.168	0.0148322	APOE+_stromal	SCNM1
4.05066e-07	-1.45188	0.011	0.037	0.0147865	APOE+_stromal	KRT8
4.0306e-07	-0.663017	0.059	0.1	0.0147133	APOE+_stromal	LINC00511
3.97556e-07	-0.579794	0.07	0.114	0.0145124	APOE+_stromal	SLC41A1
3.96846e-07	-0.321422	0.14	0.197	0.0144865	APOE+_stromal	AKT3
3.89313e-07	-0.229801	0.188	0.253	0.0142115	APOE+_stromal	DAZAP2
3.88718e-07	-0.239804	0.193	0.26	0.0141898	APOE+_stromal	CHMP4A
3.88277e-07	-0.216537	0.118	0.171	0.0141737	APOE+_stromal	MGAT2
3.88265e-07	-0.201343	0.177	0.239	0.0141732	APOE+_stromal	MAX
3.8804e-07	-2.51578	0.004	0.024	0.014165	APOE+_stromal	CLSTN2
3.87681e-07	-0.535027	0.072	0.117	0.0141519	APOE+_stromal	SREBF1
3.8716e-07	-0.84224	0.053	0.093	0.0141329	APOE+_stromal	P2RX4
3.85965e-07	-0.145992	0.34	0.43	0.0140893	APOE+_stromal	ORMDL1
3.84634e-07	-1.96247	0.008	0.031	0.0140407	APOE+_stromal	FAM43B
3.84017e-07	1.69902	0.022	0.009	0.0140182	APOE+_stromal	LINC00877
3.82224e-07	-0.618137	0.108	0.159	0.0139527	APOE+_stromal	PTCH1
3.7841e-07	-0.100681	0.332	0.415	0.0138135	APOE+_stromal	MPC1
3.7828e-07	1.72203	0.012	0.004	0.0138087	APOE+_stromal	AC107072.2
3.74436e-07	-0.157033	0.359	0.446	0.0136684	APOE+_stromal	RTN3
3.71637e-07	-1.87012	0.002	0.022	0.0135662	APOE+_stromal	MPP7
3.67979e-07	-0.124714	0.243	0.316	0.0134327	APOE+_stromal	CDC73
3.65803e-07	-0.794983	0.029	0.062	0.0133533	APOE+_stromal	WNK2
3.62646e-07	0.518561	0.367	0.321	0.013238	APOE+_stromal	TP53I3
3.61326e-07	-0.145322	0.149	0.211	0.0131899	APOE+_stromal	FH
3.6016e-07	1.42598	0.019	0.007	0.0131473	APOE+_stromal	PHF21B
3.57798e-07	0.650065	0.251	0.206	0.013061	APOE+_stromal	RSRC1
3.5687e-07	-0.177451	0.162	0.225	0.0130272	APOE+_stromal	FAM3A
3.55999e-07	-0.549301	0.04	0.077	0.0129954	APOE+_stromal	RASA3
3.53807e-07	-0.196589	0.229	0.302	0.0129154	APOE+_stromal	GRB2
3.49348e-07	0.443902	0.552	0.541	0.0127526	APOE+_stromal	NDUFA12
3.4778e-07	-2.50547	0.003	0.023	0.0126954	APOE+_stromal	LGR6
3.47393e-07	-0.423401	0.114	0.167	0.0126812	APOE+_stromal	NABP1
3.4729e-07	0.772992	0.167	0.125	0.0126775	APOE+_stromal	CACHD1
3.38599e-07	-0.467687	0.063	0.106	0.0123602	APOE+_stromal	WNT5B
3.36248e-07	0.938106	0.087	0.056	0.0122744	APOE+_stromal	ARHGAP18
3.33131e-07	-1.99119	0.006	0.028	0.0121606	APOE+_stromal	UCP2
3.31629e-07	-0.48174	0.089	0.137	0.0121058	APOE+_stromal	CTSO
3.3125e-07	-0.89564	0.036	0.071	0.0120919	APOE+_stromal	GPT2
3.30871e-07	-2.73399	0.006	0.028	0.0120781	APOE+_stromal	STX11
3.30193e-07	-0.296502	0.087	0.136	0.0120534	APOE+_stromal	FUZ
3.29214e-07	0.689493	0.246	0.2	0.0120176	APOE+_stromal	RAC3
3.27141e-07	-0.172107	0.289	0.366	0.011942	APOE+_stromal	TGOLN2
3.25761e-07	-3.88423	0.001	0.019	0.0118916	APOE+_stromal	VIPR1
3.24434e-07	-0.231319	0.22	0.288	0.0118431	APOE+_stromal	GOLGA3
3.23792e-07	1.43025	0.042	0.022	0.0118197	APOE+_stromal	TRIM36
3.22927e-07	-1.42414	0.013	0.04	0.0117881	APOE+_stromal	KIF13B
3.22699e-07	-0.247615	0.311	0.392	0.0117798	APOE+_stromal	PXDC1
3.15849e-07	-0.302993	0.315	0.391	0.0115298	APOE+_stromal	DDIT4
3.14008e-07	-0.197875	0.164	0.228	0.0114625	APOE+_stromal	FANCL
3.09896e-07	0.541587	0.329	0.282	0.0113124	APOE+_stromal	SNAI2
3.096e-07	-0.302581	0.997	0.923	0.0113016	APOE+_stromal	COL1A1
3.09015e-07	-0.796206	0.047	0.086	0.0112803	APOE+_stromal	PDK1
3.06846e-07	-0.11663	0.227	0.297	0.0112011	APOE+_stromal	CDC42BPA
3.06201e-07	-0.184455	0.136	0.195	0.0111776	APOE+_stromal	RNF213
3.05544e-07	-0.261798	0.171	0.236	0.0111536	APOE+_stromal	SLC27A3
3.05476e-07	-0.590163	0.035	0.071	0.0111511	APOE+_stromal	LRRN1
3.0207e-07	-0.201618	0.135	0.194	0.0110268	APOE+_stromal	LATS1
2.97982e-07	0.82723	0.137	0.098	0.0108775	APOE+_stromal	PCDH17
2.96684e-07	-2.06565	0.007	0.031	0.0108302	APOE+_stromal	RRAGD
2.96589e-07	-0.143999	0.203	0.275	0.0108267	APOE+_stromal	SMIM10L1
2.94801e-07	0.506876	0.533	0.523	0.0107614	APOE+_stromal	NSD3
2.89936e-07	-0.224211	0.125	0.182	0.0105838	APOE+_stromal	FAM49B
2.87188e-07	-0.645428	0.058	0.1	0.0104835	APOE+_stromal	EHD4
2.85419e-07	0.675561	0.346	0.313	0.0104189	APOE+_stromal	PARVA
2.85061e-07	-0.102591	0.26	0.339	0.0104059	APOE+_stromal	UBE2J1
2.83738e-07	-0.172226	0.161	0.224	0.0103576	APOE+_stromal	CASP7
2.78587e-07	-0.483239	0.1	0.15	0.0101695	APOE+_stromal	TGFB1
2.77035e-07	-0.296229	0.107	0.16	0.0101129	APOE+_stromal	PLXNA3
2.7493e-07	-1.32747	0.022	0.052	0.010036	APOE+_stromal	C5orf49
2.73931e-07	-0.115209	0.14	0.2	0.00999959	APOE+_stromal	GMCL1
2.72177e-07	0.807157	0.042	0.021	0.00993554	APOE+_stromal	TBX2
2.68853e-07	-0.119164	0.174	0.241	0.00981423	APOE+_stromal	NDUFS1
2.68329e-07	-2.54625	0.006	0.028	0.00979507	APOE+_stromal	CHD7
2.67795e-07	-0.146254	0.502	0.6	0.00977559	APOE+_stromal	CCND1
2.63764e-07	-1.51626	0.016	0.045	0.00962846	APOE+_stromal	CHST7
2.62127e-07	-0.901318	0.04	0.076	0.00956868	APOE+_stromal	CRELD1
2.56627e-07	-0.240813	0.158	0.221	0.0093679	APOE+_stromal	POLDIP3
2.56105e-07	-0.899045	0.024	0.056	0.00934886	APOE+_stromal	BRI3BP
2.55882e-07	-0.125483	0.298	0.377	0.00934072	APOE+_stromal	BIRC2
2.55134e-07	0.789714	0.132	0.093	0.00931341	APOE+_stromal	KCNMB4
2.53048e-07	0.517989	0.469	0.44	0.00923728	APOE+_stromal	SMARCA2
2.52464e-07	-0.832454	0.018	0.048	0.00921596	APOE+_stromal	HOMER2
2.50452e-07	-1.06642	0.023	0.054	0.00914252	APOE+_stromal	HIST1H2BJ
2.48594e-07	-0.237596	0.229	0.302	0.00907466	APOE+_stromal	TET1
2.46224e-07	-1.5873	0.006	0.03	0.00898817	APOE+_stromal	RASSF5
2.45238e-07	-0.181214	0.251	0.326	0.00895218	APOE+_stromal	REV3L
2.42904e-07	-1.39	0.027	0.06	0.00886696	APOE+_stromal	COL23A1
2.42719e-07	1.56678	0.041	0.021	0.00886021	APOE+_stromal	SLC16A5
2.40168e-07	-0.105896	0.359	0.448	0.00876708	APOE+_stromal	NRBP1
2.39372e-07	1.08269	0.048	0.026	0.00873804	APOE+_stromal	KBTBD11-OT1
2.39351e-07	-0.158015	0.227	0.3	0.00873728	APOE+_stromal	TM2D3
2.38909e-07	-0.201886	0.293	0.372	0.00872114	APOE+_stromal	TMEM219
2.36063e-07	-0.426814	0.147	0.204	0.00861726	APOE+_stromal	SOSTDC1
2.35849e-07	0.78991	0.329	0.295	0.00860943	APOE+_stromal	FDX1
2.35386e-07	-4.9006	0.001	0.02	0.00859254	APOE+_stromal	CHRDL2
2.33917e-07	0.743308	0.248	0.203	0.00853892	APOE+_stromal	TPST1
2.33825e-07	-0.123428	0.234	0.309	0.00853555	APOE+_stromal	OSER1
2.33329e-07	0.602873	0.346	0.304	0.00851745	APOE+_stromal	ARL4A
2.32063e-07	-1.58543	0.007	0.031	0.00847122	APOE+_stromal	RASSF7
2.31085e-07	-0.285507	0.125	0.183	0.00843554	APOE+_stromal	DMWD
2.31037e-07	-0.143344	0.312	0.402	0.00843379	APOE+_stromal	CCDC47
2.30705e-07	-0.143713	0.23	0.302	0.00842164	APOE+_stromal	GATAD1
2.30451e-07	-0.365565	0.083	0.132	0.00841239	APOE+_stromal	U2AF1L4
2.26615e-07	-3.32544	0.001	0.02	0.00827236	APOE+_stromal	BARX2
2.23135e-07	1.84142	0.018	0.007	0.00814531	APOE+_stromal	MAP3K15
2.22407e-07	-0.207561	0.286	0.366	0.00811873	APOE+_stromal	RALGAPA1
2.18067e-07	-0.357851	0.184	0.248	0.0079603	APOE+_stromal	SLC1A5
2.13177e-07	-1.18044	0.013	0.041	0.00778181	APOE+_stromal	NPY1R
2.09732e-07	-3.77588	0.001	0.021	0.00765605	APOE+_stromal	GALNT14
2.08149e-07	-0.230125	0.084	0.134	0.00759827	APOE+_stromal	HSPB2
2.07484e-07	-4.40177	0.001	0.02	0.007574	APOE+_stromal	PPP4R4
2.05926e-07	-0.677012	0.098	0.147	0.00751712	APOE+_stromal	NEXN
2.04365e-07	-0.21817	0.087	0.137	0.00746014	APOE+_stromal	KEAP1
2.03036e-07	-0.110527	0.261	0.344	0.00741164	APOE+_stromal	TRAPPC4
2.00814e-07	-1.63746	0.007	0.031	0.00733052	APOE+_stromal	FZD5
2.00072e-07	-1.85435	0.004	0.025	0.00730343	APOE+_stromal	GPX3
1.97751e-07	-2.05913	0.008	0.032	0.00721872	APOE+_stromal	SYCP2
1.96463e-07	1.56311	0.044	0.023	0.0071717	APOE+_stromal	NRG1
1.9601e-07	-0.179251	0.974	0.979	0.00715513	APOE+_stromal	SNHG29
1.94065e-07	-3.93842	0.001	0.02	0.00708414	APOE+_stromal	HHIPL2
1.91414e-07	0.94146	0.132	0.093	0.00698736	APOE+_stromal	NLGN1
1.89841e-07	-1.43102	0.023	0.055	0.00692996	APOE+_stromal	MSC-AS1
1.89608e-07	-0.119219	0.191	0.259	0.00692144	APOE+_stromal	DIAPH1
1.88106e-07	-0.445727	0.121	0.175	0.00686661	APOE+_stromal	PSMG4
1.86052e-07	-0.128837	0.152	0.215	0.00679163	APOE+_stromal	CMAS
1.86017e-07	-0.706573	0.037	0.074	0.00679037	APOE+_stromal	NAAA
1.82941e-07	-0.222214	0.258	0.333	0.00667808	APOE+_stromal	USO1
1.82418e-07	-0.167333	0.248	0.322	0.00665898	APOE+_stromal	RAB22A
1.82416e-07	-0.333914	0.209	0.274	0.0066589	APOE+_stromal	SAFB2
1.81598e-07	-0.123349	0.465	0.568	0.00662906	APOE+_stromal	COX5A
1.79443e-07	-0.183438	0.36	0.449	0.00655039	APOE+_stromal	BDP1
1.78611e-07	-0.917685	0.027	0.06	0.00652002	APOE+_stromal	EXPH5
1.779e-07	-0.191218	0.151	0.214	0.00649406	APOE+_stromal	ADPGK
1.75764e-07	-0.139939	0.454	0.55	0.0064161	APOE+_stromal	DLC1
1.73818e-07	-0.880947	0.015	0.044	0.00634506	APOE+_stromal	MAP6
1.72789e-07	-0.46955	0.049	0.09	0.0063075	APOE+_stromal	AVPR1A
1.69739e-07	-0.530716	0.043	0.082	0.00619616	APOE+_stromal	TMEM246
1.69569e-07	-0.137635	0.956	0.974	0.00618995	APOE+_stromal	RPL37A
1.68042e-07	-0.183493	0.251	0.328	0.00613422	APOE+_stromal	RAD23B
1.66489e-07	-0.248431	0.114	0.17	0.00607753	APOE+_stromal	MTMR2
1.66416e-07	-0.581728	0.053	0.096	0.00607485	APOE+_stromal	PITRM1
1.65712e-07	-0.208774	0.194	0.263	0.00604915	APOE+_stromal	RBM33
1.64101e-07	0.150032	0.859	0.898	0.00599033	APOE+_stromal	EIF4A1
1.63525e-07	-0.76699	0.065	0.108	0.00596933	APOE+_stromal	DBNDD2
1.60666e-07	-1.92963	0.008	0.033	0.00586494	APOE+_stromal	COL13A1
1.57591e-07	-1.04927	0.018	0.048	0.00575271	APOE+_stromal	NIPAL3
1.53883e-07	-0.191456	0.313	0.395	0.00561736	APOE+_stromal	PLEC
1.51244e-07	-1.92934	0.011	0.038	0.00552102	APOE+_stromal	CA13
1.4867e-07	1.65471	0.027	0.011	0.00542705	APOE+_stromal	SEPTIN4
1.48055e-07	-0.292997	0.135	0.193	0.00540461	APOE+_stromal	CDC42SE2
1.4799e-07	-0.220675	0.15	0.21	0.00540222	APOE+_stromal	CCND3
1.47472e-07	0.179992	0.878	0.916	0.0053833	APOE+_stromal	HNRNPDL
1.4628e-07	-0.232973	0.111	0.168	0.00533979	APOE+_stromal	ZDHHC8
1.4612e-07	0.184623	0.493	0.442	0.00533396	APOE+_stromal	IER3
1.45997e-07	-0.216316	0.189	0.257	0.00532949	APOE+_stromal	STK19
1.45762e-07	-0.321873	0.119	0.175	0.00532088	APOE+_stromal	MYSM1
1.45096e-07	-0.461802	0.1	0.153	0.00529658	APOE+_stromal	KPNA5
1.44789e-07	-0.525717	0.103	0.156	0.00528536	APOE+_stromal	CDK11A
1.41345e-07	-0.172677	0.178	0.246	0.00515966	APOE+_stromal	UBAC1
1.41311e-07	1.8917	0.016	0.005	0.00515842	APOE+_stromal	RASL10B
1.41237e-07	-0.731629	0.038	0.076	0.0051557	APOE+_stromal	VLDLR
1.40752e-07	-0.129072	0.049	0.091	0.00513801	APOE+_stromal	LAYN
1.38812e-07	-1.69504	0.008	0.033	0.00506719	APOE+_stromal	NOS1AP
1.36541e-07	-0.917039	0.02	0.052	0.00498429	APOE+_stromal	C15orf65
1.36518e-07	-0.47055	0.081	0.129	0.00498344	APOE+_stromal	TK2
1.35986e-07	-0.438865	0.051	0.093	0.00496402	APOE+_stromal	PRKD1
1.35392e-07	1.01351	0.065	0.038	0.00494234	APOE+_stromal	SAMD14
1.33835e-07	-1.12193	0.02	0.051	0.00488552	APOE+_stromal	PIK3CB
1.327e-07	-0.209499	0.148	0.21	0.00484406	APOE+_stromal	RNF103
1.32343e-07	-0.232277	0.134	0.194	0.00483104	APOE+_stromal	MRPL23
1.31283e-07	-0.152292	0.256	0.333	0.00479235	APOE+_stromal	TMEM35B
1.30823e-07	-0.630327	0.047	0.088	0.00477555	APOE+_stromal	SS18L1
1.30357e-07	-0.191511	0.139	0.2	0.00475854	APOE+_stromal	TP53TG1
1.30261e-07	0.734621	0.23	0.183	0.00475504	APOE+_stromal	BEND5
1.29866e-07	-1.10554	0.008	0.034	0.00474063	APOE+_stromal	PODNL1
1.27768e-07	-0.148321	0.297	0.378	0.00466406	APOE+_stromal	ZFAND6
1.2724e-07	-1.56012	0.01	0.036	0.00464478	APOE+_stromal	RGN
1.2679e-07	-0.960537	0.027	0.062	0.00462836	APOE+_stromal	CNKSR2
1.25877e-07	-0.121453	0.229	0.305	0.004595	APOE+_stromal	UFSP2
1.24748e-07	-0.168901	0.407	0.498	0.00455381	APOE+_stromal	CAVIN3
1.24277e-07	-0.220954	0.749	0.821	0.00453662	APOE+_stromal	FUS
1.24172e-07	0.90977	0.108	0.073	0.00453279	APOE+_stromal	HUNK
1.21318e-07	-0.120201	0.353	0.444	0.0044286	APOE+_stromal	PSMD7
1.19406e-07	0.935675	0.07	0.042	0.00435879	APOE+_stromal	LRRC3B
1.18301e-07	1.17799	0.105	0.07	0.00431845	APOE+_stromal	SAMD5
1.15612e-07	0.654772	0.29	0.242	0.00422032	APOE+_stromal	COL6A6
1.14297e-07	0.515327	0.419	0.383	0.00417231	APOE+_stromal	BIN1
1.13805e-07	-0.57548	0.038	0.076	0.00415433	APOE+_stromal	MANSC1
1.13746e-07	-0.104852	0.305	0.39	0.00415218	APOE+_stromal	PPP2CB
1.13258e-07	-0.382871	0.095	0.146	0.00413437	APOE+_stromal	SLMAP
1.13177e-07	0.913062	0.106	0.071	0.00413142	APOE+_stromal	JUP
1.12837e-07	0.543317	0.417	0.38	0.00411901	APOE+_stromal	ZC2HC1A
1.12814e-07	-0.53768	0.065	0.111	0.00411816	APOE+_stromal	CCNYL1
1.12106e-07	-0.202762	0.262	0.339	0.00409231	APOE+_stromal	SRP54
1.10696e-07	-0.190662	0.253	0.329	0.00404085	APOE+_stromal	MAN1A2
1.10257e-07	-1.14059	0.03	0.064	0.00402483	APOE+_stromal	SAMD9L
1.10131e-07	2.74336	0.011	0.003	0.00402022	APOE+_stromal	PCDH1
1.09139e-07	-0.507917	0.07	0.117	0.00398399	APOE+_stromal	CARS
1.08092e-07	-1.54829	0.011	0.038	0.00394578	APOE+_stromal	STAC2
1.07938e-07	-0.195775	0.155	0.218	0.00394016	APOE+_stromal	SDHB
1.07851e-07	0.864505	0.208	0.165	0.003937	APOE+_stromal	ETS1
1.07741e-07	0.708103	0.12	0.177	0.00393297	APOE+_stromal	HSCB
1.07435e-07	-2.05051	0.006	0.03	0.00392179	APOE+_stromal	SHANK2
1.06636e-07	-0.466558	0.119	0.174	0.00389262	APOE+_stromal	NAA35
1.06156e-07	-0.182733	0.254	0.334	0.00387513	APOE+_stromal	FLOT1
1.06025e-07	-0.367146	0.068	0.114	0.00387032	APOE+_stromal	DENND1B
1.05743e-07	-0.40259	0.12	0.176	0.00386003	APOE+_stromal	LSAMP
1.05705e-07	-0.729816	0.091	0.14	0.00385865	APOE+_stromal	B3GNT2
1.05135e-07	1.21442	0.077	0.048	0.00383786	APOE+_stromal	TMEM200C
1.04629e-07	-0.451847	0.064	0.11	0.00381936	APOE+_stromal	ENDOD1
1.04359e-07	-2.19633	0.009	0.035	0.00380953	APOE+_stromal	VSTM2L
1.04327e-07	-0.440801	0.037	0.075	0.00380835	APOE+_stromal	ZUP1
1.02611e-07	-0.325885	0.074	0.123	0.00374573	APOE+_stromal	DCUN1D3
1.00184e-07	-0.345376	0.126	0.185	0.00365713	APOE+_stromal	SYT11
9.9263e-08	1.48502	0.025	0.01	0.00362349	APOE+_stromal	JPH4
9.7216e-08	-0.17122	0.213	0.288	0.00354877	APOE+_stromal	URM1
9.61611e-08	-0.216511	0.102	0.157	0.00351026	APOE+_stromal	TMEM107
9.60706e-08	0.554724	0.363	0.317	0.00350696	APOE+_stromal	SETBP1
9.5293e-08	-1.40862	0.017	0.047	0.00347857	APOE+_stromal	NDRG4
9.47995e-08	-4.68454	0.001	0.021	0.00346056	APOE+_stromal	SRPK3
9.47622e-08	0.504195	0.469	0.448	0.0034592	APOE+_stromal	TCF7L2
9.45022e-08	-1.53086	0.016	0.046	0.00344971	APOE+_stromal	RND2
9.41789e-08	0.678048	0.183	0.137	0.00343791	APOE+_stromal	LRRC4B
9.33729e-08	-0.275114	0.22	0.292	0.00340849	APOE+_stromal	NFAT5
9.32222e-08	-1.56236	0.008	0.033	0.00340298	APOE+_stromal	DNASE1L1
9.06774e-08	-0.648757	0.072	0.119	0.00331009	APOE+_stromal	STARD4
9.04525e-08	0.625991	0.336	0.291	0.00330188	APOE+_stromal	ARHGEF10
9.02788e-08	-0.890139	0.042	0.081	0.00329554	APOE+_stromal	PER3
8.9847e-08	-0.170693	0.229	0.304	0.00327978	APOE+_stromal	SAP30BP
8.90789e-08	-0.353106	0.148	0.208	0.00325174	APOE+_stromal	RASSF8-AS1
8.69199e-08	-0.383224	0.099	0.153	0.00317293	APOE+_stromal	RHBDF1
8.6849e-08	-0.716528	0.074	0.121	0.00317034	APOE+_stromal	PFKFB3
8.59386e-08	-0.265693	0.125	0.185	0.0031371	APOE+_stromal	TINF2
8.48116e-08	-2.77789	0.004	0.028	0.00309596	APOE+_stromal	OPRK1
8.38802e-08	-0.257831	0.243	0.319	0.00306196	APOE+_stromal	ABHD5
8.37866e-08	0.367185	0.617	0.612	0.00305854	APOE+_stromal	BLOC1S1
8.32676e-08	-0.173299	0.177	0.245	0.0030396	APOE+_stromal	RARS
8.2538e-08	1.40588	0.053	0.029	0.00301297	APOE+_stromal	LAMC3
8.18695e-08	-1.7803	0.029	0.063	0.00298857	APOE+_stromal	WFDC2
8.10306e-08	-0.116834	0.315	0.402	0.00295794	APOE+_stromal	TMX4
8.08025e-08	-0.615197	0.068	0.114	0.00294961	APOE+_stromal	AKTIP
8.05023e-08	-0.610493	0.061	0.106	0.00293865	APOE+_stromal	PLEKHG4
8.0161e-08	-0.495209	0.063	0.108	0.0029262	APOE+_stromal	ANKRD9
7.98536e-08	-0.222246	0.236	0.312	0.00291498	APOE+_stromal	SRPK2
7.909e-08	-3.93648	0.001	0.023	0.0028871	APOE+_stromal	FGD4
7.90721e-08	-1.86441	0.008	0.033	0.00288645	APOE+_stromal	DEPP1
7.79548e-08	-0.167217	0.425	0.527	0.00284566	APOE+_stromal	LSM2
7.75669e-08	-0.813985	0.047	0.088	0.0028315	APOE+_stromal	INPP5K
7.63983e-08	-0.106276	0.298	0.382	0.00278884	APOE+_stromal	KMT2C
7.61852e-08	1.6059	0.025	0.01	0.00278106	APOE+_stromal	AL662797.1
7.59105e-08	-0.273208	0.284	0.363	0.00277104	APOE+_stromal	GGNBP2
7.58879e-08	0.603573	0.38	0.344	0.00277021	APOE+_stromal	KHSRP
7.57849e-08	-0.305627	0.13	0.19	0.00276645	APOE+_stromal	HDAC5
7.52836e-08	-0.282	0.888	0.913	0.00274815	APOE+_stromal	COL6A1
7.32607e-08	-3.34482	0.004	0.028	0.00267431	APOE+_stromal	CSDC2
7.31244e-08	-0.374704	0.141	0.202	0.00266933	APOE+_stromal	CTSH
7.30272e-08	-0.243881	0.146	0.207	0.00266579	APOE+_stromal	FLII
7.19783e-08	-0.328414	0.143	0.205	0.0026275	APOE+_stromal	IMP4
7.18932e-08	-0.325311	0.103	0.159	0.00262439	APOE+_stromal	SAYSD1
7.07936e-08	-0.623104	0.049	0.09	0.00258425	APOE+_stromal	SCARB1
6.96559e-08	-0.297094	0.191	0.261	0.00254272	APOE+_stromal	RPS6KA5
6.86029e-08	-0.174564	0.236	0.31	0.00250428	APOE+_stromal	SMAD2
6.71512e-08	-0.135871	0.529	0.627	0.00245129	APOE+_stromal	DUT
6.705e-08	-1.11424	0.04	0.079	0.00244759	APOE+_stromal	CITED4
6.61736e-08	-3.09998	0.003	0.025	0.0024156	APOE+_stromal	IFITM10
6.58866e-08	-0.680233	0.065	0.11	0.00240512	APOE+_stromal	METTL7A
6.48874e-08	-1.1216	0.043	0.082	0.00236865	APOE+_stromal	FGD6
6.3463e-08	-2.16094	0.007	0.033	0.00231665	APOE+_stromal	IRAK2
6.31139e-08	-4.07316	0.002	0.024	0.00230391	APOE+_stromal	C19orf33
6.2145e-08	0.571487	0.324	0.28	0.00226854	APOE+_stromal	MLLT11
6.19966e-08	-0.117599	0.545	0.652	0.00226312	APOE+_stromal	ANAPC16
6.15319e-08	-0.332284	0.192	0.26	0.00224616	APOE+_stromal	WDR1
6.096e-08	-1.73861	0.012	0.04	0.00222528	APOE+_stromal	CD74
6.06867e-08	-0.205256	0.141	0.206	0.00221531	APOE+_stromal	WBP2
6.06652e-08	-1.56388	0.023	0.056	0.00221452	APOE+_stromal	FBXO32
6.06633e-08	-0.384329	0.161	0.224	0.00221445	APOE+_stromal	SC5D
5.97477e-08	1.0901	0.097	0.062	0.00218103	APOE+_stromal	ACVR1B
5.97337e-08	-0.460926	0.075	0.123	0.00218052	APOE+_stromal	SLC2A10
5.94762e-08	-0.324819	0.112	0.17	0.00217112	APOE+_stromal	JMY
5.93246e-08	-3.37594	0.001	0.023	0.00216559	APOE+_stromal	ARAP2
5.92403e-08	-0.148495	0.633	0.725	0.00216251	APOE+_stromal	CAVIN1
5.85427e-08	0.889044	0.115	0.077	0.00213704	APOE+_stromal	PLEKHG2
5.65432e-08	-0.135246	0.27	0.353	0.00206405	APOE+_stromal	HPF1
5.63974e-08	-0.154046	0.208	0.282	0.00205873	APOE+_stromal	DERL1
5.61119e-08	-2.65619	0.008	0.035	0.00204831	APOE+_stromal	CA4
5.59343e-08	-0.266171	0.098	0.153	0.00204182	APOE+_stromal	SETD3
5.56741e-08	-1.68418	0.011	0.04	0.00203233	APOE+_stromal	MISP3
5.55863e-08	-0.316929	0.096	0.151	0.00202912	APOE+_stromal	TPRA1
5.53068e-08	-0.110013	0.316	0.408	0.00201892	APOE+_stromal	NDUFAF3
5.4551e-08	-2.76263	0.001	0.023	0.00199133	APOE+_stromal	HYAL1
5.37842e-08	-0.284213	0.052	0.096	0.00196334	APOE+_stromal	DUSP22
5.34965e-08	-0.148082	0.239	0.318	0.00195283	APOE+_stromal	STX5
5.3233e-08	-1.47178	0.012	0.041	0.00194322	APOE+_stromal	AC092807.3
5.3096e-08	-0.461826	0.101	0.157	0.00193822	APOE+_stromal	ALG3
5.30244e-08	0.361309	0.667	0.658	0.0019356	APOE+_stromal	UQCR10
5.2797e-08	-0.185963	0.395	0.488	0.0019273	APOE+_stromal	AKR7A2
5.27687e-08	0.904217	0.14	0.099	0.00192627	APOE+_stromal	DAB2IP
5.27285e-08	-0.249825	0.161	0.226	0.0019248	APOE+_stromal	ZC3H7A
5.25459e-08	0.390632	0.463	0.419	0.00191814	APOE+_stromal	PAFAH1B3
5.23898e-08	-0.24764	0.137	0.198	0.00191244	APOE+_stromal	ARL8B
5.1198e-08	-0.259954	0.191	0.259	0.00186893	APOE+_stromal	LARP1B
5.05569e-08	-0.192453	0.175	0.245	0.00184553	APOE+_stromal	EXT2
5.05022e-08	-0.100551	0.327	0.411	0.00184353	APOE+_stromal	RBM5
5.03315e-08	-0.831967	0.039	0.079	0.0018373	APOE+_stromal	TMEM220
5.02729e-08	-0.344241	0.153	0.216	0.00183516	APOE+_stromal	NNAT
5.01269e-08	-0.885306	0.027	0.062	0.00182983	APOE+_stromal	GRAMD2B
4.99842e-08	-1.13866	0.03	0.066	0.00182462	APOE+_stromal	AIF1L
4.97823e-08	-3.14031	0.004	0.027	0.00181725	APOE+_stromal	MIR155HG
4.95089e-08	0.481963	0.267	0.212	0.00180727	APOE+_stromal	CFH
4.94886e-08	-5.75409	0	0.021	0.00180653	APOE+_stromal	AOAH
4.9292e-08	-0.748957	0.056	0.1	0.00179935	APOE+_stromal	TMEM129
4.89317e-08	-0.405804	0.039	0.08	0.0017862	APOE+_stromal	PDE1C
4.89225e-08	-2.75379	0.004	0.028	0.00178587	APOE+_stromal	DLX4
4.87728e-08	1.08991	0.068	0.04	0.0017804	APOE+_stromal	CLEC14A
4.87015e-08	-0.118632	0.503	0.606	0.0017778	APOE+_stromal	STMP1
4.85786e-08	-0.201636	0.623	0.724	0.00177331	APOE+_stromal	N4BP2L2
4.85464e-08	-0.685481	0.045	0.086	0.00177214	APOE+_stromal	FAM13C
4.81464e-08	-0.158083	0.269	0.352	0.00175753	APOE+_stromal	TOR1AIP1
4.80632e-08	-0.422069	0.089	0.142	0.0017545	APOE+_stromal	MAP3K8
4.78783e-08	-1.72471	0.008	0.035	0.00174775	APOE+_stromal	SLC4A4
4.76766e-08	-0.935483	0.025	0.06	0.00174039	APOE+_stromal	GBE1
4.76416e-08	-0.669061	0.08	0.128	0.00173911	APOE+_stromal	EEF2K
4.6673e-08	-0.285834	0.065	0.114	0.00170375	APOE+_stromal	PGM2
4.66635e-08	-2.17087	0.01	0.037	0.0017034	APOE+_stromal	GLYATL2
4.66585e-08	-0.378445	0.087	0.139	0.00170322	APOE+_stromal	ATP6V0A1
4.62939e-08	-0.385672	0.087	0.14	0.00168991	APOE+_stromal	CPNE2
4.58776e-08	-0.260093	0.179	0.244	0.00167472	APOE+_stromal	B4GALT2
4.57526e-08	0.749962	0.199	0.152	0.00167015	APOE+_stromal	RASA2
4.47759e-08	-0.955231	0.042	0.082	0.0016345	APOE+_stromal	LSMEM1
4.42971e-08	-0.141961	0.218	0.296	0.00161702	APOE+_stromal	SDC3
4.38938e-08	-0.157036	0.287	0.374	0.0016023	APOE+_stromal	MFF
4.33713e-08	-0.210106	0.154	0.222	0.00158323	APOE+_stromal	CHPT1
4.32284e-08	-1.80468	0.006	0.032	0.00157801	APOE+_stromal	AC113383.1
4.31048e-08	0.242087	0.762	0.787	0.0015735	APOE+_stromal	PNRC1
4.23029e-08	-0.988805	0.02	0.053	0.00154423	APOE+_stromal	PRRT4
4.21585e-08	-0.266869	0.163	0.229	0.00153895	APOE+_stromal	BCL7B
4.19142e-08	-0.453974	0.065	0.113	0.00153004	APOE+_stromal	MYEF2
4.17664e-08	-0.805764	0.049	0.091	0.00152464	APOE+_stromal	KITLG
4.16211e-08	-0.104175	0.868	0.93	0.00151934	APOE+_stromal	GABARAP
4.13107e-08	1.02095	0.136	0.095	0.00150801	APOE+_stromal	FUOM
4.10975e-08	-0.184138	0.176	0.245	0.00150022	APOE+_stromal	TMX2
4.0927e-08	-1.90534	0.008	0.035	0.001494	APOE+_stromal	KIAA0895
4.09184e-08	-1.19215	0.026	0.061	0.00149368	APOE+_stromal	PIGA
3.99396e-08	-0.306719	0.199	0.268	0.00145795	APOE+_stromal	KLF12
3.98165e-08	-0.150543	0.215	0.291	0.00145346	APOE+_stromal	SNX5
3.95983e-08	-0.658374	0.051	0.095	0.0014455	APOE+_stromal	AC068888.1
3.94193e-08	-0.66347	0.058	0.103	0.00143896	APOE+_stromal	BCL2L11
3.93239e-08	-0.265654	0.196	0.269	0.00143548	APOE+_stromal	NQO2
3.93063e-08	-0.71292	0.039	0.079	0.00143484	APOE+_stromal	BICRAL
3.88578e-08	-0.38943	0.094	0.149	0.00141847	APOE+_stromal	CBR4
3.83929e-08	-0.292543	0.266	0.346	0.0014015	APOE+_stromal	UTRN
3.77003e-08	-0.260895	0.118	0.178	0.00137621	APOE+_stromal	SNX15
3.70258e-08	-0.400346	0.084	0.136	0.00135159	APOE+_stromal	CYB561D2
3.66379e-08	-2.1863	0.009	0.037	0.00133743	APOE+_stromal	CAMKK1
3.66172e-08	-0.209242	0.199	0.275	0.00133667	APOE+_stromal	ZC3HAV1
3.65612e-08	-1.04534	0.014	0.045	0.00133463	APOE+_stromal	PKN3
3.61345e-08	0.9459	0.145	0.103	0.00131905	APOE+_stromal	CIB2
3.58718e-08	-0.126257	0.646	0.743	0.00130946	APOE+_stromal	MICOS10
3.53345e-08	-0.389176	0.11	0.17	0.00128985	APOE+_stromal	PDGFD
3.5242e-08	-0.123878	0.528	0.635	0.00128648	APOE+_stromal	SELENOF
3.48356e-08	-0.139657	0.318	0.407	0.00127164	APOE+_stromal	STAU1
3.46134e-08	-0.175069	0.571	0.68	0.00126353	APOE+_stromal	RBM8A
3.45816e-08	-0.478533	0.118	0.176	0.00126237	APOE+_stromal	EGLN3
3.41484e-08	-2.83035	0.007	0.033	0.00124655	APOE+_stromal	GASK1A
3.38534e-08	-0.356079	0.127	0.189	0.00123579	APOE+_stromal	PRPS1
3.34774e-08	-0.334658	0.111	0.168	0.00122206	APOE+_stromal	EBAG9
3.32517e-08	-1.16626	0.035	0.074	0.00121382	APOE+_stromal	SBNO2
3.31125e-08	-0.290805	0.157	0.222	0.00120874	APOE+_stromal	DNTTIP1
3.23688e-08	-0.404109	0.14	0.202	0.00118159	APOE+_stromal	PLEKHM2
3.13915e-08	-0.32037	0.201	0.27	0.00114591	APOE+_stromal	SRPRB
3.13047e-08	2.11444	0.014	0.004	0.00114275	APOE+_stromal	CARMN
3.11897e-08	-0.139973	0.144	0.211	0.00113855	APOE+_stromal	PPIE
3.08797e-08	0.688499	0.17	0.124	0.00112723	APOE+_stromal	CCDC91
3.06579e-08	-0.12664	0.738	0.845	0.00111914	APOE+_stromal	KDELR1
3.05816e-08	0.894874	0.179	0.134	0.00111635	APOE+_stromal	WNT11
3.05456e-08	-0.241071	0.142	0.207	0.00111504	APOE+_stromal	STX7
3.0367e-08	-0.540744	0.103	0.159	0.00110852	APOE+_stromal	PNPLA2
3.03613e-08	-0.597451	0.063	0.111	0.00110831	APOE+_stromal	LOXL3
3.02379e-08	-0.275173	0.115	0.175	0.0011038	APOE+_stromal	SMCO4
2.99379e-08	-0.309779	0.17	0.238	0.00109285	APOE+_stromal	AL118516.1
2.98924e-08	-0.419387	0.098	0.152	0.00109119	APOE+_stromal	CPEB4
2.92434e-08	-0.250043	0.126	0.189	0.0010675	APOE+_stromal	ITCH
2.89153e-08	0.959947	0.164	0.121	0.00105552	APOE+_stromal	DUSP7
2.89132e-08	-1.29697	0.012	0.042	0.00105545	APOE+_stromal	TOX
2.87938e-08	1.04977	0.183	0.138	0.00105109	APOE+_stromal	KAZN
2.86612e-08	-0.180412	0.089	0.142	0.00104625	APOE+_stromal	WRNIP1
2.83744e-08	-0.363303	0.156	0.22	0.00103578	APOE+_stromal	CLOCK
2.83238e-08	-0.198194	0.252	0.334	0.00103393	APOE+_stromal	KLHDC2
2.7086e-08	-0.138162	0.341	0.434	0.000988746	APOE+_stromal	ARFGAP3
2.68024e-08	-0.202948	0.146	0.212	0.000978393	APOE+_stromal	PRPSAP2
2.66019e-08	-0.528351	0.109	0.166	0.000971075	APOE+_stromal	RAB23
2.58585e-08	-0.55248	0.091	0.145	0.000943937	APOE+_stromal	NUAK1
2.56712e-08	-0.371664	0.158	0.221	0.000937101	APOE+_stromal	LDOC1
2.55318e-08	-0.324342	0.129	0.192	0.000932012	APOE+_stromal	ITSN2
2.52354e-08	0.993258	0.068	0.039	0.000921194	APOE+_stromal	DOCK6
2.52159e-08	-0.98786	0.027	0.064	0.000920482	APOE+_stromal	NEIL1
2.51806e-08	-0.229881	0.324	0.411	0.000919191	APOE+_stromal	ERI3
2.50212e-08	2.13188	0.011	0.003	0.000913376	APOE+_stromal	MDGA2
2.48716e-08	-0.131523	0.39	0.487	0.000907912	APOE+_stromal	METTL26
2.47205e-08	-0.133077	0.317	0.408	0.000902398	APOE+_stromal	USP16
2.38381e-08	-4.09811	0.006	0.033	0.000870187	APOE+_stromal	PLA2G2A
2.36524e-08	-0.197622	0.867	0.893	0.000863408	APOE+_stromal	IER2
2.33305e-08	-0.212712	0.157	0.225	0.000851655	APOE+_stromal	ABI1
2.31266e-08	-0.313212	0.268	0.344	0.000844214	APOE+_stromal	MAPRE1
2.30824e-08	0.46613	0.585	0.572	0.0008426	APOE+_stromal	SVIL
2.29359e-08	-0.574674	0.1	0.155	0.000837253	APOE+_stromal	MXD1
2.29231e-08	-0.195741	0.312	0.403	0.000836784	APOE+_stromal	COPS3
2.19966e-08	-0.806061	0.072	0.121	0.000802964	APOE+_stromal	DNAJA4
2.19611e-08	1.16345	0.085	0.052	0.000801668	APOE+_stromal	ANKRD29
2.1915e-08	-0.173871	0.488	0.586	0.000799985	APOE+_stromal	ARPC5
2.18534e-08	-3.33717	0.004	0.028	0.000797736	APOE+_stromal	FOXCUT
2.16509e-08	-4.61047	0.001	0.023	0.000790345	APOE+_stromal	HS3ST5
2.16406e-08	-6.13048	0	0.022	0.000789967	APOE+_stromal	NECTIN4
2.12081e-08	-0.683951	0.07	0.118	0.000774179	APOE+_stromal	LINC00963
2.06078e-08	0.4728	0.489	0.453	0.000752266	APOE+_stromal	SMAD5
2.0107e-08	-0.91415	0.03	0.069	0.000733985	APOE+_stromal	TCP11L2
2.00936e-08	0.16988	0.854	0.886	0.000733497	APOE+_stromal	COX4I1
2.00699e-08	-0.242921	0.137	0.201	0.000732631	APOE+_stromal	PRTFDC1
1.97926e-08	-0.605049	0.065	0.114	0.000722508	APOE+_stromal	MTMR12
1.97475e-08	-0.134892	0.355	0.445	0.000720861	APOE+_stromal	UPF3A
1.94362e-08	-0.171567	0.397	0.492	0.000709499	APOE+_stromal	SKI
1.91749e-08	-0.239424	0.246	0.325	0.00069996	APOE+_stromal	SEC13
1.9086e-08	0.547495	0.411	0.372	0.000696716	APOE+_stromal	TKT
1.88797e-08	-0.863293	0.037	0.078	0.000689185	APOE+_stromal	PNMA8A
1.8726e-08	0.603155	0.425	0.384	0.000683575	APOE+_stromal	TCF12
1.85436e-08	-0.59938	0.091	0.144	0.000676915	APOE+_stromal	VAMP5
1.85328e-08	-1.33641	0.009	0.038	0.000676523	APOE+_stromal	LYNX1
1.84528e-08	1.13743	0.036	0.016	0.000673602	APOE+_stromal	GBP1
1.83686e-08	-0.559511	0.045	0.089	0.000670529	APOE+_stromal	SLC9B2
1.82936e-08	-0.106983	0.54	0.653	0.000667791	APOE+_stromal	TRA2A
1.82412e-08	-0.261267	0.182	0.255	0.000665878	APOE+_stromal	LPIN2
1.81356e-08	-4.47345	0.004	0.028	0.000662023	APOE+_stromal	CCL4L2
1.80505e-08	-0.22733	0.189	0.262	0.000658916	APOE+_stromal	PICALM
1.78901e-08	-0.10745	0.371	0.462	0.00065306	APOE+_stromal	ZCRB1
1.78208e-08	-1.71961	0.02	0.053	0.000650529	APOE+_stromal	CSMD1
1.77501e-08	-0.23296	0.16	0.228	0.00064795	APOE+_stromal	CACUL1
1.76533e-08	-0.134035	0.199	0.276	0.000644416	APOE+_stromal	CDIPT
1.75538e-08	-0.196916	0.993	0.988	0.000640783	APOE+_stromal	MALAT1
1.75449e-08	-0.370327	0.051	0.097	0.000640459	APOE+_stromal	RGPD5
1.74218e-08	-1.59394	0.018	0.051	0.000635964	APOE+_stromal	NACC2
1.72869e-08	-0.163633	0.246	0.33	0.000631042	APOE+_stromal	PDHA1
1.72114e-08	-3.01972	0.004	0.028	0.000628284	APOE+_stromal	REEP1
1.70923e-08	-1.08447	0.008	0.036	0.000623936	APOE+_stromal	PODXL
1.70773e-08	-0.227535	0.172	0.243	0.000623389	APOE+_stromal	COPG1
1.70666e-08	-1.55772	0.017	0.05	0.000623	APOE+_stromal	ARHGEF6
1.68043e-08	1.44676	0.045	0.022	0.000613422	APOE+_stromal	RAI2
1.67803e-08	0.910866	0.219	0.172	0.000612549	APOE+_stromal	NEO1
1.67763e-08	-1.09728	0.027	0.065	0.0006124	APOE+_stromal	ACOT11
1.65473e-08	-0.170765	0.305	0.393	0.000604042	APOE+_stromal	KRR1
1.65005e-08	-1.08567	0.034	0.074	0.000602335	APOE+_stromal	CYB5D1
1.63292e-08	1.24143	0.056	0.03	0.000596083	APOE+_stromal	GPC2
1.62134e-08	-0.111095	0.299	0.391	0.000591854	APOE+_stromal	CNIH4
1.60721e-08	-1.21754	0.013	0.043	0.000586696	APOE+_stromal	LAMA1
1.58309e-08	0.589056	0.243	0.19	0.000577891	APOE+_stromal	CASC15
1.57303e-08	0.610999	0.3	0.25	0.00057422	APOE+_stromal	NUDT1
1.56282e-08	0.644914	0.28	0.228	0.00057049	APOE+_stromal	HOMER3
1.55969e-08	-0.131119	0.096	0.153	0.00056935	APOE+_stromal	NUBP1
1.53358e-08	0.697047	0.245	0.194	0.000559818	APOE+_stromal	ARHGAP10
1.53199e-08	-0.182586	0.343	0.437	0.000559239	APOE+_stromal	CNIH1
1.52635e-08	-0.959657	0.038	0.079	0.000557177	APOE+_stromal	AKAP1
1.50155e-08	-0.119884	0.365	0.46	0.000548128	APOE+_stromal	BCAP31
1.49316e-08	-0.280081	0.128	0.191	0.000545062	APOE+_stromal	FAIM
1.49237e-08	-3.35137	0.032	0.069	0.000544774	APOE+_stromal	MATN1
1.3572e-08	-0.194757	0.174	0.247	0.000495434	APOE+_stromal	CHP1
1.34476e-08	0.568885	0.342	0.286	0.000490892	APOE+_stromal	RGS10
1.33261e-08	-0.434156	0.039	0.081	0.000486456	APOE+_stromal	TP53INP2
1.30502e-08	-0.538474	0.073	0.125	0.000476386	APOE+_stromal	HIRIP3
1.28863e-08	-0.164256	0.243	0.326	0.000470402	APOE+_stromal	ZFAND1
1.28712e-08	0.393256	0.666	0.673	0.000469849	APOE+_stromal	UBE2E3
1.26199e-08	-0.326784	0.152	0.218	0.000460677	APOE+_stromal	RABGAP1L
1.24723e-08	-0.233759	0.14	0.207	0.000455287	APOE+_stromal	PDCL3
1.24138e-08	-0.351804	0.087	0.143	0.000453153	APOE+_stromal	ACBD5
1.23551e-08	-0.786005	0.063	0.111	0.000451012	APOE+_stromal	TBC1D12
1.22654e-08	-0.360708	0.145	0.212	0.000447736	APOE+_stromal	RECK
1.22411e-08	-0.620272	0.082	0.136	0.000446849	APOE+_stromal	MAMSTR
1.21151e-08	-2.18839	0.007	0.035	0.00044225	APOE+_stromal	RAB11FIP4
1.21053e-08	1.38845	0.047	0.024	0.000441891	APOE+_stromal	PCDH20
1.1938e-08	-0.512543	0.069	0.12	0.000435785	APOE+_stromal	TLCD5
1.17856e-08	-0.18077	0.26	0.343	0.000430223	APOE+_stromal	PGM3
1.16855e-08	0.683016	0.219	0.167	0.000426566	APOE+_stromal	FAM171B
1.16181e-08	-0.26838	0.096	0.155	0.000424108	APOE+_stromal	PRRG3
1.14694e-08	0.551004	0.591	0.58	0.000418678	APOE+_stromal	HES1
1.14689e-08	-0.85245	0.024	0.061	0.000418661	APOE+_stromal	SRXN1
1.14624e-08	-0.517621	0.07	0.121	0.000418424	APOE+_stromal	LRIF1
1.14235e-08	-0.137719	0.55	0.663	0.000417003	APOE+_stromal	LMAN1
1.13483e-08	0.707118	0.323	0.279	0.00041426	APOE+_stromal	MAD2L2
1.13345e-08	-0.411004	0.116	0.176	0.000413755	APOE+_stromal	WBP1L
1.12974e-08	-0.757232	0.021	0.057	0.000412399	APOE+_stromal	DUSP26
1.12221e-08	-0.568745	0.091	0.145	0.000409652	APOE+_stromal	ZNF394
1.11934e-08	-2.00706	0.013	0.044	0.000408603	APOE+_stromal	DLGAP1
1.11638e-08	-0.783418	0.03	0.07	0.000407523	APOE+_stromal	SMOC2
1.10392e-08	-0.302249	0.12	0.183	0.000402974	APOE+_stromal	IFRD2
1.09449e-08	-0.139899	0.38	0.476	0.000399534	APOE+_stromal	APH1A
1.09255e-08	-0.552546	0.075	0.126	0.000398826	APOE+_stromal	CYB561A3
1.04751e-08	-2.51457	0.007	0.035	0.000382384	APOE+_stromal	SLC16A10
1.03178e-08	0.577846	0.418	0.384	0.000376642	APOE+_stromal	ASXL1
1.02771e-08	-0.254623	0.404	0.489	0.000375154	APOE+_stromal	ZEB1
1.02757e-08	-0.240068	0.096	0.155	0.000375105	APOE+_stromal	MTHFS
1.02558e-08	-0.200213	0.31	0.404	0.000374376	APOE+_stromal	DERL2
1.01809e-08	-0.541974	0.208	0.276	0.000371642	APOE+_stromal	LRRFIP1
1.00756e-08	0.915333	0.114	0.075	0.000367801	APOE+_stromal	C20orf194
1.0065e-08	-0.742409	0.025	0.063	0.000367414	APOE+_stromal	SH3RF3
1.00446e-08	-0.216801	0.294	0.38	0.00036667	APOE+_stromal	CHMP2B
1.00416e-08	-0.108216	0.242	0.324	0.000366558	APOE+_stromal	JKAMP
9.96592e-09	-0.198346	0.111	0.173	0.000363796	APOE+_stromal	DAG1
9.96583e-09	0.254332	0.793	0.815	0.000363793	APOE+_stromal	ATP5MC3
9.9547e-09	-0.613007	0.059	0.107	0.000363386	APOE+_stromal	BCOR
9.94038e-09	0.134037	0.969	0.975	0.000362864	APOE+_stromal	RPS11
9.70647e-09	-3.06306	0.003	0.028	0.000354325	APOE+_stromal	WFDC3
9.6305e-09	-0.870773	0.034	0.074	0.000351552	APOE+_stromal	HS3ST3B1
9.52673e-09	-0.157567	0.147	0.214	0.000347764	APOE+_stromal	CHCHD7
9.48238e-09	-0.14791	0.967	0.984	0.000346145	APOE+_stromal	FTL
9.45582e-09	-0.112186	0.428	0.532	0.000345175	APOE+_stromal	CBX6
9.44275e-09	-0.449161	0.085	0.14	0.000344698	APOE+_stromal	MIS12
9.39369e-09	-0.235874	0.222	0.298	0.000342907	APOE+_stromal	REEP3
9.39119e-09	-0.135808	0.195	0.272	0.000342816	APOE+_stromal	TADA3
9.16721e-09	0.19878	0.793	0.802	0.00033464	APOE+_stromal	AHNAK
9.15798e-09	-0.122442	0.408	0.513	0.000334303	APOE+_stromal	GINM1
9.09243e-09	-0.19577	0.305	0.39	0.00033191	APOE+_stromal	PSMD12
9.07652e-09	-0.263073	0.147	0.213	0.000331329	APOE+_stromal	YAF2
9.01475e-09	-0.181159	0.236	0.316	0.000329074	APOE+_stromal	MFAP1
9.01368e-09	1.12947	0.08	0.048	0.000329035	APOE+_stromal	CBX2
8.94285e-09	-0.332104	0.127	0.192	0.00032645	APOE+_stromal	ELOVL1
8.84554e-09	-0.655032	0.079	0.131	0.000322897	APOE+_stromal	OSMR
8.80498e-09	-1.79709	0.012	0.043	0.000321417	APOE+_stromal	TM7SF2
8.75778e-09	-0.350826	0.132	0.195	0.000319694	APOE+_stromal	GAA
8.72066e-09	-0.730682	0.055	0.102	0.000318339	APOE+_stromal	MPP5
8.66701e-09	-0.201623	0.078	0.133	0.00031638	APOE+_stromal	C17orf75
8.60773e-09	-0.384781	0.241	0.314	0.000314216	APOE+_stromal	ANGPTL2
8.52651e-09	-0.30251	0.154	0.222	0.000311252	APOE+_stromal	LINC00342
8.46228e-09	0.182179	0.873	0.901	0.000308907	APOE+_stromal	MYL12B
8.20045e-09	-3.07117	0.002	0.027	0.000299349	APOE+_stromal	PRUNE2
8.19105e-09	-0.24444	0.293	0.377	0.000299006	APOE+_stromal	GNL3
8.13818e-09	-3.09143	0.004	0.029	0.000297076	APOE+_stromal	CNTNAP3
8.11561e-09	-0.198206	0.248	0.329	0.000296252	APOE+_stromal	MAGT1
8.10443e-09	-0.464807	0.106	0.166	0.000295844	APOE+_stromal	LRP5
8.09077e-09	-0.171804	0.374	0.474	0.000295345	APOE+_stromal	YME1L1
7.94369e-09	-1.28335	0.032	0.072	0.000289976	APOE+_stromal	ANKDD1A
7.81641e-09	-0.15339	0.257	0.343	0.00028533	APOE+_stromal	SEC23A
7.78329e-09	-5.43833	0	0.023	0.000284121	APOE+_stromal	CLEC18A
7.74156e-09	-0.174369	0.284	0.375	0.000282598	APOE+_stromal	BMP1
7.64111e-09	0.339316	0.7	0.718	0.000278931	APOE+_stromal	SUMO1
7.53945e-09	-0.941787	0.024	0.061	0.00027522	APOE+_stromal	AGA
7.35622e-09	1.15628	0.062	0.034	0.000268531	APOE+_stromal	LPAR6
7.34437e-09	-0.547408	0.066	0.117	0.000268099	APOE+_stromal	INO80C
7.27547e-09	-0.657161	0.051	0.097	0.000265584	APOE+_stromal	C2orf74
7.19661e-09	-0.287107	0.158	0.227	0.000262705	APOE+_stromal	VAMP3
7.14005e-09	-0.424439	0.101	0.16	0.000260641	APOE+_stromal	AC092683.1
6.97844e-09	-0.675751	0.094	0.15	0.000254741	APOE+_stromal	FHL2
6.81364e-09	-0.360154	0.151	0.22	0.000248725	APOE+_stromal	SEC24A
6.71273e-09	-0.164151	0.654	0.745	0.000245041	APOE+_stromal	SNHG7
6.65086e-09	-0.10065	0.291	0.386	0.000242783	APOE+_stromal	DDX1
6.62869e-09	-0.135639	0.305	0.398	0.000241974	APOE+_stromal	SLC39A1
6.54455e-09	-0.136498	0.291	0.379	0.000238902	APOE+_stromal	GLUD1
6.52659e-09	1.71075	0.035	0.016	0.000238247	APOE+_stromal	TRHDE-AS1
6.5241e-09	-1.53045	0.009	0.039	0.000238156	APOE+_stromal	SLC6A9
6.46245e-09	1.3685	0.024	0.009	0.000235905	APOE+_stromal	SP5
6.44452e-09	-0.233165	0.36	0.451	0.000235251	APOE+_stromal	AHSA1
6.39632e-09	-0.122413	0.289	0.38	0.000233491	APOE+_stromal	TMEM248
6.36998e-09	0.990409	0.096	0.06	0.00023253	APOE+_stromal	PLPPR3
6.16622e-09	0.205304	0.828	0.863	0.000225092	APOE+_stromal	SUB1
6.08017e-09	-0.166924	0.455	0.55	0.000221951	APOE+_stromal	PNRC2
6.07555e-09	-1.02076	0.018	0.052	0.000221782	APOE+_stromal	PLXNA4
6.0448e-09	-1.49173	0.021	0.057	0.000220659	APOE+_stromal	IL1RAP
5.93287e-09	-0.112279	0.469	0.579	0.000216574	APOE+_stromal	GLT8D2
5.80442e-09	-0.406766	0.106	0.166	0.000211885	APOE+_stromal	FAM131A
5.78551e-09	-1.31376	0.011	0.043	0.000211194	APOE+_stromal	HEY2
5.77798e-09	-0.313678	0.213	0.289	0.000210919	APOE+_stromal	NPEPPS
5.65244e-09	-1.43164	0.013	0.045	0.000206337	APOE+_stromal	SHROOM1
5.58575e-09	-1.5491	0.023	0.059	0.000203902	APOE+_stromal	KCNK6
5.55871e-09	-0.104076	0.554	0.66	0.000202915	APOE+_stromal	SBDS
5.45514e-09	0.315486	0.683	0.682	0.000199134	APOE+_stromal	ZNF428
5.39499e-09	-0.59993	0.4	0.475	0.000196939	APOE+_stromal	C11orf96
5.34088e-09	2.53743	0.015	0.004	0.000194964	APOE+_stromal	AP001021.1
5.33567e-09	-0.266026	0.174	0.248	0.000194773	APOE+_stromal	JMJD8
5.24443e-09	-0.944329	0.018	0.054	0.000191443	APOE+_stromal	EPDR1
5.20122e-09	-0.314631	0.28	0.364	0.000189865	APOE+_stromal	EEA1
5.1489e-09	-0.419553	0.139	0.204	0.000187956	APOE+_stromal	PHTF2
5.14332e-09	-3.93765	0.005	0.032	0.000187752	APOE+_stromal	S100P
5.12406e-09	-0.324379	0.127	0.192	0.000187049	APOE+_stromal	GMPR2
5.07679e-09	-3.22774	0.005	0.032	0.000185323	APOE+_stromal	FABP4
5.04994e-09	0.497836	0.401	0.348	0.000184343	APOE+_stromal	ZNRD1
5.02881e-09	2.64436	0.01	0.002	0.000183572	APOE+_stromal	LINC01412
4.96607e-09	-1.34876	0.039	0.082	0.000181281	APOE+_stromal	TMEM51
4.76231e-09	-1.05384	0.05	0.096	0.000173843	APOE+_stromal	ARG2
4.75728e-09	-0.240808	0.612	0.7	0.00017366	APOE+_stromal	CCNL1
4.73778e-09	-2.93897	0.003	0.029	0.000172948	APOE+_stromal	MET
4.70741e-09	-0.303772	0.168	0.241	0.000171839	APOE+_stromal	NKAP
4.50407e-09	-0.272928	0.22	0.301	0.000164416	APOE+_stromal	OFD1
4.48611e-09	0.278657	0.695	0.667	0.000163761	APOE+_stromal	DDAH2
4.40261e-09	-0.21581	0.196	0.273	0.000160713	APOE+_stromal	CHRAC1
4.3081e-09	-0.407975	0.154	0.222	0.000157263	APOE+_stromal	ZNF787
4.22757e-09	-0.197881	0.311	0.409	0.000154323	APOE+_stromal	YIPF4
4.19221e-09	-0.140388	0.761	0.844	0.000153032	APOE+_stromal	HSPA5
4.17607e-09	-3.89146	0.002	0.028	0.000152443	APOE+_stromal	SLC14A1
4.13311e-09	-2.29395	0.004	0.032	0.000150875	APOE+_stromal	SLC38A3
4.09597e-09	-1.77109	0.011	0.043	0.000149519	APOE+_stromal	LNX1
4.05297e-09	-0.349808	0.533	0.611	0.00014795	APOE+_stromal	COLEC12
3.93989e-09	-0.433695	0.178	0.249	0.000143822	APOE+_stromal	HIST3H2A
3.93789e-09	-0.588454	0.112	0.172	0.000143749	APOE+_stromal	SERPINE1
3.91617e-09	-0.330529	0.113	0.177	0.000142956	APOE+_stromal	CUEDC1
3.85124e-09	-2.64589	0.003	0.029	0.000140586	APOE+_stromal	MCTP1
3.84146e-09	1.50943	0.046	0.023	0.000140229	APOE+_stromal	CBARP
3.78718e-09	-0.230419	0.19	0.269	0.000138247	APOE+_stromal	PPCS
3.73963e-09	0.793595	0.204	0.153	0.000136512	APOE+_stromal	JARID2
3.71634e-09	0.800999	0.204	0.154	0.000135661	APOE+_stromal	TBC1D2B
3.67428e-09	-0.131298	0.424	0.529	0.000134126	APOE+_stromal	NME3
3.67084e-09	-1.65084	0.013	0.046	0.000134	APOE+_stromal	S100A2
3.64867e-09	-0.198597	0.216	0.297	0.000133191	APOE+_stromal	SHOC2
3.62965e-09	-0.882947	0.05	0.097	0.000132497	APOE+_stromal	MAFK
3.59154e-09	-0.826061	0.047	0.094	0.000131106	APOE+_stromal	ZNF524
3.55472e-09	-1.69312	0.006	0.034	0.000129762	APOE+_stromal	ZDHHC12
3.53925e-09	1.57815	0.037	0.016	0.000129197	APOE+_stromal	RASSF9
3.5322e-09	-2.29506	0.006	0.035	0.000128939	APOE+_stromal	ELMO1
3.5183e-09	-2.03139	0.011	0.042	0.000128432	APOE+_stromal	RYR1
3.5116e-09	-0.526369	0.119	0.182	0.000128187	APOE+_stromal	FADS1
3.47592e-09	-0.511798	0.06	0.111	0.000126885	APOE+_stromal	FBXO8
3.4412e-09	-0.415229	0.143	0.209	0.000125618	APOE+_stromal	C12orf65
3.40301e-09	-1.65502	0.019	0.055	0.000124223	APOE+_stromal	RUNX2
3.39395e-09	0.477241	0.502	0.471	0.000123893	APOE+_stromal	H2AFY
3.38967e-09	-0.319092	0.174	0.247	0.000123736	APOE+_stromal	SAMD4A
3.37666e-09	-0.719863	0.048	0.095	0.000123262	APOE+_stromal	GNAL
3.34378e-09	0.282093	0.773	0.8	0.000122061	APOE+_stromal	NDUFS5
3.32633e-09	-2.63365	0.008	0.038	0.000121424	APOE+_stromal	RAPGEF3
3.28513e-09	-0.244954	0.179	0.253	0.00011992	APOE+_stromal	GULP1
3.2325e-09	0.978888	0.165	0.119	0.000117999	APOE+_stromal	HSPA12B
3.16973e-09	-0.42093	0.148	0.215	0.000115708	APOE+_stromal	RNF139
3.14232e-09	-0.267765	0.312	0.408	0.000114707	APOE+_stromal	FLRT2
3.13566e-09	1.82312	0.034	0.015	0.000114464	APOE+_stromal	PRAC2
3.0777e-09	-0.792757	0.063	0.114	0.000112348	APOE+_stromal	ITGA6
3.03686e-09	-1.98307	0.011	0.042	0.000110858	APOE+_stromal	GDF6
3.03321e-09	-0.334089	0.205	0.284	0.000110724	APOE+_stromal	HEXA
3.02911e-09	0.176502	0.918	0.945	0.000110575	APOE+_stromal	TMA7
2.88664e-09	-0.940189	0.016	0.051	0.000105374	APOE+_stromal	PENK
2.8398e-09	0.308318	0.716	0.74	0.000103664	APOE+_stromal	HSBP1
2.80818e-09	-0.18214	0.213	0.299	0.00010251	APOE+_stromal	CCDC28B
2.80057e-09	1.27404	0.02	0.006	0.000102232	APOE+_stromal	CLDN10
2.79743e-09	-0.264379	0.341	0.432	0.000102118	APOE+_stromal	ZNF106
2.72182e-09	-0.497728	0.103	0.164	9.93575e-05	APOE+_stromal	HK1
2.69258e-09	-0.547216	0.038	0.083	9.829e-05	APOE+_stromal	GSTO2
2.68942e-09	-0.243129	0.271	0.353	9.81744e-05	APOE+_stromal	CFAP36
2.65648e-09	-0.183213	0.137	0.205	9.6972e-05	APOE+_stromal	TBRG1
2.64417e-09	-0.350928	0.101	0.163	9.65229e-05	APOE+_stromal	C1orf53
2.6369e-09	-0.377348	0.15	0.221	9.62574e-05	APOE+_stromal	P4HTM
2.62066e-09	0.784808	0.322	0.271	9.56647e-05	APOE+_stromal	TNRC18
2.55407e-09	-1.37658	0.023	0.061	9.32336e-05	APOE+_stromal	TFPI2
2.52041e-09	-2.21311	0.005	0.034	9.2005e-05	APOE+_stromal	TMEM238
2.50036e-09	-0.252494	0.21	0.292	9.12732e-05	APOE+_stromal	MRPL54
2.4772e-09	0.90222	0.069	0.038	9.04276e-05	APOE+_stromal	EPHA3
2.47498e-09	-0.311116	0.16	0.233	9.03466e-05	APOE+_stromal	AEBP2
2.45601e-09	-0.517869	0.049	0.097	8.96541e-05	APOE+_stromal	HAND2-AS1
2.44114e-09	-0.236095	0.172	0.246	8.91115e-05	APOE+_stromal	RNF167
2.43828e-09	0.313597	0.695	0.714	8.90068e-05	APOE+_stromal	COPS9
2.42066e-09	-0.444606	0.129	0.195	8.83639e-05	APOE+_stromal	C16orf58
2.41539e-09	-0.69905	0.066	0.118	8.81713e-05	APOE+_stromal	LRIG1
2.28291e-09	-0.372348	0.103	0.165	8.33353e-05	APOE+_stromal	FN3KRP
2.28127e-09	-0.183921	0.178	0.254	8.32753e-05	APOE+_stromal	LRRFIP2
2.26569e-09	-1.02251	0.03	0.071	8.27069e-05	APOE+_stromal	MELTF
2.24235e-09	1.21201	0.056	0.029	8.18546e-05	APOE+_stromal	RNF165
2.20115e-09	-0.762358	0.039	0.085	8.03509e-05	APOE+_stromal	INTS6L
2.19593e-09	-0.396267	0.072	0.128	8.01601e-05	APOE+_stromal	AL392172.1
2.17974e-09	-0.388889	0.109	0.172	7.95694e-05	APOE+_stromal	LYRM1
2.16153e-09	-0.421792	0.128	0.194	7.89045e-05	APOE+_stromal	RABGEF1
2.1494e-09	0.323948	0.736	0.758	7.84617e-05	APOE+_stromal	ERH
2.11366e-09	-2.19272	0.008	0.038	7.71571e-05	APOE+_stromal	TMEM217
2.10583e-09	-0.150216	0.318	0.416	7.68712e-05	APOE+_stromal	CCDC107
2.09267e-09	0.419923	0.614	0.602	7.6391e-05	APOE+_stromal	PRRX2
2.08326e-09	-0.129963	0.259	0.352	7.60473e-05	APOE+_stromal	LAMP2
2.03486e-09	-0.271634	0.183	0.261	7.42805e-05	APOE+_stromal	AK2
2.01731e-09	-0.214184	0.689	0.776	7.364e-05	APOE+_stromal	UBE2S
1.99197e-09	-0.263869	0.319	0.407	7.2715e-05	APOE+_stromal	GPSM2
1.96629e-09	-0.40942	0.065	0.118	7.17776e-05	APOE+_stromal	GYG1
1.94811e-09	-0.660815	0.037	0.081	7.11138e-05	APOE+_stromal	SCGB3A1
1.94763e-09	-0.10401	0.312	0.409	7.10963e-05	APOE+_stromal	OIP5-AS1
1.94725e-09	-0.310146	0.177	0.254	7.10825e-05	APOE+_stromal	CIC
1.93751e-09	-0.154914	0.358	0.464	7.0727e-05	APOE+_stromal	TMEM165
1.93572e-09	-1.99806	0.013	0.046	7.06615e-05	APOE+_stromal	PLAAT3
1.92282e-09	-0.205329	0.194	0.273	7.01906e-05	APOE+_stromal	LMF2
1.92131e-09	1.21559	0.12	0.079	7.01357e-05	APOE+_stromal	MYO5A
1.91588e-09	0.924045	0.097	0.059	6.99372e-05	APOE+_stromal	OBSCN
1.90641e-09	-0.17067	0.13	0.199	6.95916e-05	APOE+_stromal	MFSD11
1.89763e-09	-0.166888	0.56	0.663	6.92711e-05	APOE+_stromal	CDK2AP1
1.89283e-09	0.285872	0.776	0.799	6.90959e-05	APOE+_stromal	HNRNPA3
1.8634e-09	-0.908244	0.049	0.097	6.80215e-05	APOE+_stromal	NCALD
1.7667e-09	-0.197002	0.157	0.23	6.44918e-05	APOE+_stromal	PHF10
1.76136e-09	-0.289449	0.131	0.2	6.42966e-05	APOE+_stromal	TMEM223
1.75223e-09	-1.04667	0.032	0.074	6.39635e-05	APOE+_stromal	HK2
1.7314e-09	0.752975	0.373	0.33	6.32029e-05	APOE+_stromal	C15orf61
1.71554e-09	-0.476079	0.18	0.252	6.26241e-05	APOE+_stromal	CSRP2
1.68188e-09	0.456505	0.539	0.515	6.13952e-05	APOE+_stromal	EMILIN1
1.602e-09	0.687813	0.345	0.294	5.84796e-05	APOE+_stromal	SIGIRR
1.59029e-09	-0.911043	0.172	0.236	5.80521e-05	APOE+_stromal	SCARA5
1.58982e-09	-0.339189	0.236	0.318	5.8035e-05	APOE+_stromal	EGR2
1.56439e-09	0.664297	0.343	0.29	5.71064e-05	APOE+_stromal	TCF3
1.56399e-09	-2.89226	0.005	0.034	5.7092e-05	APOE+_stromal	CPM
1.56396e-09	-1.22971	0.019	0.056	5.70909e-05	APOE+_stromal	MESP1
1.546e-09	-0.255088	0.267	0.354	5.64353e-05	APOE+_stromal	TIMM10
1.5416e-09	0.661133	0.289	0.232	5.62747e-05	APOE+_stromal	ZNF618
1.52726e-09	-0.212185	0.327	0.418	5.57512e-05	APOE+_stromal	ACTR3
1.51454e-09	0.39663	0.613	0.616	5.52866e-05	APOE+_stromal	FSCN1
1.4986e-09	-1.94147	0.007	0.038	5.4705e-05	APOE+_stromal	WFDC1
1.47904e-09	-1.61589	0.017	0.053	5.39908e-05	APOE+_stromal	MAFA
1.47028e-09	-0.314037	0.175	0.251	5.3671e-05	APOE+_stromal	FBXO7
1.44785e-09	0.846072	0.11	0.069	5.28523e-05	APOE+_stromal	ZNF436
1.44202e-09	-0.358362	0.152	0.222	5.26395e-05	APOE+_stromal	PKDCC
1.40539e-09	-0.143767	0.32	0.421	5.13024e-05	APOE+_stromal	ROBO1
1.40008e-09	-3.92489	0.001	0.028	5.11086e-05	APOE+_stromal	KCTD4
1.39841e-09	-0.215452	0.407	0.501	5.10476e-05	APOE+_stromal	MICOS13
1.38651e-09	-0.404668	0.179	0.254	5.06132e-05	APOE+_stromal	EPB41L3
1.37022e-09	-1.85382	0.004	0.033	5.00186e-05	APOE+_stromal	ENPP6
1.36603e-09	-2.33841	0.007	0.038	4.98656e-05	APOE+_stromal	MAMDC2
1.3605e-09	-0.31742	0.09	0.151	4.96638e-05	APOE+_stromal	PINK1
1.33674e-09	-0.160065	0.279	0.374	4.87964e-05	APOE+_stromal	SHISA5
1.31892e-09	-0.279424	0.158	0.232	4.81458e-05	APOE+_stromal	TMEM115
1.30989e-09	1.00763	0.179	0.13	4.78162e-05	APOE+_stromal	ZNF423
1.29857e-09	-0.411314	0.069	0.125	4.74031e-05	APOE+_stromal	ORMDL2
1.28908e-09	-0.223185	0.206	0.288	4.70567e-05	APOE+_stromal	GALNT11
1.27066e-09	-0.39732	0.106	0.17	4.6384e-05	APOE+_stromal	SLC52A2
1.2557e-09	1.37498	0.03	0.012	4.58382e-05	APOE+_stromal	CXCR4
1.22884e-09	-0.195839	0.262	0.351	4.48576e-05	APOE+_stromal	DCTN6
1.20243e-09	-0.321507	0.175	0.25	4.38935e-05	APOE+_stromal	POFUT2
1.20086e-09	-1.22882	0.026	0.067	4.38364e-05	APOE+_stromal	EOGT
1.20032e-09	-0.757793	0.042	0.088	4.38164e-05	APOE+_stromal	UMAD1
1.18424e-09	-0.135704	0.239	0.331	4.32294e-05	APOE+_stromal	SND1
1.17636e-09	-0.466396	0.075	0.132	4.2942e-05	APOE+_stromal	PYCR2
1.16858e-09	1.24403	0.046	0.022	4.26579e-05	APOE+_stromal	ZNF503-AS2
1.16491e-09	-1.59184	0.003	0.031	4.2524e-05	APOE+_stromal	LIMS2
1.16066e-09	-0.322544	0.135	0.205	4.23688e-05	APOE+_stromal	DIP2C
1.15035e-09	1.19404	0.121	0.079	4.19924e-05	APOE+_stromal	LCA5
1.13458e-09	-0.139589	0.797	0.892	4.14169e-05	APOE+_stromal	TOMM7
1.12448e-09	-0.267942	0.211	0.295	4.10481e-05	APOE+_stromal	NDEL1
1.09028e-09	-0.20704	0.182	0.263	3.97996e-05	APOE+_stromal	DNAJB2
1.08932e-09	-0.410647	0.129	0.197	3.97644e-05	APOE+_stromal	JAZF1
1.086e-09	0.481705	0.545	0.529	3.96433e-05	APOE+_stromal	ACTR2
1.07152e-09	1.12914	0.107	0.067	3.91147e-05	APOE+_stromal	SMAD6
1.05915e-09	0.344423	0.711	0.726	3.86633e-05	APOE+_stromal	ATP5MF
1.04644e-09	-0.904195	0.048	0.096	3.81994e-05	APOE+_stromal	ZCCHC2
1.04382e-09	-0.144264	0.657	0.76	3.81034e-05	APOE+_stromal	KRTCAP2
1.01968e-09	-0.800901	0.039	0.086	3.72225e-05	APOE+_stromal	MFSD8
1.01921e-09	-0.398404	0.203	0.282	3.72054e-05	APOE+_stromal	CD320
1.01172e-09	1.66924	0.023	0.008	3.69319e-05	APOE+_stromal	STMN2
1.00859e-09	0.746103	0.22	0.166	3.68176e-05	APOE+_stromal	SH3PXD2B
9.9423e-10	-0.198874	0.506	0.604	3.62934e-05	APOE+_stromal	KTN1
9.66711e-10	0.777777	0.253	0.197	3.52888e-05	APOE+_stromal	TTC28
9.59036e-10	-2.41312	0.008	0.041	3.50086e-05	APOE+_stromal	RAB29
9.48587e-10	-0.201738	0.241	0.329	3.46272e-05	APOE+_stromal	PPT1
9.39366e-10	-0.323412	0.657	0.747	3.42906e-05	APOE+_stromal	BZW1
8.80395e-10	-0.361831	0.162	0.237	3.21379e-05	APOE+_stromal	SOX8
8.79105e-10	-0.370845	0.17	0.243	3.20909e-05	APOE+_stromal	RLIM
8.69848e-10	-0.417547	0.114	0.178	3.17529e-05	APOE+_stromal	NR1D2
8.69829e-10	-0.179141	0.998	0.957	3.17522e-05	APOE+_stromal	COL1A2
8.60774e-10	-0.163124	0.167	0.248	3.14217e-05	APOE+_stromal	BTBD6
8.5354e-10	-0.268321	0.276	0.366	3.11576e-05	APOE+_stromal	HSPA2
8.53191e-10	-0.198203	0.574	0.678	3.11449e-05	APOE+_stromal	DNAJB6
8.39749e-10	-0.382403	0.095	0.158	3.06542e-05	APOE+_stromal	FBXL15
8.36364e-10	-0.404319	0.075	0.134	3.05306e-05	APOE+_stromal	CREG1
8.34334e-10	2.31685	0.017	0.005	3.04565e-05	APOE+_stromal	TULP1
8.32316e-10	2.14034	0.012	0.003	3.03828e-05	APOE+_stromal	CLEC2L
8.16091e-10	0.871711	0.298	0.248	2.97906e-05	APOE+_stromal	BACE2
8.159e-10	-0.408103	0.108	0.173	2.97836e-05	APOE+_stromal	ESCO1
8.15193e-10	-0.318776	0.41	0.504	2.97578e-05	APOE+_stromal	COL16A1
8.10461e-10	-0.156891	0.583	0.7	2.95851e-05	APOE+_stromal	SNU13
8.04305e-10	-0.553184	0.072	0.128	2.93603e-05	APOE+_stromal	CYTOR
7.99263e-10	0.556517	0.484	0.454	2.91763e-05	APOE+_stromal	LSM4
7.83638e-10	2.13314	0.011	0.003	2.86059e-05	APOE+_stromal	PLK5
7.83392e-10	-0.983975	0.075	0.131	2.85969e-05	APOE+_stromal	SFRP1
7.67658e-10	2.14513	0.011	0.003	2.80226e-05	APOE+_stromal	UTS2B
7.62551e-10	-0.251123	0.374	0.465	2.78361e-05	APOE+_stromal	EIF3J
7.6163e-10	-0.535397	0.071	0.126	2.78025e-05	APOE+_stromal	MOSPD2
7.57205e-10	-0.375439	0.198	0.276	2.7641e-05	APOE+_stromal	INSIG1
7.539e-10	2.27978	0.025	0.009	2.75204e-05	APOE+_stromal	AC007920.2
7.47008e-10	-0.393225	0.167	0.241	2.72688e-05	APOE+_stromal	MAFG
7.30696e-10	-0.412075	0.123	0.19	2.66733e-05	APOE+_stromal	CEBPG
7.27419e-10	-0.389018	0.182	0.259	2.65537e-05	APOE+_stromal	POLE3
7.18157e-10	-0.183525	0.325	0.423	2.62156e-05	APOE+_stromal	RNASEH2C
7.1082e-10	-0.437875	0.129	0.197	2.59478e-05	APOE+_stromal	THSD4
7.04125e-10	-0.137513	0.35	0.456	2.57034e-05	APOE+_stromal	SLC39A7
6.94273e-10	-3.02198	0.004	0.033	2.53438e-05	APOE+_stromal	PROM1
6.92649e-10	-0.332285	0.158	0.235	2.52844e-05	APOE+_stromal	GDE1
6.92047e-10	-0.308513	0.194	0.274	2.52625e-05	APOE+_stromal	PDXK
6.91802e-10	-1.62291	0.023	0.062	2.52535e-05	APOE+_stromal	SLCO3A1
6.90732e-10	-0.341542	0.179	0.256	2.52145e-05	APOE+_stromal	SIRT1
6.89177e-10	-0.397627	0.18	0.254	2.51577e-05	APOE+_stromal	CREBRF
6.8777e-10	-0.129815	0.391	0.498	2.51064e-05	APOE+_stromal	CLDND1
6.82856e-10	-0.30013	0.23	0.314	2.4927e-05	APOE+_stromal	GET1
6.75187e-10	-1.54837	0.032	0.075	2.4647e-05	APOE+_stromal	DDX3Y
6.53841e-10	-0.339438	0.105	0.171	2.38678e-05	APOE+_stromal	CDC37L1
6.48044e-10	-1.53238	0.023	0.063	2.36562e-05	APOE+_stromal	ZDHHC14
6.46286e-10	-2.69484	0.003	0.032	2.3592e-05	APOE+_stromal	NKX3-1
6.12599e-10	-0.210126	0.277	0.367	2.23623e-05	APOE+_stromal	PTS
6.01309e-10	-0.145759	0.685	0.797	2.19502e-05	APOE+_stromal	SPCS2
5.90155e-10	-0.37391	0.735	0.801	2.1543e-05	APOE+_stromal	DUSP1
5.86125e-10	-0.248392	0.191	0.272	2.13959e-05	APOE+_stromal	GNPTG
5.85756e-10	1.52439	0.035	0.015	2.13824e-05	APOE+_stromal	LINC00865
5.83161e-10	-2.93919	0.005	0.035	2.12877e-05	APOE+_stromal	DOCK8
5.82575e-10	1.52253	0.029	0.011	2.12663e-05	APOE+_stromal	PLPPR4
5.81824e-10	-0.204339	0.35	0.453	2.12389e-05	APOE+_stromal	GPX7
5.6191e-10	-0.127359	0.212	0.298	2.05119e-05	APOE+_stromal	RWDD4
5.58622e-10	-0.340264	0.184	0.261	2.03919e-05	APOE+_stromal	SLC16A1
5.45572e-10	-1.21909	0.025	0.066	1.99155e-05	APOE+_stromal	AL451165.2
5.4497e-10	-0.270672	0.229	0.314	1.98936e-05	APOE+_stromal	ISOC2
5.42937e-10	-0.239859	0.245	0.331	1.98194e-05	APOE+_stromal	VEZF1
5.40893e-10	-0.183165	0.384	0.489	1.97448e-05	APOE+_stromal	LAMP1
5.37246e-10	-0.116052	0.319	0.421	1.96116e-05	APOE+_stromal	MRPS34
5.26559e-10	0.84576	0.246	0.192	1.92215e-05	APOE+_stromal	ARHGEF26
5.22392e-10	1.18285	0.085	0.049	1.90694e-05	APOE+_stromal	IGLON5
5.10444e-10	-1.01124	0.042	0.089	1.86332e-05	APOE+_stromal	RPS4Y1
4.98622e-10	-2.42433	0.004	0.034	1.82017e-05	APOE+_stromal	FZD6
4.91698e-10	0.92187	0.051	0.024	1.79489e-05	APOE+_stromal	QPCT
4.89714e-10	-0.414426	0.125	0.193	1.78765e-05	APOE+_stromal	TRMT11
4.59745e-10	-0.79584	0.061	0.115	1.67825e-05	APOE+_stromal	PRR7
4.56755e-10	1.22556	0.065	0.034	1.66734e-05	APOE+_stromal	GALNT17
4.52384e-10	0.308059	0.53	0.463	1.65138e-05	APOE+_stromal	MAP1B
4.48265e-10	-0.490228	0.084	0.144	1.63635e-05	APOE+_stromal	BCAT2
4.47098e-10	-1.4353	0.016	0.054	1.63209e-05	APOE+_stromal	ISLR2
4.4699e-10	-0.276212	0.277	0.37	1.63169e-05	APOE+_stromal	FNDC3A
4.38317e-10	-0.398859	0.182	0.261	1.60003e-05	APOE+_stromal	NDRG1
4.25148e-10	-0.113289	0.757	0.847	1.55196e-05	APOE+_stromal	TMEM258
4.24097e-10	0.683255	0.203	0.148	1.54812e-05	APOE+_stromal	ACVRL1
4.19629e-10	-0.156496	0.259	0.353	1.53181e-05	APOE+_stromal	MRPL40
4.09914e-10	2.01067	0.015	0.004	1.49635e-05	APOE+_stromal	LINC01305
4.05858e-10	-0.896195	0.057	0.11	1.48154e-05	APOE+_stromal	GALNT7
4.04317e-10	0.272147	0.798	0.814	1.47592e-05	APOE+_stromal	ATP5ME
4.03186e-10	0.608373	0.456	0.408	1.47179e-05	APOE+_stromal	PAPSS1
3.98771e-10	-1.98847	0.004	0.034	1.45567e-05	APOE+_stromal	CDH10
3.97043e-10	-0.151763	0.367	0.47	1.44937e-05	APOE+_stromal	EIF4E2
3.92073e-10	1.21718	0.182	0.133	1.43122e-05	APOE+_stromal	AC092069.1
3.88626e-10	-0.399879	0.129	0.198	1.41864e-05	APOE+_stromal	TMEM216
3.86576e-10	-0.28193	0.181	0.261	1.41116e-05	APOE+_stromal	PCYOX1
3.81193e-10	-0.246036	0.243	0.333	1.39151e-05	APOE+_stromal	B3GAT3
3.79483e-10	-1.46799	0.013	0.049	1.38527e-05	APOE+_stromal	WNK4
3.77911e-10	-5.45939	0.001	0.028	1.37953e-05	APOE+_stromal	ADGRG1
3.77811e-10	-0.424298	0.129	0.2	1.37916e-05	APOE+_stromal	SLC35B2
3.77203e-10	-0.31511	0.165	0.242	1.37694e-05	APOE+_stromal	LGMN
3.75845e-10	-0.933159	0.044	0.094	1.37199e-05	APOE+_stromal	NTN1
3.75339e-10	-0.728423	0.088	0.148	1.37014e-05	APOE+_stromal	PCDH7
3.74595e-10	-0.517733	0.038	0.085	1.36742e-05	APOE+_stromal	MAP3K6
3.71711e-10	-0.498738	0.186	0.26	1.35689e-05	APOE+_stromal	TRIM8
3.68618e-10	-0.232459	0.498	0.602	1.3456e-05	APOE+_stromal	DDX24
3.67852e-10	-0.334037	0.144	0.22	1.34281e-05	APOE+_stromal	CALCOCO1
3.64997e-10	-1.9125	0.034	0.079	1.33239e-05	APOE+_stromal	TAC1
3.60395e-10	-0.544117	0.134	0.204	1.31559e-05	APOE+_stromal	TRIB1
3.59856e-10	-0.222615	0.331	0.432	1.31362e-05	APOE+_stromal	DPY30
3.59046e-10	-0.215158	0.26	0.35	1.31066e-05	APOE+_stromal	MED21
3.57449e-10	-0.89689	0.037	0.084	1.30483e-05	APOE+_stromal	GKAP1
3.49041e-10	-0.191332	0.224	0.314	1.27414e-05	APOE+_stromal	TRAPPC3
3.42384e-10	0.966506	0.099	0.06	1.24984e-05	APOE+_stromal	APBA2
3.4019e-10	-0.3603	0.141	0.216	1.24183e-05	APOE+_stromal	CFL2
3.37949e-10	-0.325848	0.496	0.597	1.23365e-05	APOE+_stromal	S100A13
3.37254e-10	-0.1776	0.268	0.363	1.23111e-05	APOE+_stromal	PDCD6IP
3.367e-10	-0.402566	0.239	0.322	1.22909e-05	APOE+_stromal	ETF1
3.32966e-10	-0.275036	0.102	0.169	1.21546e-05	APOE+_stromal	SLC25A32
3.32861e-10	-0.206428	0.221	0.308	1.21508e-05	APOE+_stromal	AGO3
3.18974e-10	0.995783	0.178	0.127	1.16438e-05	APOE+_stromal	ARHGEF17
3.14119e-10	1.45728	0.038	0.016	1.14666e-05	APOE+_stromal	ST8SIA1
3.13608e-10	-2.18336	0.008	0.042	1.1448e-05	APOE+_stromal	NUDT7
3.08341e-10	0.386351	0.608	0.575	1.12557e-05	APOE+_stromal	PPP1R14B
3.0419e-10	-0.469606	0.101	0.166	1.11041e-05	APOE+_stromal	MEPCE
2.99894e-10	0.462175	0.562	0.545	1.09473e-05	APOE+_stromal	BCL7C
2.98801e-10	-0.374807	0.147	0.219	1.09074e-05	APOE+_stromal	NIBAN2
2.97355e-10	-0.405658	0.122	0.193	1.08547e-05	APOE+_stromal	NFKBIL1
2.96557e-10	-1.15449	0.015	0.054	1.08255e-05	APOE+_stromal	MIR210HG
2.94936e-10	-0.571383	0.061	0.115	1.07663e-05	APOE+_stromal	PLEKHO2
2.92384e-10	-0.277117	0.167	0.244	1.06732e-05	APOE+_stromal	NFE2L1
2.83866e-10	-0.18495	0.833	0.907	1.03622e-05	APOE+_stromal	SRSF3
2.71984e-10	-0.221183	0.245	0.334	9.92852e-06	APOE+_stromal	PRPF6
2.58458e-10	2.46409	0.02	0.006	9.43475e-06	APOE+_stromal	AC016877.3
2.56229e-10	-3.78707	0.002	0.031	9.35339e-06	APOE+_stromal	HTATIP2
2.46424e-10	1.03681	0.087	0.051	8.99547e-06	APOE+_stromal	Z97200.1
2.45188e-10	-0.317301	0.176	0.257	8.95033e-06	APOE+_stromal	TMEM50B
2.34883e-10	-0.129449	0.477	0.589	8.57416e-06	APOE+_stromal	RWDD1
2.2883e-10	-0.742632	0.087	0.147	8.35323e-06	APOE+_stromal	RELL1
2.28422e-10	-2.68321	0.004	0.035	8.33832e-06	APOE+_stromal	LAMA3
2.27982e-10	-0.194389	0.545	0.665	8.32225e-06	APOE+_stromal	ATRAID
2.20453e-10	-0.50358	0.139	0.21	8.04742e-06	APOE+_stromal	RAB11FIP2
2.17366e-10	-0.273147	0.205	0.286	7.93474e-06	APOE+_stromal	LRRC75A
2.13999e-10	-0.126805	0.52	0.637	7.81182e-06	APOE+_stromal	LAMTOR5
2.11684e-10	2.59688	0.013	0.003	7.7273e-06	APOE+_stromal	UGT3A2
2.08146e-10	-0.363691	0.324	0.415	7.59815e-06	APOE+_stromal	ADI1
2.08044e-10	-0.142447	0.783	0.87	7.59443e-06	APOE+_stromal	CCNI
2.04787e-10	1.42373	0.045	0.02	7.47553e-06	APOE+_stromal	CLIC2
2.04357e-10	-0.204234	0.368	0.472	7.45985e-06	APOE+_stromal	CCDC85B
2.02207e-10	2.06991	0.02	0.006	7.38138e-06	APOE+_stromal	APELA
2.01699e-10	-0.331263	0.247	0.332	7.36281e-06	APOE+_stromal	NAT14
1.99125e-10	-0.567226	0.758	0.814	7.26885e-06	APOE+_stromal	HSPB1
1.97962e-10	-0.397504	0.125	0.197	7.2264e-06	APOE+_stromal	CEP63
1.97525e-10	-0.238148	0.305	0.404	7.21044e-06	APOE+_stromal	SFT2D1
1.96907e-10	-0.474389	0.222	0.301	7.1879e-06	APOE+_stromal	MPDZ
1.95601e-10	-0.491179	0.114	0.182	7.14022e-06	APOE+_stromal	TAOK3
1.93538e-10	-0.336753	0.241	0.328	7.06492e-06	APOE+_stromal	COX14
1.90696e-10	-0.906586	0.031	0.077	6.96115e-06	APOE+_stromal	SOX15
1.90373e-10	-0.197279	0.396	0.506	6.94939e-06	APOE+_stromal	SLC25A36
1.89646e-10	-0.302353	0.192	0.273	6.92283e-06	APOE+_stromal	UBE2E2
1.8363e-10	-0.36646	0.177	0.255	6.70322e-06	APOE+_stromal	PMM1
1.77889e-10	-0.235536	0.237	0.329	6.49366e-06	APOE+_stromal	VPS51
1.77022e-10	-0.508746	0.14	0.213	6.46202e-06	APOE+_stromal	CERS4
1.72663e-10	-2.59879	0.005	0.037	6.3029e-06	APOE+_stromal	BAIAP2L1
1.71625e-10	0.651754	0.285	0.223	6.26498e-06	APOE+_stromal	QPRT
1.69834e-10	-0.239572	0.278	0.371	6.1996e-06	APOE+_stromal	SMIM14
1.69739e-10	-0.31094	0.141	0.218	6.19613e-06	APOE+_stromal	ING3
1.68933e-10	-1.13577	0.042	0.091	6.16671e-06	APOE+_stromal	SP100
1.6893e-10	-0.185359	0.483	0.604	6.16664e-06	APOE+_stromal	RNH1
1.67128e-10	-1.46104	0.037	0.083	6.10085e-06	APOE+_stromal	OLFM1
1.6392e-10	-0.461848	0.095	0.16	5.98373e-06	APOE+_stromal	CYLD
1.60331e-10	-0.197462	0.55	0.654	5.85272e-06	APOE+_stromal	UBXN4
1.5995e-10	-0.231165	0.323	0.426	5.83881e-06	APOE+_stromal	TMEM18
1.57616e-10	0.303916	0.788	0.806	5.7536e-06	APOE+_stromal	ATP5MD
1.5448e-10	-2.1452	0.006	0.04	5.63914e-06	APOE+_stromal	AL139220.2
1.53972e-10	-0.669483	0.066	0.124	5.62059e-06	APOE+_stromal	ASS1
1.51427e-10	0.490706	0.465	0.42	5.52768e-06	APOE+_stromal	HSPB11
1.46994e-10	-2.71391	0.007	0.041	5.36587e-06	APOE+_stromal	EPCAM
1.43311e-10	-0.296991	0.436	0.536	5.23144e-06	APOE+_stromal	MMP16
1.43008e-10	-0.357808	0.092	0.157	5.22035e-06	APOE+_stromal	SWAP70
1.41827e-10	-0.897906	0.052	0.106	5.17725e-06	APOE+_stromal	MLLT3
1.41512e-10	-0.311449	0.388	0.477	5.16577e-06	APOE+_stromal	RHOBTB3
1.41438e-10	-0.614369	0.104	0.17	5.16303e-06	APOE+_stromal	SNAI1
1.4084e-10	-0.338277	0.132	0.205	5.14123e-06	APOE+_stromal	SLC41A3
1.40818e-10	0.554131	0.196	0.138	5.1404e-06	APOE+_stromal	CD83
1.39189e-10	-0.485837	0.108	0.175	5.08095e-06	APOE+_stromal	RNF138
1.38278e-10	-0.179247	0.593	0.703	5.04772e-06	APOE+_stromal	BRI3
1.38242e-10	1.92498	0.033	0.013	5.04638e-06	APOE+_stromal	HRH2
1.37223e-10	-0.379051	0.158	0.235	5.00917e-06	APOE+_stromal	SCAMP2
1.36388e-10	-0.300177	0.894	0.921	4.97871e-06	APOE+_stromal	JUN
1.35691e-10	0.844871	0.227	0.172	4.95325e-06	APOE+_stromal	INAFM1
1.35346e-10	0.597123	0.291	0.226	4.94068e-06	APOE+_stromal	PBX1
1.3488e-10	0.73741	0.266	0.207	4.92366e-06	APOE+_stromal	TEAD2
1.34338e-10	-0.313904	0.157	0.235	4.90387e-06	APOE+_stromal	GMDS
1.3002e-10	-0.563251	0.139	0.21	4.74627e-06	APOE+_stromal	NPEPL1
1.29278e-10	-0.266539	0.205	0.289	4.71915e-06	APOE+_stromal	SNHG17
1.28581e-10	-0.326462	0.881	0.909	4.69372e-06	APOE+_stromal	JUNB
1.25873e-10	-0.711695	0.048	0.1	4.59488e-06	APOE+_stromal	SPRYD3
1.24683e-10	-0.118713	0.262	0.37	4.55142e-06	APOE+_stromal	MRPL34
1.23713e-10	-1.39528	0.023	0.065	4.51604e-06	APOE+_stromal	ARHGEF35
1.21827e-10	-0.128872	0.255	0.352	4.44716e-06	APOE+_stromal	UNC50
1.20985e-10	-0.24797	0.817	0.885	4.41645e-06	APOE+_stromal	SAP18
1.14251e-10	-0.601229	0.079	0.141	4.17063e-06	APOE+_stromal	ST6GALNAC4
1.14051e-10	-0.131698	0.642	0.755	4.1633e-06	APOE+_stromal	WDR83OS
1.13824e-10	0.117914	0.971	0.979	4.15502e-06	APOE+_stromal	RPLP2
1.13362e-10	-0.291203	0.319	0.415	4.13816e-06	APOE+_stromal	PCF11
1.12372e-10	-0.300154	0.115	0.188	4.10204e-06	APOE+_stromal	DYRK4
1.09705e-10	0.772937	0.217	0.16	4.00467e-06	APOE+_stromal	EMILIN2
1.09526e-10	-0.388763	0.153	0.232	3.99815e-06	APOE+_stromal	VAT1
1.06878e-10	-0.361753	0.152	0.229	3.90149e-06	APOE+_stromal	C14orf132
1.0306e-10	-1.4679	0.036	0.083	3.7621e-06	APOE+_stromal	SLC7A5
1.02873e-10	0.586774	0.342	0.281	3.75528e-06	APOE+_stromal	OLFML1
1.02183e-10	0.946639	0.153	0.102	3.73008e-06	APOE+_stromal	SCD5
1.01086e-10	-0.206525	0.319	0.418	3.69004e-06	APOE+_stromal	PITHD1
1.00167e-10	-1.08546	0.039	0.088	3.65649e-06	APOE+_stromal	PPARA
9.86153e-11	-0.278044	0.215	0.303	3.59985e-06	APOE+_stromal	PIH1D1
9.82602e-11	-0.317011	0.201	0.285	3.58689e-06	APOE+_stromal	CWC25
9.81245e-11	-3.69498	0.004	0.035	3.58194e-06	APOE+_stromal	CD79B
9.76465e-11	-0.81527	0.063	0.119	3.56449e-06	APOE+_stromal	MAPK8IP1
9.36634e-11	-1.29841	0.021	0.064	3.41909e-06	APOE+_stromal	AMPH
9.11088e-11	-0.580919	0.137	0.21	3.32584e-06	APOE+_stromal	ARID5A
9.10374e-11	1.14511	0.102	0.061	3.32323e-06	APOE+_stromal	IFIT3
9.0595e-11	-0.289164	0.15	0.229	3.30708e-06	APOE+_stromal	RAB28
8.85296e-11	1.32528	0.099	0.059	3.23169e-06	APOE+_stromal	SGCG
8.70567e-11	-0.55142	0.129	0.2	3.17792e-06	APOE+_stromal	ANKRD36
8.56992e-11	-1.07991	0.046	0.098	3.12836e-06	APOE+_stromal	MARCH9
8.41564e-11	0.507571	0.49	0.452	3.07205e-06	APOE+_stromal	G3BP1
8.11736e-11	-0.408682	0.087	0.153	2.96316e-06	APOE+_stromal	SLC25A38
8.05261e-11	-0.512161	0.13	0.204	2.93953e-06	APOE+_stromal	ZNF33A
8.00513e-11	-1.05181	0.025	0.07	2.92219e-06	APOE+_stromal	CAP2
7.96633e-11	-2.37484	0.005	0.038	2.90803e-06	APOE+_stromal	COL8A1
7.86433e-11	-0.641049	0.044	0.096	2.8708e-06	APOE+_stromal	PDE3B
7.84477e-11	-0.528999	0.122	0.193	2.86366e-06	APOE+_stromal	MAN2A1
7.71547e-11	1.50225	0.069	0.037	2.81646e-06	APOE+_stromal	MOB3B
7.50516e-11	-0.393906	0.118	0.188	2.73968e-06	APOE+_stromal	ZDHHC4
7.33491e-11	-0.238013	0.755	0.84	2.67754e-06	APOE+_stromal	WSB1
7.13179e-11	-0.303492	0.135	0.213	2.60339e-06	APOE+_stromal	CCDC174
7.12544e-11	0.237523	0.866	0.89	2.60107e-06	APOE+_stromal	NDUFA4
7.07572e-11	-0.698022	0.093	0.158	2.58292e-06	APOE+_stromal	MCUB
7.06437e-11	-0.376887	0.158	0.238	2.57878e-06	APOE+_stromal	LATS2
7.04713e-11	-0.533206	0.089	0.154	2.57248e-06	APOE+_stromal	ACTR1B
7.0431e-11	0.716035	0.309	0.248	2.57101e-06	APOE+_stromal	PHF6
6.98518e-11	-0.381441	0.198	0.283	2.54987e-06	APOE+_stromal	BAG5
6.78631e-11	-0.212126	0.596	0.702	2.47727e-06	APOE+_stromal	ANP32B
6.72656e-11	-2.6917	0.006	0.041	2.45546e-06	APOE+_stromal	ZNF385C
6.69494e-11	2.21117	0.015	0.004	2.44392e-06	APOE+_stromal	AC116345.1
6.45426e-11	-0.176084	0.486	0.592	2.35606e-06	APOE+_stromal	CANX
6.43596e-11	-0.302127	0.241	0.33	2.34938e-06	APOE+_stromal	ATP1B3
6.32783e-11	-0.261447	0.356	0.459	2.30991e-06	APOE+_stromal	PTTG1IP
6.30357e-11	-3.39881	0.004	0.036	2.30106e-06	APOE+_stromal	CNTNAP3B
6.27455e-11	1.2286	0.11	0.067	2.29046e-06	APOE+_stromal	AC092821.3
6.19794e-11	0.67471	0.189	0.132	2.26249e-06	APOE+_stromal	TMEM59L
6.1651e-11	-1.70536	0.018	0.059	2.25051e-06	APOE+_stromal	LKAAEAR1
6.05762e-11	1.78873	0.013	0.003	2.21127e-06	APOE+_stromal	GRM7
5.99287e-11	0.894006	0.537	0.523	2.18764e-06	APOE+_stromal	SRM
5.98996e-11	-0.264195	0.218	0.305	2.18657e-06	APOE+_stromal	MARCH5
5.90948e-11	-0.307047	0.185	0.271	2.1572e-06	APOE+_stromal	FAM120AOS
5.85891e-11	-0.878467	0.06	0.117	2.13874e-06	APOE+_stromal	MICA
5.83281e-11	-0.171377	0.945	0.968	2.12921e-06	APOE+_stromal	UBB
5.80583e-11	-0.627173	0.093	0.158	2.11936e-06	APOE+_stromal	FUT11
5.66672e-11	-0.284756	0.103	0.173	2.06858e-06	APOE+_stromal	ABHD12
5.62162e-11	0.790616	0.161	0.108	2.05212e-06	APOE+_stromal	A1BG
5.58435e-11	-0.760433	0.037	0.086	2.03851e-06	APOE+_stromal	DDAH1
5.55965e-11	-0.322629	0.124	0.198	2.02949e-06	APOE+_stromal	TRPM7
5.55696e-11	-0.585064	0.108	0.178	2.02851e-06	APOE+_stromal	INPP1
5.53003e-11	1.62166	0.023	0.008	2.01868e-06	APOE+_stromal	OCA2
5.52266e-11	-1.89053	0.02	0.063	2.01599e-06	APOE+_stromal	AQP3
5.49766e-11	1.283	0.117	0.073	2.00687e-06	APOE+_stromal	TMEFF1
5.44778e-11	-0.658813	0.044	0.096	1.98866e-06	APOE+_stromal	SERPINB1
5.43975e-11	-0.115923	0.251	0.348	1.98573e-06	APOE+_stromal	EAPP
5.3461e-11	-0.135894	0.281	0.383	1.95154e-06	APOE+_stromal	COA8
5.33046e-11	-0.228556	0.433	0.546	1.94583e-06	APOE+_stromal	METAP2
5.32062e-11	-0.166426	0.254	0.35	1.94224e-06	APOE+_stromal	RAB6A
5.29098e-11	2.07971	0.025	0.009	1.93142e-06	APOE+_stromal	GPRIN3
5.2208e-11	-0.456549	0.127	0.201	1.9058e-06	APOE+_stromal	TCTN1
5.17464e-11	-0.308063	0.282	0.377	1.88895e-06	APOE+_stromal	ARL2BP
5.16262e-11	1.14496	0.088	0.05	1.88456e-06	APOE+_stromal	PSAT1
5.15253e-11	-0.784432	0.037	0.087	1.88088e-06	APOE+_stromal	DOK1
4.98405e-11	-1.04397	0.024	0.069	1.81938e-06	APOE+_stromal	FHOD3
4.95451e-11	-0.195553	0.396	0.507	1.8086e-06	APOE+_stromal	SURF4
4.87337e-11	1.348	0.062	0.031	1.77898e-06	APOE+_stromal	TRHDE
4.85091e-11	-0.286683	0.224	0.313	1.77077e-06	APOE+_stromal	GOLT1B
4.82173e-11	1.02623	0.068	0.035	1.76012e-06	APOE+_stromal	LINC01197
4.81794e-11	0.639862	0.209	0.148	1.75874e-06	APOE+_stromal	PLP1
4.74533e-11	0.468241	0.494	0.447	1.73223e-06	APOE+_stromal	RBMS3
4.69368e-11	-1.66056	0.011	0.048	1.71338e-06	APOE+_stromal	ARNTL2
4.60212e-11	-0.531555	0.175	0.256	1.67996e-06	APOE+_stromal	SLC12A2
4.59853e-11	-2.41825	0.006	0.041	1.67865e-06	APOE+_stromal	ZNF365
4.56495e-11	-0.237082	0.293	0.392	1.66639e-06	APOE+_stromal	CAPN2
4.55617e-11	-0.281479	0.248	0.341	1.66319e-06	APOE+_stromal	USP11
4.52924e-11	-0.747325	0.079	0.141	1.65335e-06	APOE+_stromal	HRH1
4.4474e-11	-0.210519	0.597	0.716	1.62348e-06	APOE+_stromal	TMEM14C
4.40601e-11	0.104615	0.975	0.984	1.60837e-06	APOE+_stromal	RPL22
4.39845e-11	-0.19797	0.268	0.364	1.60561e-06	APOE+_stromal	BUB3
4.24607e-11	-0.185668	0.21	0.302	1.54998e-06	APOE+_stromal	JAGN1
4.2139e-11	-1.31745	0.021	0.064	1.53824e-06	APOE+_stromal	SUPT3H
4.16325e-11	1.59396	0.03	0.011	1.51975e-06	APOE+_stromal	PPARG
3.94197e-11	-0.623512	0.133	0.206	1.43898e-06	APOE+_stromal	ZBTB20
3.92493e-11	1.2914	0.12	0.074	1.43276e-06	APOE+_stromal	ZNF516
3.91069e-11	-3.57597	0.011	0.048	1.42756e-06	APOE+_stromal	KRT16
3.90355e-11	-0.519141	0.179	0.258	1.42495e-06	APOE+_stromal	ZNF703
3.72235e-11	-0.68811	0.08	0.142	1.35881e-06	APOE+_stromal	DEDD2
3.54035e-11	-1.2908	0.028	0.075	1.29237e-06	APOE+_stromal	PPP1R13B
3.52877e-11	-0.220847	0.575	0.678	1.28814e-06	APOE+_stromal	DEK
3.4305e-11	-4.41557	0.001	0.033	1.25227e-06	APOE+_stromal	NEXMIF
3.40956e-11	-4.47021	0.001	0.033	1.24462e-06	APOE+_stromal	CHI3L2
3.40504e-11	-1.78539	0.015	0.055	1.24298e-06	APOE+_stromal	PATJ
3.39812e-11	-0.40898	0.146	0.224	1.24045e-06	APOE+_stromal	EBLN3P
3.34632e-11	-0.230134	0.312	0.417	1.22154e-06	APOE+_stromal	TMEM147
3.27146e-11	-0.326116	0.165	0.244	1.19421e-06	APOE+_stromal	SLC22A17
3.26634e-11	0.263108	0.74	0.714	1.19234e-06	APOE+_stromal	MTRNR2L12
3.26245e-11	-0.238735	0.244	0.337	1.19093e-06	APOE+_stromal	TMEM243
3.25958e-11	-1.61402	0.015	0.055	1.18988e-06	APOE+_stromal	KIAA1324L
3.21984e-11	-1.08616	0.032	0.08	1.17537e-06	APOE+_stromal	ITGA11
3.19812e-11	-0.789789	0.044	0.098	1.16744e-06	APOE+_stromal	CPEB2
3.1391e-11	-0.70182	0.036	0.086	1.1459e-06	APOE+_stromal	NDNF
3.10174e-11	-1.72764	0.015	0.055	1.13226e-06	APOE+_stromal	PRKAG2
3.08866e-11	-5.85057	0.001	0.031	1.12749e-06	APOE+_stromal	KHDRBS2
3.06421e-11	-0.312604	0.178	0.263	1.11856e-06	APOE+_stromal	WDR45
3.03881e-11	-0.918511	0.07	0.129	1.10929e-06	APOE+_stromal	DOCK4
3.01913e-11	1.03518	0.143	0.094	1.1021e-06	APOE+_stromal	IFIT5
3.01213e-11	-1.20899	0.058	0.114	1.09955e-06	APOE+_stromal	PHLDB2
2.99136e-11	-0.336759	0.285	0.383	1.09197e-06	APOE+_stromal	TMEM259
2.91554e-11	-1.14507	0.025	0.071	1.06429e-06	APOE+_stromal	CTH
2.87584e-11	-0.277405	0.225	0.315	1.0498e-06	APOE+_stromal	UFL1
2.81914e-11	1.69315	0.039	0.016	1.0291e-06	APOE+_stromal	SLC24A3
2.78969e-11	-0.17514	0.445	0.564	1.01835e-06	APOE+_stromal	MPC2
2.71906e-11	-0.263304	0.435	0.537	9.92565e-07	APOE+_stromal	MAP4
2.70072e-11	-0.217542	0.17	0.259	9.8587e-07	APOE+_stromal	PTPRF
2.6916e-11	0.143703	0.901	0.871	9.82543e-07	APOE+_stromal	STMN1
2.67513e-11	-0.622625	0.062	0.121	9.76528e-07	APOE+_stromal	NAGLU
2.65422e-11	-0.813225	0.077	0.139	9.68897e-07	APOE+_stromal	OTUD7B
2.63815e-11	1.10358	0.047	0.021	9.63029e-07	APOE+_stromal	WNT2
2.59954e-11	-0.602085	0.167	0.244	9.48937e-07	APOE+_stromal	UBALD2
2.54927e-11	-0.180893	0.65	0.757	9.30584e-07	APOE+_stromal	GNAI2
2.49687e-11	-2.95421	0.005	0.04	9.11458e-07	APOE+_stromal	ZNF385B
2.49348e-11	-0.197314	0.545	0.653	9.10219e-07	APOE+_stromal	CD164
2.47811e-11	-0.413894	0.131	0.207	9.04609e-07	APOE+_stromal	FOXO1
2.39431e-11	-1.67243	0.023	0.067	8.74017e-07	APOE+_stromal	PROSER2
2.38321e-11	-0.851604	0.075	0.137	8.69968e-07	APOE+_stromal	OTUD1
2.3556e-11	-0.24599	0.226	0.317	8.59888e-07	APOE+_stromal	PLOD1
2.3104e-11	-1.1106	0.029	0.076	8.43389e-07	APOE+_stromal	MOXD1
2.30918e-11	-0.444555	0.059	0.119	8.42942e-07	APOE+_stromal	STARD10
2.27059e-11	0.899755	0.259	0.198	8.28856e-07	APOE+_stromal	PTX3
2.25987e-11	-0.296772	0.167	0.251	8.24944e-07	APOE+_stromal	AKAP17A
2.24682e-11	1.37879	0.055	0.026	8.20178e-07	APOE+_stromal	PLPPR5
2.10898e-11	-0.626324	0.072	0.135	7.69861e-07	APOE+_stromal	SETD7
2.07888e-11	-1.01138	0.046	0.1	7.58874e-07	APOE+_stromal	PARVB
2.0648e-11	0.281667	0.871	0.892	7.53736e-07	APOE+_stromal	MZT2B
2.04078e-11	-1.07556	0.033	0.083	7.44966e-07	APOE+_stromal	MYO1E
2.02782e-11	-0.180433	0.305	0.415	7.40236e-07	APOE+_stromal	SCP2
1.97932e-11	0.261773	0.852	0.862	7.22532e-07	APOE+_stromal	CDC42
1.86841e-11	-0.295822	0.183	0.269	6.82044e-07	APOE+_stromal	MRPL17
1.86009e-11	-0.481335	0.157	0.237	6.79008e-07	APOE+_stromal	FBXO33
1.82099e-11	-0.46894	0.144	0.22	6.64734e-07	APOE+_stromal	C16orf72
1.78754e-11	-0.338971	0.199	0.286	6.52523e-07	APOE+_stromal	TRIM47
1.76434e-11	-0.534506	0.083	0.148	6.44055e-07	APOE+_stromal	HMCES
1.75929e-11	-0.457945	0.121	0.196	6.42213e-07	APOE+_stromal	QSOX1
1.75265e-11	-0.904737	0.051	0.108	6.39787e-07	APOE+_stromal	PYGL
1.72329e-11	-0.332911	0.221	0.312	6.2907e-07	APOE+_stromal	ATP6V1D
1.709e-11	-0.411343	0.22	0.309	6.23852e-07	APOE+_stromal	SOD2
1.69998e-11	-0.496053	0.129	0.204	6.20562e-07	APOE+_stromal	MEF2D
1.65583e-11	-0.305357	0.165	0.248	6.04443e-07	APOE+_stromal	COX17
1.64573e-11	1.61947	0.032	0.012	6.00758e-07	APOE+_stromal	SLC26A10
1.64543e-11	-1.85034	0.018	0.061	6.00648e-07	APOE+_stromal	BMPER
1.62653e-11	-0.328159	0.089	0.158	5.93747e-07	APOE+_stromal	HOXD10
1.61523e-11	-0.318173	0.172	0.258	5.89623e-07	APOE+_stromal	HAND2
1.58034e-11	-0.294618	0.089	0.158	5.76886e-07	APOE+_stromal	ZDHHC16
1.5609e-11	-0.595515	0.131	0.204	5.69792e-07	APOE+_stromal	VPS37B
1.56064e-11	-0.187531	0.569	0.692	5.69695e-07	APOE+_stromal	TCEAL4
1.53999e-11	-2.18322	0.014	0.055	5.6216e-07	APOE+_stromal	IQCA1
1.52118e-11	-1.20104	0.025	0.071	5.55292e-07	APOE+_stromal	CYFIP2
1.43127e-11	-0.46799	0.119	0.193	5.22472e-07	APOE+_stromal	ZBTB21
1.42212e-11	0.246346	0.854	0.87	5.19132e-07	APOE+_stromal	HNRNPK
1.34959e-11	-2.20378	0.025	0.072	4.92653e-07	APOE+_stromal	KERA
1.34601e-11	-0.248413	0.543	0.645	4.91346e-07	APOE+_stromal	RHEB
1.31908e-11	-1.63923	0.014	0.056	4.81517e-07	APOE+_stromal	REEP2
1.30721e-11	-0.361555	0.376	0.487	4.77182e-07	APOE+_stromal	RGS3
1.30219e-11	-1.66663	0.023	0.069	4.75352e-07	APOE+_stromal	CCN4
1.25136e-11	0.741975	0.234	0.172	4.56796e-07	APOE+_stromal	CACNA1G
1.25002e-11	-0.550476	0.117	0.188	4.56306e-07	APOE+_stromal	ETV1
1.24871e-11	2.06311	0.028	0.01	4.55828e-07	APOE+_stromal	AC022424.1
1.24382e-11	0.948399	0.142	0.091	4.54044e-07	APOE+_stromal	TTYH2
1.23798e-11	-0.27649	0.204	0.296	4.51913e-07	APOE+_stromal	TMEM9B
1.19971e-11	-1.90124	0.011	0.051	4.37944e-07	APOE+_stromal	IRX1
1.18586e-11	-1.9811	0.006	0.043	4.32886e-07	APOE+_stromal	TNFAIP8L3
1.17858e-11	-0.177188	0.371	0.481	4.30227e-07	APOE+_stromal	CLTB
1.17203e-11	-0.440006	0.144	0.221	4.27837e-07	APOE+_stromal	SLU7
1.1599e-11	-0.27053	0.244	0.34	4.23411e-07	APOE+_stromal	NCKAP1
1.15133e-11	-0.175975	0.551	0.668	4.20283e-07	APOE+_stromal	MTDH
1.1151e-11	-0.27562	0.246	0.342	4.07058e-07	APOE+_stromal	RAP1A
1.09984e-11	-0.386418	0.241	0.333	4.01484e-07	APOE+_stromal	TMEM106C
1.09287e-11	-0.396497	0.172	0.257	3.98941e-07	APOE+_stromal	PPFIA1
1.08843e-11	-0.115897	0.213	0.312	3.97322e-07	APOE+_stromal	HYI
1.08517e-11	-1.34394	0.015	0.057	3.96129e-07	APOE+_stromal	DSG2
1.071e-11	-0.324731	0.165	0.25	3.90957e-07	APOE+_stromal	SIL1
1.06806e-11	0.746686	0.248	0.186	3.89883e-07	APOE+_stromal	FNBP1
1.0662e-11	-0.318606	0.149	0.231	3.89206e-07	APOE+_stromal	RAP2C
1.05482e-11	-0.193814	0.208	0.305	3.85053e-07	APOE+_stromal	SLC39A13
1.04274e-11	-0.611828	0.085	0.152	3.80643e-07	APOE+_stromal	PPP2R5A
1.03648e-11	-3.92978	0.006	0.043	3.78356e-07	APOE+_stromal	DIO2
1.0325e-11	2.1004	0.023	0.007	3.76903e-07	APOE+_stromal	AP003396.5
1.0157e-11	1.44788	0.105	0.062	3.70773e-07	APOE+_stromal	RAMP1
1.00115e-11	-5.20925	0.001	0.033	3.65458e-07	APOE+_stromal	PPP1R14C
9.88612e-12	0.910589	0.091	0.05	3.60883e-07	APOE+_stromal	CNTN1
9.88334e-12	-0.833103	0.053	0.112	3.60781e-07	APOE+_stromal	AACS
9.79331e-12	-0.272948	0.132	0.21	3.57495e-07	APOE+_stromal	ARFRP1
9.68306e-12	-0.734499	0.067	0.128	3.53471e-07	APOE+_stromal	TCF7
9.65707e-12	-0.576832	0.099	0.169	3.52522e-07	APOE+_stromal	SCAPER
9.48762e-12	-4.6036	0.001	0.033	3.46336e-07	APOE+_stromal	PPP2R2B
9.44854e-12	0.746665	0.304	0.24	3.4491e-07	APOE+_stromal	ZCCHC24
9.41703e-12	-0.200925	0.312	0.42	3.43759e-07	APOE+_stromal	PFDN1
9.40091e-12	0.851602	0.167	0.112	3.43171e-07	APOE+_stromal	TFAP2A
9.27764e-12	-1.1954	0.023	0.069	3.38671e-07	APOE+_stromal	CYSLTR1
9.26759e-12	-0.164892	0.49	0.614	3.38304e-07	APOE+_stromal	TMED10
9.24164e-12	-1.14752	0.048	0.103	3.37357e-07	APOE+_stromal	SNHG19
9.09824e-12	0.560692	0.478	0.43	3.32122e-07	APOE+_stromal	LOXL1
9.08154e-12	1.08185	0.131	0.082	3.31513e-07	APOE+_stromal	CNTN3
8.93096e-12	-0.446187	0.17	0.255	3.26016e-07	APOE+_stromal	CRIM1
8.82816e-12	0.126554	0.568	0.555	3.22263e-07	APOE+_stromal	HBG2
8.82367e-12	2.41898	0.013	0.003	3.22099e-07	APOE+_stromal	AC009498.1
8.74179e-12	-0.428336	0.12	0.196	3.1911e-07	APOE+_stromal	LURAP1L
8.66992e-12	-0.311109	0.255	0.354	3.16487e-07	APOE+_stromal	RNASE4
8.49502e-12	-0.383059	0.112	0.187	3.10102e-07	APOE+_stromal	SLC4A2
8.39487e-12	0.589239	0.498	0.456	3.06446e-07	APOE+_stromal	FKBP9
8.31464e-12	-0.294734	0.821	0.888	3.03518e-07	APOE+_stromal	MT-ND5
8.00862e-12	-3.42184	0.004	0.038	2.92346e-07	APOE+_stromal	AC092958.1
7.87552e-12	-0.61308	0.091	0.159	2.87488e-07	APOE+_stromal	OXCT1
7.87114e-12	1.95195	0.031	0.011	2.87328e-07	APOE+_stromal	SORCS1
7.75273e-12	-1.02603	0.064	0.125	2.83005e-07	APOE+_stromal	BCL6
7.66583e-12	0.753407	0.338	0.275	2.79833e-07	APOE+_stromal	HOXA10
7.36742e-12	-0.649862	0.099	0.169	2.6894e-07	APOE+_stromal	ETFRF1
7.34971e-12	1.25286	0.077	0.041	2.68294e-07	APOE+_stromal	NAALAD2
7.32725e-12	-0.227653	0.852	0.917	2.67474e-07	APOE+_stromal	HSPA8
7.32514e-12	-0.465556	0.169	0.251	2.67397e-07	APOE+_stromal	ACLY
7.18766e-12	-0.361296	0.277	0.37	2.62378e-07	APOE+_stromal	SOCS1
7.08255e-12	0.162077	0.935	0.961	2.58541e-07	APOE+_stromal	RPL4
7.06828e-12	-0.548516	0.089	0.158	2.58021e-07	APOE+_stromal	FCHSD2
6.99895e-12	-0.154669	0.376	0.499	2.5549e-07	APOE+_stromal	LAMB2
6.94186e-12	-0.30489	0.211	0.305	2.53406e-07	APOE+_stromal	ISOC1
6.89863e-12	-0.344568	0.179	0.267	2.51827e-07	APOE+_stromal	RGL2
6.89568e-12	-1.17507	0.064	0.124	2.5172e-07	APOE+_stromal	CBR3
6.80034e-12	-0.347315	0.235	0.326	2.4824e-07	APOE+_stromal	RLF
6.77964e-12	-0.31484	0.217	0.31	2.47484e-07	APOE+_stromal	COX11
6.73228e-12	-0.222148	0.252	0.357	2.45755e-07	APOE+_stromal	RAB32
6.43137e-12	1.10503	0.052	0.024	2.34771e-07	APOE+_stromal	LGALS3BP
6.22055e-12	-1.21237	0.029	0.078	2.27075e-07	APOE+_stromal	LMX1B
6.19441e-12	-0.281031	0.222	0.318	2.26121e-07	APOE+_stromal	OXR1
6.17164e-12	0.132386	0.949	0.965	2.25289e-07	APOE+_stromal	EEF1G
5.96566e-12	-0.817448	0.064	0.125	2.17771e-07	APOE+_stromal	BCR
5.86149e-12	-0.952007	0.066	0.128	2.13968e-07	APOE+_stromal	NPPC
5.78842e-12	-0.33311	0.144	0.225	2.11301e-07	APOE+_stromal	PRR5
5.76177e-12	-0.272752	0.263	0.361	2.10328e-07	APOE+_stromal	NSRP1
5.67262e-12	-0.302302	0.385	0.493	2.07073e-07	APOE+_stromal	MPHOSPH8
5.66793e-12	0.981218	0.26	0.203	2.06902e-07	APOE+_stromal	JAG1
5.56103e-12	-0.302085	0.241	0.337	2.03e-07	APOE+_stromal	ANXA11
5.52595e-12	-1.85682	0.012	0.053	2.01719e-07	APOE+_stromal	NIPAL1
5.45706e-12	-0.474701	0.417	0.519	1.99205e-07	APOE+_stromal	SLC3A2
5.30686e-12	-0.846091	0.077	0.143	1.93722e-07	APOE+_stromal	MGST1
5.1923e-12	-0.371092	0.145	0.228	1.8954e-07	APOE+_stromal	TMEM70
5.17925e-12	-0.572463	0.077	0.145	1.89063e-07	APOE+_stromal	TMEM42
5.17067e-12	-1.10987	0.031	0.082	1.8875e-07	APOE+_stromal	ATP6V0E2
5.12342e-12	1.94677	0.016	0.004	1.87025e-07	APOE+_stromal	LST1
5.11627e-12	-0.323062	0.118	0.195	1.86764e-07	APOE+_stromal	NEK7
5.06127e-12	1.33091	0.062	0.03	1.84757e-07	APOE+_stromal	CACNA2D3
5.00822e-12	-0.263355	0.191	0.282	1.8282e-07	APOE+_stromal	AIG1
4.88423e-12	-0.857024	0.073	0.137	1.78294e-07	APOE+_stromal	YEATS4
4.74372e-12	-0.282459	0.342	0.444	1.73165e-07	APOE+_stromal	PTPRA
4.71609e-12	-0.381436	0.179	0.267	1.72156e-07	APOE+_stromal	ADSS
4.69472e-12	-0.320435	0.305	0.406	1.71376e-07	APOE+_stromal	TFDP2
4.62452e-12	-0.464404	0.156	0.239	1.68814e-07	APOE+_stromal	HINT2
4.60953e-12	-0.411017	0.201	0.286	1.68266e-07	APOE+_stromal	MAP7D3
4.57955e-12	-0.532176	0.138	0.216	1.67172e-07	APOE+_stromal	CDYL
4.57118e-12	-1.91321	0.011	0.051	1.66866e-07	APOE+_stromal	ATP8A2
4.53622e-12	-0.267107	0.11	0.188	1.6559e-07	APOE+_stromal	ZBED3
4.45856e-12	-0.486902	0.156	0.24	1.62755e-07	APOE+_stromal	ATP10D
4.38179e-12	-0.258329	0.182	0.273	1.59953e-07	APOE+_stromal	CCZ1
4.37184e-12	-0.367712	0.157	0.24	1.5959e-07	APOE+_stromal	PDXDC1
4.36997e-12	-0.313515	0.215	0.307	1.59521e-07	APOE+_stromal	YIPF2
4.36905e-12	-0.178725	0.374	0.487	1.59488e-07	APOE+_stromal	GHITM
4.35384e-12	0.866192	0.244	0.182	1.58933e-07	APOE+_stromal	GRASP
4.31684e-12	-0.228074	0.331	0.439	1.57582e-07	APOE+_stromal	SYNE1
4.25961e-12	-0.713322	0.086	0.152	1.55493e-07	APOE+_stromal	PTGIS
4.11457e-12	-0.290592	0.288	0.39	1.50198e-07	APOE+_stromal	PDCD4
4.10779e-12	-1.58103	0.039	0.092	1.49951e-07	APOE+_stromal	SLC8A1
4.04677e-12	-0.257796	0.338	0.441	1.47723e-07	APOE+_stromal	COPRS
3.99306e-12	1.64775	0.049	0.022	1.45763e-07	APOE+_stromal	ARAP3
3.99172e-12	-1.33737	0.055	0.112	1.45714e-07	APOE+_stromal	DUSP10
3.81788e-12	-1.26413	0.033	0.085	1.39368e-07	APOE+_stromal	LINC01003
3.76522e-12	-0.341046	0.311	0.414	1.37445e-07	APOE+_stromal	RASSF8
3.73481e-12	-0.32048	0.299	0.398	1.36336e-07	APOE+_stromal	DNAJC3
3.58472e-12	0.643786	0.428	0.375	1.30857e-07	APOE+_stromal	SSBP3
3.50968e-12	-0.234121	0.224	0.325	1.28117e-07	APOE+_stromal	ALG5
3.49167e-12	0.615383	0.376	0.31	1.2746e-07	APOE+_stromal	ENAH
3.41488e-12	-2.17769	0.014	0.057	1.24657e-07	APOE+_stromal	HOXD-AS2
3.3629e-12	-0.243713	0.289	0.389	1.22759e-07	APOE+_stromal	CCDC90B
3.35541e-12	-1.41457	0.037	0.09	1.22486e-07	APOE+_stromal	CTTNBP2
3.25351e-12	1.62774	0.054	0.025	1.18766e-07	APOE+_stromal	MIR181A2HG
3.20618e-12	-0.921335	0.05	0.108	1.17038e-07	APOE+_stromal	MTHFD1L
3.12867e-12	-0.265576	0.213	0.312	1.14209e-07	APOE+_stromal	TM9SF1
3.01198e-12	-0.88513	0.033	0.086	1.09949e-07	APOE+_stromal	TSTD1
2.95491e-12	-1.07376	0.02	0.066	1.07866e-07	APOE+_stromal	MYO1D
2.94508e-12	-0.472725	0.261	0.354	1.07507e-07	APOE+_stromal	SLC25A33
2.91687e-12	0.764234	0.351	0.292	1.06477e-07	APOE+_stromal	TBX5
2.83119e-12	-0.421588	0.148	0.233	1.0335e-07	APOE+_stromal	EFS
2.75395e-12	-0.376049	0.26	0.359	1.0053e-07	APOE+_stromal	COQ10B
2.73749e-12	-4.33773	0.003	0.039	9.99294e-08	APOE+_stromal	C2CD4B
2.6813e-12	1.8136	0.033	0.012	9.78783e-08	APOE+_stromal	ADCY5
2.65204e-12	1.02919	0.133	0.082	9.68099e-08	APOE+_stromal	LINGO1
2.64116e-12	-1.31313	0.038	0.092	9.64128e-08	APOE+_stromal	MALL
2.62073e-12	-0.852644	0.06	0.12	9.56671e-08	APOE+_stromal	CIT
2.62065e-12	-0.607797	0.08	0.149	9.56643e-08	APOE+_stromal	PLA2G4A
2.58839e-12	-0.15931	0.728	0.834	9.44866e-08	APOE+_stromal	ARF1
2.54029e-12	-0.367708	0.248	0.344	9.27309e-08	APOE+_stromal	ITPRIPL2
2.51177e-12	-0.379875	0.172	0.262	9.16895e-08	APOE+_stromal	SLC35F5
2.46638e-12	0.855017	0.121	0.072	9.00329e-08	APOE+_stromal	LY6H
2.31869e-12	-0.368429	0.215	0.308	8.46416e-08	APOE+_stromal	BLOC1S2
2.3087e-12	-0.671365	0.146	0.223	8.42769e-08	APOE+_stromal	STK17A
2.2048e-12	-2.42578	0.026	0.075	8.04839e-08	APOE+_stromal	DKK1
2.07376e-12	-0.25118	0.157	0.246	7.57007e-08	APOE+_stromal	HOXD11
2.02174e-12	-0.429895	0.207	0.298	7.38016e-08	APOE+_stromal	ZBTB7A
2.02055e-12	-0.273678	0.381	0.49	7.37583e-08	APOE+_stromal	NUFIP2
2.01861e-12	-0.318288	0.136	0.219	7.36873e-08	APOE+_stromal	MIA2
2.0031e-12	-0.496237	0.304	0.404	7.3121e-08	APOE+_stromal	HMGCS1
1.98839e-12	-0.439466	0.828	0.874	7.25841e-08	APOE+_stromal	MEG3
1.96866e-12	-0.497044	0.108	0.184	7.1864e-08	APOE+_stromal	CTBS
1.96508e-12	-1.17645	0.027	0.079	7.17332e-08	APOE+_stromal	ISM1
1.91853e-12	-0.296411	0.509	0.618	7.00341e-08	APOE+_stromal	FHL1
1.75175e-12	-0.232817	0.266	0.374	6.39459e-08	APOE+_stromal	ETFB
1.68865e-12	-0.359235	0.189	0.28	6.16423e-08	APOE+_stromal	ZCCHC17
1.68375e-12	1.06553	0.149	0.096	6.14636e-08	APOE+_stromal	LIMD2
1.68277e-12	1.44978	0.084	0.045	6.14277e-08	APOE+_stromal	DRAXIN
1.67344e-12	-2.30884	0.009	0.05	6.10873e-08	APOE+_stromal	AC010931.2
1.64935e-12	-0.532883	0.115	0.193	6.0208e-08	APOE+_stromal	MPP6
1.59386e-12	-1.5421	0.022	0.07	5.81821e-08	APOE+_stromal	TCAIM
1.57468e-12	-0.235314	0.407	0.519	5.7482e-08	APOE+_stromal	MMP14
1.54559e-12	0.793159	0.35	0.287	5.64201e-08	APOE+_stromal	MCUR1
1.54e-12	-0.244461	0.264	0.365	5.62161e-08	APOE+_stromal	POLR2G
1.50833e-12	-0.375021	0.172	0.263	5.50602e-08	APOE+_stromal	FNIP1
1.48165e-12	-0.543648	0.099	0.174	5.4086e-08	APOE+_stromal	MCEE
1.45985e-12	0.921721	0.194	0.133	5.32904e-08	APOE+_stromal	TSPAN14
1.4324e-12	-0.296077	0.101	0.178	5.22884e-08	APOE+_stromal	RIN2
1.36016e-12	-0.197426	0.514	0.639	4.96511e-08	APOE+_stromal	ATP6AP2
1.35739e-12	0.796361	0.198	0.136	4.95503e-08	APOE+_stromal	B4GALNT4
1.35396e-12	1.14302	0.088	0.048	4.94251e-08	APOE+_stromal	NDST3
1.29769e-12	-0.540416	0.148	0.231	4.73709e-08	APOE+_stromal	FRYL
1.27062e-12	-0.666334	0.087	0.157	4.63827e-08	APOE+_stromal	TM7SF3
1.25315e-12	-1.86825	0.018	0.065	4.57449e-08	APOE+_stromal	LRRN3
1.23532e-12	-3.1464	0.005	0.043	4.50943e-08	APOE+_stromal	DPP4
1.22494e-12	-0.995663	0.033	0.087	4.47151e-08	APOE+_stromal	LRRC1
1.20839e-12	-0.200961	0.557	0.687	4.41111e-08	APOE+_stromal	SRRM1
1.18445e-12	-0.904054	0.053	0.114	4.3237e-08	APOE+_stromal	BEX5
1.16171e-12	-0.416963	0.374	0.481	4.24069e-08	APOE+_stromal	DNAJB4
1.13909e-12	0.715518	0.336	0.269	4.15813e-08	APOE+_stromal	LINC02802
1.13586e-12	-0.439873	0.114	0.193	4.14634e-08	APOE+_stromal	NR1H2
1.04404e-12	-0.536555	0.106	0.18	3.81116e-08	APOE+_stromal	TENM3
1.01717e-12	-0.21656	0.293	0.403	3.71306e-08	APOE+_stromal	TSG101
1.00746e-12	-0.155279	0.99	0.994	3.67765e-08	APOE+_stromal	H3F3B
1.00742e-12	-0.426146	0.077	0.147	3.6775e-08	APOE+_stromal	B3GNT9
1.00118e-12	-1.44628	0.017	0.064	3.65471e-08	APOE+_stromal	MGLL
9.80795e-13	0.323546	0.697	0.668	3.5803e-08	APOE+_stromal	GSN
9.54994e-13	-0.323879	0.968	0.958	3.48611e-08	APOE+_stromal	FOS
9.44071e-13	-0.225578	0.464	0.581	3.44624e-08	APOE+_stromal	DYNLT1
9.18729e-13	-0.901392	0.046	0.105	3.35373e-08	APOE+_stromal	UBTD1
9.17767e-13	-0.4585	0.166	0.256	3.35021e-08	APOE+_stromal	YIPF6
9.14796e-13	1.74777	0.03	0.01	3.33937e-08	APOE+_stromal	Z99289.3
8.72153e-13	1.57327	0.027	0.009	3.18371e-08	APOE+_stromal	RGS4
8.67783e-13	-3.2476	0.004	0.041	3.16776e-08	APOE+_stromal	GPC5
8.60426e-13	-0.50769	0.101	0.177	3.1409e-08	APOE+_stromal	ACVR1
8.54703e-13	-0.816278	0.075	0.143	3.12001e-08	APOE+_stromal	ATF5
7.94663e-13	2.74693	0.011	0.002	2.90084e-08	APOE+_stromal	AC022126.1
7.85829e-13	-0.383713	0.163	0.249	2.86859e-08	APOE+_stromal	GUSB
7.85243e-13	-3.25754	0.003	0.04	2.86645e-08	APOE+_stromal	MAP1LC3C
7.73155e-13	-0.256449	0.426	0.54	2.82232e-08	APOE+_stromal	FAM114A1
7.59618e-13	-0.178014	0.284	0.395	2.77291e-08	APOE+_stromal	SCOC
7.58123e-13	0.813775	0.214	0.149	2.76745e-08	APOE+_stromal	FZD7
7.52287e-13	-0.317187	0.305	0.414	2.74615e-08	APOE+_stromal	DNAJC21
7.45964e-13	1.86004	0.038	0.015	2.72307e-08	APOE+_stromal	MMP19
7.42521e-13	-0.50157	0.068	0.137	2.7105e-08	APOE+_stromal	ANG
7.40847e-13	-1.94444	0.012	0.056	2.70439e-08	APOE+_stromal	TLCD4
7.27471e-13	-1.62391	0.025	0.076	2.65556e-08	APOE+_stromal	ENO2
7.25564e-13	-3.36896	0.004	0.042	2.6486e-08	APOE+_stromal	MIMT1
7.11082e-13	0.949549	0.208	0.146	2.59573e-08	APOE+_stromal	SLIT2
6.70354e-13	-1.0466	0.044	0.103	2.44706e-08	APOE+_stromal	CNNM3
6.53623e-13	-0.674514	0.085	0.156	2.38599e-08	APOE+_stromal	CYB5R1
6.29239e-13	-0.315082	0.334	0.448	2.29697e-08	APOE+_stromal	HBP1
5.95459e-13	-0.712875	0.071	0.138	2.17366e-08	APOE+_stromal	PPP1R16A
5.67707e-13	-0.891871	0.031	0.085	2.07236e-08	APOE+_stromal	MANBA
5.53009e-13	1.69783	0.034	0.012	2.0187e-08	APOE+_stromal	BNC2-AS1
5.44971e-13	-0.564057	0.146	0.23	1.98936e-08	APOE+_stromal	WDR6
5.34202e-13	-2.39814	0.012	0.056	1.95005e-08	APOE+_stromal	HOXD8
5.25416e-13	-6.71233	0.001	0.037	1.91798e-08	APOE+_stromal	SERPINA1
4.97944e-13	-0.308851	0.602	0.696	1.81769e-08	APOE+_stromal	BOC
4.96414e-13	-0.448681	0.11	0.188	1.81211e-08	APOE+_stromal	CDK2AP2
4.95764e-13	-0.554692	0.097	0.172	1.80974e-08	APOE+_stromal	TNIP1
4.9185e-13	-0.422775	0.213	0.308	1.79545e-08	APOE+_stromal	ALKBH5
4.91323e-13	-0.80889	0.135	0.216	1.79352e-08	APOE+_stromal	TNFAIP6
4.86875e-13	-4.13276	0.003	0.041	1.77729e-08	APOE+_stromal	NOL3
4.80541e-13	-1.41374	0.017	0.064	1.75417e-08	APOE+_stromal	SCIN
4.68162e-13	-0.369199	0.17	0.262	1.70898e-08	APOE+_stromal	PGM1
4.60969e-13	0.800016	0.209	0.145	1.68272e-08	APOE+_stromal	CDC42EP1
4.59598e-13	-0.219472	0.299	0.411	1.67772e-08	APOE+_stromal	TWSG1
4.44473e-13	-1.2586	0.037	0.093	1.6225e-08	APOE+_stromal	ITPR2
4.30419e-13	-1.54549	0.021	0.071	1.5712e-08	APOE+_stromal	LGI4
4.25243e-13	-2.69974	0.006	0.046	1.55231e-08	APOE+_stromal	CX3CL1
4.2454e-13	1.9578	0.034	0.012	1.54974e-08	APOE+_stromal	MED12L
4.15743e-13	-1.52147	0.029	0.082	1.51763e-08	APOE+_stromal	TMEM30B
4.07208e-13	-3.55454	0.004	0.042	1.48647e-08	APOE+_stromal	SOX9-AS1
4.02081e-13	-0.320272	0.244	0.341	1.46776e-08	APOE+_stromal	NPTN
3.9702e-13	-0.224919	0.524	0.645	1.44928e-08	APOE+_stromal	NDN
3.96879e-13	-2.01007	0.011	0.056	1.44877e-08	APOE+_stromal	ICAM3
3.89988e-13	-0.324978	0.274	0.381	1.42361e-08	APOE+_stromal	ARMCX1
3.84218e-13	-0.252537	0.238	0.346	1.40255e-08	APOE+_stromal	ZFYVE21
3.77089e-13	-0.264234	0.677	0.782	1.37652e-08	APOE+_stromal	SRSF2
3.73351e-13	-2.83559	0.007	0.049	1.36288e-08	APOE+_stromal	P4HA3
3.72796e-13	-0.309155	0.19	0.287	1.36086e-08	APOE+_stromal	MSRB3
3.61081e-13	-0.615283	0.069	0.138	1.31809e-08	APOE+_stromal	AC008771.1
3.57958e-13	2.48776	0.011	0.002	1.30669e-08	APOE+_stromal	AC087564.1
3.51564e-13	-0.469345	0.193	0.289	1.28335e-08	APOE+_stromal	CENPW
3.41095e-13	-1.02027	0.05	0.112	1.24513e-08	APOE+_stromal	HSPA4L
3.30984e-13	-0.37417	0.622	0.723	1.20822e-08	APOE+_stromal	SELENOK
3.03356e-13	-0.507301	0.082	0.155	1.10737e-08	APOE+_stromal	ZNF395
3.03138e-13	-0.262044	0.359	0.471	1.10658e-08	APOE+_stromal	CLIC4
2.93102e-13	-0.650535	0.12	0.201	1.06994e-08	APOE+_stromal	DIXDC1
2.87404e-13	-0.517032	0.113	0.195	1.04914e-08	APOE+_stromal	C1GALT1C1
2.80066e-13	-0.457931	0.168	0.256	1.02235e-08	APOE+_stromal	SCCPDH
2.77937e-13	-0.853625	0.079	0.148	1.01458e-08	APOE+_stromal	PMM2
2.75171e-13	-2.93905	0.007	0.049	1.00448e-08	APOE+_stromal	TENT5B
2.59718e-13	-0.236029	0.626	0.749	9.48075e-09	APOE+_stromal	BSG
2.56383e-13	-0.525543	0.134	0.22	9.35901e-09	APOE+_stromal	ARHGEF1
2.56195e-13	0.329717	0.674	0.662	9.35213e-09	APOE+_stromal	EPB41L2
2.42406e-13	-0.319681	0.182	0.277	8.8488e-09	APOE+_stromal	MAGEF1
2.38303e-13	2.70261	0.011	0.002	8.69903e-09	APOE+_stromal	SYT14
2.36001e-13	0.633175	0.435	0.375	8.61499e-09	APOE+_stromal	GNG12
2.35257e-13	-0.213181	0.365	0.485	8.58781e-09	APOE+_stromal	SDF2
2.30857e-13	-0.437249	0.199	0.295	8.42721e-09	APOE+_stromal	EVI5
2.2393e-13	-0.578191	0.167	0.253	8.17434e-09	APOE+_stromal	BACH1
2.23606e-13	-1.85271	0.013	0.06	8.16252e-09	APOE+_stromal	PART1
2.22808e-13	-0.585709	0.18	0.267	8.13337e-09	APOE+_stromal	PTGS2
2.19379e-13	-1.56229	0.015	0.063	8.00822e-09	APOE+_stromal	CD68
2.14353e-13	-0.470163	0.165	0.255	7.82474e-09	APOE+_stromal	BCAR1
1.96661e-13	3.24573	0.013	0.002	7.17891e-09	APOE+_stromal	WDR86-AS1
1.87929e-13	-0.147064	0.347	0.47	6.86017e-09	APOE+_stromal	MRPL57
1.87711e-13	-0.460584	0.184	0.278	6.85221e-09	APOE+_stromal	FAM53C
1.87095e-13	-0.269415	0.612	0.722	6.82971e-09	APOE+_stromal	APP
1.8509e-13	-0.335258	0.229	0.331	6.75652e-09	APOE+_stromal	AZIN1
1.75386e-13	-0.55051	0.11	0.189	6.40227e-09	APOE+_stromal	KIAA1191
1.74338e-13	-2.22201	0.013	0.06	6.36402e-09	APOE+_stromal	TSPAN2
1.67187e-13	-0.563433	0.169	0.256	6.10298e-09	APOE+_stromal	RGS16
1.65804e-13	-0.329163	0.188	0.284	6.0525e-09	APOE+_stromal	DYRK2
1.64906e-13	0.462203	0.587	0.545	6.01973e-09	APOE+_stromal	PSIP1
1.57457e-13	-0.590989	0.101	0.179	5.74782e-09	APOE+_stromal	ZNF622
1.56705e-13	-0.322047	0.236	0.341	5.72035e-09	APOE+_stromal	MAGI2-AS3
1.55623e-13	2.17258	0.026	0.008	5.68087e-09	APOE+_stromal	CFAP46
1.5506e-13	-0.22551	0.9	0.944	5.6603e-09	APOE+_stromal	ZFAS1
1.50557e-13	-0.621252	0.061	0.129	5.49593e-09	APOE+_stromal	CCNDBP1
1.49172e-13	-5.03136	0.003	0.042	5.44538e-09	APOE+_stromal	GPR1
1.48024e-13	-2.76718	0.008	0.052	5.40347e-09	APOE+_stromal	ICA1
1.44531e-13	-0.272686	0.302	0.418	5.27595e-09	APOE+_stromal	ERP44
1.42305e-13	-0.265457	0.441	0.561	5.19469e-09	APOE+_stromal	RAB1A
1.4113e-13	0.108054	0.987	0.991	5.15182e-09	APOE+_stromal	ACTG1
1.37993e-13	1.46108	0.058	0.026	5.03729e-09	APOE+_stromal	COX4I2
1.37162e-13	-1.5448	0.02	0.071	5.00697e-09	APOE+_stromal	DHCR7
1.34721e-13	-0.295715	0.178	0.274	4.91785e-09	APOE+_stromal	RABGGTB
1.34489e-13	-3.18173	0.004	0.045	4.90938e-09	APOE+_stromal	AC135782.1
1.34274e-13	-2.42673	0.011	0.057	4.90154e-09	APOE+_stromal	ABTB2
1.33545e-13	0.594352	0.482	0.426	4.87492e-09	APOE+_stromal	CDK6
1.31888e-13	-3.96666	0.003	0.043	4.81444e-09	APOE+_stromal	TGM2
1.28892e-13	-0.400657	0.138	0.227	4.70508e-09	APOE+_stromal	NFU1
1.254e-13	1.21038	0.091	0.048	4.5776e-09	APOE+_stromal	ZNF217
1.2511e-13	-0.537143	0.248	0.343	4.567e-09	APOE+_stromal	MTRNR2L8
1.24948e-13	0.465766	0.654	0.625	4.5611e-09	APOE+_stromal	KLF6
1.20329e-13	0.834742	0.294	0.226	4.39248e-09	APOE+_stromal	C20orf27
1.18379e-13	-0.437731	0.185	0.281	4.3213e-09	APOE+_stromal	RNF11
1.1798e-13	-0.231768	0.773	0.86	4.30673e-09	APOE+_stromal	SRSF7
1.1754e-13	-0.271069	0.346	0.464	4.29067e-09	APOE+_stromal	EIF2A
1.1327e-13	-0.267476	0.255	0.362	4.13481e-09	APOE+_stromal	SUN1
1.08989e-13	-4.09897	0.004	0.045	3.97852e-09	APOE+_stromal	FAM131C
1.08757e-13	-0.265552	0.349	0.468	3.97005e-09	APOE+_stromal	ANAPC5
1.0095e-13	-0.480416	0.137	0.223	3.68507e-09	APOE+_stromal	ZC3H8
1.00002e-13	-1.78071	0.015	0.063	3.65049e-09	APOE+_stromal	PRDM16-DT
9.99275e-14	1.13819	0.034	0.012	3.64775e-09	APOE+_stromal	ADAMTS9-AS1
9.85177e-14	-0.60455	0.121	0.202	3.59629e-09	APOE+_stromal	POLG2
8.66139e-14	-0.460599	0.241	0.339	3.16175e-09	APOE+_stromal	TNS2
8.50678e-14	-0.349642	0.166	0.259	3.10532e-09	APOE+_stromal	PRCP
8.40608e-14	-0.510779	0.163	0.254	3.06856e-09	APOE+_stromal	STXBP3
8.30121e-14	-0.759247	0.101	0.18	3.03027e-09	APOE+_stromal	FADS2
8.20161e-14	-0.377967	0.255	0.359	2.99391e-09	APOE+_stromal	WNK1
8.12946e-14	-5.99679	0.032	0.087	2.96758e-09	APOE+_stromal	MSMP
8.08832e-14	-0.572479	0.159	0.247	2.95256e-09	APOE+_stromal	ZNF800
8.05619e-14	-1.9087	0.018	0.068	2.94083e-09	APOE+_stromal	HMOX1
8.03249e-14	-0.215793	0.239	0.345	2.93218e-09	APOE+_stromal	AUP1
7.80293e-14	-4.60776	0.001	0.039	2.84838e-09	APOE+_stromal	RET
7.69151e-14	-0.368221	0.259	0.365	2.80771e-09	APOE+_stromal	PHLDB1
7.48973e-14	-0.370084	0.241	0.344	2.73405e-09	APOE+_stromal	RBM7
7.37884e-14	-3.80263	0.004	0.045	2.69357e-09	APOE+_stromal	PLCD4
7.32623e-14	-1.44497	0.049	0.111	2.67437e-09	APOE+_stromal	FAM20A
7.24917e-14	-0.454629	0.203	0.302	2.64624e-09	APOE+_stromal	DDRGK1
6.99897e-14	0.768057	0.391	0.329	2.5549e-09	APOE+_stromal	TMOD3
6.77433e-14	-1.05603	0.042	0.104	2.4729e-09	APOE+_stromal	RASGEF1B
6.77077e-14	-1.675	0.024	0.077	2.4716e-09	APOE+_stromal	SCUBE2
6.69316e-14	-0.740935	0.092	0.168	2.44327e-09	APOE+_stromal	EHBP1L1
6.62055e-14	-0.291541	0.304	0.42	2.41676e-09	APOE+_stromal	TXNDC12
6.41403e-14	-0.499735	0.289	0.387	2.34138e-09	APOE+_stromal	MXRA7
6.11155e-14	-2.80244	0.007	0.051	2.23096e-09	APOE+_stromal	SYT17
6.05185e-14	1.17597	0.115	0.066	2.20917e-09	APOE+_stromal	TNFAIP2
6.02911e-14	1.1998	0.118	0.068	2.20087e-09	APOE+_stromal	KBTBD11
5.96585e-14	-1.50348	0.032	0.089	2.17777e-09	APOE+_stromal	EMX2OS
5.90005e-14	1.19839	0.167	0.108	2.15376e-09	APOE+_stromal	CDH2
5.79761e-14	-0.299075	0.372	0.488	2.11636e-09	APOE+_stromal	HSPA9
5.57133e-14	-0.346865	0.301	0.411	2.03376e-09	APOE+_stromal	TMEM87A
5.5524e-14	-0.66326	0.163	0.254	2.02685e-09	APOE+_stromal	PALM2-AKAP2
5.48932e-14	0.122362	0.987	0.988	2.00382e-09	APOE+_stromal	RPS5
5.28828e-14	-3.14259	0.006	0.049	1.93043e-09	APOE+_stromal	MCOLN2
5.06563e-14	0.97222	0.182	0.12	1.84916e-09	APOE+_stromal	ROR2
5.00576e-14	-0.311931	0.538	0.66	1.8273e-09	APOE+_stromal	SDCBP
4.90046e-14	-1.48007	0.028	0.084	1.78887e-09	APOE+_stromal	OGFRL1
4.81588e-14	2.42121	0.011	0.002	1.75799e-09	APOE+_stromal	FAM162B
4.79673e-14	-3.49121	0.005	0.048	1.751e-09	APOE+_stromal	MYO5B
4.73259e-14	-0.296826	0.323	0.437	1.72758e-09	APOE+_stromal	MPST
4.67237e-14	-1.68707	0.018	0.07	1.7056e-09	APOE+_stromal	FRMD3
4.64144e-14	-0.666044	0.151	0.236	1.69431e-09	APOE+_stromal	SPARCL1
4.54301e-14	-1.93284	0.015	0.064	1.65838e-09	APOE+_stromal	LINC01886
4.50113e-14	0.59484	0.499	0.439	1.64309e-09	APOE+_stromal	MYH10
4.38292e-14	-1.98258	0.022	0.075	1.59994e-09	APOE+_stromal	PCSK2
4.29575e-14	-0.283508	0.274	0.382	1.56812e-09	APOE+_stromal	MAP3K2
4.2678e-14	-0.457154	0.145	0.235	1.55792e-09	APOE+_stromal	ABHD14A
3.72692e-14	-2.87946	0.005	0.048	1.36047e-09	APOE+_stromal	MARCH1
3.64168e-14	-1.31885	0.222	0.308	1.32936e-09	APOE+_stromal	TNFRSF12A
3.64046e-14	-0.597592	0.275	0.375	1.32891e-09	APOE+_stromal	THBS1
3.34397e-14	-0.279696	0.833	0.889	1.22068e-09	APOE+_stromal	BTG1
3.31624e-14	-0.271689	0.43	0.553	1.21056e-09	APOE+_stromal	DDT
3.27482e-14	-4.24461	0.002	0.043	1.19544e-09	APOE+_stromal	CCN6
3.2683e-14	-0.608599	0.108	0.19	1.19306e-09	APOE+_stromal	PBXIP1
3.09591e-14	-0.228302	0.479	0.61	1.13013e-09	APOE+_stromal	SMIM26
3.09201e-14	-1.02323	0.043	0.106	1.12871e-09	APOE+_stromal	SH2D4A
3.0384e-14	0.166289	0.947	0.967	1.10914e-09	APOE+_stromal	RPSA
3.02892e-14	-1.10831	0.056	0.123	1.10568e-09	APOE+_stromal	SMPD1
2.96364e-14	-0.483095	0.137	0.225	1.08185e-09	APOE+_stromal	PACSIN2
2.92651e-14	0.360256	0.25	0.171	1.06829e-09	APOE+_stromal	FRZB
2.82094e-14	0.889602	0.255	0.186	1.02976e-09	APOE+_stromal	NFATC4
2.82086e-14	-0.331586	0.193	0.295	1.02973e-09	APOE+_stromal	POLD4
2.78022e-14	-0.474653	0.121	0.208	1.01489e-09	APOE+_stromal	MTR
2.67578e-14	-0.319538	0.446	0.565	9.76767e-10	APOE+_stromal	GLI3
2.56533e-14	-0.328703	0.413	0.533	9.36447e-10	APOE+_stromal	GOLGA4
2.56461e-14	-3.61943	0.005	0.048	9.36186e-10	APOE+_stromal	KCNJ12
2.43644e-14	-0.377417	0.26	0.371	8.89398e-10	APOE+_stromal	EMC10
2.35911e-14	-0.294662	0.443	0.566	8.6117e-10	APOE+_stromal	GLG1
2.3402e-14	-1.00623	0.043	0.107	8.54268e-10	APOE+_stromal	KCNN3
2.32594e-14	-0.915902	0.065	0.137	8.49061e-10	APOE+_stromal	RNF217
2.19218e-14	0.667614	0.402	0.335	8.00235e-10	APOE+_stromal	TGFBI
2.14479e-14	-3.13205	0.009	0.056	7.82933e-10	APOE+_stromal	LGI2
2.07833e-14	-0.6292	0.174	0.266	7.58673e-10	APOE+_stromal	CBX4
2.06287e-14	-0.313365	0.377	0.495	7.53031e-10	APOE+_stromal	GLS
2.05427e-14	-1.57643	0.023	0.078	7.4989e-10	APOE+_stromal	SLC35G2
2.03698e-14	-1.08366	0.032	0.092	7.43578e-10	APOE+_stromal	A4GALT
2.01219e-14	-0.385609	0.224	0.329	7.34528e-10	APOE+_stromal	ATL3
1.84927e-14	0.650009	0.486	0.43	6.75059e-10	APOE+_stromal	TXNIP
1.79603e-14	-0.420632	0.308	0.414	6.55621e-10	APOE+_stromal	SERTAD3
1.78169e-14	-0.474725	0.156	0.249	6.50389e-10	APOE+_stromal	PURA
1.73975e-14	-0.398305	0.248	0.356	6.3508e-10	APOE+_stromal	PKD1
1.65476e-14	0.108744	0.269	0.384	6.04052e-10	APOE+_stromal	SPPL2A
1.60192e-14	-0.199108	0.625	0.759	5.84765e-10	APOE+_stromal	RAB2A
1.519e-14	-0.164081	0.156	0.254	5.54495e-10	APOE+_stromal	RCOR3
1.46899e-14	-2.95592	0.008	0.055	5.36239e-10	APOE+_stromal	ITGA2
1.46529e-14	-0.187116	0.425	0.556	5.34888e-10	APOE+_stromal	AOPEP
1.41014e-14	-0.31479	0.352	0.473	5.14757e-10	APOE+_stromal	TMED3
1.39637e-14	-0.211535	0.764	0.858	5.0973e-10	APOE+_stromal	CALU
1.37146e-14	-0.302321	0.274	0.39	5.00637e-10	APOE+_stromal	EPRS
1.34436e-14	-2.62769	0.007	0.053	4.90745e-10	APOE+_stromal	SYT8
1.29111e-14	-1.25181	0.03	0.088	4.71308e-10	APOE+_stromal	ARHGEF19
1.24307e-14	-3.39273	0.02	0.073	4.5377e-10	APOE+_stromal	CRTAC1
1.23412e-14	-0.488271	0.357	0.467	4.50504e-10	APOE+_stromal	ATP2B1
1.21512e-14	-0.68135	0.267	0.368	4.43566e-10	APOE+_stromal	CYP51A1
1.19926e-14	-1.2245	0.046	0.111	4.37777e-10	APOE+_stromal	SYNE3
1.19557e-14	-0.388678	0.224	0.329	4.36432e-10	APOE+_stromal	ZNF667-AS1
1.19307e-14	-0.788548	0.061	0.133	4.35517e-10	APOE+_stromal	KIF5C
1.18414e-14	-1.40494	0.039	0.101	4.32259e-10	APOE+_stromal	AGTR1
1.17504e-14	-0.255343	0.372	0.494	4.28935e-10	APOE+_stromal	RER1
1.14086e-14	-0.36225	0.323	0.444	4.16458e-10	APOE+_stromal	YPEL5
1.09579e-14	-0.464066	0.151	0.246	4.00006e-10	APOE+_stromal	GCHFR
1.09137e-14	-1.38513	0.018	0.072	3.98392e-10	APOE+_stromal	GCNT1
1.03903e-14	-3.16879	0.006	0.051	3.79287e-10	APOE+_stromal	ANGPTL5
1.03835e-14	4.02989	0.01	0.001	3.79038e-10	APOE+_stromal	NTRK1
1.00703e-14	-0.412962	0.233	0.343	3.67605e-10	APOE+_stromal	TNFAIP8
9.90645e-15	-0.240718	0.73	0.837	3.61625e-10	APOE+_stromal	SRSF5
9.67141e-15	-0.938235	0.051	0.118	3.53045e-10	APOE+_stromal	TCTA
9.54377e-15	-0.270754	0.232	0.341	3.48386e-10	APOE+_stromal	PLPP5
9.37882e-15	-0.758094	0.132	0.217	3.42364e-10	APOE+_stromal	C1orf198
9.11043e-15	-0.297366	0.61	0.731	3.32567e-10	APOE+_stromal	SNHG5
8.9825e-15	0.779588	0.342	0.272	3.27897e-10	APOE+_stromal	BAZ2B
8.70302e-15	-0.680241	0.076	0.153	3.17695e-10	APOE+_stromal	SCD
8.5896e-15	-2.55067	0.005	0.05	3.13555e-10	APOE+_stromal	VSIG10L2
8.51963e-15	-1.04438	0.037	0.1	3.11001e-10	APOE+_stromal	GSTT2B
8.34356e-15	-0.326118	0.14	0.235	3.04573e-10	APOE+_stromal	DERA
8.09832e-15	-0.995037	0.056	0.124	2.95621e-10	APOE+_stromal	SIX4
7.7374e-15	-0.284874	0.46	0.584	2.82446e-10	APOE+_stromal	LEPROT
7.57135e-15	-0.257485	0.445	0.572	2.76385e-10	APOE+_stromal	RPN2
7.47395e-15	-0.66183	0.378	0.479	2.72829e-10	APOE+_stromal	IDI1
7.12526e-15	-0.234925	0.534	0.656	2.601e-10	APOE+_stromal	HDLBP
7.08997e-15	-0.69414	0.108	0.192	2.58812e-10	APOE+_stromal	TRABD
6.69033e-15	2.10186	0.015	0.003	2.44224e-10	APOE+_stromal	RSPO4
6.55696e-15	-0.276588	0.655	0.77	2.39355e-10	APOE+_stromal	FGFR1
6.35339e-15	-0.975989	0.071	0.145	2.31924e-10	APOE+_stromal	PAPSS2
6.28681e-15	-2.54004	0.011	0.06	2.29494e-10	APOE+_stromal	CMTM5
6.08595e-15	0.776679	0.443	0.375	2.22162e-10	APOE+_stromal	KANK2
6.04548e-15	2.23894	0.049	0.019	2.20684e-10	APOE+_stromal	CCK
5.95664e-15	-0.522907	0.626	0.734	2.17441e-10	APOE+_stromal	CST3
5.92811e-15	-5.80622	0.001	0.044	2.164e-10	APOE+_stromal	S100A3
5.91888e-15	-0.402226	0.28	0.388	2.16063e-10	APOE+_stromal	THUMPD3-AS1
5.62105e-15	-1.58308	0.035	0.097	2.05191e-10	APOE+_stromal	SLC1A4
5.51924e-15	-0.369875	0.351	0.469	2.01474e-10	APOE+_stromal	SUGT1
5.50942e-15	-0.245012	0.738	0.843	2.01116e-10	APOE+_stromal	SNHG6
5.2799e-15	-1.48091	0.023	0.079	1.92737e-10	APOE+_stromal	FSTL5
5.16098e-15	-0.910695	0.093	0.173	1.88396e-10	APOE+_stromal	KLF3-AS1
5.10368e-15	-0.973716	0.088	0.166	1.86305e-10	APOE+_stromal	KIF9
4.94799e-15	-1.05545	0.054	0.124	1.80621e-10	APOE+_stromal	HS6ST2
4.89522e-15	-0.590294	0.16	0.255	1.78695e-10	APOE+_stromal	FAM20C
4.83634e-15	-0.678895	0.084	0.162	1.76546e-10	APOE+_stromal	ASL
4.66862e-15	-0.470833	0.137	0.231	1.70423e-10	APOE+_stromal	ADGRA3
4.64514e-15	-0.342745	0.381	0.503	1.69566e-10	APOE+_stromal	ATP1A1
4.57006e-15	-3.55422	0.007	0.054	1.66825e-10	APOE+_stromal	GAL
4.48101e-15	2.32627	0.017	0.004	1.63575e-10	APOE+_stromal	KCNIP1
4.36167e-15	1.02463	0.254	0.182	1.59218e-10	APOE+_stromal	EFNB1
4.32576e-15	1.27159	0.075	0.036	1.57908e-10	APOE+_stromal	PDE3A
4.3135e-15	-0.357653	0.281	0.392	1.5746e-10	APOE+_stromal	IVNS1ABP
4.22365e-15	-3.12047	0.014	0.066	1.5418e-10	APOE+_stromal	CHODL
4.13877e-15	-0.354522	0.353	0.473	1.51082e-10	APOE+_stromal	ERCC1
4.02899e-15	1.68252	0.056	0.024	1.47074e-10	APOE+_stromal	HSD17B14
3.81132e-15	-0.28818	0.407	0.521	1.39129e-10	APOE+_stromal	ACTN4
3.76307e-15	-0.240231	0.486	0.616	1.37367e-10	APOE+_stromal	BNIP3L
3.65767e-15	-0.418703	0.143	0.24	1.33519e-10	APOE+_stromal	CREB3
3.61707e-15	-1.40123	0.03	0.09	1.32037e-10	APOE+_stromal	PRKCZ
3.59905e-15	-0.671171	0.134	0.224	1.3138e-10	APOE+_stromal	LGALSL
3.47944e-15	-0.284741	0.534	0.655	1.27014e-10	APOE+_stromal	SELENOM
3.42072e-15	-0.516	0.243	0.349	1.2487e-10	APOE+_stromal	SPRY2
3.40807e-15	-0.605294	0.153	0.249	1.24408e-10	APOE+_stromal	SFT2D2
3.40687e-15	-0.772834	0.071	0.148	1.24364e-10	APOE+_stromal	SLC25A4
3.33902e-15	-0.331037	0.293	0.409	1.21887e-10	APOE+_stromal	DNAJC1
3.33063e-15	-2.76149	0.005	0.051	1.21581e-10	APOE+_stromal	MEGF10
3.27555e-15	-0.420757	0.314	0.429	1.19571e-10	APOE+_stromal	AEBP1
3.09833e-15	-0.449154	0.22	0.328	1.13101e-10	APOE+_stromal	MCFD2
3.01039e-15	-0.590044	0.133	0.224	1.09891e-10	APOE+_stromal	CEMIP2
2.93966e-15	-0.275314	0.267	0.382	1.07309e-10	APOE+_stromal	FOXN3
2.9343e-15	0.573841	0.492	0.427	1.07114e-10	APOE+_stromal	HAS2
2.84693e-15	-0.370502	0.239	0.349	1.03924e-10	APOE+_stromal	ITFG1
2.74718e-15	1.93047	0.032	0.01	1.00283e-10	APOE+_stromal	TH
2.71204e-15	-0.479119	0.092	0.174	9.90001e-11	APOE+_stromal	OGDH
2.69474e-15	-1.39524	0.03	0.091	9.83686e-11	APOE+_stromal	PLXDC1
2.63289e-15	-0.875343	0.077	0.157	9.61111e-11	APOE+_stromal	SERPINI1
2.6072e-15	-3.50392	0.005	0.051	9.51732e-11	APOE+_stromal	FYB1
2.53573e-15	-0.214048	0.425	0.558	9.25644e-11	APOE+_stromal	NDUFA5
2.5223e-15	-0.232169	0.412	0.541	9.20739e-11	APOE+_stromal	PPP3CA
2.49522e-15	-1.46284	0.031	0.093	9.10854e-11	APOE+_stromal	AC097534.2
2.47334e-15	-0.33165	0.292	0.407	9.02866e-11	APOE+_stromal	SELENOT
2.34734e-15	-0.547854	0.277	0.38	8.56872e-11	APOE+_stromal	ERF
2.27762e-15	-0.743133	0.089	0.171	8.31421e-11	APOE+_stromal	RILPL2
2.23136e-15	-0.764306	0.091	0.174	8.14535e-11	APOE+_stromal	ABR
2.18278e-15	0.113554	0.986	0.99	7.96804e-11	APOE+_stromal	RPL9
2.1817e-15	-0.260879	0.393	0.515	7.96409e-11	APOE+_stromal	CAST
2.17276e-15	0.958052	0.202	0.134	7.93146e-11	APOE+_stromal	TLN2
2.0096e-15	-0.513094	0.205	0.308	7.33584e-11	APOE+_stromal	GPI
2.00295e-15	-3.2478	0.006	0.053	7.31157e-11	APOE+_stromal	CCDC88C
1.99398e-15	-0.366666	0.267	0.378	7.27884e-11	APOE+_stromal	CLSTN1
1.956e-15	-0.908021	0.091	0.171	7.14018e-11	APOE+_stromal	FADS3
1.84756e-15	-0.356832	0.688	0.778	6.74433e-11	APOE+_stromal	TIMP2
1.84362e-15	0.756086	0.371	0.299	6.72996e-11	APOE+_stromal	FNBP1L
1.7736e-15	-0.699981	0.115	0.203	6.47436e-11	APOE+_stromal	NR4A3
1.71118e-15	-0.429255	0.271	0.38	6.24648e-11	APOE+_stromal	CTNNAL1
1.66379e-15	-0.255839	0.262	0.379	6.07351e-11	APOE+_stromal	AKT1
1.6595e-15	-1.05758	0.075	0.151	6.05782e-11	APOE+_stromal	DUSP8
1.64935e-15	1.59368	0.064	0.028	6.02077e-11	APOE+_stromal	HEY1
1.60397e-15	0.747464	0.289	0.208	5.85514e-11	APOE+_stromal	ADGRL3
1.60108e-15	0.888889	0.289	0.215	5.8446e-11	APOE+_stromal	CDC42EP4
1.57594e-15	-0.543314	0.135	0.229	5.75282e-11	APOE+_stromal	MDP1
1.51622e-15	-0.492614	0.31	0.418	5.53481e-11	APOE+_stromal	LRRC59
1.49772e-15	-0.913038	0.1	0.182	5.46729e-11	APOE+_stromal	DOCK11
1.49549e-15	-0.754488	0.078	0.157	5.45915e-11	APOE+_stromal	ORAI3
1.48514e-15	0.732501	0.4	0.328	5.42136e-11	APOE+_stromal	CD44
1.46899e-15	-1.61644	0.029	0.09	5.36239e-11	APOE+_stromal	MUC12
1.4566e-15	-0.416755	0.194	0.301	5.31716e-11	APOE+_stromal	SERTAD4
1.42213e-15	-0.704261	0.061	0.136	5.19133e-11	APOE+_stromal	RAB27A
1.4126e-15	-0.399246	0.272	0.384	5.15656e-11	APOE+_stromal	LNPK
1.37793e-15	-0.865225	0.089	0.17	5.03e-11	APOE+_stromal	ITPRIP
1.34879e-15	-0.767575	0.078	0.158	4.92364e-11	APOE+_stromal	C1GALT1
1.34127e-15	-0.93142	0.963	0.97	4.89617e-11	APOE+_stromal	S100A6
1.3373e-15	-0.448097	0.18	0.282	4.8817e-11	APOE+_stromal	EIF2AK1
1.32144e-15	-0.382298	0.26	0.376	4.82378e-11	APOE+_stromal	SNX7
1.29115e-15	0.495773	0.601	0.535	4.71322e-11	APOE+_stromal	SOX11
1.23514e-15	-2.21	0.015	0.069	4.50875e-11	APOE+_stromal	NANOS1
1.22472e-15	-0.395046	0.355	0.468	4.47071e-11	APOE+_stromal	VEGFB
1.17503e-15	-1.50466	0.041	0.107	4.28934e-11	APOE+_stromal	TNFRSF19
1.13277e-15	-0.267423	0.482	0.615	4.13505e-11	APOE+_stromal	SAR1A
1.11795e-15	2.15919	0.033	0.01	4.08097e-11	APOE+_stromal	MEIS1
1.11276e-15	2.13902	0.021	0.005	4.06201e-11	APOE+_stromal	AC104083.1
1.09807e-15	-0.683979	0.128	0.219	4.00838e-11	APOE+_stromal	ZFPL1
1.09128e-15	-0.577874	0.279	0.386	3.98361e-11	APOE+_stromal	ETNK1
1.07534e-15	-0.312415	0.252	0.366	3.92541e-11	APOE+_stromal	RAB21
1.03818e-15	-1.28891	0.037	0.103	3.78977e-11	APOE+_stromal	MVP
9.64989e-16	-0.480809	0.19	0.294	3.5226e-11	APOE+_stromal	EMILIN3
9.58317e-16	-0.344381	0.319	0.439	3.49824e-11	APOE+_stromal	C6orf62
9.42798e-16	0.602763	0.239	0.16	3.44159e-11	APOE+_stromal	PCLAF
9.42129e-16	-2.15542	0.023	0.08	3.43915e-11	APOE+_stromal	SIX1
9.11474e-16	-1.02984	0.042	0.109	3.32724e-11	APOE+_stromal	CHST11
8.77263e-16	-2.82569	0.011	0.063	3.20236e-11	APOE+_stromal	SLC41A2
8.55457e-16	-2.36374	0.015	0.069	3.12276e-11	APOE+_stromal	NT5E
8.38809e-16	-1.04149	0.063	0.138	3.06199e-11	APOE+_stromal	HIVEP2
7.99718e-16	-0.277541	0.308	0.434	2.91929e-11	APOE+_stromal	ABHD17A
7.8566e-16	-0.735735	0.094	0.178	2.86797e-11	APOE+_stromal	FGFR2
7.72918e-16	-1.99084	0.014	0.069	2.82146e-11	APOE+_stromal	CCL28
7.67659e-16	-2.29266	0.014	0.068	2.80226e-11	APOE+_stromal	LRRC8D
7.60447e-16	-0.343299	0.259	0.374	2.77594e-11	APOE+_stromal	TMEM208
7.47338e-16	1.05345	0.206	0.137	2.72808e-11	APOE+_stromal	ZNF462
7.46482e-16	-0.240876	0.432	0.563	2.72496e-11	APOE+_stromal	SGCE
7.20042e-16	-2.51226	0.011	0.063	2.62844e-11	APOE+_stromal	TINAGL1
6.81138e-16	-0.883823	0.096	0.18	2.48643e-11	APOE+_stromal	HAGH
6.79961e-16	-0.568514	0.188	0.293	2.48213e-11	APOE+_stromal	AP1S2
6.73109e-16	-0.503166	0.258	0.363	2.45712e-11	APOE+_stromal	RHOQ
6.72398e-16	-0.225649	0.671	0.784	2.45452e-11	APOE+_stromal	GUK1
6.61629e-16	-5.38386	0.001	0.045	2.41521e-11	APOE+_stromal	CD52
6.5322e-16	0.402639	0.719	0.699	2.38451e-11	APOE+_stromal	CDC42EP5
6.24568e-16	-1.0304	0.049	0.12	2.27992e-11	APOE+_stromal	ROM1
6.13818e-16	-1.13795	0.089	0.17	2.24068e-11	APOE+_stromal	ADGRG6
6.13003e-16	-0.262249	0.381	0.51	2.23771e-11	APOE+_stromal	ACBD3
6.09179e-16	-1.62638	0.03	0.093	2.22375e-11	APOE+_stromal	ADRB2
5.99363e-16	-5.3812	0.001	0.047	2.18791e-11	APOE+_stromal	ITIH6
5.93102e-16	-1.69426	0.028	0.09	2.16506e-11	APOE+_stromal	CLIC3
5.07005e-16	-0.897133	0.079	0.159	1.85077e-11	APOE+_stromal	HEG1
4.37743e-16	-1.78454	0.009	0.061	1.59794e-11	APOE+_stromal	TOR4A
4.17392e-16	-0.359574	0.252	0.373	1.52365e-11	APOE+_stromal	RPAIN
4.03047e-16	-0.231156	0.445	0.574	1.47128e-11	APOE+_stromal	ARL1
3.92456e-16	-0.566477	0.182	0.283	1.43262e-11	APOE+_stromal	SMAD7
3.8986e-16	-1.23466	0.208	0.3	1.42315e-11	APOE+_stromal	PIM3
3.89491e-16	-0.900978	0.065	0.142	1.4218e-11	APOE+_stromal	BOK
3.71528e-16	-0.324863	0.319	0.443	1.35623e-11	APOE+_stromal	BORCS7
3.60592e-16	-2.78322	0.007	0.058	1.3163e-11	APOE+_stromal	LINC01088
3.52697e-16	1.40911	0.073	0.033	1.28748e-11	APOE+_stromal	ELFN1
3.4599e-16	-0.305194	0.218	0.334	1.263e-11	APOE+_stromal	CDON
3.25735e-16	-0.410841	0.245	0.359	1.18906e-11	APOE+_stromal	HSD17B12
3.16075e-16	-0.388092	0.25	0.363	1.1538e-11	APOE+_stromal	ALDH2
3.13173e-16	1.01819	0.246	0.174	1.14321e-11	APOE+_stromal	RAP2A
2.99563e-16	-0.285116	0.378	0.509	1.09352e-11	APOE+_stromal	CAPZA2
2.9081e-16	-0.377054	0.281	0.398	1.06157e-11	APOE+_stromal	POLR2H
2.89505e-16	-0.582896	0.125	0.22	1.05681e-11	APOE+_stromal	PTPA
2.85495e-16	-0.869176	0.096	0.182	1.04217e-11	APOE+_stromal	GRK5
2.81624e-16	1.08435	0.098	0.05	1.02804e-11	APOE+_stromal	SLC7A2
2.67808e-16	-0.398625	0.422	0.544	9.77608e-12	APOE+_stromal	SPAG9
2.6164e-16	1.61845	0.045	0.016	9.5509e-12	APOE+_stromal	TNN
2.58803e-16	0.643991	0.503	0.45	9.44733e-12	APOE+_stromal	FLNA
2.47473e-16	-0.827012	0.11	0.198	9.03376e-12	APOE+_stromal	MCC
2.46461e-16	1.08509	0.12	0.065	8.99681e-12	APOE+_stromal	RASSF2
2.09363e-16	-2.48728	0.01	0.063	7.64258e-12	APOE+_stromal	BAALC
2.0648e-16	1.02997	0.2	0.13	7.53736e-12	APOE+_stromal	TEAD3
2.05941e-16	-0.455996	0.159	0.261	7.51767e-12	APOE+_stromal	NAPA
1.97685e-16	2.05503	0.03	0.009	7.21628e-12	APOE+_stromal	LRTM1
1.95333e-16	0.926638	0.206	0.135	7.13044e-12	APOE+_stromal	C1orf54
1.87934e-16	-0.660559	0.111	0.202	6.86033e-12	APOE+_stromal	FAM174A
1.81149e-16	3.37147	0.011	0.002	6.61266e-12	APOE+_stromal	LYPLAL1-AS1
1.8094e-16	-0.239222	0.751	0.849	6.60505e-12	APOE+_stromal	RABAC1
1.75527e-16	-0.314241	0.482	0.608	6.40744e-12	APOE+_stromal	PGAM1
1.73696e-16	-0.741692	0.098	0.186	6.34058e-12	APOE+_stromal	ANOS1
1.67772e-16	-0.674053	0.129	0.224	6.12436e-12	APOE+_stromal	HEXB
1.62871e-16	0.137434	0.974	0.981	5.94544e-12	APOE+_stromal	RPLP0
1.57515e-16	-2.11239	0.013	0.068	5.74994e-12	APOE+_stromal	DLX3
1.561e-16	0.953516	0.184	0.116	5.69826e-12	APOE+_stromal	ARHGAP42
1.55628e-16	0.181038	0.942	0.946	5.68106e-12	APOE+_stromal	RPL27A
1.22221e-16	-1.54099	0.03	0.095	4.46154e-12	APOE+_stromal	HDAC9
1.17981e-16	2.60825	0.015	0.003	4.3068e-12	APOE+_stromal	SYT6
1.1523e-16	0.730881	0.319	0.238	4.20635e-12	APOE+_stromal	PLEKHH2
1.14661e-16	-0.394603	0.537	0.658	4.1856e-12	APOE+_stromal	MAP1LC3B
1.12261e-16	1.06132	0.182	0.115	4.09798e-12	APOE+_stromal	ENG
1.11243e-16	0.25229	0.892	0.905	4.06081e-12	APOE+_stromal	ATP5MC2
1.05863e-16	-2.71227	0.008	0.062	3.86441e-12	APOE+_stromal	SORT1
1.04971e-16	-0.262112	0.783	0.868	3.83186e-12	APOE+_stromal	TPI1
1.01362e-16	-0.643489	0.113	0.205	3.70012e-12	APOE+_stromal	CAB39
9.98977e-17	-0.646161	0.119	0.213	3.64666e-12	APOE+_stromal	UBAP2
9.96056e-17	-0.25648	0.453	0.592	3.636e-12	APOE+_stromal	CSNK2B
9.95623e-17	-0.174143	0.994	0.997	3.63442e-12	APOE+_stromal	PTMA
9.91447e-17	-0.214953	0.301	0.431	3.61918e-12	APOE+_stromal	DAP
9.58597e-17	-1.00314	0.038	0.107	3.49926e-12	APOE+_stromal	VWA5A
9.58589e-17	-0.277728	0.377	0.504	3.49923e-12	APOE+_stromal	YIF1A
9.49433e-17	-0.375765	0.276	0.396	3.46581e-12	APOE+_stromal	RAB5A
9.46214e-17	-0.371631	0.325	0.446	3.45406e-12	APOE+_stromal	ATP2B4
9.06346e-17	-0.4774	0.239	0.353	3.30853e-12	APOE+_stromal	BCAS2
8.31615e-17	-2.38311	0.014	0.071	3.03573e-12	APOE+_stromal	MT1M
8.01203e-17	-4.01901	0.002	0.051	2.92471e-12	APOE+_stromal	RAPGEF4
7.90539e-17	0.376812	0.234	0.151	2.88578e-12	APOE+_stromal	OLFML2A
7.82987e-17	1.07251	0.136	0.077	2.85822e-12	APOE+_stromal	CRMP1
7.51052e-17	0.33802	0.779	0.794	2.74164e-12	APOE+_stromal	LDHB
7.5086e-17	2.95668	0.013	0.002	2.74094e-12	APOE+_stromal	TAFA3
7.405e-17	-3.55915	0.006	0.058	2.70312e-12	APOE+_stromal	C11orf87
7.39718e-17	-1.34287	0.042	0.113	2.70027e-12	APOE+_stromal	AK4
7.37199e-17	-0.705953	0.094	0.181	2.69107e-12	APOE+_stromal	PLBD1
7.22921e-17	-0.389231	0.846	0.898	2.63895e-12	APOE+_stromal	FSTL1
7.05128e-17	0.148401	0.984	0.989	2.574e-12	APOE+_stromal	RACK1
6.9252e-17	-1.53768	0.032	0.098	2.52797e-12	APOE+_stromal	NGEF
6.67021e-17	-0.740773	0.146	0.245	2.43489e-12	APOE+_stromal	HYMAI
6.65365e-17	0.682853	0.505	0.442	2.42885e-12	APOE+_stromal	MAP1LC3A
6.58815e-17	-0.353454	0.253	0.375	2.40494e-12	APOE+_stromal	BUD23
6.33825e-17	-0.38416	0.701	0.803	2.31371e-12	APOE+_stromal	RHOB
6.05187e-17	-0.466269	0.136	0.235	2.20917e-12	APOE+_stromal	CORO1C
5.98665e-17	-0.297533	0.405	0.537	2.18537e-12	APOE+_stromal	EPB41L4A-AS1
5.243e-17	1.14083	0.069	0.03	1.9139e-12	APOE+_stromal	BCHE
5.21217e-17	-0.803826	0.099	0.189	1.90265e-12	APOE+_stromal	CD27-AS1
5.18589e-17	-2.15688	0.025	0.088	1.89306e-12	APOE+_stromal	GLIPR1
5.08043e-17	-5.10418	0.003	0.052	1.85456e-12	APOE+_stromal	CFB
5.05919e-17	1.79696	0.042	0.014	1.84681e-12	APOE+_stromal	CLDN1
4.82256e-17	-0.372348	0.292	0.414	1.76043e-12	APOE+_stromal	SPTSSA
4.69045e-17	-0.450101	0.123	0.222	1.7122e-12	APOE+_stromal	YIF1B
4.02981e-17	-4.29557	0.004	0.055	1.47104e-12	APOE+_stromal	NOTUM
3.78415e-17	-0.428264	0.291	0.416	1.38137e-12	APOE+_stromal	SPTY2D1
3.64385e-17	-1.67833	0.037	0.106	1.33015e-12	APOE+_stromal	SLC35E4
3.57157e-17	-0.411595	0.211	0.326	1.30377e-12	APOE+_stromal	SLK
3.3713e-17	2.5551	0.015	0.003	1.23066e-12	APOE+_stromal	AC244153.1
3.21894e-17	-1.04672	0.051	0.127	1.17504e-12	APOE+_stromal	RAB4B
3.19799e-17	1.66898	0.099	0.051	1.16739e-12	APOE+_stromal	CORIN
3.08618e-17	-1.50238	0.03	0.097	1.12658e-12	APOE+_stromal	GCA
3.05415e-17	1.63101	0.06	0.024	1.11489e-12	APOE+_stromal	ADAM19
3.01737e-17	-1.94494	0.016	0.076	1.10146e-12	APOE+_stromal	DOC2B
2.81169e-17	-0.525229	0.27	0.378	1.02638e-12	APOE+_stromal	KLF3
2.71451e-17	-0.265557	0.41	0.545	9.90903e-13	APOE+_stromal	AKR1A1
2.64379e-17	-0.510725	0.232	0.344	9.65088e-13	APOE+_stromal	SNX9
2.59476e-17	-1.51137	0.044	0.117	9.47193e-13	APOE+_stromal	MITF
2.59119e-17	-0.523212	0.182	0.288	9.45889e-13	APOE+_stromal	SERINC3
2.55676e-17	-0.579896	0.161	0.267	9.3332e-13	APOE+_stromal	PEF1
2.46048e-17	-1.00035	0.292	0.38	8.98173e-13	APOE+_stromal	TNXB
2.45105e-17	0.337231	0.899	0.888	8.9473e-13	APOE+_stromal	HNRNPH1
2.39965e-17	-0.942334	0.068	0.151	8.75968e-13	APOE+_stromal	TIAM1
2.37043e-17	-0.584134	0.439	0.547	8.653e-13	APOE+_stromal	ATF3
2.30749e-17	-2.87305	0.015	0.073	8.42328e-13	APOE+_stromal	NFIA-AS2
2.30007e-17	-0.483411	0.213	0.323	8.39618e-13	APOE+_stromal	ERG28
2.1936e-17	-2.37181	0.013	0.071	8.00753e-13	APOE+_stromal	XG
2.18333e-17	1.19292	0.101	0.051	7.97003e-13	APOE+_stromal	CISH
2.17464e-17	-1.84068	0.021	0.084	7.9383e-13	APOE+_stromal	PRDM16
2.15779e-17	-1.72643	0.033	0.101	7.87678e-13	APOE+_stromal	GAP43
[truncated: 77,278 more rows]
