# Supplementary material for: The embryonic origins of site-specific arthritis
Source: Nat Immunol. 2026 Jun 8;27(7):1390–403. doi: 10.1038/s41590-026-02542-2 (PMC13310765; doi:10.1038/s41590-026-02542-2)
Supplement: Supplementary file 10 — Top markers for ‘STFs’ embedding (Fig. 3a). [file 41590_2026_2542_MOESM10_ESM.xlsx]

## Sheet: Sheet 1
p_val	avg_log2FC	pct.1	pct.2	p_val_adj	cluster	gene
1.36945e-06	-0.376489	0.098	0.124	0.0499903	F3	PRC1
1.36929e-06	-0.711963	0.044	0.079	0.0499847	F6	GALNT9
1.36756e-06	0.192314	0.086	0.065	0.0499214	Synovial Lining	ITPR3
1.36613e-06	0.370301	0.039	0.026	0.0498692	F2	AL356488.3
1.36464e-06	0.207123	0.184	0.154	0.0498148	F3	KYAT3
1.36401e-06	-0.498735	0.199	0.226	0.0497918	Synovial Lining	ME2
1.36273e-06	0.13335	0.449	0.408	0.0497452	F3	FGFR1OP2
1.35965e-06	-0.8194	0.026	0.055	0.0496325	F6	HNMT
1.35938e-06	-0.179061	0.725	0.714	0.0496227	Synovial Lining	PRRX2
1.35785e-06	-1.25577	0.006	0.015	0.049567	Synovial Lining	TRPC3
1.35737e-06	0.205411	0.139	0.113	0.0495496	F3	TMEM204
1.35361e-06	0.134319	0.158	0.129	0.0494123	Synovial Lining	WDR47
1.35263e-06	0.137507	0.435	0.392	0.0493765	F3	KDELR3
1.35056e-06	0.896672	0.023	0.014	0.0493007	F1	WNT10B
1.35028e-06	-0.169654	0.69	0.672	0.0492905	F2	FKBP8
1.34772e-06	-0.228672	0.096	0.146	0.0491972	F5	CNPPD1
1.34743e-06	1.20855	0.014	0.007	0.0491866	F3	LBX2
1.34695e-06	-0.261033	0.194	0.259	0.049169	F5	RNF11
1.34544e-06	-0.281803	0.663	0.644	0.0491138	Synovial Lining	GOLIM4
1.34122e-06	-1.34165	0.008	0.018	0.0489599	F3	PARD6G-AS1
1.3389e-06	-1.37382	0.038	0.107	0.0488753	Cycling	PITPNC1
1.33823e-06	0.310652	0.236	0.21	0.0488509	F1	EPHB6
1.33683e-06	-0.506804	0.029	0.043	0.0487998	F1	ASCL2
1.33667e-06	-0.159584	0.206	0.259	0.0487937	F4	FAM120AOS
1.3351e-06	0.437632	0.063	0.047	0.0487365	F1	NLGN3
1.33472e-06	-0.374063	0.296	0.314	0.0487226	F2	ELK3
1.33261e-06	-3.02637	0.004	0.055	0.0486454	Cycling	HAUS8
1.33115e-06	1.19609	0.129	0.094	0.0485924	F5	CCDC3
1.32983e-06	-1.34952	0.027	0.092	0.048544	Cycling	MCM2
1.32877e-06	-0.21236	0.251	0.286	0.0485054	F1	SEL1L
1.32708e-06	0.582569	0.033	0.021	0.0484438	Synovial Lining	HLA-F-AS1
1.3258e-06	-0.692	0.176	0.271	0.0483969	Cycling	IQGAP2
1.32566e-06	-0.488108	0.052	0.081	0.0483919	F4	MYO5A
1.32549e-06	0.230899	0.088	0.067	0.0483857	Synovial Lining	TAF5L
1.32446e-06	-0.311655	0.2	0.232	0.0483482	F3	ELK4
1.32296e-06	-0.361986	0.271	0.296	0.0482934	Synovial Lining	SNTB2
1.32082e-06	-0.258991	0.471	0.499	0.0482151	F1	MSN
1.31957e-06	0.454455	0.048	0.033	0.0481694	Synovial Lining	PLAAT5
1.31899e-06	-0.711901	0.041	0.059	0.0481483	Synovial Lining	POP1
1.31864e-06	-0.180847	0.201	0.233	0.0481358	F1	FER
1.31714e-06	-0.149623	0.144	0.202	0.0480811	F5	C15orf40
1.31649e-06	-0.177456	0.281	0.352	0.0480571	F5	TGFBR2
1.31525e-06	0.137637	0.285	0.245	0.0480119	Synovial Lining	ADAMTS5
1.31513e-06	-0.181396	0.185	0.25	0.0480074	F5	FNIP1
1.31351e-06	-0.109322	0.378	0.419	0.0479483	F1	EVL
1.31308e-06	0.537687	0.023	0.014	0.0479327	F2	LRATD1
1.31257e-06	0.804661	0.013	0.006	0.0479139	F2	KLHL14
1.31191e-06	-0.114441	0.276	0.312	0.0478899	F1	DHPS
1.31062e-06	0.16615	0.077	0.057	0.0478429	Synovial Lining	SLC27A4
1.30833e-06	0.9545	0.01	0.004	0.0477593	Synovial Lining	SDSL
1.30707e-06	-1.17238	0.021	0.049	0.0477133	F5	HIST1H2BD
1.30665e-06	-0.228145	0.627	0.71	0.0476979	F6	ID1
1.30635e-06	-0.340344	0.083	0.127	0.0476871	F6	ISG15
1.3054e-06	-0.849631	0.055	0.093	0.0476524	F5	CYB5D2
1.30467e-06	-2.77469	0.004	0.025	0.0476255	F5	CPB1
1.30397e-06	-0.381128	0.086	0.132	0.0476001	F5	MRPL58
1.30362e-06	-0.674806	0.037	0.07	0.0475874	F6	NMRK1
1.30333e-06	-0.329096	0.211	0.272	0.0475769	F5	CRYL1
1.30214e-06	0.50973	0.04	0.027	0.0475333	F3	SEMA4D
1.30156e-06	0.144914	0.449	0.41	0.047512	F3	TSEN34
1.29767e-06	-0.686162	0.035	0.053	0.0473703	F3	HIST1H2BJ
1.29762e-06	-1.03948	0.009	0.031	0.0473684	F6	SLC38A5
1.29675e-06	-0.356127	0.103	0.14	0.0473366	F4	LIPA
1.29628e-06	0.186599	0.077	0.057	0.0473195	Synovial Lining	STIM1
1.29621e-06	-0.137093	0.729	0.782	0.0473168	F4	FCGRT
1.2956e-06	-0.619426	0.036	0.061	0.0472945	F4	ARNTL
1.29519e-06	-0.105021	0.424	0.516	0.0472797	F5	SLC2A4RG
1.29489e-06	-1.37827	0.013	0.025	0.0472687	Synovial Lining	SEPTIN3
1.29238e-06	-0.11773	0.121	0.176	0.0471769	F6	C11orf49
1.28851e-06	-1.04028	0.013	0.025	0.0470358	Synovial Lining	CLDN1
1.28754e-06	-2.04549	0.004	0.018	0.0470005	F4	TEX15
1.28715e-06	0.151996	0.112	0.088	0.046986	Synovial Lining	ELAC2
1.28572e-06	0.184999	0.356	0.321	0.0469341	F3	FASTK
1.28546e-06	-0.204389	0.132	0.16	0.0469243	F1	IMPACT
1.28348e-06	-1.87329	0.003	0.01	0.0468523	F1	CDH6
1.28041e-06	-0.195071	0.067	0.1	0.0467399	F4	SEC23B
1.28002e-06	-0.250426	0.101	0.125	0.0467258	F1	DHRS7B
1.27822e-06	0.392637	0.061	0.044	0.04666	F3	ADPRM
1.27747e-06	0.14433	0.121	0.096	0.0466326	Synovial Lining	FBXO25
1.27444e-06	-2.01643	0.003	0.01	0.0465223	F3	CX3CL1
1.27321e-06	-1.26314	0.008	0.018	0.0464773	Synovial Lining	PHLDB3
1.27111e-06	-0.551319	0.083	0.107	0.0464005	Synovial Lining	NDST1
1.26987e-06	-0.223733	0.169	0.199	0.0463553	F1	FAM98A
1.26938e-06	-1.21382	0.014	0.032	0.0463373	F4	CH25H
1.26911e-06	-0.492339	0.034	0.066	0.0463277	F6	PPP2R5B
1.26822e-06	0.236452	0.226	0.194	0.046295	F3	ADPRHL2
1.26782e-06	-0.327519	0.046	0.082	0.0462804	F6	WDHD1
1.26315e-06	-0.424901	0.048	0.084	0.04611	F6	TRAF3
1.26268e-06	-0.333331	0.155	0.212	0.0460928	F5	PRKAG1
1.26177e-06	0.164184	0.146	0.118	0.0460598	Synovial Lining	ZWILCH
1.25968e-06	-0.163584	0.198	0.251	0.0459833	F4	M6PR
1.25614e-06	-1.28482	0.004	0.013	0.0458542	F3	NETO1
1.25562e-06	0.694749	0.024	0.014	0.0458353	F3	TMEM221
1.25476e-06	0.305491	0.046	0.032	0.0458036	F2	TTC30B
1.25361e-06	-0.21332	0.157	0.217	0.0457617	F5	RAB5B
1.2503e-06	-0.114759	0.682	0.754	0.0456409	F4	ARPC3
1.25013e-06	0.538604	0.414	0.325	0.0456346	Cycling	TOX4
1.24909e-06	-1.03312	0.076	0.159	0.045597	Cycling	BEX2
1.24787e-06	-0.352202	0.332	0.445	0.0455523	Cycling	CTSD
1.2462e-06	-1.11611	0.013	0.037	0.0454913	F6	LINC00882
1.24611e-06	-0.126426	0.309	0.348	0.0454881	F1	KCTD20
1.246e-06	-0.195309	0.19	0.241	0.0454838	F4	FNBP1
1.24483e-06	-1.07805	0.007	0.027	0.0454415	F6	CNTN2
1.24234e-06	0.117768	0.148	0.121	0.0453504	F2	NUP85
1.2413e-06	-0.242133	0.168	0.217	0.0453125	F4	MRTO4
1.24125e-06	0.194492	0.091	0.07	0.0453105	Synovial Lining	ZBTB33
1.23981e-06	-0.305616	0.226	0.293	0.0452581	F6	PDGFRB
1.2396e-06	0.433929	0.045	0.031	0.0452502	F2	ZNHIT2
1.2373e-06	0.843447	0.016	0.009	0.0451666	F2	OXT
1.23624e-06	1.07938	0.051	0.029	0.0451279	F5	PROX1
1.2358e-06	-3.35007	0.001	0.017	0.0451116	F6	SHANK2
1.23229e-06	-0.30366	0.363	0.381	0.0449834	F2	GTF2B
1.22961e-06	-0.110472	0.223	0.3	0.0448857	F6	MRPL54
1.22863e-06	0.79613	0.113	0.08	0.0448498	F6	LPAR2
1.22804e-06	0.170772	0.076	0.057	0.0448283	F2	PSTPIP2
1.2278e-06	-0.476214	0.02	0.032	0.0448195	F1	RASSF7
1.22755e-06	-0.370955	0.14	0.169	0.0448105	F3	SCLT1
1.22723e-06	-0.351457	0.167	0.198	0.0447987	F3	C16orf72
1.22603e-06	-1.04687	0.019	0.047	0.0447551	F5	LAMA5
1.22549e-06	-0.154538	0.135	0.164	0.0447351	F1	PKIA
1.22504e-06	-0.861903	0.008	0.019	0.0447188	Synovial Lining	AP001993.1
1.22481e-06	-0.26599	0.168	0.227	0.0447106	F5	TSPAN31
1.22457e-06	-1.48777	0.012	0.036	0.0447017	F5	ABHD15
1.22396e-06	0.643371	0.025	0.015	0.0446793	F3	TMEM52
1.22347e-06	-1.77	0.006	0.028	0.0446615	F5	ZNF365
1.22341e-06	-0.204528	0.126	0.181	0.0446594	F6	DHRS4L2
1.22315e-06	-0.660305	0.032	0.063	0.04465	F6	HSD17B7
1.22226e-06	-0.180921	0.323	0.387	0.0446173	F4	ASXL1
1.22192e-06	-0.249982	0.167	0.214	0.0446051	F4	RIT1
1.22004e-06	-0.225417	0.079	0.115	0.0445364	F4	GNPTAB
1.21943e-06	0.489051	0.459	0.462	0.0445139	F6	SLC3A2
1.2181e-06	-0.298492	0.444	0.443	0.0444657	F2	PFDN1
1.21788e-06	-0.207988	0.655	0.719	0.0444576	F4	TUBB2A
1.2157e-06	-0.475892	0.045	0.072	0.044378	F4	ACSL4
1.21526e-06	0.467893	0.645	0.598	0.0443618	Cycling	PDAP1
1.21521e-06	1.57656	0.013	0.005	0.0443599	F4	AC002407.1
1.21406e-06	-0.25283	0.178	0.237	0.0443181	F5	CLCN3
1.21336e-06	0.606192	0.138	0.107	0.0442923	F4	HINT3
1.21294e-06	0.201249	0.133	0.107	0.0442773	Synovial Lining	FBXO30
1.21292e-06	0.454136	0.034	0.021	0.0442764	Synovial Lining	HOMEZ
1.21255e-06	-0.408445	0.078	0.103	0.0442631	F3	BBS2
1.21041e-06	0.316559	0.058	0.041	0.0441847	Synovial Lining	TBCCD1
1.20709e-06	-2.4418	0.003	0.012	0.0440634	Synovial Lining	GLIS1
1.20682e-06	-0.207126	0.087	0.123	0.0440537	F4	PTDSS1
1.20612e-06	-0.619058	0.055	0.094	0.0440281	F5	BEX5
1.20568e-06	-0.424616	0.127	0.177	0.0440122	F5	NR1D2
1.20559e-06	0.122564	0.111	0.086	0.044009	Synovial Lining	SPRTN
1.20468e-06	-0.302814	0.695	0.771	0.0439755	Cycling	MT-ND4L
1.20454e-06	-0.909736	0.026	0.041	0.0439705	Synovial Lining	TRIM45
1.20443e-06	-0.213026	0.078	0.122	0.0439665	F6	TELO2
1.20425e-06	-0.439062	0.046	0.074	0.04396	F4	EVA1C
1.20292e-06	0.855441	0.187	0.117	0.0439115	Cycling	RANGRF
1.20217e-06	0.723374	0.022	0.013	0.0438839	F2	GPLD1
1.20167e-06	1.53307	0.022	0.009	0.0438659	F6	SHOX
1.20035e-06	-0.156722	0.248	0.317	0.0438177	F5	PSMD3
1.19589e-06	-0.456208	0.087	0.134	0.0436546	F5	GFRA1
1.19447e-06	-0.410773	0.296	0.319	0.0436029	Synovial Lining	SUPT20H
1.19332e-06	-0.18587	0.106	0.146	0.0435609	F4	ZFPM2
1.1933e-06	-0.148547	0.126	0.181	0.0435604	F5	WDR74
1.19312e-06	0.199138	0.384	0.358	0.0435537	F1	SYNE2
1.19195e-06	-0.252331	0.318	0.351	0.0435108	F3	CRK
1.1918e-06	0.157584	0.332	0.295	0.0435053	F3	CDK5RAP3
1.19166e-06	-0.143443	0.303	0.368	0.0435005	F4	PBRM1
1.19116e-06	-0.938308	0.021	0.035	0.0434823	F3	MEG9
1.19077e-06	-0.223219	0.102	0.14	0.0434677	F4	ARHGAP17
1.19039e-06	-0.232794	0.349	0.38	0.0434541	F3	CDC5L
1.18819e-06	-0.363864	0.591	0.556	0.0433738	F2	LAMA4
1.18483e-06	-0.901632	0.015	0.028	0.0432511	Synovial Lining	KCNJ2
1.18479e-06	0.202169	0.516	0.496	0.0432495	F1	C1QTNF4
1.18313e-06	-0.693819	0.037	0.053	0.043189	F2	DOCK6
1.18286e-06	-0.696491	0.248	0.35	0.0431792	Cycling	ABLIM1
1.18268e-06	-0.361012	0.113	0.14	0.0431726	F3	KIF3B
1.18192e-06	-0.688799	0.13	0.226	0.0431449	Cycling	SYNGR1
1.17962e-06	-0.76841	0.02	0.047	0.0430607	F6	APOBEC3C
1.17878e-06	-1.56116	0.012	0.037	0.0430303	F5	PTPN3
1.17664e-06	0.441851	0.119	0.089	0.042952	F4	COL23A1
1.17559e-06	-0.392564	0.061	0.102	0.0429137	F6	RUSC2
1.17494e-06	1.41623	0.065	0.028	0.0428901	Cycling	LINC02202
1.17374e-06	0.654802	0.014	0.006	0.0428461	Synovial Lining	ATAD3C
1.17315e-06	-1.59732	0.003	0.022	0.0428247	F6	CD40
1.17216e-06	-0.227018	0.059	0.09	0.0427884	F4	LRRC1
1.17134e-06	0.602546	0.309	0.222	0.0427586	Cycling	PDCL3
1.17133e-06	-1.84576	0.002	0.013	0.0427583	F4	AC074387.1
1.17048e-06	0.519138	0.515	0.435	0.0427272	Cycling	CNIH1
1.16998e-06	-0.165399	0.299	0.378	0.0427091	F5	TMEM259
1.16867e-06	0.850467	0.258	0.18	0.0426612	Cycling	TOGARAM1
1.1684e-06	-1.42399	0.009	0.03	0.0426514	F6	MBNL1-AS1
1.16774e-06	0.398893	0.036	0.024	0.0426271	F2	AC253572.2
1.16741e-06	-1.38283	0.042	0.113	0.0426151	Cycling	MYO15B
1.16694e-06	-1.01191	0.017	0.03	0.0425979	Synovial Lining	SOX18
1.16657e-06	0.335881	0.114	0.09	0.0425846	F3	ADAMTSL1
1.16297e-06	-0.160725	0.173	0.234	0.0424531	F5	SYNJ2BP
1.16242e-06	-0.710399	0.048	0.086	0.042433	F5	TCIRG1
1.16141e-06	-4.84801	0.001	0.017	0.0423962	F6	SRD5A2
1.15839e-06	-0.194368	0.075	0.12	0.0422859	F6	CISD3
1.1582e-06	-0.108283	0.049	0.087	0.0422788	F6	MFSD12
1.15765e-06	1.2749	0.042	0.022	0.042259	F5	CLDN1
1.15631e-06	-0.127481	0.115	0.168	0.0422098	F5	UBL4A
1.15613e-06	-1.25484	0.008	0.029	0.0422032	F6	ZBTB7B
1.15528e-06	-0.425656	0.059	0.098	0.0421723	F6	NFKBIB
1.15523e-06	-0.551773	0.026	0.055	0.0421706	F6	SLC35G2
1.15497e-06	-0.533651	0.042	0.069	0.042161	F4	IDE
1.15348e-06	0.945623	0.013	0.006	0.0421066	Synovial Lining	AC021739.2
1.15346e-06	-0.400445	0.114	0.164	0.0421058	F5	FNIP2
1.15184e-06	-0.269469	0.096	0.145	0.0420467	F5	ZFPM2
1.15158e-06	0.24968	0.154	0.127	0.0420372	F3	C1orf216
1.15107e-06	-0.303286	0.34	0.368	0.0420188	F1	LRRN4CL
1.15062e-06	0.69099	0.029	0.019	0.0420022	F2	NAGS
1.15058e-06	-5.36399	0.001	0.018	0.0420008	F5	CLIC5
1.15019e-06	-0.799745	0.02	0.041	0.0419865	F4	MOB3C
1.14946e-06	-1.75258	0.006	0.026	0.0419598	F6	SERPINB8
1.14815e-06	-0.899794	0.02	0.047	0.0419122	F6	LAMA5
1.14763e-06	-0.424811	0.045	0.081	0.041893	F6	POT1
1.14655e-06	-0.455191	0.267	0.376	0.0418537	Cycling	MRPL55
1.14475e-06	-0.365382	0.068	0.089	0.0417879	F1	UBIAD1
1.14443e-06	0.541663	0.035	0.022	0.0417764	Synovial Lining	TNFSF13
1.14329e-06	-1.34632	0.007	0.022	0.0417346	F4	SRL
1.14169e-06	-0.500233	0.081	0.105	0.0416762	F3	GALNT5
1.14072e-06	-0.139629	0.266	0.303	0.041641	F1	MICU1
1.13935e-06	-0.186113	0.144	0.173	0.0415909	F1	NUDT2
1.13917e-06	-1.2684	0.017	0.031	0.0415841	Synovial Lining	AC006213.2
1.13536e-06	-0.449642	0.049	0.087	0.041445	F5	GALNT18
1.13447e-06	0.868354	0.061	0.04	0.0414129	F4	RAB6B
1.13084e-06	-1.32946	0.018	0.044	0.0412803	F6	AVPR1A
1.13026e-06	-0.980824	0.017	0.044	0.0412592	F5	REEP2
1.12971e-06	-1.00463	0.012	0.024	0.041239	F3	KLHDC9
1.12913e-06	-0.683434	0.029	0.045	0.0412176	F3	FRY
1.1239e-06	0.347349	0.084	0.064	0.0410269	Synovial Lining	CIP2A
1.12285e-06	-0.484361	0.04	0.057	0.0409886	F1	PEX11A
1.12229e-06	-0.474124	0.163	0.191	0.0409679	Synovial Lining	MCEE
1.11864e-06	-0.174105	0.583	0.678	0.0408347	F5	EIF5
1.11645e-06	1.26057	0.022	0.009	0.040755	F6	ENTPD8
1.11592e-06	-0.114996	0.208	0.262	0.0407354	F4	TNKS2
1.11502e-06	0.206544	0.432	0.398	0.0407029	F3	MAP4K4
1.11399e-06	-0.50808	0.025	0.039	0.0406651	F1	MEGF10
1.11374e-06	-0.265377	0.1	0.139	0.0406558	F4	HK1
1.11355e-06	0.241308	0.209	0.178	0.040649	F3	DRG2
1.11259e-06	-0.518624	0.047	0.082	0.0406142	F6	ADAL
1.11123e-06	-0.411213	0.063	0.105	0.0405644	F5	ITGA9-AS1
1.11e-06	1.16575	0.012	0.005	0.0405194	F3	SLC22A16
1.10915e-06	-0.867645	0.042	0.059	0.0404886	F2	LPAR6
1.10868e-06	0.300064	0.03	0.019	0.0404713	F2	STK32B
1.10864e-06	-0.314687	0.063	0.094	0.0404699	F4	SHF
1.10844e-06	-0.16527	0.19	0.223	0.0404625	F1	ZBTB8OS
1.10363e-06	-2.12339	0.002	0.01	0.0402868	Synovial Lining	AP001107.4
1.10321e-06	0.778708	0.04	0.023	0.0402716	F4	PHEX
1.10314e-06	-0.146082	0.229	0.263	0.0402692	F1	BNIP2
1.1031e-06	-0.42394	0.087	0.113	0.0402676	F3	CNFN
1.1013e-06	0.266556	0.177	0.149	0.040202	F3	PHETA2
1.09992e-06	-0.185989	0.053	0.091	0.0401513	F6	ZNF592
1.09606e-06	0.379075	0.84	0.811	0.0400105	Cycling	TMEM59
1.09546e-06	0.907282	0.111	0.078	0.0399886	F6	MAP2
1.09461e-06	-1.42281	0.011	0.023	0.0399576	Synovial Lining	NXPH2
1.09215e-06	0.203926	0.392	0.364	0.0398679	F1	ST3GAL4
1.09213e-06	-1.09548	0.016	0.036	0.0398671	F4	CARD8-AS1
1.09188e-06	-0.746115	0.022	0.037	0.0398579	F3	AC007325.4
1.08954e-06	-0.340171	0.182	0.212	0.0397726	F3	SLC41A3
1.0886e-06	-0.305684	0.123	0.176	0.0397384	F5	EEF1AKMT1
1.0886e-06	-0.566056	0.141	0.241	0.0397381	Cycling	TDRD3
1.08807e-06	-0.904271	0.064	0.083	0.0397189	F2	SCUBE3
1.08543e-06	-0.442093	0.057	0.087	0.0396224	F4	PPP2R1B
1.08521e-06	-1.62688	0.022	0.05	0.0396144	F5	CRTAC1
1.082e-06	-2.95802	0.012	0.036	0.0394972	F5	KRT16
1.08196e-06	-0.106568	0.283	0.359	0.039496	F5	SDHC
1.08109e-06	-0.562839	0.391	0.494	0.039464	Cycling	PLXDC2
1.08068e-06	-0.713343	0.045	0.072	0.0394492	F4	HS1BP3
1.07972e-06	-0.980598	0.076	0.159	0.0394141	Cycling	ADCK2
1.0787e-06	-1.17665	0.014	0.041	0.0393767	F5	PRSS36
1.07806e-06	-0.979446	0.017	0.03	0.0393533	Synovial Lining	EAF2
1.07795e-06	0.280551	0.168	0.139	0.0393495	F3	FAM207A
1.07785e-06	0.718767	0.229	0.184	0.0393457	F5	EPHA7
1.07783e-06	-0.207345	0.061	0.101	0.0393453	F6	SPDL1
1.07735e-06	-0.280278	0.028	0.059	0.0393277	F6	SDK1
1.07576e-06	0.863762	0.133	0.095	0.0392694	F5	CHKA
1.07473e-06	-2.32893	0.002	0.019	0.0392319	F6	CXCR4
1.07067e-06	-0.229939	0.147	0.194	0.0390837	F4	PGP
1.06895e-06	-0.104473	0.261	0.322	0.0390211	F4	EVI5
1.06874e-06	0.292528	0.038	0.025	0.0390134	F2	NOD1
1.06701e-06	-1.2328	0.042	0.114	0.0389502	Cycling	GSTM2
1.06632e-06	-0.190968	0.144	0.204	0.0389249	F6	SAMD4A
1.06545e-06	1.35194	0.056	0.032	0.0388931	F5	MIR181A2HG
1.06503e-06	0.77406	0.03	0.019	0.038878	F3	TRIM46
1.06491e-06	-0.837132	0.02	0.049	0.0388736	F5	MAP6
1.06452e-06	0.125406	0.259	0.222	0.0388591	F2	FRMD4B
1.0643e-06	0.852278	0.015	0.007	0.0388513	Synovial Lining	AC022613.3
1.0639e-06	0.236363	0.222	0.19	0.0388364	F3	AC118549.1
1.06345e-06	-0.722945	0.073	0.093	0.0388201	F2	SMAP2
1.06344e-06	-0.132206	0.234	0.304	0.0388197	F5	GOLT1B
1.06287e-06	-0.261702	0.05	0.088	0.0387989	F6	AAGAB
1.06256e-06	-0.155661	0.099	0.149	0.0387878	F6	PTPN9
1.06135e-06	0.209338	0.255	0.221	0.0387435	F3	BLOC1S4
1.06126e-06	0.385605	0.313	0.276	0.0387402	F4	NTF3
1.06095e-06	-1.51778	0.022	0.05	0.0387289	F5	L3MBTL4
1.0609e-06	0.147588	0.987	0.989	0.0387269	Cycling	H3F3A
1.06025e-06	-0.248995	0.074	0.118	0.0387035	F6	CSRNP2
1.05992e-06	1.47319	0.057	0.034	0.0386915	F6	BCO2
1.0594e-06	0.183862	0.086	0.065	0.0386725	Synovial Lining	NCDN
1.05857e-06	0.747341	0.248	0.167	0.0386422	Cycling	SOX9
1.05824e-06	-0.348365	0.082	0.104	0.03863	F1	NAP1L5
1.05714e-06	-0.110616	0.13	0.188	0.0385899	F6	BSDC1
1.05549e-06	0.156652	0.144	0.116	0.0385295	Synovial Lining	SLC25A46
1.05537e-06	-0.283179	0.108	0.148	0.0385252	F4	ZFYVE9
1.05431e-06	-0.270597	0.202	0.251	0.0384866	F4	BAMBI
1.05408e-06	0.269239	0.071	0.052	0.0384782	Synovial Lining	RUBCN
1.05392e-06	0.207345	0.105	0.082	0.0384723	Synovial Lining	CEP250
1.05298e-06	-0.998891	0.034	0.049	0.038438	F2	GSTO2
1.05278e-06	-0.558909	0.328	0.436	0.0384308	Cycling	CERCAM
1.0525e-06	-0.187098	0.168	0.216	0.0384206	F4	MRPS12
1.0524e-06	-0.425208	0.036	0.052	0.0384168	F1	L3MBTL4
1.05155e-06	0.259306	0.663	0.703	0.0383857	F6	DDX39B
1.05123e-06	-0.307054	0.267	0.3	0.038374	F3	CCSER2
1.05091e-06	-0.157211	0.186	0.254	0.0383625	F6	CSGALNACT1
1.05033e-06	-1.24922	0.004	0.011	0.0383412	F2	KIF21B
1.05025e-06	-0.263702	0.064	0.085	0.0383383	F1	TMEM8A
1.04994e-06	0.194283	0.202	0.17	0.0383272	F3	MXI1
1.04958e-06	0.946165	0.022	0.013	0.0383139	F1	AC084198.2
1.04948e-06	-0.306297	0.227	0.26	0.0383103	F3	EFS
1.04876e-06	0.267097	0.155	0.127	0.0382839	F3	ZNF567
1.04815e-06	-0.203201	0.126	0.154	0.0382617	F3	RAPH1
1.04799e-06	-0.230135	0.117	0.144	0.0382557	F1	COG5
1.04761e-06	-0.107811	0.413	0.456	0.0382421	F1	COX20
1.04633e-06	-0.230724	0.435	0.461	0.0381951	F3	GRN
1.04549e-06	0.116301	0.144	0.116	0.0381645	Synovial Lining	MAP1S
1.04427e-06	-0.326235	0.434	0.442	0.03812	Synovial Lining	COMMD2
1.04324e-06	-0.277508	0.142	0.186	0.0380825	F4	GPR161
1.042e-06	1.23187	0.16	0.096	0.038037	Cycling	TRIM52
1.04017e-06	-0.568427	0.089	0.114	0.0379705	Synovial Lining	FMNL3
1.03989e-06	-1.02927	0.005	0.014	0.03796	F1	FAM78B
1.03947e-06	0.505748	0.014	0.007	0.0379449	F2	WAKMAR2
1.03849e-06	-1.16948	0.014	0.039	0.0379089	F6	TICAM1
1.03827e-06	-2.68144	0.006	0.028	0.0379012	F5	FZD5
1.03643e-06	-0.320313	0.109	0.149	0.037834	F4	DHX8
1.03616e-06	-0.410833	0.046	0.082	0.0378238	F6	CRELD1
1.03557e-06	0.22943	0.186	0.156	0.0378024	F3	PDE5A
1.03489e-06	-1.17803	0.007	0.022	0.0377775	F4	PDE4A
1.03461e-06	-0.191199	0.178	0.21	0.0377675	F1	NHSL1
1.03434e-06	-0.448169	0.07	0.113	0.0377574	F5	NAXD
1.03427e-06	0.68527	0.036	0.024	0.037755	F2	LNX2
1.03413e-06	-1.1553	0.028	0.044	0.0377497	Synovial Lining	PAG1
1.03377e-06	-0.861976	0.014	0.027	0.0377369	F3	UNC93B1
1.03136e-06	-0.248298	0.323	0.356	0.0376486	F3	KPNA4
1.03086e-06	-0.814731	0.018	0.038	0.0376307	F4	BANK1
1.0305e-06	-0.350881	0.273	0.303	0.0376174	F3	HTRA3
1.0305e-06	-3.32263	0.002	0.019	0.0376173	F6	AC105446.1
1.0293e-06	-0.179057	0.062	0.102	0.0375735	F6	AMMECR1L
1.02921e-06	-0.488747	0.061	0.092	0.0375704	F4	POLI
1.02775e-06	0.843072	0.309	0.228	0.037517	Cycling	TENT5A
1.02592e-06	-0.166446	0.24	0.296	0.0374503	F4	ANKRD50
1.02587e-06	-0.30796	0.062	0.082	0.0374484	F1	THOP1
1.02576e-06	-0.251203	0.997	0.998	0.0374444	F6	COL1A1
1.02446e-06	-1.15675	0.01	0.021	0.0373969	F3	MIMT1
1.02426e-06	-0.226913	0.04	0.067	0.0373896	F4	HOXD-AS2
1.02281e-06	0.743916	0.182	0.14	0.0373366	F5	DBF4
1.02145e-06	0.339808	0.127	0.102	0.0372871	F3	BRF2
1.02067e-06	-0.794393	0.025	0.054	0.0372586	F6	IFIT2
1.02052e-06	0.676539	0.337	0.311	0.0372532	F6	DNMT3A
1.0204e-06	0.566632	0.054	0.039	0.0372488	F1	ZNF697
1.01876e-06	-5.22229	0	0.011	0.0371888	F4	APOD
1.01806e-06	-0.822791	0.018	0.038	0.0371634	F4	HS3ST5
1.01779e-06	-0.86647	0.022	0.037	0.0371533	Synovial Lining	ST8SIA2
1.01544e-06	-1.23645	0.007	0.03	0.0370675	F5	ZDHHC12
1.01475e-06	-0.148198	0.176	0.227	0.0370423	F4	TRAF7
1.01454e-06	0.455436	0.049	0.035	0.0370349	F1	CCDC74B
1.01301e-06	-0.458592	0.102	0.129	0.036979	F3	TBC1D16
1.01111e-06	-0.328687	0.167	0.197	0.0369095	F3	RAB28
1.00978e-06	-0.156437	0.226	0.283	0.036861	F4	KPNA3
1.00922e-06	0.236363	0.083	0.062	0.0368407	Synovial Lining	C4orf33
1.00896e-06	-0.303247	0.213	0.247	0.0368311	F3	ALDH3A2
1.00751e-06	0.797093	0.015	0.007	0.0367781	F2	HDAC2-AS2
1.00718e-06	0.158806	0.126	0.101	0.0367661	F2	TARBP2
1.00706e-06	-0.355641	0.058	0.088	0.0367617	F4	RPS6KA4
1.0037e-06	-0.422473	0.384	0.503	0.0366392	Cycling	TECR
1.00328e-06	-0.683798	0.12	0.215	0.0366238	Cycling	P4HTM
1.00306e-06	0.226483	0.065	0.048	0.0366158	F2	ZNF480
1.00256e-06	-0.111723	0.209	0.278	0.0365975	F5	ATF7
1.00198e-06	-0.45725	0.035	0.068	0.0365762	F6	MYD88
1.0019e-06	0.158106	0.374	0.337	0.0365735	F3	THAP12
1.00099e-06	-0.187217	0.19	0.222	0.0365402	F1	RTCA
1.00072e-06	-0.461123	0.063	0.106	0.0365303	F5	TOM1
1.00057e-06	0.533444	0.521	0.465	0.0365248	Cycling	ZCRB1
9.99166e-07	0.518358	0.042	0.029	0.0364736	F2	LRRIQ1
9.97542e-07	-0.153729	0.135	0.179	0.0364143	F4	NR1D2
9.95224e-07	-0.177066	0.13	0.158	0.0363297	F1	ZNF260
9.94992e-07	0.10542	0.245	0.208	0.0363212	Synovial Lining	NEDD9
9.94873e-07	-2.27318	0.004	0.023	0.0363169	F6	AC008147.2
9.94187e-07	1.04274	0.13	0.096	0.0362918	F6	SDC4
9.94085e-07	-0.198645	0.095	0.134	0.0362881	F4	PARP4
9.93323e-07	-0.229314	0.19	0.221	0.0362603	F1	HECTD2
9.92587e-07	-0.125879	0.398	0.44	0.0362334	F1	MED4
9.9234e-07	0.289075	0.245	0.218	0.0362244	F1	LDOC1
9.90471e-07	0.187773	0.419	0.396	0.0361562	F1	BMPR2
9.90414e-07	-0.129435	0.134	0.18	0.0361541	F4	SRGAP2C
9.89268e-07	0.511424	0.382	0.29	0.0361122	Cycling	HNRNPA1P48
9.88799e-07	-0.843638	0.013	0.024	0.0360951	F2	GHDC
9.87373e-07	0.101731	0.126	0.099	0.0360431	Synovial Lining	TIMM29
9.86845e-07	-2.52238	0.004	0.024	0.0360238	F5	RNF208
9.85595e-07	0.163064	0.12	0.095	0.0359782	Synovial Lining	SLC7A6OS
9.85525e-07	-0.13814	0.126	0.171	0.0359756	F4	RB1
9.85263e-07	1.17686	0.084	0.04	0.035966	Cycling	LNP1
9.83765e-07	-1.43124	0.009	0.025	0.0359113	F4	RFPL1S
9.83133e-07	-0.259718	0.078	0.123	0.0358883	F6	PHF11
9.82685e-07	-0.432234	0.196	0.225	0.0358719	Synovial Lining	MED16
9.82549e-07	-0.182456	0.768	0.77	0.035867	F3	PNRC1
9.82051e-07	-1.38556	0.005	0.012	0.0358488	F1	GABRB2
9.81114e-07	-0.21117	0.137	0.182	0.0358146	F4	ELOA
9.80199e-07	0.108679	0.054	0.038	0.0357812	F2	ALPK1
9.798e-07	-0.173393	0.179	0.211	0.0357666	F1	RRP7A
9.79697e-07	0.889154	0.112	0.077	0.0357629	F5	HEPH
9.79567e-07	0.493284	0.072	0.053	0.0357581	F3	MERTK
9.79549e-07	-0.1552	0.278	0.316	0.0357575	F1	BOLA3
9.77858e-07	-0.726864	0.029	0.046	0.0356957	Synovial Lining	DHRS12
9.77835e-07	-0.14794	0.247	0.308	0.0356949	F4	RAB1B
9.77668e-07	0.860269	0.1	0.069	0.0356888	F6	BCAM
9.77004e-07	-1.15044	0.012	0.035	0.0356645	F6	BTBD8
9.75793e-07	0.223236	0.085	0.066	0.0356204	F2	BAHCC1
9.74172e-07	0.13283	0.379	0.348	0.0355612	F1	GXYLT2
9.73998e-07	-1.19835	0.015	0.042	0.0355548	F5	DLX3
9.73763e-07	-0.245397	0.565	0.558	0.0355463	Synovial Lining	ADH5
9.73138e-07	-0.122519	0.287	0.364	0.0355234	F5	ANAPC13
9.72748e-07	-0.237603	0.188	0.218	0.0355092	Synovial Lining	PTTG1
9.70928e-07	-0.169102	0.233	0.289	0.0354428	F4	IRF3
9.67683e-07	0.193646	0.076	0.058	0.0353243	F2	TTC31
9.66059e-07	-0.461758	0.05	0.079	0.035265	F4	SEH1L
9.65386e-07	-0.276608	0.062	0.095	0.0352404	F4	SYNJ2
9.64764e-07	-2.01565	0.003	0.022	0.0352177	F6	DGKI
9.64468e-07	0.104762	0.097	0.075	0.0352069	F2	EXOSC2
9.63732e-07	0.94648	0.011	0.005	0.0351801	Synovial Lining	AC013553.3
9.63473e-07	0.154515	0.117	0.093	0.0351706	F2	MBTPS2
9.60962e-07	0.883424	0.044	0.026	0.035079	F4	GOLGA6L9
9.60682e-07	-0.536057	0.049	0.078	0.0350687	F4	GAL3ST4
9.59309e-07	0.411201	0.043	0.028	0.0350186	F3	GABRE
9.58792e-07	-0.122371	0.314	0.355	0.0349997	F1	GDI1
9.58791e-07	-0.363051	0.204	0.266	0.0349997	F5	CBX4
9.58613e-07	-0.154886	0.191	0.244	0.0349932	F4	ZYG11B
9.57724e-07	-1.86643	0.036	0.104	0.0349608	Cycling	DMXL2
9.57684e-07	-0.128393	0.348	0.42	0.0349593	F4	YTHDF2
9.57136e-07	-0.413039	0.034	0.067	0.0349393	F6	PYGL
9.57065e-07	-0.944282	0.019	0.033	0.0349367	F3	CH25H
9.56564e-07	-0.146724	0.366	0.433	0.0349184	F4	TMF1
9.54968e-07	1.02448	0.149	0.086	0.0348601	Cycling	DUSP6
9.53957e-07	0.932445	0.157	0.121	0.0348232	F6	NHS
9.53732e-07	-0.199263	0.171	0.219	0.034815	F4	ARMH4
9.53554e-07	-2.03915	0.005	0.025	0.0348085	F6	FOXD2
9.5278e-07	-0.13585	0.259	0.333	0.0347803	F5	SNRNP27
9.50998e-07	0.194601	0.262	0.227	0.0347152	F3	EHMT2
9.50914e-07	0.258306	0.683	0.723	0.0347122	F6	CFDP1
9.50751e-07	-0.210282	0.266	0.299	0.0347062	F1	MAPK1
9.50718e-07	-0.158473	0.196	0.263	0.034705	F5	CCNG1
9.50625e-07	0.228771	0.177	0.147	0.0347016	F3	GALNS
9.5046e-07	-3.37056	0.002	0.014	0.0346956	F4	TBX2-AS1
9.49987e-07	-0.217963	0.163	0.225	0.0346783	F5	MOB2
9.49856e-07	-0.108849	0.6	0.639	0.0346735	F1	RHEB
9.46564e-07	0.374973	0.098	0.076	0.0345534	F3	CCDC51
9.46557e-07	0.291379	0.187	0.158	0.0345531	F3	ITGB8
9.46113e-07	-0.128016	0.202	0.257	0.0345369	F4	FBXL12
9.4496e-07	-0.344353	0.202	0.234	0.0344948	F3	RAB11FIP2
9.44025e-07	-2.76416	0.003	0.021	0.0344607	F6	ZFY
9.41729e-07	0.412575	0.118	0.094	0.0343769	F3	BORCS8
9.41102e-07	-0.753271	0.041	0.075	0.034354	F6	WFS1
9.40967e-07	0.152312	0.446	0.407	0.0343491	F3	TRIP11
9.40901e-07	-2.732	0.001	0.012	0.0343467	F4	RTL3
9.38886e-07	-0.171015	0.346	0.414	0.0342731	F4	RAB4A
9.38265e-07	0.309668	0.466	0.439	0.0342504	F4	WLS
9.37679e-07	-0.400967	0.106	0.156	0.034229	F5	FUT11
9.37677e-07	-0.412543	0.283	0.308	0.034229	Synovial Lining	TGIF1
9.37294e-07	-0.13977	0.271	0.333	0.034215	F4	TOX4
9.36286e-07	-0.530529	0.045	0.082	0.0341782	F5	CCDC51
9.34826e-07	-1.7978	0.012	0.037	0.0341249	F5	LRRTM3
9.33927e-07	-0.19115	0.077	0.122	0.0340921	F6	DZIP3
9.33757e-07	0.490957	0.093	0.073	0.0340859	F1	SAP130
9.33131e-07	0.187256	0.039	0.025	0.034063	Synovial Lining	CC2D1B
9.33112e-07	-0.204981	0.149	0.207	0.0340623	F5	EIF3J-DT
9.31962e-07	-0.142312	0.672	0.747	0.0340203	F4	NDUFB4
9.31333e-07	-0.212843	0.143	0.201	0.0339974	F6	RANBP9
9.29515e-07	-0.129554	0.27	0.348	0.033931	F6	HAND2
9.2853e-07	-0.211814	0.061	0.103	0.0338951	F6	KIAA1841
9.28337e-07	-0.148052	0.114	0.167	0.033888	F6	EXOC4
9.27745e-07	-0.162142	0.072	0.117	0.0338664	F6	UTP14A
9.27239e-07	0.382496	0.029	0.019	0.0338479	F2	AC009404.1
9.26779e-07	-0.114013	0.638	0.758	0.0338311	F6	PRDX4
9.242e-07	-0.116441	0.245	0.284	0.033737	F1	NSMCE1
9.23417e-07	-0.127275	0.882	0.848	0.0337084	Synovial Lining	TTC3
9.23288e-07	0.249809	0.106	0.082	0.0337037	Synovial Lining	UBQLN4
9.21958e-07	-1.27176	0.078	0.16	0.0336552	Cycling	LRP5
9.21683e-07	-0.856448	0.037	0.055	0.0336451	Synovial Lining	HS3ST3B1
9.21672e-07	1.12751	0.01	0.004	0.0336447	Synovial Lining	AK8
9.21241e-07	0.104382	0.669	0.63	0.033629	F3	SNRPB2
9.20293e-07	-0.35485	0.23	0.262	0.0335944	F3	SIRT1
9.19247e-07	-0.3127	0.075	0.109	0.0335562	F4	ECE1
9.18246e-07	-0.137845	0.425	0.502	0.0335196	F4	CSNK1E
9.16809e-07	-0.194289	0.82	0.751	0.0334672	F3	SH3BGRL3
9.16678e-07	-0.325803	0.065	0.106	0.0334624	F6	NEDD4
9.16556e-07	-0.356237	0.117	0.17	0.033458	F5	NUDT2
9.14203e-07	0.604857	0.021	0.011	0.0333721	F3	RPS10-NUDT3
9.12065e-07	-0.119357	0.441	0.521	0.033294	F4	DDX6
9.11758e-07	-0.623053	0.032	0.049	0.0332828	F3	AL356417.2
9.11532e-07	-0.148867	0.145	0.204	0.0332746	F6	FAM210B
9.10218e-07	0.149176	0.63	0.625	0.0332266	F1	RTF1
9.09601e-07	0.238546	0.072	0.054	0.0332041	F2	DPH2
9.08439e-07	-0.812346	0.054	0.074	0.0331617	Synovial Lining	RCAN3
9.08012e-07	-1.10602	0.005	0.013	0.0331461	F1	KCNN2
9.07828e-07	0.265442	0.079	0.06	0.0331393	F2	VAC14
9.07739e-07	-0.558694	0.043	0.079	0.0331361	F6	PAXIP1-AS2
9.07407e-07	-0.328545	0.086	0.122	0.033124	F4	RANGRF
9.06183e-07	-1.15933	0.009	0.02	0.0330793	F3	SYTL2
9.0546e-07	0.572445	0.087	0.068	0.0330529	F1	ADCY9
9.03843e-07	-0.536339	0.282	0.394	0.0329939	Cycling	NAT14
9.01944e-07	-0.240254	0.066	0.108	0.0329246	F6	GUCY1B1
9.01396e-07	0.528325	0.456	0.369	0.0329046	Cycling	UFD1
9.00979e-07	-0.108033	0.268	0.334	0.0328893	F4	UFSP2
9.00776e-07	0.250069	0.35	0.325	0.0328819	F1	TMEM14A
9.00314e-07	0.279652	0.229	0.199	0.0328651	F3	RRP7A
8.9944e-07	-0.469111	0.064	0.087	0.0328332	F3	ENO2
8.98591e-07	-0.333573	0.107	0.147	0.0328022	F4	CNPPD1
8.98236e-07	-0.936191	0.116	0.208	0.0327892	Cycling	PLAG1
8.98231e-07	-0.390004	0.13	0.158	0.032789	F3	DIAPH2
8.97702e-07	-0.173522	0.483	0.516	0.0327697	F1	HSPG2
8.97208e-07	0.995031	0.012	0.005	0.0327517	Synovial Lining	AC079848.1
8.96958e-07	-0.121627	0.193	0.247	0.0327425	F4	GARS
8.96877e-07	-0.321012	0.205	0.254	0.0327396	F4	PPP1R14A
8.95206e-07	-0.279025	0.248	0.299	0.0326786	F4	NRXN1
8.94001e-07	-3.68169	0.001	0.02	0.0326346	F5	FGD4
8.92305e-07	1.96123	0.016	0.006	0.0325727	F6	CCDC160
8.90761e-07	0.206922	0.308	0.272	0.0325163	F3	KPNA3
8.90664e-07	-0.86453	0.008	0.024	0.0325128	F4	TMEM217
8.90226e-07	-0.219783	0.185	0.236	0.0324968	F4	CFL2
8.90171e-07	0.110043	0.18	0.149	0.0324948	Synovial Lining	SEMA4C
8.90044e-07	-0.278655	0.068	0.102	0.0324902	F4	PHTF1
8.88863e-07	1.62543	0.071	0.032	0.032447	Cycling	AC009812.1
8.87238e-07	1.14318	0.077	0.049	0.0323877	F6	PREX1
8.86379e-07	-0.427964	0.108	0.135	0.0323564	F3	HDAC4
8.81495e-07	-0.111205	0.306	0.386	0.0321781	F5	DNAJC1
8.79292e-07	-3.94585	0.001	0.018	0.0320977	F6	RASGRF1
8.78817e-07	-1.17659	0.027	0.058	0.0320803	F5	KCNK6
8.78189e-07	-0.467943	0.06	0.1	0.0320574	F6	TMEM192
8.75653e-07	-0.13759	0.06	0.101	0.0319648	F6	AC127502.2
8.75553e-07	-0.738925	0.067	0.089	0.0319612	Synovial Lining	SCML2
8.75116e-07	-0.283339	0.127	0.18	0.0319452	F5	LYPLAL1
8.74872e-07	-0.489426	0.04	0.075	0.0319363	F6	TXNRD2
8.74685e-07	0.64116	0.206	0.164	0.0319295	F6	AC108134.2
8.73874e-07	0.892116	0.094	0.067	0.0318999	F4	KALRN
8.73467e-07	0.16917	0.356	0.318	0.031885	F3	MRPS23
8.7157e-07	-0.630371	0.059	0.08	0.0318158	Synovial Lining	AGRN
8.70886e-07	-0.113104	0.144	0.205	0.0317908	F6	CPLANE1
8.70422e-07	-0.128784	0.374	0.446	0.0317739	F4	P3H4
8.6824e-07	-0.161807	0.678	0.775	0.0316942	F5	MT-ND4L
8.68164e-07	0.105207	0.217	0.183	0.0316914	Synovial Lining	TCTN1
8.65428e-07	0.736395	0.016	0.008	0.0315916	Synovial Lining	AC027277.1
8.65135e-07	-0.708252	0.015	0.026	0.0315809	F1	RNF157
8.64995e-07	-0.663066	0.111	0.202	0.0315758	Cycling	INAFM1
8.64272e-07	-0.131328	0.794	0.802	0.0315494	F3	SFPQ
8.64089e-07	0.10499	0.07	0.052	0.0315427	F2	ZNF471
8.62285e-07	-0.474784	0.065	0.097	0.0314768	F4	RAB11FIP5
8.61935e-07	-0.16416	0.118	0.16	0.0314641	F4	ARNT
8.58605e-07	-3.0619	0.003	0.022	0.0313425	F6	TNN
8.58282e-07	-0.39841	0.074	0.118	0.0313307	F5	TCF7
8.57834e-07	-0.778458	0.036	0.054	0.0313144	Synovial Lining	AFF2
8.56195e-07	0.77546	0.014	0.007	0.0312546	F2	TEPP
8.56069e-07	-0.135967	0.845	0.916	0.03125	F5	SRSF3
8.55236e-07	-0.102309	0.157	0.222	0.0312195	F6	EMC8
8.548e-07	-0.353101	0.184	0.215	0.0312036	F3	POLG2
8.54683e-07	-0.188502	0.269	0.304	0.0311994	F1	ANO6
8.53165e-07	-1.34301	0.009	0.032	0.0311439	F5	B4GALT1-AS1
8.51541e-07	-0.246675	0.152	0.198	0.0310847	F4	RAB3GAP2
8.50955e-07	-0.181979	0.338	0.401	0.0310633	F4	EIF2AK2
8.50558e-07	-0.27494	0.283	0.317	0.0310488	F3	UQCRC1
8.5051e-07	0.938824	0.147	0.085	0.031047	Cycling	DYNLT3
8.5024e-07	-0.105648	0.142	0.203	0.0310371	F6	SLC66A2
8.49447e-07	-0.459506	0.073	0.117	0.0310082	F5	VAMP4
8.48543e-07	0.81406	0.022	0.013	0.0309752	F1	LRRC32
8.47629e-07	-0.143101	0.302	0.368	0.0309419	F4	PWWP3A
8.46963e-07	-1.43969	0.048	0.123	0.0309175	Cycling	PTGES
8.46716e-07	0.152882	0.08	0.06	0.0309085	F2	HOXD8
8.46371e-07	0.450018	0.234	0.197	0.0308959	F4	CCDC106
8.45481e-07	1.2283	0.016	0.008	0.0308634	F1	AC106881.1
8.43908e-07	0.421495	0.077	0.057	0.030806	F3	SPIN2A
8.43303e-07	-0.733308	0.025	0.048	0.0307839	F4	TRAF3IP2
8.41933e-07	-0.759301	0.056	0.075	0.0307339	F2	MIR181A1HG
8.41682e-07	-0.44271	0.032	0.047	0.0307248	F1	CRPPA
8.40892e-07	1.21229	0.019	0.009	0.0306959	F4	ZBTB8B
8.39613e-07	1.20744	0.088	0.058	0.0306492	F5	FGFR2
8.38802e-07	-0.737546	0.033	0.058	0.0306196	F4	AC104695.4
8.3879e-07	0.603133	0.298	0.211	0.0306192	Cycling	FOXC1
8.37976e-07	-0.435927	0.034	0.066	0.0305895	F6	LINC00339
8.37236e-07	0.166875	0.413	0.374	0.0305625	F3	TSR3
8.37177e-07	-0.500905	0.081	0.105	0.0305603	F3	SLC39A14
8.36693e-07	-0.265022	0.211	0.278	0.0305426	F6	MSMO1
8.35588e-07	-0.287621	0.116	0.142	0.0305023	F1	CACNA2D1
8.35117e-07	0.130374	0.143	0.116	0.0304851	F2	METTL3
8.33653e-07	-0.411675	0.38	0.396	0.0304317	F2	GEM
8.33438e-07	-0.174727	0.341	0.379	0.0304238	F1	UBTD2
8.32835e-07	0.111803	0.157	0.128	0.0304018	F2	TMEM240
8.31655e-07	-0.403463	0.297	0.315	0.0303587	F2	BCL10
8.31436e-07	0.726767	0.18	0.141	0.0303507	F6	CASP6
8.30689e-07	-0.987892	0.048	0.125	0.0303235	Cycling	CNTN3
8.29705e-07	0.564705	0.349	0.254	0.0302875	Cycling	SCARA3
8.27076e-07	-0.118652	0.396	0.489	0.0301916	F5	SRP19
8.26644e-07	-0.292216	0.08	0.124	0.0301758	F6	CES2
8.26441e-07	0.153694	0.278	0.242	0.0301684	F3	ORC4
8.26354e-07	-0.122686	0.266	0.304	0.0301652	F1	ADSL
8.26333e-07	-0.257254	0.07	0.113	0.0301645	F6	CRY2
8.25848e-07	-0.192985	0.076	0.12	0.0301468	F6	THEM4
8.25456e-07	-0.164524	0.121	0.165	0.0301324	F4	PPA2
8.24882e-07	-0.412222	0.095	0.121	0.0301115	F3	LRIF1
8.24426e-07	-1.07079	0.013	0.031	0.0300948	F4	AC108488.1
8.23008e-07	0.432473	0.323	0.291	0.0300431	F4	CHIC2
8.22841e-07	0.256021	0.491	0.471	0.030037	F4	FXYD6
8.22517e-07	0.352157	0.037	0.024	0.0300252	Synovial Lining	APOBEC3G
8.2123e-07	-1.63731	0.029	0.051	0.0299782	F4	RPRM
8.2025e-07	0.341617	0.078	0.058	0.0299424	Synovial Lining	FIG4
8.19526e-07	-0.763632	0.034	0.051	0.029916	F3	APOLD1
8.19465e-07	-1.09811	0.018	0.032	0.0299137	Synovial Lining	BX284668.6
8.19231e-07	-1.04802	0.036	0.07	0.0299052	F5	SLCO3A1
8.18813e-07	0.126965	0.114	0.089	0.0298899	Synovial Lining	KLC2
8.18233e-07	-0.3334	0.385	0.399	0.0298688	F2	CSRNP1
8.18156e-07	0.238718	0.417	0.396	0.029866	F1	ETFB
8.16886e-07	0.14481	0.33	0.294	0.0298196	F3	CDKN1B
8.16639e-07	-0.517073	0.041	0.076	0.0298106	F6	SLC27A5
8.16509e-07	0.277751	0.229	0.198	0.0298058	F3	PCBD1
8.16194e-07	-0.107954	0.517	0.562	0.0297944	F1	TCEA1
8.15972e-07	3.32046	0.025	0.006	0.0297863	Cycling	LINC00702
8.1586e-07	0.559443	0.498	0.422	0.0297822	Cycling	CAP1
8.14822e-07	-0.154366	0.231	0.288	0.0297443	F4	FAM172A
8.14488e-07	0.646757	0.312	0.272	0.0297321	F5	SH3KBP1
8.1446e-07	-0.841779	0.109	0.204	0.0297311	Cycling	PRICKLE1
8.13606e-07	1.8661	0.03	0.014	0.0296999	F6	EPHA5
8.12004e-07	0.25059	0.125	0.099	0.0296414	Synovial Lining	SRCAP
8.1154e-07	-0.218741	0.247	0.284	0.0296244	F1	NDUFAF2
8.11465e-07	1.25642	0.101	0.051	0.0296217	Cycling	KIF15
8.10325e-07	0.210577	0.27	0.236	0.0295801	F3	COA5
8.10227e-07	-1.0735	0.006	0.027	0.0295765	F6	SCN1B
8.09844e-07	-0.363886	0.072	0.115	0.0295625	F5	DENND1B
8.09743e-07	0.393936	0.576	0.491	0.0295589	Cycling	MSN
8.08525e-07	-0.174545	0.081	0.129	0.0295144	F5	NUP85
8.07932e-07	-0.639132	0.02	0.032	0.0294927	F1	NKAIN1
8.07719e-07	-0.384588	0.387	0.504	0.029485	Cycling	FAAP20
8.06843e-07	-0.579624	0.056	0.078	0.029453	Synovial Lining	MIEF2
8.06341e-07	-0.427217	0.08	0.105	0.0294347	F3	MON1B
8.06233e-07	-0.960882	0.019	0.046	0.0294307	F6	PITPNM1
8.05762e-07	0.430101	0.053	0.037	0.0294135	F3	PROM1
8.0506e-07	1.1696	0.029	0.015	0.0293879	F4	ELL3
8.04894e-07	-0.30869	0.468	0.475	0.0293818	Synovial Lining	CHID1
8.04541e-07	2.12188	0.023	0.006	0.029369	Cycling	TGFB2-AS1
8.04489e-07	-0.620111	0.03	0.045	0.0293671	F1	RALGPS1
8.04446e-07	-0.137111	0.28	0.344	0.0293655	F4	CHMP4B
8.03686e-07	-0.45089	0.222	0.25	0.0293378	Synovial Lining	NRP1
8.03305e-07	0.608312	0.034	0.022	0.0293238	F2	TNIK
8.03008e-07	1.40481	0.044	0.023	0.029313	F5	TBX4
8.02653e-07	-0.159146	0.512	0.543	0.0293	F1	MEOX2
8.01564e-07	-2.14369	0.002	0.02	0.0292603	F6	FLI1
8.00423e-07	0.208401	0.081	0.061	0.0292186	Synovial Lining	LINC00339
7.99467e-07	-0.891733	0.122	0.217	0.0291837	Cycling	ZNF33A
7.96936e-07	2.04794	0.027	0.007	0.0290913	Cycling	AC012640.1
7.96775e-07	-1.04082	0.026	0.042	0.0290855	Synovial Lining	PATJ
7.9657e-07	-0.17735	0.786	0.746	0.029078	Synovial Lining	ZNF428
7.95583e-07	-0.153958	0.303	0.367	0.029042	F4	CCDC47
7.95513e-07	-0.149107	0.451	0.492	0.0290394	F1	CLINT1
7.95215e-07	-0.163121	0.349	0.416	0.0290285	F4	RNASE4
7.94785e-07	-0.574357	0.107	0.133	0.0290128	Synovial Lining	C11orf1
7.93444e-07	-0.453783	0.089	0.115	0.0289639	F3	SAMHD1
7.93261e-07	0.128259	0.377	0.336	0.0289572	F3	TMEM106C
7.9116e-07	-0.609961	0.056	0.077	0.0288805	F3	EFCAB2
7.89877e-07	-0.541546	0.024	0.04	0.0288337	F3	SLC17A7
7.89393e-07	-0.27648	0.135	0.192	0.028816	F5	TCTN1
7.87824e-07	-0.104337	0.16	0.225	0.0287587	F5	CREB3
7.87682e-07	-0.38975	0.361	0.381	0.0287536	Synovial Lining	PTK7
7.87669e-07	-0.312399	0.049	0.086	0.0287531	F6	TBC1D22A
7.87399e-07	-0.270879	0.051	0.089	0.0287432	F6	UBQLN4
7.87372e-07	-0.25994	0.208	0.24	0.0287422	F1	ASAP2
7.87153e-07	0.11722	0.091	0.069	0.0287342	Synovial Lining	PCCA
7.86418e-07	-1.77337	0.004	0.011	0.0287074	F2	C8orf34
7.86152e-07	-0.134546	0.174	0.237	0.0286977	F5	UTP23
7.86004e-07	0.160629	0.1	0.077	0.0286923	Synovial Lining	ACTR8
7.85291e-07	1.732	0.069	0.03	0.0286663	Cycling	PRR34-AS1
7.84389e-07	-2.64636	0.011	0.067	0.0286333	Cycling	DLL3
7.83761e-07	-0.134667	0.124	0.168	0.0286104	F4	MMGT1
7.83505e-07	-0.116045	0.125	0.183	0.0286011	F6	GLMP
7.81303e-07	0.488181	0.117	0.087	0.0285207	F4	HSD11B1L
7.80996e-07	-0.107453	0.489	0.529	0.0285095	F1	RPS27L
7.80359e-07	-0.101725	0.376	0.469	0.0284862	F5	PRDX3
7.79897e-07	0.229267	0.246	0.213	0.0284694	F3	AC100810.1
7.79532e-07	0.203746	0.228	0.195	0.0284561	F3	ECSIT
7.79231e-07	-0.224137	0.146	0.192	0.028445	F4	PKNOX1
7.78415e-07	-0.367853	0.477	0.599	0.0284152	Cycling	PDLIM2
7.78352e-07	-0.307928	0.41	0.416	0.028413	F2	FGFR1OP2
7.77724e-07	-1.25725	0.007	0.028	0.02839	F6	B3GALT4
7.77458e-07	-1.19738	0.013	0.039	0.0283803	F5	CDH23
7.76821e-07	0.339799	0.13	0.107	0.0283571	F1	MFHAS1
7.76803e-07	0.527202	0.405	0.312	0.0283564	Cycling	IFT52
7.75932e-07	-0.780825	0.013	0.024	0.0283246	F1	STK32B
7.75502e-07	-0.242153	0.124	0.152	0.0283089	F1	NUDT16
7.75357e-07	0.436495	0.561	0.486	0.0283036	Cycling	DDX18
7.75283e-07	-0.280687	0.103	0.154	0.0283009	F5	GRK2
7.74825e-07	2.22904	0.012	0.004	0.0282842	F6	AC119673.2
7.74237e-07	0.47973	0.536	0.459	0.0282628	Cycling	CLIC4
7.73663e-07	-0.159603	0.147	0.177	0.0282418	F1	PMPCA
7.73309e-07	1.01438	0.04	0.023	0.0282289	F4	PLD6
7.72429e-07	-0.132945	0.43	0.523	0.0281968	F5	CAVIN3
7.72221e-07	-0.452404	0.071	0.104	0.0281892	F4	LACTB
7.71246e-07	-0.782405	0.024	0.037	0.0281536	F1	PAWR
7.685e-07	-0.296109	0.16	0.19	0.0280533	F1	NCOA3
7.67684e-07	-0.11078	0.217	0.254	0.0280236	F1	PRR5
7.67156e-07	0.142601	0.345	0.306	0.0280043	F3	PLEKHO1
7.66899e-07	-0.108365	0.39	0.461	0.0279949	F4	TLE1
7.6635e-07	0.597694	0.028	0.017	0.0279749	F2	DSP
7.66302e-07	0.50941	0.555	0.482	0.0279731	Cycling	SRP19
7.65893e-07	1.43972	0.017	0.007	0.0279581	F4	MARVELD2
7.64885e-07	2.72681	0.023	0.006	0.0279214	Cycling	EMCN
7.64396e-07	-0.125066	0.26	0.297	0.0279035	F1	PDCD2
7.61868e-07	-1.15493	0.017	0.037	0.0278112	F4	ITGA10
7.61168e-07	-0.230636	0.202	0.267	0.0277857	F5	TSPAN6
7.6102e-07	-0.744596	0.024	0.054	0.0277803	F6	ZNF793-AS1
7.60692e-07	0.106015	0.673	0.657	0.0277683	F1	SPATS2L
7.60166e-07	0.687633	0.336	0.251	0.0277491	Cycling	ETF1
7.59446e-07	-1.47466	0.012	0.024	0.0277228	Synovial Lining	SLC16A10
7.59397e-07	-0.170897	0.159	0.207	0.027721	F4	PRRG3
7.57675e-07	1.33213	0.017	0.009	0.0276582	F1	RTL3
7.56307e-07	-1.72422	0.003	0.017	0.0276082	F4	WNT10B
7.55313e-07	-0.671799	0.032	0.056	0.027572	F4	EXPH5
7.53742e-07	-0.594926	0.018	0.045	0.0275146	F6	KCTD11
7.5367e-07	-0.13793	0.815	0.794	0.027512	F2	YWHAQ
7.52832e-07	-0.602031	0.048	0.068	0.0274814	F3	LINC00339
7.52548e-07	-0.713893	0.027	0.057	0.027471	F6	NADSYN1
7.52326e-07	-0.127142	0.217	0.286	0.0274629	F5	C1orf35
7.51239e-07	-0.349107	0.181	0.214	0.0274232	F3	FAIM
7.50748e-07	0.124822	0.613	0.579	0.0274053	F3	TERF2IP
7.49522e-07	0.541646	0.104	0.076	0.0273606	F4	UNC5D
7.49048e-07	-0.144169	0.177	0.24	0.0273433	F5	TM9SF4
7.48699e-07	0.17681	0.176	0.145	0.0273305	Synovial Lining	CERK
7.47095e-07	-0.545877	0.035	0.061	0.027272	F4	TMEM265
7.4677e-07	0.149964	0.179	0.148	0.0272601	Synovial Lining	NUBP1
7.4675e-07	1.06738	0.037	0.024	0.0272594	Synovial Lining	MYOM2
7.46352e-07	-0.322566	0.055	0.086	0.0272448	F4	AMACR
7.45761e-07	0.491759	0.3	0.269	0.0272233	F4	PDXK
7.45237e-07	-2.06195	0.003	0.011	0.0272041	F3	ALPL
7.44196e-07	-0.239503	0.137	0.195	0.0271661	F5	MRPL23
7.44105e-07	-0.369941	0.111	0.152	0.0271628	F4	FOXK1
7.42618e-07	0.797016	0.22	0.182	0.0271085	F6	TSPYL4
7.41797e-07	-1.46433	0.006	0.015	0.0270786	Synovial Lining	CARD16
7.38423e-07	-0.175506	0.21	0.279	0.0269554	F5	TMEM126A
7.37232e-07	-0.614171	0.045	0.064	0.0269119	Synovial Lining	LAG3
7.35293e-07	-0.649972	0.06	0.08	0.0268411	F2	NLRP1
7.35243e-07	1.26233	0.027	0.012	0.0268393	F5	S100A1
7.34752e-07	0.242856	0.106	0.083	0.0268214	F2	AP001816.1
7.33916e-07	-0.360762	0.184	0.215	0.0267909	F3	LENG8
7.32933e-07	-0.18435	0.232	0.302	0.026755	F5	ALKBH5
7.32395e-07	-0.174076	0.191	0.225	0.0267353	F1	B3GALNT1
7.32149e-07	-0.290696	0.074	0.109	0.0267264	F4	FKBP15
7.30204e-07	-2.87197	0.002	0.015	0.0266554	F4	CYP11A1
7.29887e-07	0.566634	0.041	0.027	0.0266438	F3	CCDC159
7.29114e-07	0.188448	0.212	0.18	0.0266156	F3	TTC5
7.27237e-07	0.260557	0.229	0.196	0.0265471	F3	ENOPH1
7.2721e-07	0.294962	0.204	0.173	0.0265461	F3	LYSMD3
7.26502e-07	0.18159	0.121	0.095	0.0265202	Synovial Lining	MEAK7
7.25618e-07	0.323853	0.151	0.124	0.0264879	F3	DAB2IP
7.23933e-07	-0.337742	0.061	0.103	0.0264265	F6	RNF111
7.20994e-07	-1.16448	0.055	0.132	0.0263192	Cycling	ATP11A
7.20593e-07	-0.221325	0.232	0.3	0.0263045	F5	WASHC3
7.20036e-07	-0.14266	0.528	0.609	0.0262842	F4	SMARCE1
7.19351e-07	-1.1631	0.021	0.036	0.0262592	Synovial Lining	FAAH
7.18267e-07	-0.299048	0.52	0.522	0.0262196	Synovial Lining	ISCU
7.18256e-07	-1.24235	0.004	0.012	0.0262192	F1	BEND6
7.18052e-07	-0.108759	0.247	0.32	0.0262118	F5	LAGE3
7.17826e-07	-0.673082	0.062	0.104	0.0262035	F5	ZMIZ2
7.16639e-07	-0.277774	0.084	0.133	0.0261602	F6	PPP2R5A
7.16561e-07	-0.344315	0.108	0.136	0.0261573	F3	FUZ
7.16362e-07	-0.142276	0.107	0.161	0.0261501	F6	GSS
7.16317e-07	-0.296509	0.289	0.324	0.0261484	F3	NOLC1
7.1568e-07	-0.240363	0.089	0.113	0.0261252	F1	POMGNT2
7.13704e-07	-0.299855	0.089	0.125	0.026053	F4	ELP1
7.12837e-07	-0.311041	0.172	0.204	0.0260214	F3	FAM111A
7.12039e-07	0.902625	0.018	0.01	0.0259923	Synovial Lining	IQCJ-SCHIP1
7.1143e-07	-0.129106	0.428	0.471	0.02597	F1	ZC2HC1A
7.11203e-07	-1.52486	0.006	0.016	0.0259617	F3	A2M
7.11096e-07	-0.406336	0.073	0.117	0.0259578	F6	KLHL36
7.11077e-07	0.559645	0.084	0.058	0.0259572	F4	DBP
7.10702e-07	-1.7453	0.004	0.013	0.0259434	F3	SKAP2
7.10062e-07	-0.166948	0.074	0.12	0.0259201	F5	TAF9B
7.09494e-07	0.739785	0.336	0.25	0.0258994	Cycling	EBNA1BP2
7.08578e-07	-0.388121	0.094	0.143	0.0258659	F5	APOOL
7.07991e-07	1.19783	0.011	0.004	0.0258445	Synovial Lining	AC092687.3
7.07861e-07	0.153063	0.136	0.109	0.0258398	Synovial Lining	TBC1D12
7.07745e-07	-0.155898	0.179	0.244	0.0258355	F5	RALB
7.07079e-07	1.53336	0.01	0.003	0.0258112	F4	CAMSAP3
7.07018e-07	-1.31248	0.018	0.039	0.025809	F4	LRP1B
7.06649e-07	0.172847	0.111	0.087	0.0257955	Synovial Lining	SOAT1
7.06284e-07	0.492663	0.052	0.036	0.0257822	Synovial Lining	CHST1
7.062e-07	-0.316717	0.045	0.074	0.0257791	F4	GPKOW
7.06041e-07	-0.765462	0.019	0.04	0.0257733	F4	ARSG
7.05581e-07	-0.305426	0.127	0.17	0.0257565	F4	SMARCD2
7.05382e-07	-0.647937	0.019	0.04	0.0257493	F4	CHST1
7.04025e-07	-0.11211	0.338	0.422	0.0256997	F5	C6orf62
7.04011e-07	0.868222	0.023	0.014	0.0256992	F2	LY6E-DT
7.03645e-07	-0.141125	0.199	0.265	0.0256859	F5	ZNF358
7.03348e-07	0.177233	0.177	0.147	0.025675	F3	ANKRD49
7.03149e-07	-0.292751	0.148	0.176	0.0256677	F1	GTPBP8
7.02171e-07	-2.09024	0.003	0.022	0.0256321	F6	EIF1AY
7.01715e-07	-2.45044	0.005	0.02	0.0256154	F4	CLDN11
7.01372e-07	-0.229874	0.122	0.15	0.0256029	F1	ANAPC15
7.00989e-07	-1.89004	0.003	0.012	0.0255889	Synovial Lining	SLC66A1L
7.0078e-07	-0.158015	0.145	0.192	0.0255813	F4	DDX23
7.00426e-07	-2.25242	0.017	0.078	0.0255684	Cycling	PRRT4
7.00233e-07	0.463247	0.03	0.019	0.0255613	F2	EIF1AY
6.99809e-07	-0.178709	0.128	0.172	0.0255458	F4	UVRAG
6.99405e-07	0.567865	0.427	0.417	0.0255311	F6	RARG
6.98157e-07	-0.715462	0.039	0.073	0.0254855	F6	N6AMT1
6.97964e-07	-0.401022	0.042	0.061	0.0254785	F3	ENKD1
6.97017e-07	0.108137	0.508	0.461	0.0254439	F3	JPX
6.95817e-07	-0.333188	0.103	0.142	0.0254001	F4	POLR1E
6.95712e-07	0.220853	0.029	0.018	0.0253963	F2	CNTFR
6.95538e-07	-0.208384	0.159	0.208	0.0253899	F4	IRF2
6.95528e-07	0.17423	0.847	0.873	0.0253896	F5	NAP1L1
6.954e-07	0.181368	0.104	0.08	0.0253849	Synovial Lining	TRMT6
6.94037e-07	-0.201237	0.6	0.622	0.0253351	F3	TOB1
6.93623e-07	-0.214992	0.091	0.141	0.02532	F5	REPIN1
6.9329e-07	-1.05877	0.006	0.014	0.0253079	F1	AC074387.1
6.91089e-07	1.22588	0.061	0.036	0.0252275	F6	CHRNA5
6.89507e-07	0.24137	0.265	0.232	0.0251698	F3	SIL1
6.88714e-07	-0.801841	0.042	0.079	0.0251408	F5	PPARA
6.88293e-07	-0.662336	0.031	0.049	0.0251254	F3	TRAF3IP2
6.86763e-07	1.52845	0.043	0.024	0.0250696	F6	TFPI2
6.86691e-07	-0.395874	0.104	0.131	0.025067	F3	KIF1C
6.86347e-07	-0.441648	0.047	0.085	0.0250544	F6	RGP1
6.85687e-07	0.668653	0.036	0.023	0.0250303	F3	SLC44A4
6.8553e-07	-0.202862	0.111	0.165	0.0250246	F6	MRPL35
6.85378e-07	0.43122	0.614	0.651	0.025019	F6	DNAJB6
6.83662e-07	0.972507	0.032	0.021	0.0249564	F1	AP000915.1
6.82323e-07	0.818466	0.307	0.277	0.0249075	F6	NAMPT
6.82315e-07	-0.231299	0.567	0.562	0.0249072	Synovial Lining	AKR1A1
6.81973e-07	-0.155042	0.117	0.172	0.0248947	F6	PRKG1
6.81264e-07	0.405255	0.08	0.059	0.0248689	F3	MTERF1
6.81239e-07	0.194458	0.379	0.333	0.024868	Synovial Lining	HMGCS1
6.79906e-07	0.908409	0.014	0.007	0.0248193	F2	PSTPIP1
6.78691e-07	-0.513413	0.086	0.133	0.0247749	F5	PMM2
6.78282e-07	-0.691519	0.083	0.107	0.02476	Synovial Lining	PLEKHG1
6.78192e-07	-0.44359	0.061	0.103	0.0247567	F6	SGSM2
6.7795e-07	-1.34055	0.005	0.015	0.0247479	Synovial Lining	SYT16
6.77519e-07	-0.193564	0.084	0.132	0.0247322	F6	LONP1
6.77002e-07	0.142913	0.083	0.063	0.0247133	F2	TUBGCP6
6.76913e-07	0.233057	0.054	0.038	0.02471	F2	TRIM73
6.76454e-07	-1.09668	0.022	0.037	0.0246933	F3	ITGA10
6.76182e-07	0.449765	0.19	0.154	0.0246834	F4	CHCHD6
6.75555e-07	-0.415288	0.226	0.254	0.0246605	Synovial Lining	LETMD1
6.73886e-07	1.50741	0.023	0.01	0.0245995	F6	AP006333.2
6.72531e-07	0.117086	0.106	0.083	0.0245501	F2	OTUD6B
6.71765e-07	-0.275931	0.361	0.39	0.0245221	F3	RAB32
6.71102e-07	-0.161343	0.354	0.436	0.0244979	F5	FBXO17
6.70706e-07	-0.314341	0.084	0.131	0.0244834	F6	SDHAF1
6.69733e-07	-0.106685	0.587	0.625	0.0244479	F1	PKM
6.69415e-07	0.275493	0.07	0.052	0.0244363	F2	MPV17L2
6.68757e-07	-0.442033	0.063	0.104	0.0244123	F6	NEK11
6.68356e-07	0.514308	0.108	0.079	0.0243977	F4	HMGCLL1
6.67526e-07	-0.293944	0.15	0.197	0.0243674	F4	ZNF791
6.67249e-07	0.388149	0.035	0.023	0.0243573	F2	BTG3-AS1
6.67231e-07	-1.90076	0.009	0.033	0.0243566	F5	GASK1A
6.67147e-07	-0.272479	0.135	0.192	0.0243535	F5	ITSN2
6.6598e-07	0.200743	0.165	0.135	0.024311	F3	SMOX
6.65612e-07	0.16795	0.17	0.139	0.0242975	F3	SCD5
6.65011e-07	-0.199884	0.225	0.259	0.0242756	F1	CDC42BPB
6.64687e-07	0.545946	0.053	0.037	0.0242637	F3	AC107294.2
6.64356e-07	-0.387481	0.794	0.846	0.0242517	Cycling	DCN
6.64031e-07	0.427724	0.397	0.352	0.0242398	F5	ENAH
6.63929e-07	-0.180772	0.594	0.602	0.0242361	F3	HCFC1R1
6.63852e-07	0.403098	0.11	0.087	0.0242332	F3	C20orf96
6.63676e-07	-0.254106	0.21	0.263	0.0242268	F4	WDR46
6.62691e-07	0.126075	0.215	0.18	0.0241909	Synovial Lining	FBRSL1
6.62125e-07	0.800619	0.288	0.205	0.0241702	Cycling	NRM
6.61655e-07	-1.14746	0.019	0.031	0.0241531	F2	SNORC
6.61505e-07	0.300687	0.29	0.263	0.0241476	F1	IQGAP2
6.61312e-07	-0.165175	0.074	0.12	0.0241405	F6	B3GLCT
6.611e-07	-0.867788	0.017	0.031	0.0241328	Synovial Lining	ASPHD2
6.60905e-07	-0.776308	0.032	0.065	0.0241257	F6	ANKRD52
6.60532e-07	2.60126	0.013	0.002	0.0241121	Cycling	SPEF1
6.60366e-07	0.49603	0.363	0.32	0.024106	F5	IRF2BPL
6.60083e-07	0.449355	0.107	0.086	0.0240957	F1	PCSK5
6.5999e-07	2.79403	0.013	0.002	0.0240923	Cycling	AC024243.1
6.58556e-07	0.174568	0.196	0.164	0.0240399	F2	ETFRF1
6.5813e-07	-0.234902	0.142	0.188	0.0240244	F4	DIXDC1
6.58116e-07	-1.27892	0.003	0.012	0.0240239	F3	ITGA3
6.56319e-07	-0.420878	0.188	0.212	0.0239583	F2	SLC1A5
6.55656e-07	-0.360674	0.084	0.119	0.0239341	F4	PGM2L1
6.55385e-07	-0.693005	0.035	0.061	0.0239242	F4	ULBP2
6.53611e-07	-0.440905	0.209	0.238	0.0238594	Synovial Lining	NTHL1
6.53406e-07	-1.56716	0.004	0.024	0.023852	F5	ST6GALNAC5
6.52674e-07	-0.119501	0.365	0.439	0.0238252	F4	TMEM165
6.52207e-07	0.610814	0.452	0.369	0.0238082	Cycling	NUDT4
6.5186e-07	-1.27827	0.008	0.025	0.0237955	F4	LSR
6.5171e-07	-0.122677	0.395	0.467	0.02379	F4	PSMA3
6.515e-07	-0.53597	0.028	0.059	0.0237823	F6	ZNF749
6.51209e-07	0.406871	0.177	0.153	0.0237717	F1	NCKAP5L
6.50325e-07	0.290905	0.082	0.062	0.0237395	F3	MPP3
6.49498e-07	0.389143	0.036	0.023	0.0237093	Synovial Lining	AC004951.1
6.47846e-07	-1.31383	0.01	0.02	0.023649	F2	RAB20
6.47652e-07	-0.431382	0.041	0.058	0.0236419	F1	DCHS2
6.46688e-07	0.176298	0.15	0.123	0.0236067	F2	BRCC3
6.46142e-07	0.299163	0.264	0.236	0.0235868	F1	PTPN13
6.4564e-07	-0.139343	0.341	0.38	0.0235684	F1	AKIRIN1
6.45281e-07	0.229195	0.071	0.052	0.0235553	F2	RIN3
6.45128e-07	0.132246	0.144	0.117	0.0235498	F2	MAD1L1
6.4465e-07	-0.361441	0.105	0.156	0.0235323	F6	SEMA4A
6.44039e-07	-1.77695	0.009	0.031	0.02351	F6	EPB41L4B
6.41826e-07	-0.292543	0.497	0.524	0.0234292	F3	SOX11
6.40867e-07	0.958885	0.017	0.009	0.0233942	F1	FRMPD3
6.40566e-07	0.243084	0.296	0.262	0.0233832	F3	NCK2
6.40169e-07	0.336346	0.055	0.039	0.0233687	F2	NDUFA6-DT
6.39849e-07	0.890569	0.021	0.012	0.0233571	F1	ADRA2A
6.38504e-07	-0.409981	0.032	0.064	0.023308	F6	LACTB2
6.38298e-07	0.101883	0.111	0.087	0.0233004	F2	PRXL2B
6.37584e-07	-0.460529	0.032	0.047	0.0232744	F1	ARHGEF19
6.36419e-07	-0.303214	0.074	0.119	0.0232318	F6	GK5
6.36073e-07	0.202757	0.053	0.038	0.0232192	F2	TTC13
6.35956e-07	-0.472198	0.062	0.095	0.0232149	F4	KLF11
6.3595e-07	0.368037	0.029	0.018	0.0232147	F2	TANGO6
6.35523e-07	-0.161718	0.516	0.588	0.0231991	F4	IER3IP1
6.35354e-07	-0.24011	0.178	0.209	0.023193	F1	RAP2A
6.35309e-07	-0.20417	0.179	0.212	0.0231913	F1	SNX15
6.35115e-07	-0.964806	0.024	0.056	0.0231842	F5	EXPH5
6.33711e-07	0.398303	0.036	0.023	0.023133	F2	LINC01719
6.33628e-07	-0.2449	0.453	0.462	0.02313	F2	RAMP2
6.33625e-07	-1.66204	0.006	0.016	0.0231298	F3	C9orf24
6.2988e-07	-0.428785	0.117	0.145	0.0229931	Synovial Lining	COTL1
6.29085e-07	-1.453	0.008	0.019	0.0229641	Synovial Lining	AP001527.2
6.28966e-07	-0.225839	0.227	0.283	0.0229598	F4	SLC4A7
6.28583e-07	-0.628895	0.057	0.079	0.0229458	Synovial Lining	PAK3
6.2795e-07	0.123684	0.143	0.115	0.0229227	Synovial Lining	GTPBP1
6.27559e-07	0.10612	0.238	0.201	0.0229084	Synovial Lining	ZC3H8
6.26883e-07	-1.02711	0.012	0.037	0.0228837	F5	ZNF658
6.26098e-07	-2.07868	0.002	0.015	0.0228551	F4	ST8SIA6
6.25166e-07	0.408995	0.071	0.052	0.0228211	Synovial Lining	RILP
6.24575e-07	-0.558339	0.085	0.11	0.0227995	F3	OTUD1
6.24235e-07	-0.736397	0.042	0.079	0.0227871	F5	DNM3
6.24129e-07	0.669473	0.011	0.005	0.0227832	F2	AC106028.4
6.23227e-07	0.142219	0.472	0.432	0.0227503	F3	EIF2A
6.22514e-07	-0.288072	0.267	0.303	0.0227243	F3	PIH1D1
6.22353e-07	-0.127443	0.175	0.243	0.0227184	F6	PIGK
6.21811e-07	-0.162488	0.036	0.07	0.0226986	F6	SIPA1L3
6.21774e-07	-0.472994	0.045	0.063	0.0226972	F1	LINC00960
6.2104e-07	0.102006	0.107	0.083	0.0226705	F2	FAM89A
6.1964e-07	-1.16165	0.109	0.199	0.0226193	Cycling	TAGLN
6.19539e-07	0.171207	0.326	0.289	0.0226156	F3	MICU1
6.19409e-07	-0.729119	0.149	0.252	0.0226109	Cycling	PARD3
6.19377e-07	-0.196333	0.954	0.967	0.0226098	F4	RPL13A
6.19233e-07	-0.438191	0.042	0.079	0.0226045	F5	AC010226.1
6.17224e-07	-1.03663	0.028	0.06	0.0225311	F6	IFI27
6.16544e-07	-0.532938	0.073	0.097	0.0225063	Synovial Lining	SBSPON
6.16213e-07	-0.357666	0.108	0.16	0.0224942	F5	ALG14
6.15504e-07	-0.252362	0.105	0.146	0.0224684	F4	PNO1
6.14479e-07	0.66529	0.277	0.193	0.0224309	Cycling	BICD2
6.13926e-07	1.20096	0.033	0.018	0.0224107	F4	RPS6KA1
6.13837e-07	-0.521986	0.031	0.063	0.0224075	F6	LZTS3
6.1343e-07	-0.898033	0.037	0.056	0.0223926	Synovial Lining	EYA4
6.13167e-07	-0.116858	0.092	0.143	0.0223831	F5	RAB2B
6.12769e-07	-0.371277	0.339	0.362	0.0223685	Synovial Lining	AASDHPPT
6.12756e-07	-1.41875	0.012	0.03	0.0223681	F4	LINC00900
6.12625e-07	-1.22327	0.009	0.018	0.0223633	F1	SGCA
6.12517e-07	0.309208	0.676	0.67	0.0223593	F5	SOCS3
6.12136e-07	-0.123967	0.2	0.268	0.0223454	F5	HELZ
6.11487e-07	0.107085	0.193	0.16	0.0223217	F2	NAP1L3
6.11129e-07	-0.200048	0.282	0.342	0.0223087	F4	ABCF1
6.10645e-07	-1.50997	0.04	0.113	0.022291	Cycling	TAFA5
6.09889e-07	-0.336527	0.088	0.136	0.0222634	F6	WRNIP1
6.09478e-07	-1.80239	0.004	0.018	0.0222484	F4	MMP19
6.07372e-07	-0.23887	0.112	0.165	0.0221715	F5	FAM20B
6.07026e-07	-0.911643	0.022	0.05	0.0221589	F6	ITPK1
6.06906e-07	-0.775549	0.047	0.084	0.0221545	F6	TENT5C
6.06897e-07	-0.847888	0.027	0.06	0.0221542	F5	AKR1C2
6.0678e-07	0.238033	0.421	0.394	0.0221499	F1	TNFRSF1A
6.06278e-07	-0.664942	0.043	0.08	0.0221316	F6	AL049838.1
6.05968e-07	0.249552	0.094	0.072	0.0221203	Synovial Lining	KCTD13
6.05028e-07	0.131729	0.116	0.092	0.0220859	F2	KAT2A
6.04444e-07	-0.105117	0.854	0.824	0.0220646	F2	TRIR
6.03654e-07	0.297693	0.136	0.11	0.0220358	F3	ASS1
6.03468e-07	-0.643242	0.04	0.059	0.022029	Synovial Lining	NANOS3
6.02695e-07	-1.8203	0.006	0.015	0.0220008	F3	ACTN2
6.02652e-07	-0.526725	0.082	0.107	0.0219992	F3	SYNM
6.02315e-07	-2.82716	0.005	0.025	0.0219869	F6	CPB1
6.02008e-07	-0.238222	0.032	0.066	0.0219757	F5	PCSK6
6.01961e-07	-0.135842	0.382	0.452	0.021974	F4	SMS
6.01943e-07	-0.114036	0.14	0.202	0.0219733	F6	RIOX2
6.01936e-07	-1.00473	0.038	0.054	0.0219731	F2	LINC01121
6.01719e-07	0.485983	0.465	0.442	0.0219651	F5	HLA-E
6.01581e-07	0.630073	0.047	0.032	0.0219601	F3	FAM227B
6.01364e-07	1.57356	0.092	0.045	0.0219522	Cycling	ZNF213-AS1
6.01085e-07	-0.921291	0.018	0.032	0.021942	F3	CSDC2
6.00575e-07	-2.56599	0.001	0.019	0.0219234	F6	LINC00924
5.99861e-07	0.352905	0.339	0.305	0.0218973	F4	GAMT
5.9948e-07	-0.166659	0.126	0.184	0.0218834	F6	GMPPA
5.97906e-07	-0.473807	0.032	0.057	0.021826	F4	ELFN1
5.96863e-07	-0.674432	0.494	0.588	0.0217879	Cycling	COL14A1
5.96829e-07	0.438588	0.553	0.472	0.0217867	Cycling	NDUFB6
5.96776e-07	-0.26794	0.142	0.201	0.0217847	F5	CEMIP2
5.96086e-07	-0.230819	0.099	0.15	0.0217595	F6	ELMOD2
5.94594e-07	-0.168174	0.161	0.211	0.0217051	F4	TRNAU1AP
5.93683e-07	-1.31626	0.014	0.04	0.0216718	F5	KIF13B
5.91764e-07	0.3719	0.7	0.617	0.0216018	Cycling	ARF5
5.91518e-07	-0.766464	0.035	0.053	0.0215928	Synovial Lining	NLGN3
5.9096e-07	1.31181	0.095	0.063	0.0215724	F5	AC025259.3
5.90934e-07	-0.421682	0.099	0.149	0.0215715	F5	ANKRD13B
5.89618e-07	0.383252	0.504	0.501	0.0215234	F6	FAAP20
5.89413e-07	-0.157665	0.073	0.119	0.0215159	F5	CISD3
5.89122e-07	-0.174371	0.311	0.375	0.0215053	F4	RSBN1L
5.88991e-07	1.17897	0.01	0.005	0.0215005	F1	MAB21L2
5.88002e-07	-0.585572	0.166	0.275	0.0214644	Cycling	TEX264
5.87223e-07	0.15303	0.818	0.84	0.021436	F1	RPL31
5.8695e-07	-0.246764	0.769	0.737	0.021426	F2	FOXP1
5.86323e-07	-0.132269	0.237	0.297	0.0214031	F4	XIAP
5.86111e-07	-3.53496	0.002	0.014	0.0213954	F4	ALDH3B1
5.85873e-07	-0.323049	0.12	0.146	0.0213867	F1	ANKRD46
5.853e-07	-0.155957	0.196	0.252	0.0213658	F4	SP1
5.84772e-07	-0.304346	0.462	0.467	0.0213465	F2	IFITM2
5.8437e-07	-0.320248	0.098	0.137	0.0213319	F4	DPP8
5.83931e-07	0.236027	0.094	0.072	0.0213158	F2	C8orf58
5.83825e-07	0.169002	0.416	0.377	0.0213119	F3	GOLM1
5.83356e-07	-0.117109	0.308	0.349	0.0212948	F1	IFT22
5.83286e-07	0.812604	0.111	0.075	0.0212923	F5	CARMIL1
5.83035e-07	0.250702	0.1	0.078	0.0212831	F2	METTL25
5.8293e-07	0.234082	0.108	0.085	0.0212793	F2	MFSD8
5.82772e-07	0.158871	0.235	0.201	0.0212735	F3	PLAG1
5.8275e-07	-2.66935	0.001	0.018	0.0212727	F6	AP000842.2
5.82738e-07	0.112866	0.175	0.144	0.0212723	Synovial Lining	STK39
5.82631e-07	-0.12484	0.354	0.424	0.0212684	F4	SLC39A1
5.82432e-07	0.268499	0.063	0.046	0.0212611	F2	DDX60L
5.82075e-07	1.01793	0.017	0.009	0.0212481	F1	AC012409.3
5.82059e-07	-0.141271	0.25	0.286	0.0212475	F1	KPNA3
5.8149e-07	0.213196	0.106	0.082	0.0212267	Synovial Lining	AXIN1
5.80436e-07	-0.362633	0.073	0.107	0.0211882	F4	USP13
5.80141e-07	-0.302741	0.099	0.15	0.0211775	F5	UHRF1BP1L
5.79646e-07	-0.194765	0.12	0.176	0.0211594	F5	ERAL1
5.79299e-07	-0.325771	0.205	0.271	0.0211467	F5	ITSN1
5.7866e-07	0.561585	0.037	0.024	0.0211234	Synovial Lining	AC008915.2
5.78473e-07	0.348222	0.073	0.054	0.0211166	Synovial Lining	FJX1
5.77919e-07	0.354994	0.095	0.073	0.0210964	F3	AC245407.2
5.77661e-07	-0.328295	0.421	0.427	0.0210869	F2	RYBP
5.77363e-07	0.894371	0.033	0.02	0.0210761	F3	PCYT1B
5.76557e-07	-0.173956	0.61	0.67	0.0210467	F4	ENO1
5.76342e-07	0.986959	0.191	0.149	0.0210388	F5	FLRT3
5.76061e-07	1.05326	0.013	0.006	0.0210285	Synovial Lining	SCN3B
5.75837e-07	0.1536	0.086	0.066	0.0210204	F2	MYBBP1A
5.74803e-07	0.165821	0.137	0.109	0.0209826	Synovial Lining	DCAF12
5.74799e-07	-1.1125	0.021	0.036	0.0209825	F3	NDRG4
5.7466e-07	-1.10389	0.029	0.062	0.0209774	F5	LINC01116
5.74265e-07	0.436823	0.073	0.054	0.020963	F3	TUB
5.74138e-07	-0.897179	0.013	0.04	0.0209583	F5	AC007563.2
5.72708e-07	-0.529706	0.037	0.071	0.0209061	F6	GPN2
5.72093e-07	0.177498	0.075	0.056	0.0208837	F2	PLD1
5.71873e-07	-0.198247	0.125	0.183	0.0208756	F5	MRPL46
5.71725e-07	-0.197364	0.267	0.341	0.0208703	F5	ITPRIPL2
5.71567e-07	0.63222	0.037	0.024	0.0208645	F1	KBTBD11-OT1
5.71442e-07	-0.134072	0.172	0.241	0.0208599	F6	VPS72
5.71283e-07	0.223214	0.068	0.05	0.0208541	F2	ZCWPW1
5.70665e-07	-0.18195	0.163	0.194	0.0208316	F1	MRPL44
5.6987e-07	-0.298882	0.159	0.191	0.0208025	F3	CD27-AS1
5.68443e-07	-0.276577	0.241	0.274	0.0207505	F1	ITSN1
5.67974e-07	-0.425305	0.081	0.127	0.0207333	F6	CHRD
5.67622e-07	-0.289682	0.06	0.102	0.0207205	F5	FBXO25
5.67438e-07	-0.280673	0.11	0.136	0.0207138	F1	ZNF585A
5.66975e-07	-0.985122	0.018	0.038	0.0206969	F4	SH3D21
5.66728e-07	-0.208226	0.205	0.238	0.0206878	F1	PANK3
5.65534e-07	0.579784	0.022	0.012	0.0206442	Synovial Lining	AL034417.4
5.65415e-07	-0.162306	0.062	0.104	0.0206399	F6	ABCB8
5.63698e-07	1.81063	0.025	0.006	0.0205772	Cycling	NKX3-1
5.63634e-07	-0.571049	0.039	0.056	0.0205749	F1	FBXO32
5.62931e-07	-0.368582	0.145	0.175	0.0205492	F3	B3GALNT2
5.6228e-07	-0.137425	0.142	0.201	0.0205255	F6	RNF103
5.6187e-07	-0.85279	0.016	0.027	0.0205105	F1	UNC93B1
5.61682e-07	0.243858	0.251	0.216	0.0205036	F3	ICK
5.61669e-07	-0.633851	0.044	0.064	0.0205031	Synovial Lining	SKIDA1
5.6102e-07	0.5865	0.09	0.063	0.0204795	F4	NOG
5.60812e-07	0.275911	0.05	0.035	0.0204719	F2	ULBP3
5.59986e-07	-0.456241	0.041	0.068	0.0204417	F4	UEVLD
5.59884e-07	0.181985	0.364	0.334	0.020438	F1	HMGCS1
5.59718e-07	-0.169114	0.144	0.203	0.020432	F6	CCND3
5.59242e-07	-0.319547	0.081	0.129	0.0204146	F5	TMEM42
5.58047e-07	-0.310923	0.033	0.066	0.0203709	F6	OSTM1
5.57735e-07	-0.196894	0.455	0.49	0.0203596	F1	ARL2
5.57636e-07	0.101187	0.195	0.161	0.020356	Synovial Lining	KAT5
5.5725e-07	0.747067	0.214	0.136	0.0203419	Cycling	DLEU2
5.57055e-07	0.118951	0.104	0.081	0.0203347	F2	NIF3L1
5.56687e-07	-0.168509	0.123	0.18	0.0203213	F6	PDPK1
5.55944e-07	-0.317189	0.067	0.11	0.0202942	F6	PFKFB3
5.55814e-07	-1.21561	0.016	0.035	0.0202894	F4	PPP1R3D
5.5573e-07	-0.790119	0.043	0.06	0.0202864	F2	CHST15
5.55603e-07	0.211704	0.028	0.017	0.0202817	F2	ALX3
5.55432e-07	-1.4051	0.011	0.034	0.0202755	F6	CORO7
5.55322e-07	-2.58825	0.003	0.021	0.0202715	F6	FAM27C
5.5503e-07	0.943334	0.109	0.056	0.0202608	Cycling	DRAXIN
5.54957e-07	-0.281306	0.102	0.142	0.0202582	F4	ZBTB4
5.5488e-07	0.347793	0.055	0.039	0.0202553	F2	LAMC3
5.53588e-07	-0.465016	0.07	0.093	0.0202082	F3	PIGS
5.53288e-07	0.141445	0.124	0.099	0.0201972	F2	TGDS
5.53051e-07	-0.109269	0.506	0.593	0.0201886	F4	TERF2IP
5.52924e-07	0.315641	0.079	0.06	0.020184	F2	FANCI
5.52521e-07	-0.864316	0.021	0.036	0.0201692	F3	GCNT1
5.51452e-07	-1.23821	0.016	0.029	0.0201302	Synovial Lining	FZD5
5.51382e-07	0.879045	0.037	0.024	0.0201276	F3	TRIM34
5.51002e-07	-0.131596	0.762	0.856	0.0201138	F5	SELENOW
5.49582e-07	-4.35457	0.001	0.019	0.0200619	F5	SPHKAP
5.49201e-07	-0.612992	0.03	0.045	0.020048	F1	C16orf74
5.49047e-07	0.230998	0.449	0.431	0.0200424	F1	WWTR1
5.48446e-07	-2.28194	0.004	0.011	0.0200205	F2	HS6ST3
5.48325e-07	-0.13367	0.286	0.327	0.0200161	F1	AKIRIN2
5.48152e-07	0.206281	0.217	0.184	0.0200097	F3	SLC35A1
5.47612e-07	-0.546944	0.043	0.081	0.01999	F5	PDE8A
5.47435e-07	-0.294633	0.093	0.143	0.0199836	F5	ARSK
5.47377e-07	0.498832	0.571	0.506	0.0199814	Cycling	LAMP1
5.46915e-07	1.6578	0.045	0.025	0.0199646	F6	RNF207
5.46688e-07	-0.137454	0.202	0.272	0.0199563	F5	TSN
5.46211e-07	-0.128764	0.171	0.236	0.0199389	F5	MRPS17
5.45714e-07	-0.41463	0.049	0.078	0.0199208	F4	WDR44
5.45621e-07	0.233786	0.174	0.144	0.0199173	F3	ANKMY2
5.45521e-07	-0.218873	0.119	0.162	0.0199137	F4	MAP2K3
5.45075e-07	-0.734065	0.02	0.049	0.0198974	F6	SARM1
5.43894e-07	-0.416853	0.066	0.09	0.0198543	F3	PAK4
5.43803e-07	1.40963	0.057	0.022	0.019851	Cycling	AC107375.1
5.43317e-07	-0.525532	0.199	0.221	0.0198333	F2	FZD8
5.43099e-07	-1.81846	0.004	0.026	0.0198253	F5	AOX1
5.42919e-07	0.140366	0.12	0.095	0.0198187	F2	WDR55
5.42903e-07	-0.457188	0.063	0.095	0.0198181	F4	EPS15L1
5.42147e-07	-0.162805	0.292	0.331	0.0197905	F1	DNTTIP2
5.41832e-07	-0.11027	0.889	0.866	0.019779	F2	EIF3F
5.41766e-07	0.685518	0.122	0.092	0.0197766	F4	PNMA8A
5.41687e-07	-1.25209	0.008	0.018	0.0197737	F1	COL8A1
5.40619e-07	-0.239005	0.13	0.188	0.0197347	F5	ICMT
5.40517e-07	1.22444	0.013	0.006	0.019731	F3	SCN3B
5.40492e-07	0.37789	0.123	0.098	0.0197301	F3	CREBL2
5.40351e-07	0.180359	0.336	0.299	0.019725	F3	RPA2
5.3915e-07	0.198698	0.077	0.056	0.0196811	Synovial Lining	KDM4C
5.38933e-07	-0.970162	0.03	0.045	0.0196732	F2	PWWP2B
5.37217e-07	-0.315963	0.055	0.075	0.0196106	F1	DOK1
5.36263e-07	-0.15263	0.063	0.106	0.0195757	F6	USP13
5.35793e-07	0.61042	0.332	0.288	0.0195586	F5	SNAI2
5.3544e-07	0.159299	0.486	0.467	0.0195457	F1	CHD4
5.3536e-07	-0.99246	0.107	0.201	0.0195428	Cycling	ANOS1
5.35221e-07	1.02965	0.021	0.011	0.0195377	Synovial Lining	AC009996.1
5.34904e-07	-0.130911	0.394	0.463	0.0195262	F4	RAB7A
5.34469e-07	-0.301611	0.559	0.565	0.0195102	F2	EIF4A3
5.34355e-07	-1.25974	0.059	0.138	0.0195061	Cycling	LIPA
5.33976e-07	-0.156462	0.16	0.221	0.0194923	F5	ALDH18A1
5.33771e-07	-0.527148	0.045	0.074	0.0194848	F4	PLEKHO2
5.3371e-07	0.587537	0.03	0.018	0.0194826	Synovial Lining	AL391834.2
5.33336e-07	-0.703858	0.155	0.181	0.0194689	F3	ZSWIM6
5.33253e-07	-0.313151	0.196	0.262	0.0194659	F5	SLC12A2
5.3325e-07	-0.206856	0.064	0.097	0.0194658	F4	DHDDS
5.32792e-07	0.140556	0.199	0.166	0.0194491	Synovial Lining	TMEM184B
5.327e-07	-0.949962	0.015	0.035	0.0194457	F4	LINC02104
5.32089e-07	0.370304	0.032	0.02	0.0194234	F2	CHRNE
5.3153e-07	-0.593308	0.045	0.082	0.019403	F6	STN1
5.30002e-07	-0.220259	0.077	0.122	0.0193472	F6	RREB1
5.29932e-07	-0.567661	0.093	0.118	0.0193446	Synovial Lining	COG7
5.29575e-07	0.253031	0.238	0.205	0.0193316	F3	NEK7
5.29521e-07	-0.254476	0.09	0.128	0.0193297	F4	ULK1
5.28869e-07	0.193056	0.059	0.043	0.0193058	F2	ZNF213-AS1
5.28848e-07	-1.60618	0.003	0.01	0.0193051	F2	GABRA4
5.28732e-07	-1.24744	0.004	0.011	0.0193008	F1	HYAL1
5.27677e-07	-1.48248	0.006	0.016	0.0192623	Synovial Lining	SSPO
5.26382e-07	-0.158875	0.381	0.467	0.019215	F5	PKN2
5.25412e-07	-0.82786	0.018	0.03	0.0191796	F1	KIAA1671
5.25112e-07	-0.108483	0.758	0.855	0.0191687	F6	UQCR11
5.24879e-07	-0.183528	0.153	0.217	0.0191602	F6	IARS
5.24663e-07	-0.199683	0.111	0.165	0.0191523	F5	TRIM4
5.24163e-07	0.266918	0.284	0.256	0.019134	F1	NUMBL
5.24132e-07	-0.256302	0.112	0.154	0.0191329	F4	C2orf76
5.23887e-07	0.575232	0.426	0.338	0.019124	Cycling	ARIH1
5.23862e-07	-0.111911	0.378	0.484	0.0191231	F6	SGCB
5.23445e-07	-0.17796	0.206	0.278	0.0191078	F6	CLN5
5.23232e-07	-0.267593	0.243	0.278	0.0191001	F3	DARS
5.22562e-07	-0.144795	0.23	0.289	0.0190756	F4	RLF
5.20105e-07	0.172459	0.352	0.314	0.0189859	F3	ZCCHC24
5.19719e-07	-1.53638	0.007	0.029	0.0189718	F6	LINC02587
5.19612e-07	0.395968	0.075	0.056	0.0189679	F2	FAM111B
5.15937e-07	-0.585147	0.013	0.024	0.0188338	F1	MAML3
5.15782e-07	-0.572124	0.104	0.13	0.0188281	Synovial Lining	RFLNB
5.15153e-07	0.184157	0.33	0.292	0.0188051	F3	CDC40
5.15056e-07	-2.59895	0.004	0.018	0.0188016	F4	NKAIN3
5.14625e-07	0.475447	0.565	0.488	0.0187859	Cycling	FKBP3
5.14065e-07	-2.04346	0.003	0.023	0.0187654	F6	SPATA13
5.13459e-07	-0.112767	0.305	0.4	0.0187433	F6	NIFK
5.13268e-07	1.04796	0.039	0.027	0.0187363	F1	TMEM38A
5.12507e-07	0.357786	0.206	0.178	0.0187086	F1	IRF9
5.11956e-07	-0.120881	0.276	0.356	0.0186884	F5	BUD23
5.11534e-07	-2.07045	0.005	0.025	0.018673	F6	LINC01303
5.1135e-07	-0.757491	0.046	0.085	0.0186663	F5	AC036176.1
5.09543e-07	-0.707135	0.035	0.069	0.0186003	F5	FGD5
5.09486e-07	-0.100393	0.237	0.311	0.0185983	F5	CEBPZOS
5.09182e-07	2.13939	0.021	0.005	0.0185872	Cycling	AC007773.1
5.09142e-07	-0.786553	0.045	0.064	0.0185857	Synovial Lining	FOXRED2
5.08969e-07	0.778894	0.321	0.236	0.0185794	Cycling	TIMM17A
5.08419e-07	-1.12265	0.009	0.032	0.0185593	F6	SLC25A20
5.07756e-07	-0.144164	0.268	0.305	0.0185351	F1	TMEM183A
5.07705e-07	-0.5431	0.022	0.052	0.0185333	F6	SGSH
5.07413e-07	-0.104573	0.176	0.245	0.0185226	F5	SERINC2
5.07209e-07	0.281497	0.379	0.339	0.0185152	F4	GPC6
5.06537e-07	-0.273571	0.134	0.178	0.0184906	F4	ELOVL5
5.06058e-07	-0.200828	0.203	0.236	0.0184731	F1	RAB11FIP2
5.05898e-07	-0.227434	0.099	0.15	0.0184673	F5	CANT1
5.05671e-07	-1.14132	0.011	0.023	0.018459	F3	DCC
5.05348e-07	-0.69473	0.037	0.056	0.0184472	F3	SLC41A2
5.05061e-07	0.664964	0.019	0.01	0.0184368	F3	GPR20
5.04958e-07	-0.544348	0.158	0.187	0.018433	Synovial Lining	GPR161
5.0468e-07	-0.226833	0.158	0.206	0.0184228	F4	SURF6
5.04274e-07	-0.30987	0.131	0.187	0.018408	F5	EMG1
5.03868e-07	0.432732	0.061	0.043	0.0183932	F3	PCCA-DT
5.0378e-07	-0.58268	0.061	0.092	0.01839	F4	SNX19
5.03557e-07	-0.341069	0.064	0.106	0.0183818	F6	GNG2
5.03106e-07	-0.987255	0.03	0.062	0.0183654	F6	C21orf58
5.02964e-07	2.03542	0.014	0.005	0.0183602	F6	GPRIN2
5.0285e-07	0.826618	0.029	0.018	0.018356	F1	NAP1L2
5.02628e-07	-0.240053	0.143	0.19	0.0183479	F4	ZNF800
5.02534e-07	0.232725	0.213	0.18	0.0183445	F3	HSPA12B
5.00306e-07	0.388733	0.128	0.102	0.0182632	F3	OSBPL2
5.00145e-07	0.315335	0.07	0.051	0.0182573	Synovial Lining	SLFN5
4.99771e-07	0.874208	0.02	0.011	0.0182436	F3	NKILA
4.99302e-07	0.983938	0.01	0.004	0.0182265	F3	EDN2
4.99053e-07	0.455441	0.242	0.205	0.0182174	F4	PERP
4.98686e-07	0.970126	0.123	0.086	0.018204	F5	HMGA1
4.98482e-07	0.571211	0.452	0.361	0.0181966	Cycling	CHD1
4.98121e-07	-0.14668	0.304	0.373	0.0181834	F4	DCTN6
4.97916e-07	0.211362	0.292	0.255	0.0181759	F3	C19orf48
4.97397e-07	0.864298	0.167	0.126	0.018157	F5	KLF16
4.96994e-07	0.622082	0.405	0.322	0.0181423	Cycling	AIDA
4.96565e-07	-0.167011	0.153	0.202	0.0181266	F4	SNX14
4.96223e-07	-0.106278	0.471	0.564	0.0181141	F5	RBBP7
4.96167e-07	-0.537143	0.059	0.101	0.0181121	F5	BCOR
4.95851e-07	0.389542	0.436	0.408	0.0181005	F4	PRNP
4.95028e-07	-0.903104	0.011	0.021	0.0180705	F1	AMIGO2
4.94763e-07	-0.392316	0.045	0.081	0.0180608	F6	DUBR
4.94643e-07	0.221671	0.089	0.067	0.0180565	Synovial Lining	SLC38A9
4.93518e-07	-0.260714	0.08	0.117	0.0180154	F4	PREB
4.93223e-07	-0.569534	0.124	0.148	0.0180046	F2	STK17A
4.92922e-07	-0.366496	0.107	0.133	0.0179936	F1	NKIRAS1
4.92864e-07	-1.31013	0.016	0.028	0.0179915	F2	GRIA3
4.92844e-07	-0.633924	0.029	0.061	0.0179908	F6	DNAJC12
4.91958e-07	-0.374847	0.199	0.23	0.0179584	F3	PGAP1
4.91505e-07	-1.94478	0.004	0.019	0.0179419	F4	SLC7A7
4.91466e-07	-1.31397	0.05	0.128	0.0179405	Cycling	ULK3
4.91306e-07	0.125171	0.109	0.085	0.0179346	F2	E4F1
4.90754e-07	-0.114905	0.096	0.149	0.0179145	F5	ATPAF1
4.89926e-07	0.457825	0.093	0.073	0.0178843	F1	BRCA1
4.89538e-07	-0.181395	0.184	0.25	0.0178701	F5	JMJD8
4.88335e-07	-1.26146	0.01	0.035	0.0178262	F5	PRR36
4.88052e-07	-0.108202	0.136	0.196	0.0178159	F6	C16orf72
4.88031e-07	-1.44641	0.005	0.013	0.0178151	F1	SCN1A
4.87599e-07	-0.524686	0.045	0.083	0.0177993	F6	GPR27
4.87505e-07	-0.270238	0.07	0.106	0.0177959	F4	STK40
4.87461e-07	0.32842	0.263	0.231	0.0177943	F3	EHBP1
4.87401e-07	0.135997	0.122	0.097	0.0177921	F2	CREBL2
4.87089e-07	0.790768	0.129	0.091	0.0177807	F5	PTGER4
4.86577e-07	-0.269786	0.083	0.12	0.017762	F4	USP53
4.85986e-07	0.565632	0.082	0.056	0.0177404	F4	NKD1
4.85749e-07	-0.411814	0.066	0.109	0.0177318	F6	CHST10
4.85459e-07	0.346349	0.071	0.053	0.0177212	F2	TM7SF2
4.85226e-07	-0.370049	0.063	0.105	0.0177127	F6	TRIM16
4.85186e-07	-0.176251	0.266	0.343	0.0177112	F5	AAMP
4.84472e-07	-0.370818	0.084	0.131	0.0176852	F5	RMDN3
4.84315e-07	-0.157954	0.424	0.495	0.0176794	F4	IGF2BP2
4.84213e-07	1.25718	0.01	0.004	0.0176757	F1	SCIN
4.82405e-07	-1.24826	0.009	0.032	0.0176097	F6	FHDC1
4.81541e-07	-0.103827	0.568	0.64	0.0175782	F4	NFIC
4.81227e-07	-0.504701	0.081	0.127	0.0175667	F5	SREBF1
4.80676e-07	-0.324853	0.065	0.087	0.0175466	F1	AC062004.1
4.80235e-07	-0.530553	0.027	0.059	0.0175305	F5	KIF21A
4.80075e-07	-0.293612	0.071	0.116	0.0175247	F5	UBE2D4
4.80028e-07	-0.146905	0.192	0.247	0.0175229	F4	RRP36
4.79748e-07	2.39453	0.019	0.004	0.0175127	Cycling	AL353708.3
4.78942e-07	0.762519	0.015	0.008	0.0174833	Synovial Lining	CECR2
4.78695e-07	2.53516	0.027	0.007	0.0174743	Cycling	AC004908.2
4.78462e-07	0.117631	0.125	0.185	0.0174658	F6	CPSF7
4.78032e-07	1.51885	0.027	0.012	0.0174501	F6	NXNL2
4.7798e-07	0.256483	0.35	0.323	0.0174482	F1	TNRC6C
4.77583e-07	-0.145454	0.551	0.624	0.0174337	F4	TNRC6B
4.77105e-07	-2.483	0.002	0.02	0.0174162	F6	RRAGD
4.76977e-07	0.365749	0.084	0.063	0.0174116	F3	Z97200.1
4.76897e-07	-0.809929	0.045	0.083	0.0174086	F5	PLEKHF1
4.76845e-07	-0.495543	0.064	0.108	0.0174067	F5	SFXN4
4.76775e-07	0.7923	0.242	0.197	0.0174042	F5	PTX3
4.76594e-07	1.08923	0.141	0.079	0.0173976	Cycling	HACL1
4.75834e-07	-0.107056	0.25	0.334	0.0173698	F6	COMMD4
4.75642e-07	-2.15001	0.004	0.013	0.0173628	Synovial Lining	C4orf19
4.75092e-07	-0.775669	0.013	0.032	0.0173428	F4	AC015922.3
4.73971e-07	0.641242	0.027	0.016	0.0173018	Synovial Lining	AC027279.1
4.73787e-07	-0.136842	0.119	0.175	0.0172951	F6	EIF2D
4.71469e-07	-0.886266	0.071	0.159	0.0172105	Cycling	AFF3
4.7125e-07	-0.111296	0.153	0.218	0.0172025	F6	BOLA2
4.71124e-07	-0.384558	0.093	0.12	0.0171979	F3	CSRNP2
4.71124e-07	1.07378	0.039	0.022	0.0171979	F4	FZD6
4.70472e-07	-0.276894	0.368	0.439	0.0171741	F5	MYLIP
4.70107e-07	-0.153818	0.271	0.345	0.0171608	F5	ATP6V0D1
4.69443e-07	-0.153477	0.289	0.33	0.0171366	F1	GMPS
4.69405e-07	-0.2907	0.101	0.141	0.0171351	F4	RABEPK
4.68296e-07	-0.109398	0.31	0.378	0.0170947	F4	NIPSNAP2
4.68201e-07	-0.407972	0.198	0.259	0.0170912	F5	SCARA3
4.68002e-07	-1.17158	0.009	0.026	0.017084	F4	AOX1
4.67979e-07	0.457734	0.158	0.134	0.0170831	F1	ICA1L
4.67942e-07	-2.89936	0.003	0.021	0.0170818	F6	AGT
4.67868e-07	-0.700648	0.022	0.051	0.017079	F6	DHCR7
4.67631e-07	1.02807	0.01	0.004	0.0170704	F2	TMEM92
4.67353e-07	-0.128802	0.175	0.244	0.0170602	F6	RALB
4.66883e-07	-0.552189	0.042	0.078	0.0170431	F6	MCCC2
4.6658e-07	-0.961818	0.027	0.043	0.017032	Synovial Lining	PRX
4.6584e-07	-0.385162	0.057	0.089	0.017005	F4	ZNF469
4.64763e-07	-0.157441	0.215	0.287	0.0169657	F5	NQO2
4.64519e-07	-1.57285	0.006	0.027	0.0169568	F6	NPTN-IT1
4.64214e-07	-0.770235	0.134	0.235	0.0169457	Cycling	NIPSNAP1
4.63929e-07	-0.88893	0.016	0.042	0.0169353	F6	DDX60
4.63269e-07	0.108515	0.805	0.805	0.0169112	F1	PCBP2
4.60757e-07	-0.141649	0.368	0.457	0.0168195	F5	SUGT1
4.60018e-07	-0.9605	0.015	0.028	0.0167925	F3	MED14OS
4.59992e-07	-3.23057	0.001	0.013	0.0167915	F4	WFDC3
4.59738e-07	-0.38969	0.051	0.07	0.0167823	F1	FNDC5
4.59691e-07	0.123801	0.126	0.1	0.0167805	Synovial Lining	EIF2AK3
4.59523e-07	-1.23475	0.007	0.015	0.0167744	F1	STUM
4.59408e-07	1.32706	0.072	0.048	0.0167702	F4	TAC1
4.59407e-07	-1.56939	0.006	0.027	0.0167702	F6	LINC01479
4.58845e-07	-0.213045	0.218	0.273	0.0167497	F4	FAR1
4.5874e-07	-0.304854	0.643	0.735	0.0167458	Cycling	ATP6V0E1
4.58651e-07	-0.427456	0.085	0.11	0.0167426	F3	BCKDHB
4.58519e-07	0.165682	0.069	0.051	0.0167378	F2	EVC
4.58307e-07	-0.193164	0.077	0.124	0.01673	F6	GALNT10
4.58032e-07	-0.173824	0.236	0.273	0.01672	F1	COA6
4.57732e-07	-0.347545	0.227	0.293	0.0167091	F5	ZFAND2A
4.57136e-07	-0.199632	0.151	0.212	0.0166873	F5	SRPX2
4.57048e-07	0.282341	0.11	0.086	0.0166841	F3	ALG11
4.56423e-07	-0.268913	0.168	0.231	0.0166612	F5	GPS1
4.56015e-07	0.192128	0.252	0.215	0.0166464	F3	ME2
4.55424e-07	0.687668	0.024	0.013	0.0166248	F3	GPR146
4.54964e-07	-0.105205	0.092	0.143	0.016608	F6	WAC-AS1
4.54804e-07	-0.218495	0.134	0.18	0.0166022	F4	GNL2
4.54547e-07	-0.11001	0.22	0.291	0.0165928	F5	STT3A
4.54263e-07	0.11932	0.128	0.102	0.0165824	F2	VPS39
4.53749e-07	-0.333443	0.093	0.143	0.0165637	F5	GEMIN6
4.53603e-07	0.161653	0.354	0.315	0.0165583	F3	CRIPT
4.53126e-07	0.602562	0.022	0.012	0.0165409	Synovial Lining	TTC12
4.52972e-07	-0.874924	0.041	0.06	0.0165353	Synovial Lining	DRAXIN
4.52876e-07	0.102747	0.19	0.157	0.0165318	F2	TAF6
4.51996e-07	-2.00418	0.003	0.011	0.0164996	Synovial Lining	GRIK1
4.51954e-07	-0.260009	0.183	0.245	0.0164981	F5	TMX2
4.51851e-07	-0.326639	0.221	0.274	0.0164944	F4	SQLE
4.51762e-07	-0.417725	0.302	0.325	0.0164911	Synovial Lining	C16orf87
4.51731e-07	-0.18689	0.152	0.213	0.01649	F5	MIGA1
4.5113e-07	-0.182935	0.188	0.222	0.0164681	F1	SGSM3
4.49755e-07	-0.343988	0.081	0.13	0.0164179	F5	BOLA1
4.49732e-07	-0.112399	0.826	0.811	0.016417	F2	PDIA3
4.49652e-07	-0.14317	0.213	0.273	0.0164141	F4	SLC35F5
4.49615e-07	-0.583843	0.042	0.069	0.0164128	F4	Z97200.1
4.49305e-07	-1.76625	0.005	0.026	0.0164014	F6	LRP2BP
4.4856e-07	-1.20218	0.012	0.023	0.0163742	F2	FBXO27
4.48533e-07	0.303398	0.126	0.101	0.0163733	F3	HDDC3
4.48216e-07	-0.665016	0.062	0.095	0.0163617	F4	RARRES1
4.47436e-07	-0.160643	0.449	0.533	0.0163332	F4	SCAND1
4.47159e-07	-0.118594	0.46	0.555	0.0163231	F5	VDAC3
4.47065e-07	-0.176765	0.202	0.237	0.0163196	F1	SRPK1
4.46485e-07	-0.274034	0.081	0.118	0.0162985	F4	SLC12A4
4.46142e-07	0.297315	0.136	0.109	0.016286	F3	VAMP4
4.46062e-07	0.661175	0.159	0.119	0.0162831	F6	ADAMTS6
4.44862e-07	0.856058	0.359	0.275	0.0162393	Cycling	FAM200B
4.44494e-07	0.17707	0.489	0.466	0.0162258	F1	PSME1
4.44298e-07	-0.157563	0.094	0.145	0.0162187	F6	OGFOD1
4.44282e-07	-0.185782	0.279	0.317	0.0162181	F1	LDLRAD4
4.442e-07	-0.204857	0.285	0.364	0.0162151	F5	DNAJC10
4.43153e-07	-0.749353	0.049	0.079	0.0161768	F4	CD200
4.42127e-07	-0.22037	0.161	0.223	0.0161394	F5	ABI1
4.41427e-07	-1.18494	0.012	0.025	0.0161139	F3	HLA-F-AS1
4.41217e-07	0.190361	0.081	0.06	0.0161062	Synovial Lining	TRAF6
4.4113e-07	-0.125456	0.108	0.151	0.016103	F4	UHRF1BP1L
4.4032e-07	-0.206173	0.04	0.076	0.0160735	F6	PAQR4
4.39926e-07	-0.104427	0.456	0.505	0.0160591	F1	MRPL14
4.39859e-07	-0.131799	0.298	0.34	0.0160566	F1	STX5
4.39787e-07	-0.720113	0.019	0.04	0.016054	F4	SNX25
4.39218e-07	-0.209129	0.252	0.326	0.0160332	F5	SLC25A39
4.38849e-07	-0.266021	0.729	0.858	0.0160198	Cycling	HSPA1A
4.388e-07	0.160169	0.061	0.044	0.0160179	F2	PCYOX1L
4.38753e-07	-0.341265	0.162	0.223	0.0160163	F5	FRYL
4.38495e-07	1.07304	0.057	0.033	0.0160068	F6	SGIP1
4.37304e-07	0.160931	0.121	0.095	0.0159633	Synovial Lining	ALG12
4.37137e-07	0.460139	0.08	0.062	0.0159573	F1	RCL1
4.37088e-07	-0.462997	0.074	0.12	0.0159555	F5	SCO2
4.37042e-07	-0.21845	0.174	0.205	0.0159538	F1	SMCO4
4.36638e-07	-0.289191	0.082	0.13	0.015939	F6	GNA12
4.36376e-07	0.379903	0.034	0.021	0.0159295	Synovial Lining	WDR78
4.36218e-07	0.322503	0.077	0.058	0.0159237	F2	DDAH1
4.36096e-07	-1.24292	0.013	0.025	0.0159192	Synovial Lining	SLC6A15
4.35612e-07	-0.577378	0.074	0.096	0.0159016	F2	CYTH1
4.35324e-07	-0.767886	0.022	0.051	0.0158911	F6	TRAF2
4.34666e-07	-1.28652	0.014	0.027	0.015867	Synovial Lining	NEURL1
4.34317e-07	-0.724922	0.014	0.025	0.0158543	F1	CLDN1
4.32669e-07	-0.106557	0.296	0.376	0.0157941	F5	TUBB3
4.32083e-07	0.85252	0.017	0.009	0.0157728	F1	SLITRK2
4.32035e-07	-0.185103	0.138	0.184	0.015771	F4	TSC22D4
4.32007e-07	-2.00438	0.005	0.014	0.01577	F3	DPP6
4.31965e-07	-0.300188	0.062	0.083	0.0157685	F1	GALE
4.31447e-07	-0.300679	0.079	0.126	0.0157495	F6	SEMA3B
4.31384e-07	0.328182	0.065	0.046	0.0157473	Synovial Lining	AL162390.1
4.31033e-07	-0.291476	0.054	0.094	0.0157344	F6	TACO1
4.30858e-07	-0.414882	0.186	0.231	0.015728	F4	GGH
4.30694e-07	0.19726	0.313	0.275	0.0157221	F3	CSNK1G3
4.30644e-07	0.207529	0.135	0.107	0.0157202	Synovial Lining	ARSB
4.30244e-07	-0.16906	0.29	0.355	0.0157056	F4	TAOK1
4.29823e-07	0.785193	0.176	0.105	0.0156903	Cycling	CENPH
4.29598e-07	-0.131298	0.171	0.24	0.0156821	F6	DEAF1
4.28319e-07	-0.405768	0.021	0.044	0.0156353	F4	BX322234.1
4.27713e-07	-0.146591	0.307	0.348	0.0156132	F1	RECQL
4.27607e-07	0.105368	0.183	0.151	0.0156094	F2	HTRA2
4.27209e-07	0.142519	0.109	0.085	0.0155949	F2	EML3
4.27103e-07	0.449045	0.485	0.386	0.015591	Cycling	YWHAG
4.27056e-07	-0.674155	0.168	0.19	0.0155893	F2	TNFRSF12A
4.2536e-07	-0.194889	0.085	0.109	0.0155274	F1	GEMIN7
4.2522e-07	-0.183666	0.753	0.722	0.0155222	Synovial Lining	TOMM5
4.24115e-07	0.279593	0.249	0.22	0.0154819	F1	CDC42EP3
4.23916e-07	0.673839	0.403	0.314	0.0154746	Cycling	STIP1
4.23101e-07	0.251696	0.315	0.286	0.0154449	F1	GLIS2
4.2297e-07	-0.670048	0.018	0.031	0.0154401	F1	TRIM36
4.22671e-07	0.928033	0.021	0.012	0.0154292	F1	AL034417.4
4.22085e-07	-0.179807	0.107	0.134	0.0154078	F1	A4GALT
4.22016e-07	-0.843755	0.012	0.03	0.0154053	F4	HEY2
4.21866e-07	-0.443856	0.06	0.102	0.0153998	F5	MIEF1
4.21322e-07	1.48531	0.046	0.016	0.0153799	Cycling	AL121601.1
4.21248e-07	-0.22152	0.171	0.236	0.0153772	F5	BCAR1
4.2115e-07	-2.59092	0.004	0.024	0.0153737	F6	C19orf33
4.20766e-07	0.147112	0.122	0.095	0.0153596	Synovial Lining	AMMECR1L
4.20245e-07	0.65464	0.039	0.026	0.0153406	F1	BCAR3
4.19495e-07	-0.105425	0.142	0.203	0.0153132	F6	AGPAT5
4.19147e-07	-0.568106	0.06	0.103	0.0153006	F5	ARL10
4.19065e-07	-0.225383	0.129	0.186	0.0152975	F5	GAA
4.18174e-07	0.385473	0.067	0.048	0.015265	Synovial Lining	RASA4
4.18134e-07	-0.431173	0.158	0.184	0.0152636	F2	NDRG2
4.17519e-07	-1.57655	0.006	0.022	0.0152411	F4	AL596325.2
4.17444e-07	-0.47232	0.117	0.142	0.0152384	F2	ADAMTS7
4.16417e-07	-1.36469	0.006	0.016	0.0152009	F3	CPNE8-AS1
4.1604e-07	1.18894	0.063	0.025	0.0151871	Cycling	PLAU
4.15215e-07	-0.230248	0.134	0.193	0.015157	F6	TRAP1
4.15196e-07	-0.238297	0.278	0.315	0.0151563	F3	MSRB3
4.14831e-07	1.79864	0.014	0.005	0.015143	F6	EDN2
4.14741e-07	-0.35446	0.071	0.116	0.0151397	F5	GOLPH3L
4.14183e-07	-0.540345	0.125	0.153	0.0151194	F3	SNAI1
4.14054e-07	-0.352189	0.128	0.17	0.0151146	F4	AC108134.2
4.1153e-07	-0.126109	0.197	0.272	0.0150225	F6	NCK2
4.11084e-07	-0.186724	0.229	0.3	0.0150062	F5	GOLGA3
4.10709e-07	-0.40522	0.064	0.087	0.0149925	F3	PAQR3
4.10085e-07	-0.78142	0.037	0.073	0.0149697	F5	ITGA11
4.09948e-07	-0.732703	0.026	0.057	0.0149647	F6	C8orf37
4.09365e-07	-1.11741	0.009	0.033	0.0149434	F6	MIR4435-2HG
4.08531e-07	-0.16729	0.226	0.261	0.014913	F1	GTPBP4
4.08436e-07	-0.332024	0.085	0.133	0.0149096	F6	PARP4
4.0842e-07	-0.146929	0.202	0.26	0.014909	F4	MRPL12
4.07651e-07	-0.212692	0.153	0.215	0.0148809	F5	SDHAF3
4.07531e-07	0.735348	0.044	0.03	0.0148765	F1	LINC00472
4.06701e-07	-0.236889	0.209	0.275	0.0148462	F5	PDXK
4.06044e-07	-0.158444	0.374	0.413	0.0148222	F1	RNF19A
4.05896e-07	-0.472573	0.087	0.124	0.0148168	F4	GSPT2
4.05774e-07	0.132895	0.1	0.076	0.0148124	Synovial Lining	CRELD1
4.0574e-07	-0.123497	0.152	0.216	0.0148111	F6	TMEM131
4.05641e-07	1.26721	0.126	0.068	0.0148075	Cycling	AC008969.1
4.05498e-07	-0.18894	0.153	0.217	0.0148023	F6	NUB1
4.05419e-07	0.215176	0.104	0.08	0.0147994	Synovial Lining	PABPC5
4.05344e-07	-0.243472	0.062	0.104	0.0147967	F6	RCC1
4.05127e-07	2.27916	0.029	0.008	0.0147888	Cycling	CHAC1
4.04948e-07	-0.241791	0.17	0.233	0.0147822	F5	SEPHS2
4.04864e-07	-0.393727	0.119	0.149	0.0147792	F3	DNM2
4.04562e-07	-0.159622	0.152	0.214	0.0147681	F6	RNF213
4.04398e-07	-0.214936	0.081	0.117	0.0147621	F4	SLC36A4
4.0395e-07	-0.163567	0.676	0.689	0.0147458	F3	LRP1
4.02648e-07	-0.61966	0.04	0.06	0.0146983	Synovial Lining	PCDHB14
4.01929e-07	-1.18411	0.092	0.18	0.014672	Cycling	ARHGAP26
4.01824e-07	-2.30781	0.006	0.027	0.0146682	F6	PEBP4
4.01797e-07	-0.470958	0.066	0.09	0.0146672	F3	SLC41A1
4.01008e-07	-0.121447	0.354	0.393	0.0146384	F1	CERS2
4.00956e-07	-0.66439	0.03	0.062	0.0146365	F6	LRRK1
4.0085e-07	0.189705	0.081	0.061	0.0146326	F2	FOXRED1
4.00162e-07	-0.181235	0.768	0.73	0.0146075	Synovial Lining	RPL22L1
4.00096e-07	-0.180858	0.105	0.158	0.0146051	F6	KIF13A
3.99106e-07	0.853922	0.202	0.127	0.014569	Cycling	AC091271.1
3.98722e-07	-0.88934	0.031	0.056	0.0145549	F4	TRABD2B
3.98291e-07	-0.1878	0.094	0.145	0.0145392	F6	ZNF771
3.98136e-07	-0.21663	0.126	0.17	0.0145336	F4	AC240274.1
3.98112e-07	-0.36914	0.069	0.091	0.0145327	F1	TFAP2B
3.97949e-07	0.290597	0.088	0.066	0.0145267	Synovial Lining	LDAH
3.9761e-07	0.768313	0.284	0.196	0.0145144	Cycling	GABPB1-IT1
3.97424e-07	-0.219623	0.096	0.135	0.0145076	F4	PPP2R5D
3.97373e-07	0.493877	0.049	0.029	0.0145057	F4	CXXC4
3.96952e-07	-0.423105	0.065	0.099	0.0144903	F4	CDK17
3.95758e-07	-0.128175	0.528	0.64	0.0144467	F6	NFIC
3.95421e-07	-0.215316	0.232	0.291	0.0144345	F4	ERVK3-1
3.95403e-07	-0.129372	0.163	0.23	0.0144338	F6	ELP6
3.95084e-07	-0.216034	0.609	0.626	0.0144221	F3	DUT
3.93573e-07	-0.247468	0.194	0.26	0.014367	F5	SIRT1
3.93369e-07	-0.168015	0.26	0.297	0.0143595	F1	TCEA3
3.93239e-07	0.319769	0.123	0.097	0.0143548	F3	MEGF9
3.92857e-07	-4.82918	0	0.017	0.0143409	F6	WNT10B
3.92803e-07	-0.12853	0.262	0.333	0.0143389	F5	PIAS1
3.91411e-07	-0.147999	0.232	0.29	0.0142881	F4	UPK3BL1
3.91e-07	-0.390758	0.058	0.091	0.0142731	F4	NOP16
3.89859e-07	0.159035	0.137	0.108	0.0142314	Synovial Lining	G6PD
3.89106e-07	-0.265077	0.095	0.147	0.0142039	F5	ACBD5
3.8881e-07	0.263314	0.489	0.459	0.0141931	F4	PLK2
3.88143e-07	-0.305966	0.319	0.352	0.0141688	F3	BMP4
3.88137e-07	0.421562	0.103	0.082	0.0141686	F1	ENOSF1
3.87995e-07	-0.214545	0.094	0.134	0.0141634	F4	ATP11A
3.87823e-07	-0.203145	0.132	0.161	0.0141571	F1	INF2
3.87449e-07	-0.222251	0.797	0.763	0.0141434	Synovial Lining	PNRC1
3.87253e-07	0.214414	0.214	0.181	0.0141363	F3	ARFGAP1
3.87173e-07	-0.276978	0.066	0.11	0.0141333	F6	RNF6
3.87151e-07	-0.374058	0.077	0.113	0.0141326	F4	TMEM260
3.86487e-07	-0.155842	0.206	0.263	0.0141083	F4	ADAM17
3.86381e-07	-0.157128	0.131	0.189	0.0141045	F5	ITCH
3.86202e-07	-0.195768	0.136	0.183	0.0140979	F4	GLMP
3.86134e-07	-0.176407	0.181	0.234	0.0140954	F4	LARP1B
3.85862e-07	0.101519	0.227	0.19	0.0140855	F2	TLE3
3.84533e-07	0.170076	0.145	0.117	0.014037	Synovial Lining	FOXJ2
3.84447e-07	-0.212866	0.072	0.118	0.0140339	F6	XPO6
3.84272e-07	-0.130139	0.288	0.329	0.0140275	F1	ZNF667-AS1
3.84239e-07	0.219477	0.039	0.026	0.0140262	F2	ASPHD2
3.83405e-07	0.598053	0.397	0.305	0.0139958	Cycling	DCAF13
3.82876e-07	-0.534558	0.072	0.096	0.0139765	F3	ANGPT1
3.82152e-07	0.458557	0.58	0.495	0.0139501	Cycling	ZRANB2
3.81477e-07	-0.259831	0.101	0.154	0.0139254	F5	CBR4
3.80885e-07	-1.39884	0.009	0.026	0.0139038	F4	TLCD1
3.80619e-07	0.678726	0.333	0.309	0.0138941	F6	SUCO
3.80291e-07	0.163574	0.105	0.081	0.0138821	Synovial Lining	CRYZ
3.78645e-07	0.936393	0.011	0.004	0.0138221	F3	TNNI1
3.78407e-07	1.0532	0.123	0.087	0.0138134	F6	CCDC85A
3.78145e-07	-0.627922	0.051	0.072	0.0138038	F3	ITPR3
3.78023e-07	0.909098	0.019	0.01	0.0137994	F2	FGF19
3.77874e-07	-0.265625	0.107	0.148	0.0137939	F4	FAM207A
3.77503e-07	-0.817286	0.039	0.067	0.0137804	F4	GARNL3
3.77481e-07	-0.520308	0.094	0.144	0.0137796	F5	MSH3
3.77246e-07	-0.422673	0.06	0.102	0.013771	F6	RNF135
3.77244e-07	0.593804	0.139	0.116	0.0137709	F1	PNP
3.77047e-07	-1.48855	0.009	0.02	0.0137637	Synovial Lining	C7orf31
3.76995e-07	0.394708	0.788	0.746	0.0137618	Cycling	ARPC3
3.76975e-07	-0.143934	0.27	0.31	0.0137611	F1	ATP6V1D
3.76083e-07	0.834859	0.192	0.147	0.0137285	F5	ARHGEF17
3.75965e-07	-0.656499	0.047	0.066	0.0137242	F2	MYO5B
3.75845e-07	-0.25761	0.139	0.169	0.0137199	F1	GLCE
3.75692e-07	0.713534	0.028	0.016	0.0137142	Synovial Lining	MAN1B1-DT
3.75372e-07	-0.187814	0.245	0.281	0.0137026	F1	CDIPT
3.75078e-07	-1.55758	0.011	0.036	0.0136918	F6	FAM43B
3.74781e-07	0.764948	0.273	0.189	0.013681	Cycling	FBXO33
3.74413e-07	-0.559464	0.04	0.057	0.0136676	F1	SPAG1
3.74184e-07	-1.17617	0.082	0.169	0.0136592	Cycling	TYRO3
3.74011e-07	-0.246124	0.195	0.247	0.0136529	F4	LYRM2
3.73651e-07	2.25071	0.018	0.006	0.0136398	F6	HOXA6
3.72826e-07	1.01701	0.019	0.01	0.0136096	Synovial Lining	PIGZ
3.72777e-07	-0.125993	0.242	0.306	0.0136079	F4	TAF12
3.72217e-07	0.243242	0.247	0.212	0.0135874	F3	KLHL9
3.71476e-07	-0.601113	0.064	0.085	0.0135604	F2	TMEM91
3.70206e-07	0.339289	0.13	0.103	0.013514	F3	MAFG-DT
3.7007e-07	-0.445388	0.043	0.08	0.0135091	F6	SAP130
3.70051e-07	1.33735	0.08	0.036	0.0135083	Cycling	ST7-AS1
3.69534e-07	-0.249986	0.156	0.204	0.0134895	F4	AKT3
3.69346e-07	-0.49525	0.03	0.046	0.0134826	F1	PPP1R3C
3.68954e-07	0.216458	0.044	0.03	0.0134683	F2	LONRF2
3.68703e-07	-0.415652	0.101	0.152	0.0134591	F5	ANKMY2
3.68133e-07	-0.29466	0.123	0.15	0.0134383	F1	FAM207A
3.68059e-07	0.61031	0.41	0.315	0.0134356	Cycling	CSKMT
3.67885e-07	0.463936	0.115	0.09	0.0134293	F3	CYTL1
3.67436e-07	1.23189	0.026	0.011	0.0134129	F6	LMO3
3.67112e-07	-0.111022	0.028	0.061	0.0134011	F6	AL391121.1
3.66919e-07	-0.155504	0.206	0.242	0.013394	F1	THAP5
3.66048e-07	-0.102951	0.292	0.381	0.0133622	F6	EIF4EBP1
3.65615e-07	1.2253	0.015	0.006	0.0133464	F4	PLPPR1
3.65453e-07	-0.106019	0.576	0.623	0.0133405	F1	SNX6
3.64936e-07	-0.427913	0.032	0.065	0.0133216	F6	RAB11B-AS1
3.64242e-07	0.193119	0.235	0.2	0.0132963	F3	XPNPEP1
3.63549e-07	-0.102529	0.471	0.518	0.013271	F1	POLR2I
3.63516e-07	-0.301432	0.087	0.137	0.0132698	F5	TMEM240
3.62697e-07	0.101596	0.98	0.987	0.0132399	F5	RPLP2
3.61685e-07	0.311569	0.11	0.085	0.0132029	Synovial Lining	MED12
3.61107e-07	-0.198956	0.083	0.132	0.0131818	F6	POFUT1
3.60706e-07	-0.423861	0.072	0.118	0.0131672	F5	RPP38
3.59938e-07	-0.114672	0.314	0.355	0.0131392	F1	SS18L2
3.59899e-07	-0.181195	0.912	0.949	0.0131377	F6	STMN1
3.59389e-07	0.102399	0.255	0.215	0.0131191	F2	PDCL3
3.59076e-07	-0.850774	0.045	0.084	0.0131077	F5	MB21D2
3.58692e-07	-0.294831	0.123	0.167	0.0130937	F4	KARS
3.58626e-07	-0.165676	0.185	0.252	0.0130913	F5	ORC4
3.586e-07	-0.287509	0.092	0.131	0.0130903	F4	A4GALT
3.58503e-07	-0.522333	0.144	0.188	0.0130868	F4	TNC
3.5839e-07	-0.604825	0.047	0.085	0.0130827	F6	GALNT4
3.5817e-07	-0.214359	0.116	0.159	0.0130746	F4	PSMD10
3.58158e-07	-0.456111	0.072	0.096	0.0130742	F3	LRRC8D
3.58123e-07	-0.302457	0.125	0.156	0.0130729	F3	BECN1
3.57874e-07	-0.191558	0.094	0.145	0.0130638	F6	PDGFC
3.57523e-07	-0.401684	0.078	0.114	0.013051	F4	STRADA
3.57411e-07	0.759278	0.018	0.01	0.0130469	F3	AL138756.1
3.57261e-07	1.20283	0.113	0.08	0.0130415	F6	MIOS
3.57119e-07	-0.173632	0.256	0.293	0.0130363	F1	RIC8A
3.56857e-07	-0.209699	0.291	0.331	0.0130267	F3	ADAMTSL4
3.56752e-07	-0.346254	0.056	0.077	0.0130229	F1	BBC3
3.56666e-07	-0.578193	0.058	0.1	0.0130197	F5	CITED1
3.56258e-07	-0.410251	0.045	0.083	0.0130048	F6	TMEM8A
3.56162e-07	-0.216965	0.089	0.128	0.0130013	F4	DPP7
3.55094e-07	-1.01845	0.107	0.202	0.0129623	Cycling	RAB40B
3.54944e-07	-0.634063	0.214	0.326	0.0129569	Cycling	BACE2
3.54742e-07	0.257883	0.393	0.37	0.0129495	F1	PCF11
3.54494e-07	-0.229782	0.439	0.471	0.0129405	F3	CCDC85B
3.54246e-07	-2.87771	0.003	0.022	0.0129314	F6	STON2
3.54241e-07	-0.491455	0.032	0.066	0.0129312	F6	PLCB3
3.53499e-07	-1.18982	0.009	0.033	0.0129041	F6	HK2
3.53408e-07	-0.133356	0.442	0.533	0.0129008	F5	MACF1
3.52972e-07	0.74323	0.027	0.015	0.0128849	Synovial Lining	FGD3
3.5254e-07	-0.962907	0.015	0.028	0.0128691	Synovial Lining	TRIM9
3.51397e-07	0.712416	0.155	0.117	0.0128274	F6	LIFR
3.51338e-07	0.18807	0.137	0.109	0.0128252	Synovial Lining	OSBPL5
3.51019e-07	-2.09649	0.003	0.012	0.0128136	Synovial Lining	POU2F2
3.51015e-07	1.40836	0.116	0.06	0.0128134	Cycling	AC092944.1
3.50942e-07	-0.179633	0.332	0.4	0.0128108	F4	FAM204A
3.50578e-07	-0.870698	0.068	0.09	0.0127975	Synovial Lining	TFAP2B
3.49904e-07	0.146438	0.487	0.446	0.0127729	F3	ACAP2
3.49867e-07	-0.479594	0.083	0.131	0.0127715	F5	BRCC3
3.49847e-07	1.54806	0.011	0.004	0.0127708	F4	SCN2A
3.4894e-07	0.397547	0.101	0.078	0.0127377	F3	SLC12A7
3.48747e-07	-0.265531	0.078	0.125	0.0127307	F5	ADAMTS15
3.47998e-07	0.122592	0.105	0.081	0.0127033	F2	SLC16A1-AS1
3.47907e-07	-0.371664	0.263	0.294	0.0127	F3	S1PR3
3.47834e-07	-0.595426	0.071	0.116	0.0126974	F5	TBC1D12
3.47285e-07	-0.133851	0.425	0.468	0.0126773	F1	SNX17
3.46531e-07	-0.336092	0.146	0.204	0.0126498	F5	CDYL
3.46111e-07	0.454151	0.033	0.02	0.0126344	Synovial Lining	MAPT
3.4609e-07	-0.111264	0.503	0.544	0.0126337	F1	GLT8D1
3.45945e-07	-4.61346	0	0.012	0.0126284	F4	KCNJ8
3.45837e-07	-0.13672	0.219	0.277	0.0126244	F4	BSCL2
3.45328e-07	0.593873	0.025	0.015	0.0126058	F1	RASGRF1
3.45109e-07	-1.79422	0.008	0.025	0.0125978	F4	AP000915.1
3.44659e-07	-0.575392	0.012	0.037	0.0125814	F6	STBD1
3.44552e-07	0.21979	0.134	0.107	0.0125775	F3	MYO15B
3.44378e-07	-0.151153	0.241	0.322	0.0125712	F6	CSKMT
3.44376e-07	-0.297633	0.117	0.172	0.0125711	F5	MAPK14
3.43829e-07	0.320303	0.038	0.025	0.0125511	F2	C2orf81
3.43782e-07	-1.79671	0.004	0.013	0.0125494	Synovial Lining	AC006299.1
3.4337e-07	0.387542	0.052	0.036	0.0125344	F2	BTN3A3
3.42912e-07	-0.673839	0.037	0.056	0.0125176	Synovial Lining	CTF1
3.42806e-07	-0.154519	0.389	0.43	0.0125138	F1	RNF145
3.42283e-07	-0.269124	0.103	0.144	0.0124947	F4	PSME4
3.41793e-07	-0.895498	0.016	0.044	0.0124768	F6	LAMC3
3.41653e-07	-0.479948	0.168	0.197	0.0124717	Synovial Lining	C6orf120
3.41542e-07	-0.618432	0.064	0.097	0.0124677	F4	TSPAN11
3.40766e-07	-0.3789	0.103	0.132	0.0124393	F3	NT5DC1
3.40704e-07	-1.14022	0.008	0.017	0.0124371	F2	ENPP4
3.39737e-07	-0.111555	0.142	0.205	0.0124018	F6	ECSIT
3.39492e-07	-0.669881	0.017	0.029	0.0123928	F1	NGF
3.392e-07	-1.0054	0.097	0.188	0.0123821	Cycling	TMEM121
3.38958e-07	0.641875	0.446	0.417	0.0123733	F5	CYB5A
3.38659e-07	3.59619	0.011	0.001	0.0123624	Cycling	AL162713.2
3.38507e-07	-0.390761	0.14	0.196	0.0123569	F5	DPH7
3.38297e-07	-0.241534	0.284	0.245	0.0123492	F3	TNMD
3.38195e-07	0.131678	0.539	0.502	0.0123455	F3	SPCS3
3.38109e-07	-0.263794	0.161	0.223	0.0123423	F5	SDR39U1
3.37917e-07	1.73252	0.055	0.021	0.0123353	Cycling	DDN-AS1
3.37842e-07	-0.158694	0.287	0.327	0.0123326	F1	MALSU1
3.3733e-07	-1.5946	0.022	0.052	0.0123139	F5	NKX3-2
3.36995e-07	0.122083	0.153	0.124	0.0123017	F2	PARP4
3.36909e-07	-0.113533	0.219	0.277	0.0122985	F4	TMEM159
3.36739e-07	-0.13853	0.325	0.366	0.0122923	F1	CLPP
3.36731e-07	-0.103004	0.538	0.585	0.012292	F1	ACP1
3.36195e-07	-0.228451	0.114	0.17	0.0122724	F5	DCPS
3.35958e-07	-0.468022	0.059	0.101	0.0122638	F6	PHTF1
3.35898e-07	0.251225	0.76	0.805	0.0122616	F6	SRP9
3.35547e-07	-0.198385	0.14	0.201	0.0122488	F6	PPP2R3A
3.35502e-07	0.359333	0.082	0.061	0.0122472	Synovial Lining	RCOR2
3.35283e-07	3.60899	0.011	0.001	0.0122392	Cycling	TAS1R3
3.35067e-07	-0.296068	0.038	0.074	0.0122313	F6	AP1B1
3.34635e-07	0.121233	0.17	0.203	0.0122155	Synovial Lining	TAGLN
3.34474e-07	-0.193119	0.168	0.218	0.0122096	F4	BMS1
3.34082e-07	0.213559	0.335	0.298	0.0121953	F3	ZNF652
3.33825e-07	-0.618273	0.232	0.253	0.012186	F2	AHR
3.33463e-07	-0.353925	0.123	0.178	0.0121727	F5	SCRN1
3.33297e-07	-0.460983	0.052	0.092	0.0121667	F6	MED12
3.33104e-07	-0.48733	0.073	0.12	0.0121596	F5	IFFO1
3.32923e-07	-0.916293	0.031	0.048	0.012153	F3	APOC1
3.32333e-07	-0.346633	0.081	0.117	0.0121315	F4	SMIM13
3.3171e-07	-1.38874	0.007	0.018	0.0121088	F3	PSORS1C1
3.31598e-07	-0.186798	0.15	0.214	0.0121046	F5	RNF126
3.31172e-07	-0.107211	0.57	0.679	0.0120891	F5	SRRM1
3.31123e-07	0.441144	0.506	0.415	0.0120873	Cycling	C6orf62
3.30562e-07	1.97874	0.024	0.01	0.0120668	F5	PAPPA
3.30508e-07	0.434337	0.066	0.049	0.0120649	F1	FAM120C
3.30315e-07	-0.611745	0.042	0.062	0.0120578	F3	IQCA1
3.30265e-07	-0.147397	0.138	0.198	0.012056	F5	DCAF6
3.30194e-07	1.09833	0.014	0.007	0.0120534	F3	TTPA
3.30086e-07	-0.302784	0.066	0.087	0.0120495	F1	ENO2
3.29905e-07	-0.142753	0.331	0.376	0.0120429	F1	CD276
3.29228e-07	0.492991	0.534	0.442	0.0120181	Cycling	ADI1
3.29183e-07	-0.143811	0.571	0.633	0.0120165	F4	RTL8C
3.2887e-07	0.240431	0.253	0.219	0.0120051	F3	ADPGK
3.2851e-07	-0.662067	0.092	0.114	0.0119919	F2	HELB
3.28311e-07	-0.147091	0.158	0.221	0.0119847	F5	TMTC3
3.2775e-07	-0.441959	0.271	0.292	0.0119642	F2	KPNA2
3.27515e-07	1.44932	0.017	0.007	0.0119556	F4	JAG2
3.27136e-07	-0.121336	0.845	0.823	0.0119418	F2	COX8A
3.26431e-07	-0.290577	0.086	0.125	0.011916	F4	IFT74
3.26399e-07	0.113404	0.115	0.091	0.0119149	F2	PPP2R3B
3.25863e-07	-0.133458	0.158	0.19	0.0118953	F1	ZDHHC8
3.2577e-07	0.492095	0.055	0.038	0.0118919	F3	PPP1R3B
3.2567e-07	1.19363	0.155	0.089	0.0118883	Cycling	DNAL1
3.25297e-07	-0.601464	0.242	0.359	0.0118746	Cycling	BDH2
3.2496e-07	-0.217937	0.137	0.183	0.0118623	F4	RNASEH1
3.24563e-07	-0.505024	0.196	0.257	0.0118478	F5	PTGS2
3.24552e-07	-0.568838	0.026	0.058	0.0118475	F6	RRS1
3.24293e-07	0.314269	0.133	0.106	0.011838	F3	NBPF19
3.2421e-07	0.106478	0.171	0.138	0.011835	Synovial Lining	FOXK2
3.24177e-07	-0.370372	0.074	0.11	0.0118338	F4	RNF6
3.24092e-07	-0.285602	0.145	0.175	0.0118307	F1	DENND4C
3.23062e-07	0.349548	0.16	0.131	0.0117931	F3	CACNA2D1
3.2304e-07	0.3826	0.529	0.508	0.0117922	F5	SMARCA5
3.22828e-07	0.438153	0.067	0.048	0.0117845	Synovial Lining	FOXO3B
3.22584e-07	-0.15497	0.273	0.337	0.0117756	F4	CHCHD5
3.22341e-07	-0.879959	0.039	0.076	0.0117667	F5	SLC27A5
3.22317e-07	-0.123768	0.277	0.318	0.0117658	F1	ISCA1
3.21815e-07	0.220094	0.922	0.932	0.0117475	Cycling	ITM2B
3.21125e-07	0.533939	0.521	0.437	0.0117224	Cycling	PRPF38B
3.20866e-07	0.185811	0.13	0.103	0.0117129	Synovial Lining	USP25
3.20601e-07	0.340784	0.194	0.167	0.0117032	F1	WEE1
3.20474e-07	-2.5308	0.002	0.01	0.0116986	Synovial Lining	BMPR1B-DT
3.19573e-07	0.354029	0.813	0.77	0.0116657	Cycling	NDUFC1
3.19483e-07	-0.144313	0.834	0.812	0.0116624	Synovial Lining	HNRNPA0
3.19472e-07	0.139239	0.535	0.493	0.011662	F3	PUF60
3.19108e-07	0.150197	0.242	0.206	0.0116487	Synovial Lining	SERTAD4-AS1
3.19036e-07	0.235146	0.252	0.218	0.0116461	F3	PPP6R2
3.18843e-07	-0.978799	0.158	0.258	0.011639	Cycling	EGFR
3.18715e-07	0.396254	0.248	0.207	0.0116344	F4	TM4SF1
3.18672e-07	0.545502	0.381	0.341	0.0116328	F5	EML4
3.18494e-07	-1.30011	0.012	0.031	0.0116263	F4	CAVIN2
3.18485e-07	-0.362698	0.229	0.295	0.011626	F5	MPDZ
3.18412e-07	0.205186	0.089	0.067	0.0116233	Synovial Lining	GLE1
3.17973e-07	-0.618455	0.04	0.06	0.0116073	Synovial Lining	GRK3
3.1769e-07	0.195399	0.698	0.716	0.0115969	F4	SNU13
3.17365e-07	1.37184	0.044	0.022	0.0115851	F5	FZD10
3.17222e-07	-0.185061	0.082	0.129	0.0115799	F6	UTP3
3.16635e-07	-1.36029	0.005	0.015	0.0115585	Synovial Lining	RAB33A
3.16615e-07	0.227421	0.413	0.39	0.0115577	F1	ANKRD10
3.16556e-07	0.78819	0.012	0.006	0.0115555	F2	LRRC69
3.16461e-07	-0.130519	0.189	0.258	0.0115521	F5	ATAD1
3.1638e-07	-1.09124	0.013	0.032	0.0115491	F4	LINC00683
3.1637e-07	0.115977	0.653	0.613	0.0115488	F3	AP3S1
3.15801e-07	-0.769152	0.083	0.107	0.011528	Synovial Lining	PRPH
3.15786e-07	0.189177	0.2	0.167	0.0115274	F3	MSANTD2
3.15509e-07	-1.11321	0.013	0.026	0.0115174	F3	DES
3.15507e-07	-0.141954	0.132	0.178	0.0115173	F4	MCUB
3.15336e-07	-1.68637	0.005	0.014	0.011511	Synovial Lining	THRB-IT1
3.14811e-07	-0.229158	0.84	0.887	0.0114919	F5	NFIB
3.14714e-07	-1.10165	0.012	0.031	0.0114883	F4	VSIG10L2
3.14496e-07	-0.114417	0.544	0.651	0.0114803	F5	PRELID1
3.14402e-07	0.149038	0.157	0.126	0.0114769	Synovial Lining	SUPT7L
3.14203e-07	2.62483	0.01	0.002	0.0114697	F5	PLD5
3.14154e-07	0.185238	0.118	0.093	0.0114679	F2	DUSP22
3.14126e-07	0.741649	0.249	0.199	0.0114668	F5	RAB8B
3.14044e-07	-1.44941	0.008	0.02	0.0114639	Synovial Lining	RIC3
3.13738e-07	-0.472491	0.225	0.343	0.0114527	Cycling	SETBP1
3.13335e-07	0.102394	0.232	0.194	0.011438	Synovial Lining	WBP1L
3.13143e-07	0.258051	0.095	0.072	0.011431	F3	CACNA1C
3.12876e-07	-0.166044	0.134	0.164	0.0114212	F1	ATP6V1B2
3.12831e-07	-0.171713	0.23	0.267	0.0114196	F1	CTNNBIP1
3.12272e-07	0.17005	0.134	0.106	0.0113992	Synovial Lining	VPS35L
3.12173e-07	0.154944	0.118	0.093	0.0113956	F2	BTN3A1
3.11827e-07	-0.262333	0.43	0.459	0.0113829	F3	DDX21
3.1152e-07	-1.44076	0.007	0.03	0.0113717	F6	LINC02202
3.11312e-07	-0.814485	0.024	0.054	0.0113641	F6	NT5DC3
3.10485e-07	-0.525397	0.126	0.15	0.0113339	F2	SCD5
3.10429e-07	-0.575895	0.053	0.095	0.0113319	F5	FAM50B
3.09596e-07	-1.83103	0.003	0.011	0.0113015	F2	CX3CL1
3.09545e-07	-0.641461	0.033	0.05	0.0112996	F2	AFAP1L2
3.09397e-07	0.2517	0.981	0.983	0.0112942	Cycling	MT-CO3
3.09259e-07	0.577934	0.01	0.004	0.0112892	F2	ERP27
3.09116e-07	-0.199459	0.16	0.211	0.011284	F4	MRPL24
3.08983e-07	0.859982	0.061	0.039	0.0112791	F4	BX664615.2
3.08787e-07	-0.119365	0.83	0.829	0.0112719	F3	TMBIM6
3.08741e-07	-0.165783	0.18	0.214	0.0112703	F1	USP5
3.08426e-07	-0.168569	0.172	0.205	0.0112588	F1	MSANTD3
3.08386e-07	-0.817402	0.039	0.076	0.0112573	F5	TMEM150A
3.08257e-07	-0.340009	0.511	0.619	0.0112526	Cycling	MCRIP1
3.08255e-07	-1.5781	0.008	0.025	0.0112525	F4	DES
3.08173e-07	-0.293807	0.227	0.262	0.0112495	F3	HINT2
3.08122e-07	-0.238689	0.079	0.127	0.0112477	F6	AC093323.1
3.07609e-07	-0.203482	0.159	0.191	0.011229	F1	DYM
3.06363e-07	-0.48785	0.773	0.839	0.0111835	F5	HSPB1
3.0619e-07	-0.193513	0.388	0.488	0.0111772	F6	KRAS
3.06076e-07	-0.362552	0.072	0.118	0.011173	F6	TCF7
3.05663e-07	-0.420679	0.133	0.19	0.0111579	F5	MITD1
3.05652e-07	0.398886	0.066	0.047	0.0111575	Synovial Lining	PRRT3
3.05426e-07	1.07161	0.153	0.088	0.0111493	Cycling	CASTOR2
3.05379e-07	-1.47637	0.011	0.035	0.0111475	F6	AC009951.6
3.05249e-07	-0.236206	0.174	0.225	0.0111428	F4	SDF2L1
3.05144e-07	-1.67631	0.042	0.118	0.011139	Cycling	PODN
3.0435e-07	-0.115102	0.261	0.337	0.01111	F5	MAGT1
3.04168e-07	-0.213836	0.161	0.21	0.0111033	F4	ARIH2
3.04046e-07	1.8293	0.014	0.004	0.0110989	F5	TRIM22
3.03888e-07	0.105781	0.201	0.167	0.0110931	F2	THG1L
3.03334e-07	-0.102608	0.599	0.646	0.0110729	F1	EIF3I
3.033e-07	-0.360782	0.027	0.059	0.0110717	F6	CLCN4
3.0284e-07	0.127143	0.18	0.147	0.0110549	F2	NIBAN2
3.02532e-07	-3.22151	0.002	0.01	0.0110436	Synovial Lining	SMPX
3.02356e-07	-0.614757	0.026	0.051	0.0110372	F4	MEOX1
3.02056e-07	-0.688289	0.066	0.099	0.0110263	F4	INKA1
3.02044e-07	0.267938	0.109	0.085	0.0110258	F3	MDM1
3.01988e-07	0.10529	0.747	0.712	0.0110238	F3	SF3B5
3.01899e-07	-0.265365	0.527	0.529	0.0110205	Synovial Lining	TRIM28
3.01734e-07	-0.584045	0.032	0.059	0.0110145	F4	SCGB3A1
3.01686e-07	-0.182067	0.196	0.264	0.0110128	F5	TMEM39A
3.01643e-07	-0.326882	0.091	0.131	0.0110112	F4	MAT2B
3.01594e-07	-0.436652	0.075	0.1	0.0110094	F3	POC1B
3.01533e-07	0.133306	0.189	0.155	0.0110072	Synovial Lining	DNPEP
3.01456e-07	0.281117	0.092	0.069	0.0110044	F3	ARID3A
3.01395e-07	-1.43208	0.003	0.012	0.0110021	Synovial Lining	GABRB2
3.01122e-07	-0.146571	0.886	0.923	0.0109921	F5	COL5A1
3.00987e-07	0.753366	0.328	0.237	0.0109872	Cycling	PIGK
3.00794e-07	-0.172247	0.209	0.245	0.0109802	F1	VPS72
3.00314e-07	0.909989	0.016	0.008	0.0109627	F3	CDH18
3.00102e-07	-0.870521	0.057	0.141	0.0109549	Cycling	NAALADL2
3.00036e-07	0.17456	0.304	0.266	0.0109525	F3	LAMTOR3
3.00022e-07	1.10051	0.197	0.124	0.010952	Cycling	ATP2B1-AS1
2.99761e-07	-0.201853	0.084	0.133	0.0109425	F6	TRUB2
2.99465e-07	-0.575649	0.065	0.089	0.0109317	F3	CPEB2
2.99352e-07	-0.1375	0.233	0.293	0.0109275	F4	OFD1
2.99319e-07	-0.20218	0.25	0.311	0.0109263	F4	ACAA2
2.98645e-07	1.15058	0.011	0.005	0.0109017	Synovial Lining	PROC
2.98249e-07	-3.15836	0.001	0.02	0.0108873	F6	DOCK8
2.98228e-07	-0.268071	0.129	0.187	0.0108865	F5	AAAS
2.97921e-07	-0.124574	0.136	0.198	0.0108753	F6	GAS2L1
2.97757e-07	-1.54449	0.018	0.048	0.0108693	F5	BMPER
2.97591e-07	0.517864	0.55	0.462	0.0108633	Cycling	DEGS1
2.97461e-07	-0.162017	0.16	0.225	0.0108585	F5	ME2
2.97071e-07	0.295572	0.173	0.146	0.0108443	F1	AR
2.97e-07	0.404724	0.039	0.026	0.0108417	F2	CACNA2D2
2.96841e-07	-0.161626	0.277	0.343	0.0108359	F4	FTX
2.96527e-07	-0.282243	0.493	0.501	0.0108244	Synovial Lining	TMED3
2.96178e-07	-0.110892	0.283	0.376	0.0108117	F6	ARCN1
2.96146e-07	-0.612655	0.069	0.092	0.0108105	F3	FAM89A
2.96054e-07	0.169703	0.141	0.113	0.0108071	Synovial Lining	RPRD1B
2.95976e-07	-0.553388	0.062	0.095	0.0108043	F4	IRS1
2.95651e-07	-0.208992	0.167	0.218	0.0107925	F4	IARS
2.95587e-07	-0.335206	0.062	0.096	0.0107901	F4	MAP3K6
2.95517e-07	0.150486	0.075	0.055	0.0107876	F2	FUT4
2.94949e-07	-0.77667	0.024	0.054	0.0107668	F6	FILIP1
2.94858e-07	0.501153	0.096	0.076	0.0107635	F1	AC068888.1
2.94761e-07	-2.72191	0.003	0.022	0.01076	F6	NCEH1
2.9426e-07	0.185454	0.345	0.305	0.0107417	F3	FZD1
2.9424e-07	0.253725	0.108	0.084	0.0107409	Synovial Lining	NPTXR
2.94167e-07	0.23109	0.489	0.371	0.0107383	Cycling	CKB
2.9409e-07	-0.293267	0.342	0.372	0.0107354	F3	REV3L
2.94017e-07	-0.2373	0.074	0.121	0.0107328	F6	PARD3B
2.93929e-07	0.266359	0.359	0.333	0.0107296	F1	SPEN
2.93611e-07	0.455928	0.046	0.031	0.010718	F2	PAWR
2.93153e-07	0.122617	0.18	0.148	0.0107013	F2	INF2
2.92993e-07	0.138673	0.111	0.086	0.0106954	Synovial Lining	POLR3C
2.92848e-07	-1.4222	0.004	0.012	0.0106901	F1	AC104041.1
2.92254e-07	0.495022	0.165	0.14	0.0106684	F1	ANO1
2.91184e-07	-0.206401	0.774	0.74	0.0106294	Synovial Lining	ZFHX4
2.90277e-07	0.132344	0.157	0.127	0.0105963	F2	DPP8
2.90271e-07	-0.102239	0.196	0.266	0.0105961	F5	TADA3
2.90179e-07	-0.682488	0.083	0.105	0.0105927	F2	MRAS
2.89994e-07	-0.476078	0.048	0.089	0.0105859	F5	CASTOR1
2.89878e-07	0.461931	0.103	0.082	0.0105817	F1	FAXDC2
2.89654e-07	0.124615	0.379	0.336	0.0105735	F3	MED28
2.89575e-07	-0.526739	0.049	0.071	0.0105706	F3	ZHX2
2.89379e-07	0.1774	0.281	0.243	0.0105635	F3	NOB1
2.88766e-07	-0.221171	0.287	0.352	0.0105411	F4	KIFAP3
2.8865e-07	-0.169483	0.215	0.276	0.0105369	F4	RABL6
2.88363e-07	0.266726	0.083	0.062	0.0105264	Synovial Lining	MINDY4
2.87995e-07	-0.19486	0.169	0.201	0.010513	F1	COMMD8
2.8799e-07	1.46256	0.053	0.019	0.0105128	Cycling	AP000240.1
2.87086e-07	-0.251308	0.205	0.274	0.0104798	F5	PICALM
2.86824e-07	-0.473402	0.055	0.075	0.0104702	F1	EHD4
2.86077e-07	0.288175	0.066	0.048	0.010443	F2	RTN2
2.85405e-07	0.102533	0.185	0.151	0.0104184	Synovial Lining	ADCY3
2.85173e-07	0.137627	0.129	0.102	0.01041	F2	FANCG
2.85051e-07	0.628386	0.435	0.345	0.0104055	Cycling	RPL26L1
2.84982e-07	-0.536562	0.041	0.059	0.010403	F1	KCNMB2
2.84637e-07	0.332458	0.168	0.142	0.0103904	F1	PER2
2.84091e-07	0.164978	0.08	0.06	0.0103705	F2	ZNF747
2.84003e-07	0.707201	0.389	0.298	0.0103672	Cycling	TAF9
2.83585e-07	-2.22	0.003	0.011	0.010352	F3	CA2
2.83404e-07	-0.133449	0.74	0.735	0.0103454	F3	YWHAB
2.8325e-07	-0.141331	0.65	0.667	0.0103398	F3	RSRC2
2.82777e-07	-2.51334	0.004	0.027	0.0103225	F5	TMEM178A
2.82737e-07	-1.03375	0.019	0.041	0.010321	F4	PARP9
2.82633e-07	-1.321	0.047	0.084	0.0103172	F6	COMP
2.81884e-07	-0.355291	0.204	0.271	0.0102899	F5	ZNF703
2.81718e-07	1.28742	0.099	0.048	0.0102838	Cycling	ADRB2
2.81453e-07	0.333262	0.796	0.743	0.0102742	Cycling	SNRPE
2.81356e-07	0.334137	0.298	0.274	0.0102706	F1	NAMPT
2.8124e-07	0.182941	0.111	0.087	0.0102664	F2	BCL2L1
2.80873e-07	0.309438	0.142	0.114	0.010253	F3	LRRC49
2.80635e-07	0.372573	0.537	0.501	0.0102443	F5	PEG10
2.80409e-07	-0.260159	0.051	0.091	0.0102361	F6	SLC1A4
2.79613e-07	-0.111513	0.177	0.247	0.010207	F6	FBXW2
2.79571e-07	0.136499	0.622	0.598	0.0102055	F1	TMEM98
2.79359e-07	-3.18354	0.002	0.023	0.0101977	F5	S100A3
2.79339e-07	-0.529497	0.06	0.103	0.010197	F5	GALNT5
2.79078e-07	1.2328	0.059	0.038	0.0101875	F4	SYT17
2.78846e-07	0.107276	0.993	0.996	0.010179	F4	H3F3B
2.78831e-07	0.490451	0.458	0.362	0.0101785	Cycling	SYNE2
2.78744e-07	-0.49983	0.053	0.094	0.0101753	F5	FBXL2
2.78328e-07	0.897245	0.535	0.513	0.0101601	F1	HBG2
2.78304e-07	-0.740532	0.041	0.079	0.0101592	F5	FBXO6
2.78269e-07	0.36492	0.748	0.702	0.0101579	Cycling	SNHG5
2.77733e-07	-0.211636	0.255	0.314	0.0101384	F4	MYO1B
2.77599e-07	-1.34251	0.009	0.021	0.0101335	Synovial Lining	RASSF4
2.77451e-07	-0.276274	0.155	0.204	0.0101281	F4	RAB40B
2.77346e-07	-0.447208	0.113	0.153	0.0101242	F4	MRTFB
2.77288e-07	0.350712	0.202	0.175	0.0101221	F1	BAIAP2
2.77251e-07	-0.138202	0.217	0.276	0.0101208	F4	PTK2
2.77072e-07	-0.270639	0.174	0.225	0.0101142	F4	ACAN
2.76993e-07	-0.20905	0.084	0.133	0.0101113	F6	DHRSX
2.76775e-07	-0.230004	0.142	0.204	0.0101034	F6	CDYL
2.76643e-07	-0.117117	0.527	0.665	0.0100986	F6	EFEMP2
2.76552e-07	0.339388	0.216	0.175	0.0100953	F4	NEFM
2.76287e-07	-1.36846	0.006	0.015	0.0100856	F1	SPTSSB
2.76271e-07	-0.172967	0.319	0.383	0.010085	F4	PTK7
2.75977e-07	-2.12546	0.005	0.027	0.0100742	F6	KCNQ5
2.75579e-07	0.683217	0.224	0.179	0.0100597	F5	PIM3
2.75372e-07	-0.881928	0.02	0.051	0.0100522	F5	DHCR7
2.74992e-07	0.60816	0.389	0.347	0.0100383	F5	TGFBR3
2.74857e-07	0.48724	0.06	0.042	0.0100334	F3	AC098487.1
2.74542e-07	0.206583	0.538	0.488	0.0100219	F6	DKK2
2.74443e-07	0.243778	0.22	0.187	0.0100183	F3	FAM98A
2.74353e-07	-0.23481	0.195	0.228	0.010015	F1	PACSIN2
2.74313e-07	0.260225	0.059	0.042	0.0100135	F2	AMDHD2
2.74169e-07	-0.241935	0.126	0.171	0.0100083	F4	ACAP3
2.73606e-07	-0.165138	0.255	0.331	0.00998772	F5	FASTK
2.7319e-07	-0.218019	0.148	0.211	0.00997253	F6	MTURN
2.73157e-07	-0.303688	0.072	0.108	0.00997132	F4	ZNFX1
2.72772e-07	0.763208	0.277	0.243	0.00995726	F6	HSD17B11
2.72697e-07	-0.125659	0.362	0.406	0.00995453	F1	DGCR6L
2.71916e-07	0.300493	0.113	0.088	0.00992603	F3	PRXL2B
2.71869e-07	-0.165613	0.684	0.665	0.00992432	F2	SSB
2.71813e-07	-1.60858	0.008	0.019	0.00992227	Synovial Lining	CMPK2
2.71574e-07	-0.170539	0.688	0.706	0.00991352	F3	SNHG5
2.71487e-07	0.336651	0.037	0.024	0.00991034	F2	DHRS13
2.7122e-07	-0.188556	0.264	0.326	0.00990062	F4	NRBF2
2.7116e-07	1.03772	0.151	0.087	0.00989841	Cycling	NOP16
2.71048e-07	-0.20654	0.1	0.153	0.00989433	F6	TXNRD1
2.70745e-07	0.329819	0.101	0.078	0.00988327	F3	BOLA3-AS1
2.70737e-07	-0.681431	0.058	0.081	0.00988297	Synovial Lining	EMID1
2.7066e-07	0.559599	0.162	0.116	0.00988016	F5	TBX3
2.70193e-07	0.11006	0.163	0.132	0.00986314	Synovial Lining	ST3GAL2
2.7011e-07	-0.169599	0.229	0.287	0.00986009	F4	APC
2.69839e-07	-0.433317	0.112	0.141	0.00985021	F3	TTYH2
2.69649e-07	-0.230614	0.206	0.275	0.00984326	F5	DNAJB9
2.69499e-07	-0.265991	0.069	0.104	0.00983779	F4	NUP155
2.69429e-07	-0.189845	0.13	0.19	0.00983525	F6	TMEM167B
2.69419e-07	-0.203235	0.385	0.474	0.00983486	F5	ING1
2.69301e-07	-0.110486	0.313	0.399	0.00983058	F5	TWSG1
2.69199e-07	0.505097	0.529	0.511	0.00982685	F5	RBBP4
2.68941e-07	0.736664	0.047	0.033	0.00981742	F1	PLAAT5
2.68065e-07	-0.118871	0.19	0.262	0.00978545	F6	HCG11
2.67971e-07	-0.281233	0.066	0.112	0.009782	F5	RGS17
2.67833e-07	-1.75048	0.006	0.021	0.00977699	F4	SCN7A
2.678e-07	-0.128845	0.264	0.218	0.00977578	Synovial Lining	FKBP2
2.67258e-07	-1.32024	0.01	0.022	0.009756	F3	RIPOR2
2.66996e-07	-1.12523	0.011	0.036	0.00974641	F6	AC010359.3
2.66877e-07	0.375448	0.061	0.043	0.00974209	F3	BMPER
2.66624e-07	-0.291122	0.092	0.131	0.00973284	F4	HMGCL
2.65809e-07	-0.23377	0.118	0.176	0.00970308	F5	SUN2
2.6552e-07	0.160265	0.522	0.483	0.00969254	F3	FKBP3
2.65165e-07	0.786379	0.031	0.019	0.00967958	Synovial Lining	MC1R
2.64893e-07	0.66627	0.08	0.055	0.00966965	F4	STK33
2.64765e-07	0.12284	0.598	0.56	0.00966498	F3	GTF2A2
2.64383e-07	-0.172104	0.171	0.205	0.00965103	F1	COMMD5
2.64213e-07	0.880046	0.239	0.156	0.00964482	Cycling	MAP2K3
2.63716e-07	0.781759	0.01	0.004	0.00962668	F2	IRS4
2.63274e-07	-0.692441	0.06	0.082	0.00961056	Synovial Lining	AC093157.1
2.63173e-07	-0.283688	0.359	0.392	0.00960687	F3	PSME2
2.62657e-07	0.567357	0.464	0.37	0.00958804	Cycling	AKIRIN1
2.62468e-07	-0.333918	0.634	0.738	0.00958114	Cycling	RPL22L1
2.62319e-07	-0.554266	0.059	0.079	0.00957568	F1	LAMA2
2.62064e-07	0.554121	0.487	0.406	0.0095664	Cycling	ATP5PB
2.62043e-07	0.732613	0.285	0.246	0.00956561	F6	LHX2
2.61131e-07	0.210373	0.231	0.196	0.00953231	F3	C11orf54
2.61054e-07	-0.355552	0.083	0.121	0.00952952	F4	THEM4
2.61e-07	-0.71569	0.084	0.179	0.00952755	Cycling	EFNA4
2.60663e-07	0.377299	0.053	0.036	0.00951526	Synovial Lining	RRAD
2.60497e-07	0.400431	0.065	0.046	0.00950919	Synovial Lining	TRAF2
2.60437e-07	-0.370006	0.047	0.086	0.00950698	F6	FPGS
2.60243e-07	-0.107334	0.498	0.59	0.00949993	F5	TERF2IP
2.60181e-07	-2.12501	0.005	0.026	0.00949766	F6	TRPC6
2.60099e-07	-0.138313	0.256	0.322	0.00949466	F4	CCZ1
2.59468e-07	0.133313	0.519	0.476	0.00947161	F3	CLINT1
2.59074e-07	-0.387368	0.121	0.151	0.00945723	F3	PTPN9
2.58868e-07	0.906306	0.103	0.069	0.00944973	F6	EDIL3
2.5832e-07	-0.780758	0.023	0.037	0.00942971	F2	MGAT3
2.58255e-07	-1.71692	0.009	0.021	0.00942733	Synovial Lining	KCNB1
2.58227e-07	1.00246	0.038	0.018	0.00942633	F5	RIPOR2
2.5805e-07	0.124006	0.301	0.258	0.00941984	Synovial Lining	AK2
2.57726e-07	0.133231	0.179	0.146	0.00940805	Synovial Lining	SLC25A28
2.57617e-07	-0.354884	0.024	0.056	0.00940406	F6	HAUS8
2.57058e-07	-0.610773	0.052	0.071	0.00938363	F2	ZNF467
2.56764e-07	-0.475141	0.057	0.099	0.00937291	F6	FLCN
2.56755e-07	-0.294747	0.069	0.114	0.00937257	F6	GNPTAB
2.56702e-07	0.197228	0.141	0.112	0.00937065	Synovial Lining	B3GLCT
2.56513e-07	-0.529868	0.184	0.207	0.00936374	F2	RAP2A
2.55664e-07	-0.997711	0.01	0.027	0.00933278	F4	CNTN2
2.5555e-07	-0.139825	0.389	0.482	0.0093286	F5	CYC1
2.5533e-07	0.181157	0.052	0.036	0.00932057	F2	PRSS36
2.55144e-07	0.156726	0.077	0.057	0.00931378	F2	FOXRED2
2.5511e-07	-1.65973	0.014	0.027	0.00931254	Synovial Lining	PPP1R1B
2.54369e-07	0.813661	0.176	0.104	0.00928548	Cycling	LSP1
2.54257e-07	-0.180599	0.134	0.164	0.00928139	F1	TOLLIP
2.54189e-07	-0.142701	0.157	0.223	0.00927893	F6	GPBP1L1
2.53813e-07	-0.953889	0.021	0.036	0.00926518	F3	EPOP
[truncated: 26,216 more rows]
