# Supplementary material for: The embryonic origins of site-specific arthritis
Source: Nat Immunol. 2026 Jun 8;27(7):1390–403. doi: 10.1038/s41590-026-02542-2 (PMC13310765; doi:10.1038/s41590-026-02542-2)
Supplement: Supplementary file 11 — Top markers for ‘cartilage cells’ embedding (Fig. 3b). [file 41590_2026_2542_MOESM11_ESM.xlsx]

## Sheet: Sheet 1
p_val	avg_log2FC	pct.1	pct.2	p_val_adj	cluster	gene
1.36949e-06	0.307358	0.027	0.015	0.0499918	C3	C3orf67
1.36795e-06	-0.325871	0.655	0.605	0.0499355	C3	NDN
1.36141e-06	-1.14954	0.02	0.033	0.0496968	CZ Lining	ZNF90
1.36028e-06	0.161925	0.186	0.094	0.0496555	C4	TRUB2
1.36017e-06	-1.921	0.224	0.304	0.0496518	C4	SH3BP5
1.35986e-06	0.17295	0.559	0.345	0.0496402	C4	GOSR1
1.35705e-06	-1.87925	0.129	0.227	0.0495377	C4	ITPRIP
1.35525e-06	0.242685	0.208	0.178	0.0494719	CZ Lining	MED17
1.35285e-06	0.610207	0.027	0.017	0.0493846	CZ Lining	ZNF77
1.35228e-06	0.373563	0.067	0.05	0.0493637	CZ Lining	DDX58
1.35223e-06	-0.12198	0.088	0.034	0.0493618	C4	CHRDL2
1.35202e-06	0.106624	0.098	0.072	0.0493541	C3	ZNF267
1.35017e-06	-0.546022	0.083	0.104	0.0492867	C1	SEMA6D
1.34577e-06	-3.35712	0.027	0.116	0.0491259	C4	FGL2
1.34476e-06	-0.135218	0.016	0.028	0.0490892	C2	DCUN1D2
1.34217e-06	0.208232	0.046	0.033	0.0489945	C1	AP001160.1
1.34047e-06	-0.530027	0.004	0.01	0.0489325	C2	KIF12
1.33747e-06	0.216529	0.072	0.05	0.0488229	C3	RSPH9
1.3347e-06	0.142215	0.231	0.201	0.0487219	C1	WRN
1.33357e-06	-1.10474	0.057	0.079	0.0486805	C3	ZNF205
1.33277e-06	0.542783	0.176	0.088	0.0486515	C4	TYRO3
1.33202e-06	0.304329	0.281	0.156	0.0486241	C4	RUVBL2
1.33116e-06	-0.285548	0.289	0.317	0.0485926	CZ Lining	SS18L2
1.33112e-06	0.749838	0.018	0.009	0.0485912	C3	TNKS2-AS1
1.33003e-06	0.362973	0.071	0.053	0.0485515	CZ Lining	TBC1D16
1.32968e-06	0.140092	0.102	0.079	0.0485387	CZ Lining	FOXK1
1.32918e-06	0.212404	0.109	0.14	0.0485204	C2	SPPL2B
1.32834e-06	0.463926	0.057	0.042	0.0484897	C1	C16orf95
1.32738e-06	0.191851	0.155	0.13	0.0484546	C1	ALKBH2
1.32727e-06	-1.86592	0.01	0.024	0.0484507	C3	LINC01550
1.3272e-06	-0.598358	0.037	0.052	0.048448	C1	CHST7
1.32707e-06	-1.38089	0.241	0.33	0.0484434	C4	PLSCR4
1.32662e-06	0.382287	0.029	0.017	0.0484268	C3	PTPRU
1.32597e-06	0.346898	0.139	0.114	0.0484032	CZ Lining	SHF
1.32514e-06	0.172492	0.347	0.311	0.0483728	CZ Lining	SLC9A3R2
1.32508e-06	-0.664468	0.202	0.227	0.0483706	C3	APC
1.31948e-06	0.398817	0.078	0.029	0.0481663	C4	NDUFV2-AS1
1.31851e-06	-0.311168	0.013	0.024	0.0481311	C2	AC018645.3
1.31658e-06	-1.73836	0.005	0.012	0.0480604	C1	FHDC1
1.31493e-06	0.248861	0.121	0.097	0.0480001	CZ Lining	DNAL1
1.312e-06	0.110611	0.468	0.277	0.0478932	C4	PHF5A
1.31175e-06	0.466184	0.039	0.027	0.0478841	C1	TUT1
1.31052e-06	0.118593	0.041	0.059	0.047839	C2	ZNRF3
1.30813e-06	0.293883	0.102	0.081	0.0477519	C1	AKAP1
1.30734e-06	0.135557	0.323	0.291	0.0477232	C1	GTF2F1
1.30713e-06	0.842254	0.01	0.004	0.0477156	C3	SLC30A8
1.30516e-06	0.286688	0.132	0.06	0.0476434	C4	SRC
1.30481e-06	0.104064	0.993	0.918	0.0476309	C4	S100A11
1.30439e-06	0.723919	0.119	0.052	0.0476154	C4	FOXRED1
1.30064e-06	0.843452	0.026	0.016	0.0474787	C1	AC107021.2
1.29796e-06	0.181656	0.062	0.083	0.0473806	C2	GABPB2
1.29752e-06	-0.684023	0.005	0.012	0.0473648	C2	STARD8
1.29605e-06	0.997874	0.068	0.024	0.047311	C4	AC058791.1
1.29448e-06	0.149063	0.057	0.078	0.0472538	C2	KLC2
1.29445e-06	0.347722	0.089	0.117	0.0472525	C2	HOXA11-AS
1.29383e-06	-0.684673	0.006	0.013	0.0472301	C2	ERBB3
1.2918e-06	-1.08756	0.011	0.02	0.0471557	C1	SMKR1
1.28774e-06	-0.937586	0.077	0.102	0.0470077	C3	BOLA1
1.28532e-06	0.109809	0.064	0.087	0.0469192	C2	OCEL1
1.28261e-06	0.177857	0.289	0.255	0.0468203	CZ Lining	RBM23
1.28212e-06	0.285899	0.146	0.12	0.0468024	CZ Lining	SCAF1
1.28101e-06	-0.308049	0.325	0.35	0.0467621	C1	PLOD1
1.27947e-06	-0.457218	0.021	0.033	0.0467059	C2	MSC-AS1
1.27842e-06	0.684189	0.061	0.02	0.0466675	C4	EPM2A
1.27788e-06	0.113586	0.062	0.084	0.0466476	C2	KCTD6
1.27653e-06	-1.17566	0.01	0.019	0.0465985	C1	STAC
1.27632e-06	0.590649	0.166	0.083	0.0465908	C4	SGO2
1.2737e-06	0.101448	0.069	0.048	0.0464952	C3	ZNF154
1.26752e-06	-0.368054	0.197	0.223	0.0462694	C1	COPG1
1.26543e-06	0.186475	0.133	0.11	0.0461931	C1	TMEM8B
1.26533e-06	0.766278	0.027	0.016	0.0461898	CZ Lining	ARFGEF3
1.26494e-06	0.45948	0.112	0.048	0.0461752	C4	AC244090.1
1.26442e-06	-1.3968	0.01	0.02	0.0461564	CZ Lining	NGF
1.26252e-06	-0.890922	0.115	0.141	0.046087	C3	LRRCC1
1.25995e-06	0.204271	0.062	0.042	0.0459931	C3	PCK2
1.25927e-06	0.317054	0.231	0.125	0.0459685	C4	ARSK
1.25759e-06	0.206461	0.037	0.023	0.0459071	C3	DCUN1D2
1.25549e-06	2.05017	0.024	0.004	0.0458304	C4	TRPV2
1.25414e-06	-0.156539	0.238	0.188	0.0457813	C3	DHX30
1.25369e-06	0.237299	0.106	0.136	0.0457645	C2	PRPF19
1.25254e-06	0.17231	0.092	0.119	0.0457226	C2	ABCC5
1.25192e-06	0.127022	0.092	0.067	0.0457002	C3	ZNF669
1.25158e-06	0.16014	0.106	0.084	0.0456876	C1	DDX11
1.2497e-06	-0.449804	0.116	0.139	0.045619	C1	CLASP1
1.24745e-06	0.291942	0.171	0.144	0.0455371	CZ Lining	CERK
1.24361e-06	-0.363396	0.013	0.024	0.0453966	C2	AC015871.7
1.24347e-06	0.363177	0.02	0.01	0.0453915	C3	SLFN13
1.24169e-06	0.201189	0.949	0.812	0.0453268	C4	TRIR
1.24093e-06	-0.307729	0.009	0.018	0.0452988	C2	AC106881.1
1.23669e-06	1.67659	0.011	0.005	0.0451441	C2	USP18
1.23628e-06	0.35558	0.059	0.044	0.0451291	C1	CTF1
1.23489e-06	0.173388	0.08	0.057	0.0450784	C3	SCG5
1.23339e-06	0.150425	0.308	0.175	0.0450237	C4	USP42
1.23329e-06	-0.743018	0.006	0.015	0.04502	C2	CELF4
1.23116e-06	0.486298	0.105	0.044	0.0449422	C4	NEXMIF
1.22905e-06	-1.38118	0.005	0.012	0.0448651	C1	APOL4
1.22855e-06	1.20083	0.015	0.008	0.0448468	C1	CPA1
1.22842e-06	0.467162	0.018	0.009	0.0448421	C3	CD8B2
1.22833e-06	0.696689	0.021	0.011	0.0448389	C3	BMPR1B-DT
1.2257e-06	0.470732	0.023	0.012	0.0447431	C3	PTPN6
1.22562e-06	1.10895	0.016	0.009	0.0447402	C1	AC015909.3
1.22536e-06	-1.32093	0.009	0.018	0.0447304	C1	ARMC4
1.22465e-06	-0.254638	0.344	0.372	0.0447047	C1	CWC15
1.22413e-06	0.359075	0.051	0.035	0.0446856	CZ Lining	SHC2
1.22337e-06	-0.171536	0.279	0.221	0.044658	C3	LETMD1
1.22327e-06	-0.358513	0.194	0.22	0.0446542	C1	NUMBL
1.2229e-06	-1.74918	0.011	0.025	0.0446408	C3	HMX3
1.2224e-06	0.426999	0.081	0.062	0.0446226	CZ Lining	CAPN15
1.21763e-06	1.22775	0.034	0.023	0.0444482	C2	TLR5
1.21187e-06	0.402895	0.04	0.027	0.0442381	CZ Lining	WDCP
1.21129e-06	-0.178446	0.431	0.457	0.0442171	CZ Lining	SRSF1
1.21098e-06	0.188993	0.215	0.269	0.0442055	C2	HIBCH
1.20882e-06	-0.659632	0.036	0.051	0.0441266	C1	EXTL3
1.20641e-06	-2.6078	0.054	0.15	0.0440388	C4	FAM110B
1.20578e-06	0.201614	0.211	0.18	0.0440159	CZ Lining	CYB5B
1.20514e-06	0.236881	0.157	0.197	0.0439925	C2	MEX3B
1.20411e-06	-1.51252	0.008	0.021	0.0439549	C3	ZNF681
1.2032e-06	0.130828	0.384	0.349	0.0439216	C1	AUTS2
1.20316e-06	1.39588	0.01	0.004	0.04392	CZ Lining	KCNA2
1.20307e-06	0.921457	0.605	0.603	0.043917	CZ Lining	HBG2
1.20067e-06	1.76385	0.017	0.002	0.0438291	C4	AC022098.4
1.19969e-06	-0.541793	0.009	0.018	0.0437934	C2	LINC01140
1.19471e-06	0.21834	0.093	0.121	0.0436117	C2	MBD1
1.19361e-06	0.385428	0.064	0.047	0.0435717	CZ Lining	VANGL2
1.1926e-06	0.130039	0.453	0.414	0.0435347	CZ Lining	PHIP
1.19231e-06	0.178781	0.18	0.151	0.0435242	CZ Lining	UCHL5
1.19136e-06	0.211622	0.048	0.031	0.0434893	C3	NLK
1.19125e-06	-1.56024	0.025	0.042	0.0434855	C3	STRADB
1.19107e-06	0.114127	0.29	0.252	0.043479	CZ Lining	GNPTG
1.19058e-06	-0.128041	0.021	0.034	0.0434609	C2	SMYD5
1.19028e-06	0.303027	0.111	0.09	0.04345	C1	EFCAB2
1.18993e-06	0.181439	0.729	0.48	0.0434373	C4	ECH1
1.1893e-06	0.241491	0.159	0.076	0.0434143	C4	ARRDC2
1.18925e-06	0.236282	0.532	0.338	0.0434126	C4	SERPINB6
1.18853e-06	0.150189	0.269	0.234	0.0433861	CZ Lining	UBE2G2
1.18628e-06	-0.256315	0.405	0.425	0.043304	C1	CERS2
1.18355e-06	0.103477	0.349	0.201	0.0432043	C4	UPF3B
1.18203e-06	0.180157	0.081	0.061	0.0431487	CZ Lining	VANGL1
1.18195e-06	-0.287939	0.295	0.323	0.0431458	C1	PIN4
1.17961e-06	0.297337	0.121	0.099	0.0430604	C1	PPIL1
1.17925e-06	0.164044	0.329	0.19	0.0430475	C4	POM121C
1.17712e-06	-1.15546	0.051	0.073	0.0429696	C3	GEMIN6
1.17483e-06	-0.774782	0.009	0.018	0.0428859	CZ Lining	AP001527.2
1.1728e-06	-0.658041	0.216	0.241	0.042812	C3	TGFB3
1.17279e-06	-0.253882	0.033	0.048	0.0428115	C2	TNFAIP2
1.17132e-06	0.154578	0.046	0.065	0.0427577	C2	MCAT
1.17061e-06	0.354578	0.109	0.087	0.042732	CZ Lining	GATD3A
1.16932e-06	-0.250757	0.349	0.194	0.042685	C4	ANGPTL2
1.16795e-06	-1.31812	0.007	0.015	0.042635	C1	CAMK2A
1.16751e-06	0.590708	0.108	0.046	0.0426189	C4	IPO4
1.1655e-06	0.273696	0.119	0.097	0.0425453	C1	MYO1E
1.16402e-06	-0.400749	0.091	0.113	0.0424912	C1	PROS1
1.16396e-06	-0.36997	0.096	0.119	0.0424891	C1	SERPINB1
1.16394e-06	0.553646	0.193	0.099	0.0424886	C4	MFSD12
1.16266e-06	0.234716	0.114	0.092	0.0424417	C1	DIS3L2
1.16265e-06	1.06165	0.054	0.017	0.0424413	C4	ACADL
1.16185e-06	0.196816	0.58	0.363	0.042412	C4	SCPEP1
1.1615e-06	0.244571	0.116	0.094	0.0423994	C1	RBM41
1.15931e-06	-1.13851	0.005	0.014	0.0423194	CZ Lining	ARSE
1.1586e-06	0.109773	0.39	0.224	0.0422934	C4	CYP20A1
1.15803e-06	-0.1247	0.977	0.954	0.0422727	C3	SUMO2
1.15696e-06	1.00765	0.021	0.012	0.0422337	CZ Lining	B3GALT1
1.1539e-06	0.129932	1	1	0.0421221	C4	RPS18
1.15372e-06	1.5984	0.034	0.008	0.0421156	C4	AHSP
1.15201e-06	1.80601	0.02	0.003	0.0420531	C4	TRIM58
1.15037e-06	-0.713504	0.231	0.252	0.0419931	C3	SUPT20H
1.1495e-06	-0.616665	0.086	0.107	0.0419612	C1	CLIC3
1.14919e-06	0.534828	0.075	0.027	0.0419499	C4	AP5B1
1.14594e-06	0.20116	0.153	0.072	0.0418313	C4	SP2
1.14208e-06	0.525577	0.068	0.047	0.0416905	C3	AC005224.2
1.14142e-06	0.426577	0.247	0.138	0.0416663	C4	BEX1
1.14006e-06	-0.385964	0.067	0.089	0.0416166	CZ Lining	ENTPD2
1.13967e-06	0.342033	0.034	0.022	0.0416025	C1	HIST4H4
1.13921e-06	0.198772	0.824	0.608	0.0415856	C4	TIMM13
1.13753e-06	-0.530904	0.362	0.369	0.0415244	C3	CFAP97
1.13705e-06	-1.51596	0.013	0.028	0.0415067	C3	AC105046.1
1.13481e-06	0.665468	0.031	0.02	0.0414252	C1	RSKR
1.13311e-06	1.33029	0.031	0.007	0.0413629	C4	ZBTB8B
1.13291e-06	-0.114732	0.341	0.272	0.0413556	C3	IDH3B
1.13057e-06	0.782473	0.027	0.017	0.0412704	C1	TTTY14
1.12905e-06	-0.356582	0.009	0.019	0.0412148	C2	HYAL3
1.12775e-06	0.140209	0.671	0.413	0.0411674	C4	TMEM147
1.12579e-06	0.481305	0.028	0.017	0.0410959	C1	RIMS1
1.12514e-06	-0.261248	0.263	0.294	0.0410721	C1	IFNGR1
1.12352e-06	-0.303982	0.086	0.11	0.0410129	CZ Lining	SV2A
1.12322e-06	0.726162	0.018	0.01	0.0410021	C1	TRIM14
1.12298e-06	-0.143741	0.007	0.016	0.0409933	C2	FAM71F2
1.12032e-06	0.241987	0.038	0.023	0.0408961	C3	WIPF3
1.1192e-06	0.719115	0.015	0.008	0.0408552	CZ Lining	PCDHB3
1.11849e-06	0.510944	0.031	0.019	0.0408294	CZ Lining	PNPO
1.11828e-06	-0.238692	0.221	0.252	0.0408219	CZ Lining	PSMG1
1.11817e-06	-0.376761	0.161	0.188	0.0408177	CZ Lining	MCM3
1.11802e-06	0.301236	0.1	0.08	0.0408121	C1	CENPQ
1.11389e-06	0.153945	0.068	0.091	0.0406615	C2	MYO5A
1.1137e-06	-0.440657	0.007	0.016	0.0406546	C2	GYG2
1.11364e-06	0.192498	0.128	0.105	0.0406523	C1	PM20D2
1.11185e-06	-0.252701	0.372	0.396	0.0405871	C1	SPPL2A
1.11154e-06	0.103281	0.346	0.311	0.0405757	C1	FAM53C
1.1109e-06	-1.18344	0.032	0.051	0.0405524	C3	IGDCC4
1.1092e-06	0.240494	0.041	0.059	0.0404904	C2	AVL9
1.10861e-06	0.165218	0.08	0.106	0.0404688	C2	SNX16
1.10742e-06	0.813929	0.148	0.13	0.0404254	C2	GPR180
1.10505e-06	0.100472	0.271	0.149	0.0403386	C4	CERK
1.10475e-06	-0.820425	0.096	0.123	0.0403276	C3	CEP68
1.10282e-06	1.08573	0.012	0.006	0.0402572	CZ Lining	LINC01748
1.10131e-06	-0.607915	0.008	0.017	0.0402022	C2	AC005726.5
1.09653e-06	0.164433	0.096	0.07	0.0400278	C3	ACOT11
1.09648e-06	-0.362285	0.21	0.237	0.0400258	C1	NAXE
1.09465e-06	-0.368863	0.01	0.019	0.0399591	C2	LRRC2
1.09301e-06	-0.906401	0.016	0.028	0.0398993	CZ Lining	ZNF296
1.09283e-06	0.169728	0.25	0.311	0.0398928	C2	CD276
1.08994e-06	0.134512	0.05	0.07	0.0397873	C2	VWA8
1.08965e-06	0.20936	0.267	0.333	0.0397767	C2	OGA
1.08855e-06	-0.833469	0.034	0.049	0.0397363	C1	OMD
1.08791e-06	0.272392	0.148	0.121	0.0397131	CZ Lining	ZNF609
1.08768e-06	-0.120158	0.036	0.052	0.0397046	C2	AC004148.1
1.08687e-06	-1.11808	0.015	0.027	0.0396751	CZ Lining	PDE3A
1.08108e-06	0.121062	0.275	0.152	0.0394637	C4	BLVRA
1.08107e-06	-3.43233	0.031	0.12	0.0394636	C4	ADCY1
1.08089e-06	0.554266	0.047	0.033	0.0394567	CZ Lining	ZSCAN32
1.08074e-06	-0.359763	0.013	0.024	0.0394513	C2	THAP7-AS1
1.07948e-06	1.42287	0.027	0.005	0.0394053	C4	C6orf52
1.0773e-06	0.107696	0.349	0.199	0.0393256	C4	UBA5
1.07635e-06	-1.93447	0.122	0.224	0.039291	C4	EBF1
1.07603e-06	0.160336	0.14	0.116	0.0392793	C1	BX890604.2
1.07563e-06	0.313294	0.129	0.105	0.0392649	CZ Lining	SRCAP
1.07422e-06	-0.113437	0.8	0.782	0.0392135	C1	SRSF9
1.07281e-06	0.79415	0.02	0.011	0.0391617	CZ Lining	NPL
1.07228e-06	2.53176	0.014	0.002	0.0391427	C4	AL035427.1
1.07034e-06	0.23603	0.095	0.075	0.0390717	C1	DIS3L
1.06978e-06	0.190862	0.086	0.113	0.0390512	C2	CRY2
1.06973e-06	-0.479373	0.069	0.091	0.0390493	CZ Lining	SFXN4
1.06883e-06	0.167804	0.098	0.126	0.0390166	C2	THAP2
1.06864e-06	-1.31862	0.027	0.046	0.0390098	C3	ADCY9
1.06828e-06	-2.30673	0.129	0.232	0.0389966	C4	RGS16
1.06618e-06	0.236715	0.963	0.838	0.0389197	C4	PEBP1
1.06589e-06	0.564197	0.037	0.025	0.0389091	CZ Lining	CCDC30
1.06588e-06	0.173774	0.186	0.094	0.0389089	C4	PMS2
1.06513e-06	-0.111511	0.166	0.079	0.0388815	C4	LIN7B
1.06276e-06	-2.35988	0.058	0.157	0.0387951	C4	HS3ST1
1.06264e-06	0.175347	0.976	0.887	0.0387906	C4	RPL36AL
1.06199e-06	-0.446665	0.094	0.116	0.0387671	C1	LYST
1.05842e-06	-0.129302	0.02	0.033	0.0386367	C2	EVA1C
1.05778e-06	0.200491	0.098	0.076	0.0386131	CZ Lining	USP25
1.05719e-06	-0.449672	0.006	0.014	0.0385915	C2	AL731563.3
1.05581e-06	2.93762	0.014	0.002	0.0385412	C4	AC005759.1
1.05332e-06	-0.532767	0.008	0.018	0.0384502	C2	AC013643.2
1.05178e-06	0.26693	0.123	0.099	0.0383941	CZ Lining	RIPK2
1.05026e-06	-0.799056	0.111	0.138	0.0383388	C3	FAM210B
1.04917e-06	0.169111	0.187	0.16	0.0382989	C1	RNF169
1.04886e-06	0.57364	0.026	0.016	0.0382876	C1	AC009950.1
1.04759e-06	0.177011	0.219	0.187	0.0382411	CZ Lining	KIAA0040
1.04757e-06	0.54586	0.017	0.008	0.0382405	C3	ZSWIM8-AS1
1.04732e-06	-0.94842	0.065	0.086	0.0382313	CZ Lining	AC108134.2
1.04695e-06	0.14553	0.282	0.245	0.0382179	CZ Lining	KIF2A
1.04621e-06	1.30588	0.01	0.004	0.0381909	C1	AC026401.1
1.04575e-06	-0.843168	0.081	0.107	0.038174	C3	ABHD17B
1.04507e-06	-0.243537	0.415	0.441	0.0381492	C1	CSNK1E
1.04136e-06	0.242029	0.207	0.106	0.0380138	C4	TBC1D12
1.04124e-06	-0.725783	0.036	0.051	0.0380093	C1	VPS9D1
1.04123e-06	0.192969	0.171	0.142	0.0380091	CZ Lining	ZNF506
1.04053e-06	-3.66297	0.002	0.01	0.0379837	C3	ALPL
1.03764e-06	0.125503	0.247	0.21	0.0378779	CZ Lining	MSRB2
1.03656e-06	-0.214439	0.022	0.035	0.0378387	C2	AL592295.5
1.03562e-06	0.225848	0.138	0.112	0.0378041	CZ Lining	THAP2
1.03472e-06	0.335118	0.081	0.061	0.0377715	CZ Lining	ELAC2
1.0333e-06	0.162246	0.15	0.125	0.0377195	C1	PCBP1-AS1
1.03146e-06	-0.155892	0.236	0.186	0.0376525	C3	PAN3
1.02963e-06	0.249618	0.13	0.108	0.0375856	C1	RGPD5
1.02961e-06	0.289977	0.114	0.147	0.037585	C2	ADPRHL2
1.02771e-06	-1.7673	0.005	0.013	0.0375154	CZ Lining	CDKL2
1.02348e-06	-0.352885	0.949	0.883	0.037361	C4	NAP1L1
1.02306e-06	0.162033	0.167	0.137	0.037346	CZ Lining	SMG6
1.01836e-06	-0.922303	0.024	0.038	0.0371743	CZ Lining	HIST1H2BH
1.01836e-06	0.202905	0.04	0.058	0.0371742	C2	HIST2H2BE
1.01717e-06	1.2623	0.037	0.025	0.0371307	C2	LY6G6D
1.01557e-06	-1.4346	0.007	0.016	0.0370723	C1	BDNF
1.01544e-06	0.187018	0.234	0.2	0.0370677	CZ Lining	CNP
1.01463e-06	0.131906	0.283	0.245	0.037038	CZ Lining	STT3A
1.01321e-06	0.139587	0.417	0.247	0.0369861	C4	AHCY
1.01276e-06	-0.322252	0.69	0.646	0.0369698	C3	C1orf122
1.01174e-06	0.170615	0.193	0.165	0.0369326	C1	CYLD
1.01138e-06	-0.89526	0.088	0.114	0.0369192	C3	MARF1
1.00753e-06	-2.64831	0.142	0.242	0.0367791	C4	ADIRF
1.00693e-06	0.20462	0.21	0.178	0.0367571	CZ Lining	RABGAP1
1.0053e-06	0.648328	0.033	0.022	0.0366975	C1	WNT2B
1.00509e-06	0.239489	0.088	0.116	0.0366897	C2	SLC35B4
1.00503e-06	-1.29655	0.01	0.021	0.0366877	CZ Lining	CARNS1
1.00309e-06	0.36633	0.083	0.065	0.0366169	C1	ZNF689
9.99933e-07	1.31541	0.02	0.011	0.0365016	C2	FAM133A
9.95681e-07	-2.47179	0.003	0.013	0.0363463	C3	GBP1
9.95446e-07	0.171449	0.063	0.086	0.0363378	C2	LINC00476
9.94075e-07	0.200777	0.153	0.193	0.0362877	C2	TMEM216
9.93673e-07	-0.440333	0.16	0.185	0.036273	C1	SH3D19
9.92863e-07	-0.103987	0.022	0.035	0.0362435	C2	RHOF
9.91466e-07	0.258444	0.142	0.116	0.0361925	CZ Lining	ZNF362
9.90801e-07	0.24508	0.173	0.085	0.0361682	C4	SBF1
9.90242e-07	1.26331	0.031	0.007	0.0361478	C4	ADCY5
9.88909e-07	0.153241	0.18	0.088	0.0360991	C4	NDUFAF5
9.88344e-07	0.247842	0.054	0.038	0.0360785	CZ Lining	MAP6
9.87275e-07	0.134054	0.258	0.222	0.0360395	CZ Lining	NAGK
9.84449e-07	-0.28005	0.73	0.675	0.0359363	C3	CBX3
9.84166e-07	-0.6224	0.024	0.038	0.035926	C1	MFSD5
9.80894e-07	0.251512	0.106	0.138	0.0358065	C2	KLHL7
9.80825e-07	0.33831	0.083	0.11	0.035804	C2	TSPAN14
9.79593e-07	0.800505	0.034	0.021	0.0357591	CZ Lining	TMEM200A
9.78598e-07	0.250404	0.167	0.139	0.0357227	CZ Lining	TTC33
9.78161e-07	0.226093	0.298	0.17	0.0357068	C4	ETFRF1
9.77193e-07	-0.1243	0.325	0.262	0.0356715	C3	FAM200B
9.74904e-07	0.194617	0.742	0.487	0.0355879	C4	ALYREF
9.74721e-07	1.41538	0.02	0.011	0.0355812	C2	PPFIA2
9.72506e-07	0.408211	0.048	0.031	0.0355004	C3	MICALL2
9.71511e-07	-0.275389	0.219	0.248	0.035464	C1	VAMP3
9.71221e-07	0.345206	0.142	0.066	0.0354534	C4	MEMO1
9.7017e-07	0.133438	0.179	0.147	0.0354151	CZ Lining	MLH3
9.66309e-07	-1.09553	0.006	0.015	0.0352742	CZ Lining	LYPD3
9.66099e-07	-0.779478	0.017	0.028	0.0352665	C1	DLL1
9.65574e-07	0.21786	0.222	0.189	0.0352473	CZ Lining	STX12
9.64803e-07	0.200752	0.099	0.129	0.0352192	C2	GTF2H4
9.63542e-07	-0.467755	0.418	0.414	0.0351731	C3	XPO1
9.6319e-07	0.287615	0.193	0.243	0.0351603	C2	CLN5
9.5661e-07	-0.550657	0.06	0.081	0.0349201	CZ Lining	CAP2
9.5604e-07	0.914461	0.016	0.007	0.0348993	C3	AC005072.1
9.55989e-07	0.443468	0.149	0.071	0.0348974	C4	CREB3L4
9.5366e-07	0.21687	0.152	0.124	0.0348124	CZ Lining	VCPIP1
9.51225e-07	-0.879901	0.004	0.011	0.0347235	C2	S100A14
9.50913e-07	0.354609	0.077	0.058	0.0347121	CZ Lining	DUSP16
9.48463e-07	0.145658	0.08	0.106	0.0346227	C2	PAQR7
9.48402e-07	0.454905	0.06	0.043	0.0346205	CZ Lining	ZNF746
9.47304e-07	-0.70318	0.213	0.236	0.0345804	C3	AIG1
9.46246e-07	-0.11254	0.255	0.203	0.0345418	C3	OSBPL9
9.45782e-07	0.262921	0.122	0.053	0.0345248	C4	AC025164.1
9.45598e-07	-0.534374	0.037	0.054	0.0345181	CZ Lining	TESK2
9.44291e-07	0.266918	0.181	0.229	0.0344704	C2	MALSU1
9.43422e-07	0.144217	0.128	0.102	0.0344387	CZ Lining	TEX261
9.42544e-07	0.246115	0.187	0.161	0.0344066	C1	PLEKHO2
9.40052e-07	0.340947	0.081	0.061	0.0343156	CZ Lining	ATG2A
9.39847e-07	0.197309	0.139	0.115	0.0343082	C1	JARID2
9.37992e-07	-3.65765	0.017	0.103	0.0342405	C4	PDE3B
9.35368e-07	0.583851	0.018	0.009	0.0341447	C3	HLA-DMA
9.35098e-07	0.122136	0.247	0.215	0.0341348	C1	SCAMP1
9.34571e-07	-1.32507	0.052	0.075	0.0341156	C3	GAL
9.33878e-07	0.240895	0.045	0.029	0.0340903	C3	ZNF16
9.32824e-07	-0.278411	0.012	0.022	0.0340518	C2	C1QTNF1
9.32562e-07	-0.251864	0.018	0.03	0.0340422	C2	SLC22A18
9.29333e-07	-0.12985	0.016	0.028	0.0339244	C2	ATXN7L2
9.2705e-07	-2.47778	0.051	0.149	0.033841	C4	ADAM9
9.27037e-07	-2.85642	0.006	0.018	0.0338406	C3	FREM2
9.26524e-07	0.230004	0.173	0.144	0.0338218	CZ Lining	CCDC130
9.26524e-07	-1.13454	0.005	0.013	0.0338218	C2	ESR2
9.26145e-07	0.176085	0.281	0.351	0.033808	C2	CCNL2
9.25486e-07	0.28495	0.063	0.043	0.0337839	C3	CD3EAP
9.24393e-07	0.739453	0.119	0.052	0.033744	C4	HIST2H2AA4
9.2376e-07	0.203582	0.161	0.203	0.0337209	C2	MYOF
9.233e-07	-2.09819	0.004	0.011	0.0337042	C1	LPL
9.22737e-07	0.157749	0.25	0.214	0.0336836	CZ Lining	PDCL
9.21503e-07	0.611625	0.025	0.015	0.0336386	C1	CAPN12
9.20523e-07	-0.417268	0.147	0.173	0.0336028	C1	NKIRAS2
9.19692e-07	0.279026	0.077	0.102	0.0335724	C2	INTS8
9.19173e-07	0.107156	0.037	0.054	0.0335535	C2	SARM1
9.18245e-07	0.697554	0.028	0.015	0.0335196	C3	EGFLAM
9.18002e-07	0.379433	0.142	0.066	0.0335107	C4	LRCH2
9.168e-07	-0.214264	0.52	0.535	0.0334669	C1	AP3S1
9.15972e-07	0.156641	0.265	0.229	0.0334366	CZ Lining	ICE1
9.15416e-07	-0.415834	0.1	0.123	0.0334163	C1	CNPPD1
9.15278e-07	1.5084	0.027	0.005	0.0334113	C4	C14orf39
9.15206e-07	-0.874182	0.018	0.03	0.0334087	CZ Lining	AC008149.2
9.14826e-07	0.363656	0.032	0.02	0.0333948	CZ Lining	GPR176
9.14429e-07	0.114445	0.447	0.404	0.0333803	CZ Lining	RBM5
9.13937e-07	0.176133	0.593	0.372	0.0333623	C4	HAT1
9.13405e-07	0.172249	0.143	0.181	0.0333429	C2	MTA3
9.10813e-07	-1.51649	0.023	0.041	0.0332483	C3	USP21
9.10536e-07	0.78635	0.02	0.01	0.0332382	C3	VAMP8
9.09562e-07	-1.15804	0.012	0.022	0.0332027	C1	RNF182
9.0804e-07	0.45619	0.094	0.073	0.0331471	CZ Lining	LDB1
9.07436e-07	-1.90533	0.029	0.048	0.0331251	C3	NETO2
9.05466e-07	-0.940142	0.004	0.011	0.0330531	C1	PCBP3
9.03254e-07	0.190515	0.314	0.276	0.0329724	CZ Lining	CRIM1
9.02282e-07	0.208311	0.065	0.045	0.0329369	C3	PPCDC
9.01585e-07	1.63696	0.027	0.005	0.0329115	C4	WNT5A-AS1
9.01475e-07	0.260896	0.069	0.051	0.0329074	CZ Lining	C20orf194
9.01144e-07	-1.37962	0.008	0.017	0.0328954	C1	SLC22A4
8.99891e-07	0.140738	0.161	0.135	0.0328496	C1	BTN2A1
8.99123e-07	0.160124	0.047	0.066	0.0328216	C2	SRC
8.98837e-07	0.460048	0.057	0.04	0.0328112	CZ Lining	VPS11
8.988e-07	0.596355	0.031	0.019	0.0328098	CZ Lining	AC040970.1
8.97088e-07	-0.300167	0.263	0.288	0.0327473	C1	TRIB1
8.9671e-07	0.38808	0.108	0.045	0.0327335	C4	ARSG
8.96459e-07	0.253429	0.187	0.157	0.0327243	CZ Lining	SETD3
8.96266e-07	0.985028	0.056	0.042	0.0327173	C2	ADAMTS12
8.95647e-07	1.6204	0.034	0.008	0.0326947	C4	STKLD1
8.95027e-07	0.268204	0.095	0.075	0.0326721	C1	NFKBID
8.92649e-07	0.980197	0.054	0.016	0.0325853	C4	ZNF784
8.91233e-07	0.249352	0.146	0.067	0.0325336	C4	MED7
8.90367e-07	-0.435271	0.074	0.096	0.032502	CZ Lining	CCL28
8.89965e-07	0.258311	0.129	0.057	0.0324873	C4	SHROOM3
8.88651e-07	-0.153097	0.658	0.671	0.0324393	CZ Lining	LMAN1
8.88411e-07	0.48911	0.064	0.021	0.0324306	C4	AC010618.3
8.88382e-07	-0.189328	0.475	0.499	0.0324295	C1	MANF
8.86524e-07	0.519487	0.027	0.017	0.0323617	CZ Lining	ZNF555
8.84966e-07	-1.38826	0.009	0.023	0.0323048	C3	KIAA1671
8.8172e-07	1.18039	0.012	0.005	0.0321863	C3	LHFPL4
8.79924e-07	0.210004	0.176	0.146	0.0321207	CZ Lining	NHLRC3
8.79768e-07	0.33008	0.074	0.055	0.032115	CZ Lining	INPP5E
8.78581e-07	0.265516	0.207	0.107	0.0320717	C4	SATB1
8.77594e-07	0.487723	0.051	0.036	0.0320357	CZ Lining	STRADB
8.76884e-07	0.225812	0.175	0.146	0.0320098	CZ Lining	ZC3H4
8.76489e-07	-0.324082	0.179	0.207	0.0319954	C1	MOB2
8.75851e-07	0.134202	0.042	0.061	0.0319721	C2	SAAL1
8.75719e-07	0.384949	0.083	0.063	0.0319672	CZ Lining	TMLHE
8.74615e-07	-0.23483	0.412	0.435	0.031927	C1	SNF8
8.74204e-07	-0.365827	0.111	0.136	0.031912	C1	CYB561D2
8.72773e-07	0.208804	0.144	0.117	0.0318597	CZ Lining	AP3S2
8.7148e-07	-0.518248	0.108	0.133	0.0318125	CZ Lining	GIHCG
8.71219e-07	0.10396	0.071	0.094	0.031803	C2	EXOG
8.69984e-07	0.242771	0.475	0.294	0.0317579	C4	RASSF1
8.69688e-07	0.187863	0.447	0.273	0.0317471	C4	TPGS2
8.69643e-07	2.23819	0.02	0.003	0.0317455	C4	AC136604.3
8.68314e-07	-1.12312	0.005	0.014	0.0316969	CZ Lining	RAC2
8.67338e-07	0.226705	0.121	0.155	0.0316613	C2	MLX
8.66847e-07	0.319103	0.431	0.257	0.0316434	C4	RRP15
8.66654e-07	-0.403972	0.123	0.147	0.0316363	C1	HGS
8.6564e-07	0.1304	0.159	0.075	0.0315993	C4	ATPAF2
8.65572e-07	-0.762354	0.134	0.162	0.0315969	C3	LCOR
8.65127e-07	0.348958	0.069	0.05	0.0315806	CZ Lining	SCRN3
8.63195e-07	2.28049	0.017	0.002	0.0315101	C4	ANO3
8.62442e-07	0.141114	0.091	0.066	0.0314826	C3	AL022311.1
8.61977e-07	0.836436	0.014	0.007	0.0314656	C1	CA14
8.61918e-07	-0.326664	0.121	0.146	0.0314634	C1	MAFK
8.61469e-07	-0.322026	0.086	0.111	0.0314471	C2	CD83
8.59879e-07	0.17208	0.105	0.136	0.031389	C2	INIP
8.57758e-07	0.174756	0.259	0.223	0.0313116	CZ Lining	VPS4A
8.55695e-07	-0.289716	0.303	0.331	0.0312363	CZ Lining	DNAJC2
8.53586e-07	0.232717	0.198	0.249	0.0311593	C2	HIST3H2A
8.51588e-07	0.275944	0.135	0.11	0.0310864	CZ Lining	ZNF263
8.50657e-07	0.224074	0.186	0.093	0.0310524	C4	POLR3H
8.50306e-07	0.456791	0.052	0.037	0.0310396	CZ Lining	TRMT12
8.49925e-07	0.921701	0.054	0.016	0.0310257	C4	RAET1L
8.49836e-07	0.13804	0.262	0.23	0.0310224	C1	ZBED5
8.49607e-07	-0.273212	0.186	0.215	0.0310141	C1	TIMM44
8.4841e-07	0.333505	0.231	0.124	0.0309703	C4	APAF1
8.47203e-07	0.274031	0.049	0.035	0.0309263	C1	DDX60
8.46887e-07	0.805098	0.02	0.011	0.0309148	C1	PRRG2
8.46471e-07	0.678842	0.098	0.04	0.0308996	C4	SHCBP1
8.4555e-07	0.16677	0.033	0.05	0.0308659	C2	FZD6
8.42718e-07	-0.147828	0.163	0.196	0.0307626	CZ Lining	MTUS1
8.41492e-07	0.141864	0.184	0.156	0.0307178	C1	KCTD3
8.41384e-07	0.128842	0.176	0.086	0.0307139	C4	EIF1AD
8.41168e-07	-0.182475	0.029	0.044	0.030706	C2	SBK1
8.39731e-07	0.152982	0.345	0.306	0.0306535	CZ Lining	GNB4
8.39534e-07	0.116307	0.06	0.083	0.0306464	C2	ATPAF2
8.38953e-07	0.233169	0.685	0.455	0.0306251	C4	CCT7
8.38921e-07	0.149954	0.043	0.061	0.030624	C2	GGA3
8.38328e-07	0.222814	0.113	0.089	0.0306023	CZ Lining	INTS8
8.37044e-07	0.157253	0.708	0.451	0.0305555	C4	PSMD12
8.34506e-07	0.118271	0.26	0.228	0.0304628	C1	SMO
8.34298e-07	0.774811	0.029	0.018	0.0304552	C1	PROK2
8.31689e-07	0.351252	0.087	0.066	0.03036	CZ Lining	MMS19
8.31163e-07	-0.587455	0.032	0.048	0.0303408	CZ Lining	PBX4
8.29459e-07	0.717118	0.03	0.019	0.0302786	CZ Lining	ZNF627
8.29207e-07	-0.333272	0.108	0.079	0.0302694	C3	CNN2
8.28473e-07	-0.134244	0.017	0.03	0.0302426	C2	FGF14-AS2
8.26587e-07	0.406138	0.098	0.039	0.0301737	C4	MBLAC1
8.26291e-07	-0.540637	0.008	0.017	0.0301629	C2	PDE4A
8.25383e-07	0.642237	0.102	0.042	0.0301298	C4	AC093849.2
8.23458e-07	0.179987	0.145	0.183	0.0300595	C2	UNC119
8.23006e-07	0.193982	0.219	0.187	0.030043	CZ Lining	STK4
8.22866e-07	-0.336209	0.181	0.21	0.0300379	CZ Lining	RIOK1
8.22708e-07	-0.495656	0.064	0.084	0.0300321	C1	FAM122A
8.2206e-07	0.213371	0.231	0.203	0.0300085	C1	TP53TG1
8.21811e-07	0.122738	0.603	0.377	0.0299994	C4	SPART
8.21723e-07	-0.344977	0.186	0.214	0.0299962	C1	ILKAP
8.21623e-07	0.219619	0.854	0.63	0.0299925	C4	P4HA1
8.21488e-07	0.266142	0.117	0.092	0.0299876	CZ Lining	PEX1
8.18741e-07	0.259283	0.356	0.207	0.0298873	C4	WDR6
8.18316e-07	0.714299	0.018	0.01	0.0298718	CZ Lining	TCEANC
8.17437e-07	0.990098	0.012	0.006	0.0298397	CZ Lining	F2RL2
8.16911e-07	0.267966	0.595	0.653	0.0298205	C2	NDUFB1
8.15643e-07	-0.346122	0.126	0.151	0.0297742	C1	TIMM50
8.15382e-07	0.137467	0.335	0.418	0.0297647	C2	TMEM256
8.15071e-07	0.310788	0.039	0.023	0.0297534	C3	C19orf33
8.12527e-07	-0.263089	0.983	0.963	0.0296605	C4	RPL38
8.12132e-07	0.176277	0.336	0.191	0.0296461	C4	ULBP2
8.09441e-07	0.703809	0.013	0.006	0.0295478	CZ Lining	FBXL8
8.08037e-07	-0.697404	0.1	0.128	0.0294966	C3	PSMB8
8.01699e-07	-0.652638	0.006	0.015	0.0292652	C2	RUSC1-AS1
8.0157e-07	0.250355	0.226	0.287	0.0292605	C2	PGM1
8.00892e-07	0.143865	0.092	0.12	0.0292358	C2	SRD5A3
7.99777e-07	0.23041	0.166	0.08	0.029195	C4	CLN6
7.98771e-07	0.394813	0.302	0.173	0.0291583	C4	PGP
7.98051e-07	0.386519	0.053	0.037	0.029132	CZ Lining	APBB3
7.97769e-07	0.238715	0.06	0.082	0.0291218	C2	ZBTB17
7.97486e-07	0.325299	0.166	0.08	0.0291114	C4	TECPR2
7.97478e-07	-0.463224	0.085	0.106	0.0291111	C1	TBC1D2B
7.97416e-07	0.267723	0.08	0.06	0.0291089	CZ Lining	PIGN
7.97312e-07	0.204674	0.088	0.067	0.0291051	CZ Lining	MDC1
7.95439e-07	0.190976	0.063	0.043	0.0290367	C3	VPS37C
7.94967e-07	0.579126	0.029	0.018	0.0290195	CZ Lining	AL450326.1
7.94153e-07	0.453746	0.062	0.045	0.0289898	CZ Lining	CCDC159
7.93898e-07	0.147072	0.054	0.075	0.0289805	C2	PTPN21
7.92398e-07	-0.31211	0.156	0.183	0.0289257	C1	MACO1
7.91723e-07	0.229212	0.174	0.145	0.0289011	CZ Lining	ZNFX1
7.91006e-07	-0.792762	0.097	0.124	0.0288749	C3	DVL1
7.90493e-07	-0.440627	0.176	0.201	0.0288562	C1	ACOT9
7.90434e-07	0.788148	0.021	0.012	0.028854	CZ Lining	AL049840.4
7.9038e-07	1.32755	0.015	0.008	0.028852	C1	CD8B2
7.89451e-07	0.124164	1	0.999	0.0288181	C4	RPL3
7.88127e-07	0.231523	0.12	0.096	0.0287698	CZ Lining	PEX19
7.87898e-07	-1.70715	0.292	0.366	0.0287614	C4	LOXL1
7.85593e-07	0.242897	0.136	0.061	0.0286773	C4	EIPR1
7.82668e-07	0.755886	0.054	0.016	0.0285705	C4	AC022506.2
7.8225e-07	0.233737	0.075	0.101	0.0285553	C2	VAMP4
7.80868e-07	0.657995	0.022	0.013	0.0285048	C1	TRIM34
7.7901e-07	0.695165	0.022	0.012	0.028437	CZ Lining	BLOC1S3
7.78381e-07	0.243042	0.097	0.075	0.028414	CZ Lining	STRADA
7.77735e-07	-0.539029	0.067	0.089	0.0283904	CZ Lining	VRK1
7.7669e-07	0.12645	0.341	0.426	0.0283523	C2	CTSL
7.75104e-07	-0.434454	0.053	0.071	0.0282944	C1	CEP170B
7.74944e-07	0.186756	0.094	0.122	0.0282886	C2	DNAJC17
7.74716e-07	0.216396	0.061	0.084	0.0282802	C2	LSS
7.74355e-07	0.355928	0.146	0.067	0.028267	C4	PDE8A
7.72556e-07	0.160803	0.165	0.137	0.0282014	CZ Lining	NEPRO
7.72199e-07	0.149537	0.103	0.133	0.0281884	C2	HIRIP3
7.71591e-07	-1.90123	0.005	0.013	0.0281662	CZ Lining	DIPK1C
7.71342e-07	-0.631551	0.275	0.292	0.0281571	C3	TCF12
7.71034e-07	-0.600501	0.006	0.014	0.0281458	C2	AL445223.1
7.69929e-07	0.380594	0.139	0.063	0.0281055	C4	SPOCK1
7.699e-07	-0.547933	0.054	0.074	0.0281044	CZ Lining	TBC1D4
7.65528e-07	-0.313199	0.647	0.598	0.0279448	C3	ATP5MC1
7.65406e-07	0.14271	0.26	0.229	0.0279404	C1	MIA2
7.63999e-07	0.129426	0.4	0.501	0.027889	C2	POLR2F
7.63781e-07	0.646097	0.224	0.117	0.0278811	C4	TERF2
7.63207e-07	-0.872036	0.065	0.089	0.0278601	C3	C5orf56
7.63182e-07	0.218727	0.678	0.464	0.0278592	C4	DUSP2
7.61338e-07	-0.424223	0.168	0.195	0.0277919	C1	CYTOR
7.61091e-07	0.172533	0.997	0.991	0.0277829	C4	SERF2
7.57695e-07	-0.576341	0.047	0.064	0.0276589	C1	SLC49A3
7.56307e-07	0.164777	0.98	0.852	0.0276082	C4	SNHG8
7.55395e-07	-1.67934	0.011	0.025	0.0275749	C3	ARVCF
7.55212e-07	1.9607	0.011	0.005	0.0275683	C2	PHYHIPL
7.5477e-07	0.136862	0.031	0.047	0.0275521	C2	ZNF350
7.54733e-07	0.202259	0.186	0.092	0.0275508	C4	ZNF880
7.54042e-07	0.192818	0.113	0.146	0.0275255	C2	ADCY3
7.53483e-07	-0.696523	0.247	0.266	0.0275051	C3	BLVRB
7.52439e-07	-2.2193	0.004	0.015	0.027467	C3	KIAA0408
7.51657e-07	0.582481	0.066	0.046	0.0274385	C3	SPC25
7.4978e-07	0.38506	0.038	0.025	0.02737	C1	HIST1H3H
7.48755e-07	-0.554391	0.258	0.28	0.0273326	CZ Lining	DPT
7.48433e-07	0.199492	0.277	0.242	0.0273208	CZ Lining	PTPN11
7.48225e-07	0.13502	0.224	0.279	0.0273132	C2	MAD2L2
7.4778e-07	-0.386123	0.012	0.022	0.027297	C2	MFSD13A
7.47147e-07	-1.32697	0.006	0.015	0.0272739	CZ Lining	DHDH
7.46556e-07	0.122914	0.1	0.129	0.0272523	C2	ERO1A
7.46101e-07	-0.297127	0.241	0.27	0.0272357	C1	CLPTM1
7.44875e-07	0.641515	0.142	0.066	0.0271909	C4	HAUS8
7.44709e-07	-0.907581	0.102	0.129	0.0271848	C3	MEDAG
7.44475e-07	0.112278	0.092	0.066	0.0271763	C3	AC087190.1
7.44301e-07	0.149893	0.078	0.104	0.0271699	C2	DHRS1
7.429e-07	0.193066	0.085	0.061	0.0271188	C3	BRCA2
7.40675e-07	0.209806	0.165	0.136	0.0270376	CZ Lining	BCKDHA
7.40673e-07	0.212351	0.144	0.116	0.0270375	CZ Lining	BAP1
7.40551e-07	-1.52465	0.237	0.332	0.0270331	C4	LOX
7.39641e-07	0.105418	0.057	0.037	0.0269998	C3	CLCN2
7.3939e-07	0.146541	0.18	0.088	0.0269907	C4	PHKG1
7.39246e-07	0.164743	0.293	0.366	0.0269854	C2	MIA3
7.39011e-07	-0.320823	0.126	0.152	0.0269768	C1	EXOSC3
7.36254e-07	0.117164	0.241	0.208	0.0268762	C1	DCP2
7.36158e-07	-1.3941	0.4	0.435	0.0268727	C4	ROBO1
7.34827e-07	-0.85084	0.046	0.068	0.0268241	C3	BTN3A2
7.34601e-07	0.953818	0.051	0.015	0.0268159	C4	DLGAP2
7.34399e-07	-2.88647	0.004	0.014	0.0268085	C3	RGPD4
7.34038e-07	0.232418	0.179	0.152	0.0267953	C1	IDH1
7.33786e-07	1.12026	0.078	0.028	0.0267861	C4	MYLPF
7.33775e-07	-1.13633	0.03	0.049	0.0267857	C3	HOXD8
7.33429e-07	-1.48197	0.013	0.027	0.0267731	C3	CATSPERG
7.31603e-07	0.725709	0.019	0.011	0.0267064	C1	AC026329.1
7.31393e-07	0.222491	0.141	0.18	0.0266988	C2	EFHC1
7.31284e-07	-0.334138	0.105	0.131	0.0266948	CZ Lining	ODF2
7.31101e-07	-0.472151	0.042	0.06	0.0266881	CZ Lining	TCF19
7.30638e-07	-0.490883	0.03	0.045	0.0266712	C1	TMEM265
7.30415e-07	0.255758	0.113	0.089	0.0266631	CZ Lining	ZNF143
7.28756e-07	0.246818	0.123	0.1	0.0266025	C1	METTL17
7.26891e-07	-2.01591	0.008	0.02	0.0265344	C3	CCNJL
7.26656e-07	-0.248978	0.018	0.031	0.0265258	C2	INTS6-AS1
7.24635e-07	0.206851	0.063	0.086	0.0264521	C2	TRPC1
7.23243e-07	-0.923748	0.076	0.102	0.0264013	C3	RCCD1
7.23078e-07	0.26707	0.075	0.057	0.0263952	C1	FANCA
7.23067e-07	-0.708764	0.222	0.244	0.0263948	C3	MRPL17
7.22691e-07	0.105349	0.343	0.307	0.0263811	C1	ZNF280D
7.22556e-07	0.139311	0.151	0.19	0.0263762	C2	TOR3A
7.22052e-07	-1.50708	0.005	0.013	0.0263578	C1	CXADR
7.21228e-07	0.216531	0.139	0.063	0.0263277	C4	C21orf58
7.20312e-07	0.449116	0.084	0.065	0.0262943	C1	WFDC1
7.20267e-07	0.128454	0.481	0.292	0.0262926	C4	MAP4K5
7.20013e-07	-0.603529	0.225	0.25	0.0262833	C3	VPS13C
7.19685e-07	0.259651	0.756	0.528	0.0262714	C4	DDX21
7.1864e-07	0.282558	0.107	0.084	0.0262332	CZ Lining	SEPTIN1
7.17593e-07	-1.15984	0.053	0.076	0.026195	C3	SCAI
7.17414e-07	-0.805125	0.127	0.155	0.0261885	C3	NUP62
7.14927e-07	-0.131575	0.238	0.188	0.0260977	C3	CNTRL
7.11986e-07	-0.277299	0.241	0.271	0.0259903	C1	RABEP1
7.10795e-07	-0.635838	0.039	0.056	0.0259469	CZ Lining	FAM227B
7.09458e-07	0.393518	0.129	0.057	0.0258981	C4	TMEM117
7.08369e-07	0.270547	0.096	0.126	0.0258583	C2	NPAT
7.08324e-07	0.227299	0.766	0.509	0.0258567	C4	TMEM165
7.08168e-07	-0.61749	0.024	0.039	0.025851	CZ Lining	POLE2
7.08123e-07	0.500237	0.06	0.043	0.0258493	CZ Lining	ARNT2
7.06917e-07	0.12806	0.047	0.066	0.0258053	C2	KLHL5
7.06792e-07	-1.00425	0.013	0.023	0.0258007	C1	TMTC4
7.06285e-07	0.247246	0.154	0.126	0.0257822	CZ Lining	MAP3K7
7.06283e-07	0.227493	0.172	0.142	0.0257821	CZ Lining	ABCD3
7.05814e-07	0.207887	0.147	0.12	0.025765	CZ Lining	EIF2B4
7.0563e-07	0.156039	0.041	0.059	0.0257583	C2	LETM2
7.05072e-07	1.02014	0.044	0.012	0.0257379	C4	AC107214.1
7.05071e-07	-0.316029	0.184	0.216	0.0257379	CZ Lining	CTNNBIP1
7.04058e-07	0.586724	0.318	0.318	0.025701	C2	SENP7
7.01938e-07	0.675624	0.018	0.01	0.0256236	C1	AL359513.1
7.01883e-07	0.322796	0.119	0.095	0.0256215	CZ Lining	MIR4458HG
7.00355e-07	1.809	0.02	0.003	0.0255657	C4	LAPTM5
6.99433e-07	0.455868	0.029	0.016	0.0255321	C3	ITGA6-AS1
6.9899e-07	0.155863	0.139	0.113	0.0255159	C1	CCDC144A
6.98394e-07	-2.2782	0.006	0.018	0.0254942	C3	AC073332.1
6.97325e-07	0.28011	0.458	0.273	0.0254551	C4	SS18
6.96908e-07	0.252074	0.111	0.144	0.0254399	C2	THAP7
6.95062e-07	0.631304	0.025	0.015	0.0253725	CZ Lining	KIAA0513
6.94509e-07	2.57366	0.014	0.002	0.0253524	C4	TMC8
6.9356e-07	-0.698408	0.004	0.011	0.0253177	C2	MYOZ1
6.93066e-07	2.62603	0.014	0.002	0.0252997	C4	AL390037.1
6.91959e-07	0.24705	0.963	0.82	0.0252593	C4	PSMA7
6.91956e-07	0.202105	0.156	0.073	0.0252591	C4	STX1A
6.90811e-07	0.432791	0.037	0.025	0.0252174	C1	TRIM16L
6.89902e-07	-0.231755	0.016	0.028	0.0251842	C2	SLC9A8
6.89751e-07	0.170558	0.271	0.24	0.0251787	C1	TYW3
6.87854e-07	0.620976	0.027	0.015	0.0251094	C3	INE1
6.86105e-07	0.329683	0.105	0.084	0.0250456	C1	TRMT13
6.85002e-07	-0.493042	0.012	0.023	0.0250053	C2	C1orf61
6.84497e-07	-0.563899	0.094	0.116	0.0249869	C1	ROBO2
6.84202e-07	-2.72766	0.047	0.146	0.0249761	C4	FEZ1
6.8366e-07	-1.24676	0.01	0.02	0.0249563	C1	TAFA1
6.8361e-07	0.175817	0.2	0.167	0.0249545	CZ Lining	CUL2
6.83499e-07	0.87538	0.018	0.009	0.0249504	CZ Lining	ADPRHL1
6.83493e-07	0.322825	0.108	0.085	0.0249502	CZ Lining	MCCC2
6.83367e-07	0.113733	0.116	0.087	0.0249456	C3	TXNDC16
6.83364e-07	0.25515	0.197	0.166	0.0249455	CZ Lining	CYLD
6.83051e-07	-0.933602	0.004	0.012	0.0249341	C2	PKD2L2
6.82329e-07	0.137068	0.254	0.136	0.0249078	C4	WDR20
6.81875e-07	0.218855	0.147	0.12	0.0248912	CZ Lining	DLG5
6.80795e-07	0.21141	0.658	0.422	0.0248517	C4	P3H4
6.80705e-07	-0.403672	0.111	0.135	0.0248484	C1	TLCD5
6.79771e-07	-0.265142	0.241	0.272	0.0248143	CZ Lining	THAP9-AS1
6.78895e-07	0.996351	0.011	0.005	0.0247824	C1	SUSD3
6.78386e-07	-0.902475	0.018	0.031	0.0247638	CZ Lining	MCM3AP-AS1
6.7801e-07	0.73941	0.044	0.012	0.0247501	C4	AL359711.2
6.77865e-07	-0.692087	0.015	0.026	0.0247448	C1	AC040970.1
6.77568e-07	-0.1226	0.342	0.275	0.024734	C3	MRPL55
6.76322e-07	-0.910774	0.088	0.108	0.0246884	C1	TAGLN
6.75667e-07	0.519069	0.033	0.02	0.0246645	C3	DIRAS3
6.75493e-07	0.528999	0.098	0.039	0.0246582	C4	SRR
6.74951e-07	0.212146	0.162	0.205	0.0246384	C2	ORC4
6.74598e-07	-0.592673	0.009	0.018	0.0246255	C2	CDKL1
6.74558e-07	0.193861	0.244	0.13	0.0246241	C4	E2F6
6.74037e-07	0.280483	0.101	0.132	0.0246051	C2	SYVN1
6.7379e-07	0.418503	0.079	0.06	0.024596	CZ Lining	GLI4
6.72834e-07	0.158697	0.773	0.492	0.0245611	C4	ARL3
6.72735e-07	-0.805948	0.526	0.504	0.0245575	C3	C11orf96
6.7267e-07	0.704236	0.014	0.006	0.0245551	C3	MYO16
6.71434e-07	1.22898	0.068	0.023	0.02451	C4	LINC00513
6.7086e-07	0.197565	0.729	0.459	0.0244891	C4	UBE2R2
6.70137e-07	0.160805	0.208	0.175	0.0244627	CZ Lining	MAEA
6.68986e-07	0.166368	0.348	0.314	0.0244207	C1	SKA2
6.67596e-07	0.263238	0.229	0.201	0.0243699	C1	PNO1
6.67354e-07	-2.04458	0.005	0.016	0.0243611	C3	KCNB1
6.66867e-07	0.259289	0.635	0.712	0.0243433	C2	NDFIP1
6.66466e-07	0.209173	0.437	0.264	0.0243287	C4	ODR4
6.6594e-07	0.913768	0.024	0.014	0.0243095	CZ Lining	ETV4
6.65794e-07	0.278601	0.039	0.027	0.0243041	C1	EVX2
6.65775e-07	0.720752	0.035	0.023	0.0243035	C1	LRP5L
6.65346e-07	-1.66862	0.017	0.108	0.0242878	C4	RPS4Y1
6.64974e-07	0.402641	0.06	0.043	0.0242742	CZ Lining	TCTN2
6.64146e-07	-0.319388	0.017	0.029	0.024244	C2	METTL27
6.63063e-07	0.358427	0.056	0.039	0.0242045	CZ Lining	SLC12A7
6.62492e-07	0.325946	0.084	0.063	0.0241836	CZ Lining	HAUS7
6.61385e-07	0.199512	0.214	0.268	0.0241432	C2	ZNF704
6.61267e-07	0.162328	0.214	0.18	0.0241389	CZ Lining	CLUAP1
6.60646e-07	0.175763	0.369	0.214	0.0241162	C4	TAF13
6.59881e-07	0.15771	0.337	0.298	0.0240883	CZ Lining	PPP4R3B
6.59146e-07	0.520581	0.025	0.013	0.0240615	C3	AC127024.5
6.58548e-07	-0.178943	0.614	0.615	0.0240396	C1	TMED10
6.57814e-07	-0.183805	0.256	0.293	0.0240129	CZ Lining	CMSS1
6.57631e-07	0.478646	0.041	0.027	0.0240062	CZ Lining	EPOR
6.576e-07	-0.566644	0.077	0.098	0.024005	C1	VWA5A
6.57517e-07	-1.49078	0.004	0.011	0.024002	CZ Lining	AC092691.1
6.55851e-07	-0.572158	0.059	0.078	0.0239412	C1	ABCB8
6.55552e-07	0.315122	0.109	0.085	0.0239303	CZ Lining	MAD1L1
6.55202e-07	0.220398	0.16	0.134	0.0239175	C1	IFT74
6.53709e-07	-0.268891	0.238	0.266	0.023863	C1	NECTIN2
6.53613e-07	0.153516	0.316	0.396	0.0238595	C2	MXD4
6.51692e-07	0.249969	0.132	0.106	0.0237894	CZ Lining	AC027644.3
6.51284e-07	0.165805	0.257	0.221	0.0237745	CZ Lining	SDHAF2
6.51002e-07	-0.714627	0.005	0.013	0.0237642	C2	ADORA2B
6.50522e-07	-0.623964	0.28	0.296	0.0237467	C3	TTC37
6.5008e-07	0.957296	0.099	0.081	0.0237305	C2	MTRES1
6.4894e-07	0.872161	0.015	0.008	0.0236889	CZ Lining	GPR37
6.48442e-07	-0.18848	0.475	0.497	0.0236707	C1	VCP
6.48271e-07	-0.156538	0.215	0.168	0.0236645	C3	IVD
6.47535e-07	-4.8015	0.003	0.083	0.0236376	C4	FGF10
6.45978e-07	-1.564	0.004	0.011	0.0235808	CZ Lining	EDN3
6.44726e-07	0.369096	0.078	0.058	0.0235351	CZ Lining	UNKL
6.41811e-07	-0.367942	0.051	0.07	0.0234287	C1	CTU1
6.41566e-07	0.193821	0.248	0.213	0.0234197	CZ Lining	MRPL38
6.40992e-07	-0.221249	0.5	0.402	0.0233988	C3	PPP1R14A
6.38863e-07	-0.740221	0.032	0.048	0.0233211	CZ Lining	ROBO3
6.38197e-07	0.477298	0.108	0.045	0.0232967	C4	PPP1R3F
6.38017e-07	0.228678	0.088	0.067	0.0232902	CZ Lining	TRUB1
6.3771e-07	-2.57968	0.146	0.247	0.023279	C4	CRLF1
6.36326e-07	0.106817	0.404	0.505	0.0232284	C2	METTL26
6.34125e-07	0.770662	0.015	0.007	0.0231481	C3	AC092645.2
6.33947e-07	-0.582636	0.281	0.3	0.0231416	C3	RSBN1
6.33373e-07	-0.35176	0.025	0.04	0.0231207	C2	PCSK6
6.32381e-07	-0.637162	0.006	0.015	0.0230844	C2	HBM
6.30937e-07	0.186445	0.207	0.179	0.0230317	C1	DHX38
6.28809e-07	-0.342768	0.16	0.189	0.0229541	CZ Lining	NOC3L
6.28431e-07	0.110939	0.241	0.127	0.0229402	C4	BBS7
6.28327e-07	0.199067	0.141	0.116	0.0229365	C1	ABCB6
6.28232e-07	0.665866	0.016	0.007	0.022933	C3	AC137630.3
6.28118e-07	0.509499	0.085	0.031	0.0229288	C4	THSD7A
6.27338e-07	-1.38985	0.011	0.021	0.0229003	C1	BMF
6.26436e-07	0.509685	0.028	0.017	0.0228674	CZ Lining	FGF12
6.23631e-07	0.203423	0.176	0.086	0.022765	C4	TYW1
6.22175e-07	0.178833	0.333	0.293	0.0227119	CZ Lining	CCS
6.21926e-07	-0.96158	0.014	0.025	0.0227028	C1	SEMA4B
6.21436e-07	-0.352222	0.193	0.221	0.0226849	C1	LYRM2
6.20392e-07	-0.331783	0.013	0.025	0.0226468	C2	SLC25A20
6.18163e-07	-1.06036	0.005	0.013	0.0225654	C1	ALDH4A1
6.16476e-07	0.215426	0.349	0.202	0.0225038	C4	ZNHIT6
6.15333e-07	0.168724	0.174	0.143	0.0224621	CZ Lining	NUP62
6.15148e-07	0.208351	0.188	0.157	0.0224554	CZ Lining	KCTD3
6.14976e-07	0.184191	0.062	0.085	0.0224491	C2	ZFYVE19
6.14951e-07	-1.03764	0.011	0.021	0.0224482	C1	EDA
6.1487e-07	-0.161612	0.662	0.664	0.0224452	C1	CDK2AP1
6.14601e-07	0.21908	0.176	0.085	0.0224354	C4	SKP2
6.1447e-07	-0.19231	0.02	0.033	0.0224306	C2	RECQL5
6.1397e-07	0.191569	0.119	0.153	0.0224123	C2	TIMM50
6.13216e-07	0.531442	0.033	0.021	0.0223848	CZ Lining	CFAP300
6.13095e-07	1.57579	0.024	0.004	0.0223804	C4	INAVA
6.12687e-07	-1.37374	0.017	0.033	0.0223655	C3	ADAMTS17
6.12511e-07	-0.169513	0.024	0.039	0.0223591	C2	SLC25A10
6.12458e-07	0.265472	0.135	0.109	0.0223572	CZ Lining	PCNT
6.11254e-07	0.438003	0.074	0.055	0.0223132	CZ Lining	PAN2
6.10832e-07	0.159422	0.232	0.197	0.0222978	CZ Lining	EXT1
6.09472e-07	0.174371	0.087	0.115	0.0222482	C2	NIT1
6.07831e-07	1.20875	0.03	0.019	0.0221883	C2	LINC01550
6.07565e-07	0.128746	0.381	0.339	0.0221785	CZ Lining	PRKCSH
6.05431e-07	0.272952	0.076	0.056	0.0221006	CZ Lining	OTUD6B
6.05342e-07	0.194521	0.042	0.06	0.0220974	C2	INTS2
6.04828e-07	0.201357	0.209	0.176	0.0220787	CZ Lining	NAPG
6.04519e-07	0.144638	0.045	0.065	0.0220673	C2	METAP1D
6.0351e-07	-0.644122	0.076	0.096	0.0220305	C1	C1QTNF6
6.03396e-07	3.07331	0.017	0.002	0.0220264	C4	AC008555.4
6.02458e-07	0.311833	0.207	0.106	0.0219921	C4	TXNDC11
6.0173e-07	-0.817345	0.022	0.035	0.0219655	C1	ADAMTS17
6.00813e-07	0.447581	0.044	0.031	0.0219321	C1	SLC25A10
6.00795e-07	-0.323032	0.22	0.248	0.0219314	C1	PPCS
5.98036e-07	0.668353	0.098	0.039	0.0218307	C4	DUS4L
5.97251e-07	0.26568	0.182	0.153	0.0218021	CZ Lining	MOAP1
5.94647e-07	-1.66984	0.017	0.033	0.021707	C3	LINC00672
5.9354e-07	0.30951	0.116	0.091	0.0216666	CZ Lining	VPS26C
5.93472e-07	0.107986	0.03	0.046	0.0216641	C2	ZNF776
5.91769e-07	0.210835	0.119	0.096	0.0216019	C1	ARHGEF17
5.91203e-07	0.192397	0.115	0.148	0.0215813	C2	CLN3
5.90853e-07	0.501535	0.069	0.05	0.0215685	CZ Lining	SLC2A12
5.89215e-07	-0.568334	0.068	0.09	0.0215087	CZ Lining	TTLL5
5.87683e-07	0.756317	0.153	0.072	0.0214528	C4	MTFR1
5.87127e-07	-0.352808	0.125	0.15	0.0214325	C1	RHBDD2
5.86982e-07	-1.12625	0.055	0.079	0.0214272	C3	ZNF559
5.85422e-07	0.483569	0.041	0.027	0.0213703	CZ Lining	GPATCH3
5.85036e-07	0.142713	0.131	0.106	0.0213561	C1	TLE2
5.83607e-07	-0.226885	0.428	0.452	0.021304	C1	PSMD9
5.83508e-07	-0.410949	0.437	0.437	0.0213004	C3	GPX7
5.80253e-07	0.133722	0.302	0.166	0.0211816	C4	SLC25A38
5.79338e-07	-1.33518	0.036	0.056	0.0211482	C3	APLP1
5.79042e-07	0.148501	0.183	0.089	0.0211374	C4	LMAN2L
5.78206e-07	0.187486	0.222	0.188	0.0211068	CZ Lining	VPS37A
5.78068e-07	0.265569	0.078	0.058	0.0211018	CZ Lining	TRMT1L
5.75778e-07	0.274086	0.134	0.171	0.0210182	C2	CEP78
5.74926e-07	-1.35599	0.015	0.031	0.0209871	C3	AP000915.1
5.74589e-07	0.175806	0.234	0.123	0.0209748	C4	GPATCH4
5.74066e-07	0.230006	0.051	0.035	0.0209557	CZ Lining	C14orf28
5.73699e-07	-0.61999	0.053	0.071	0.0209423	C1	KLHL36
5.73208e-07	0.214714	0.088	0.116	0.0209244	C2	NOL9
5.72863e-07	-0.692903	0.005	0.013	0.0209118	C2	AC007114.1
5.72375e-07	0.338447	0.11	0.088	0.020894	C1	STK10
5.72344e-07	-0.763858	0.005	0.013	0.0208928	C2	CPA1
5.71928e-07	-0.426746	0.059	0.08	0.0208777	CZ Lining	KAT2A
5.70765e-07	0.205534	0.217	0.111	0.0208352	C4	PFKM
5.69642e-07	-0.480352	0.083	0.106	0.0207942	CZ Lining	DUSP7
5.69282e-07	-0.132673	0.026	0.041	0.0207811	C2	ZNF829
5.68786e-07	1.63906	0.037	0.009	0.020763	C4	SPRY4-AS1
5.68699e-07	0.202654	0.143	0.118	0.0207598	C1	SMG7
5.68364e-07	-0.183702	0.268	0.303	0.0207476	CZ Lining	PELI1
5.67261e-07	-0.279881	0.331	0.357	0.0207073	C1	RNF187
5.66453e-07	0.109744	0.243	0.211	0.0206778	C1	SNX18
5.65265e-07	0.325702	0.102	0.041	0.0206344	C4	MIGA2
5.65213e-07	0.213523	0.069	0.052	0.0206325	C1	SETDB2
5.64263e-07	0.170142	0.052	0.072	0.0205978	C2	LINC00863
5.63927e-07	0.236028	0.096	0.126	0.0205856	C2	PHF11
5.63831e-07	0.257228	0.124	0.101	0.0205821	C1	SRF
5.63677e-07	-0.474867	0.217	0.109	0.0205765	C4	AHR
5.63541e-07	1.02773	0.017	0.008	0.0205715	C3	AC012076.1
5.62641e-07	-0.649351	0.023	0.036	0.0205387	C1	LINC-PINT
5.617e-07	-1.63265	0.006	0.019	0.0205043	C3	TAFA1
5.61658e-07	1.34515	0.03	0.019	0.0205028	C2	ATP8A1
5.61538e-07	-0.292634	0.165	0.193	0.0204984	C1	MRPS14
5.59946e-07	0.106931	0.169	0.081	0.0204403	C4	TYK2
5.59922e-07	0.149997	0.451	0.411	0.0204394	CZ Lining	AHCYL1
5.59889e-07	0.940956	0.024	0.013	0.0204382	CZ Lining	RNF180
5.59181e-07	-3.79316	0.017	0.105	0.0204123	C4	KCNN3
5.57021e-07	0.353251	0.2	0.102	0.0203335	C4	ABTB1
5.56976e-07	0.322071	0.039	0.026	0.0203319	CZ Lining	MRPL53
5.56586e-07	0.511077	0.036	0.023	0.0203176	CZ Lining	NR1H3
5.56503e-07	0.116173	0.298	0.248	0.0203146	C3	RORA
5.56031e-07	0.108937	0.032	0.019	0.0202974	C3	ARAP3
5.54825e-07	0.184352	0.296	0.26	0.0202533	CZ Lining	NDUFA7
5.54152e-07	0.279445	0.081	0.108	0.0202287	C2	THAP1
5.54102e-07	-0.403556	0.142	0.168	0.020227	C1	ARFGAP1
5.53391e-07	-0.202349	0.506	0.525	0.020201	C1	SMARCE1
5.53215e-07	0.207082	0.256	0.226	0.0201946	C1	CTR9
5.52568e-07	0.199506	0.063	0.086	0.0201709	C2	PTPN23
5.50556e-07	-0.296153	0.359	0.382	0.0200975	C1	TMED1
5.50464e-07	-0.107184	0.179	0.138	0.0200941	C3	MRPS9
5.50166e-07	-3.27837	0.004	0.014	0.0200833	C3	NTM
5.49765e-07	1.19604	0.018	0.01	0.0200686	C1	BMPR1B-DT
5.48775e-07	0.174657	0.138	0.113	0.0200325	C1	EMSY
5.48577e-07	-0.99908	0.061	0.085	0.0200253	C3	ATP6V1A
5.48469e-07	-0.433706	0.167	0.192	0.0200213	C1	HOXD11
5.47712e-07	-0.10011	0.34	0.274	0.0199937	C3	EPM2AIP1
5.4699e-07	0.194597	0.185	0.158	0.0199673	C1	EIF2D
5.45936e-07	0.158365	0.063	0.086	0.0199289	C2	WDYHV1
5.44402e-07	0.146424	0.277	0.239	0.0198728	CZ Lining	DDX52
5.44185e-07	0.341735	0.139	0.063	0.0198649	C4	TACO1
5.43872e-07	0.378408	0.061	0.043	0.0198535	CZ Lining	ZNF74
5.43822e-07	0.154708	0.065	0.088	0.0198517	C2	MFN2
5.43668e-07	0.135763	0.049	0.031	0.019846	C3	AC108519.1
5.4303e-07	0.150702	0.071	0.096	0.0198228	C2	TYRO3
5.42462e-07	-0.453265	0.089	0.063	0.019802	C3	SFRP1
5.42061e-07	0.559776	0.042	0.028	0.0197874	CZ Lining	LINC01560
5.41391e-07	0.24582	0.126	0.1	0.0197629	CZ Lining	AP4M1
5.40874e-07	-0.581153	0.007	0.017	0.0197441	C2	DERL3
5.39996e-07	0.210491	0.044	0.028	0.019712	C3	ABHD17C
5.39932e-07	-1.17617	0.003	0.01	0.0197097	C2	AC092756.1
5.39638e-07	-2.25622	0.122	0.226	0.0196989	C4	NEGR1
5.38409e-07	0.295825	0.142	0.065	0.0196541	C4	OSBPL10
5.3785e-07	0.255655	0.107	0.084	0.0196337	CZ Lining	NUP85
5.3738e-07	-0.471008	0.144	0.169	0.0196165	C1	TSPAN12
5.34668e-07	0.267008	0.12	0.155	0.0195175	C2	ATG10
5.33759e-07	-1.06476	0.021	0.033	0.0194843	C1	LY6H
5.31016e-07	-0.109554	0.823	0.809	0.0193842	C1	EIF4G2
5.29727e-07	0.232878	0.12	0.154	0.0193372	C2	FER
5.29335e-07	0.107894	0.356	0.318	0.0193228	C1	ARL5B
5.29322e-07	0.366237	0.054	0.038	0.0193224	CZ Lining	ZSCAN29
5.29113e-07	0.143344	0.061	0.083	0.0193147	C2	TYW5
5.28768e-07	0.134264	0.678	0.43	0.0193022	C4	ADH5
5.28677e-07	-0.647582	0.057	0.077	0.0192988	CZ Lining	NTNG1
5.28611e-07	0.236474	0.381	0.346	0.0192964	CZ Lining	HAS2
5.27272e-07	0.219516	0.196	0.248	0.0192475	C2	SMIM20
5.26579e-07	0.189676	0.076	0.102	0.0192223	C2	RAMAC
5.2327e-07	0.822191	0.051	0.015	0.0191014	C4	DZANK1
5.23263e-07	-0.290441	0.239	0.269	0.0191012	C1	UBE2J2
5.23243e-07	0.189011	0.027	0.015	0.0191005	C3	AP1S3
5.22995e-07	0.721976	0.025	0.014	0.0190914	CZ Lining	AC005332.5
5.2248e-07	-0.315614	0.319	0.343	0.0190726	C1	TARS
5.20391e-07	-0.972426	0.064	0.089	0.0189963	C3	ZDHHC24
5.17944e-07	0.344365	0.065	0.047	0.018907	CZ Lining	ZNF398
5.17779e-07	-0.333575	0.249	0.276	0.018901	C1	AGTRAP
5.15679e-07	-0.637684	0.196	0.223	0.0188243	C3	IBTK
5.15185e-07	0.301119	0.146	0.067	0.0188063	C4	TLN2
5.13653e-07	0.135532	0.644	0.399	0.0187504	C4	STAU1
5.13114e-07	-0.22583	0.387	0.417	0.0187307	C1	CGGBP1
5.11489e-07	0.794915	0.026	0.016	0.0186714	CZ Lining	EFHC2
5.10847e-07	0.203436	0.18	0.153	0.018648	C1	THG1L
5.10604e-07	0.196051	0.783	0.531	0.0186391	C4	EIF2S2
5.10063e-07	0.987742	0.019	0.01	0.0186193	CZ Lining	ANKS1B
5.0872e-07	-0.612953	0.009	0.019	0.0185703	C2	AL009179.2
5.07661e-07	0.178311	0.157	0.199	0.0185317	C2	RWDD3
5.06589e-07	0.259417	0.116	0.092	0.0184925	CZ Lining	EXOC6B
5.06505e-07	0.120313	0.751	0.725	0.0184895	CZ Lining	MYDGF
5.06092e-07	0.764053	0.064	0.021	0.0184744	C4	EIF5AL1
5.05939e-07	-0.370497	0.109	0.133	0.0184688	C1	TSEN15
5.05753e-07	-1.27494	0.011	0.02	0.018462	C1	CECR2
5.03726e-07	0.122505	0.081	0.108	0.018388	C2	DUSP7
5.00172e-07	0.559715	0.024	0.012	0.0182583	C3	AC078883.1
4.99695e-07	-0.981487	0.017	0.03	0.0182409	CZ Lining	PCYT1B
4.9951e-07	0.717716	0.022	0.011	0.0182341	C3	GNRH1
4.99411e-07	0.322581	0.092	0.07	0.0182305	CZ Lining	INO80B
4.99006e-07	-0.914197	0.004	0.012	0.0182157	C2	AC012291.3
4.98866e-07	1.567	0.034	0.008	0.0182106	C4	BMP8A
4.98786e-07	-2.24767	0.005	0.016	0.0182077	C3	PDE4C
4.98211e-07	0.238251	0.254	0.139	0.0181867	C4	FGF18
4.97557e-07	0.170569	0.193	0.162	0.0181628	CZ Lining	DIP2A
4.97362e-07	-0.664077	0.022	0.036	0.0181557	CZ Lining	AC083880.1
4.96825e-07	1.06239	0.105	0.043	0.0181361	C4	CLCN6
4.9674e-07	0.380857	0.149	0.122	0.018133	CZ Lining	SMC6
4.96275e-07	0.684688	0.019	0.01	0.018116	CZ Lining	LRRN3
4.95498e-07	-2.30896	0.005	0.016	0.0180876	C3	AP000692.2
4.95019e-07	-0.387015	0.953	0.896	0.0180702	C4	TPI1
4.94707e-07	-0.112818	0.845	0.835	0.0180588	C1	ATP5PF
4.94665e-07	0.200467	0.064	0.087	0.0180573	C2	TBC1D32
4.94421e-07	0.297765	0.115	0.093	0.0180484	C1	GSTZ1
4.93596e-07	0.297601	0.22	0.115	0.0180182	C4	ZNF805
4.93279e-07	-1.77752	0.005	0.013	0.0180067	C1	LRRN2
4.93024e-07	0.331863	0.084	0.065	0.0179973	C1	SEPTIN5
4.92995e-07	-0.23991	0.408	0.432	0.0179963	C1	MRPL52
4.9253e-07	2.96211	0.01	0.001	0.0179793	C4	SERPINI2
4.90348e-07	-0.156379	0.566	0.582	0.0178997	C1	DCTN3
4.89518e-07	1.04514	0.054	0.039	0.0178694	C2	APBA2
4.89372e-07	3.16176	0.01	0.001	0.017864	C4	AC100861.1
4.88922e-07	3.42042	0.01	0.001	0.0178476	C4	TUBB1
4.88695e-07	0.233416	0.654	0.424	0.0178393	C4	SNF8
4.88625e-07	-0.461335	0.008	0.018	0.0178368	C2	RAD51AP2
4.88008e-07	0.449244	0.057	0.038	0.0178142	C3	SHCBP1
4.87576e-07	0.859225	0.01	0.001	0.0177985	C4	OR51M1
4.87378e-07	0.839611	0.033	0.021	0.0177912	C1	PLEKHB1
4.86998e-07	2.02919	0.024	0.004	0.0177774	C4	CASZ1
4.86807e-07	0.956517	0.051	0.015	0.0177704	C4	ZNF878
4.86734e-07	0.380899	0.064	0.046	0.0177677	CZ Lining	ZBTB37
4.86651e-07	0.187648	0.346	0.307	0.0177647	CZ Lining	USP9X
4.86052e-07	-0.124297	0.029	0.045	0.0177428	C2	NUDT7
4.85783e-07	0.229256	0.182	0.155	0.017733	C1	IFT88
4.8572e-07	0.619189	0.035	0.022	0.0177307	CZ Lining	CATSPERG
4.8534e-07	3.56524	0.01	0.001	0.0177168	C4	LINC00309
4.84855e-07	0.144134	0.069	0.093	0.0176991	C2	EIF4ENIF1
4.8377e-07	-0.212476	0.587	0.595	0.0176595	CZ Lining	TOP1
4.82421e-07	0.1223	0.018	0.009	0.0176103	CZ Lining	AC010624.5
4.81689e-07	0.160167	0.224	0.189	0.0175836	CZ Lining	USP33
4.81101e-07	-0.360607	0.005	0.013	0.0175621	C2	AC008264.2
4.81005e-07	-1.36182	0.034	0.054	0.0175586	C3	SETD1B
4.80933e-07	0.834684	0.125	0.054	0.017556	C4	LINC01473
4.78973e-07	-3.21712	0.001	0.01	0.0174844	C3	XPNPEP2
4.7874e-07	-0.321656	0.149	0.179	0.0174759	CZ Lining	KLHL21
4.78403e-07	-0.486708	0.091	0.113	0.0174636	C1	CHMP6
4.77993e-07	-0.814322	0.144	0.172	0.0174487	C3	PWWP2A
4.77931e-07	-0.419222	0.009	0.019	0.0174464	C2	ZBTB20-AS2
4.77544e-07	0.127096	0.321	0.281	0.0174323	CZ Lining	MTX2
4.77409e-07	0.229854	0.125	0.099	0.0174273	CZ Lining	CISD3
4.77317e-07	0.119582	0.311	0.277	0.017424	C1	HDAC1
4.76608e-07	0.323698	0.155	0.128	0.0173981	CZ Lining	MLXIP
4.76026e-07	-0.898086	0.168	0.193	0.0173768	C3	GIGYF1
4.75826e-07	-0.596542	0.112	0.135	0.0173696	C1	PDGFD
4.75377e-07	-0.42638	0.091	0.114	0.0173532	C1	CDK17
4.74751e-07	0.156811	0.4	0.234	0.0173303	C4	IGF1R
4.74488e-07	0.189441	0.464	0.276	0.0173207	C4	LRRFIP2
4.74098e-07	-0.901821	0.033	0.048	0.0173065	C1	TMEFF1
4.739e-07	-0.391397	0.2	0.227	0.0172993	C1	TWF2
4.72647e-07	-0.241217	0.344	0.375	0.0172535	C1	DPP7
4.69512e-07	0.214877	0.116	0.15	0.017139	C2	ANAPC15
4.69118e-07	0.330388	0.565	0.631	0.0171247	C2	NDN
4.68902e-07	0.1572	0.421	0.379	0.0171168	CZ Lining	PSMD13
4.68565e-07	0.258847	0.107	0.083	0.0171045	CZ Lining	BRCC3
4.68165e-07	0.223675	0.268	0.143	0.0170899	C4	IDH3A
4.665e-07	0.585479	0.056	0.037	0.0170291	C3	SOX18
4.66406e-07	-0.415998	0.062	0.084	0.0170257	CZ Lining	PCSK5
4.66129e-07	0.495591	0.027	0.016	0.0170156	CZ Lining	GDPD1
4.65206e-07	0.191067	0.969	0.948	0.0169819	C4	YBX1
4.65072e-07	0.129571	0.126	0.162	0.016977	C2	SMPD4
4.64341e-07	-0.962596	0.075	0.101	0.0169503	C3	DDHD2
4.6393e-07	0.11897	0.108	0.08	0.0169353	C3	SORT1
4.62808e-07	0.185582	0.075	0.101	0.0168944	C2	CEPT1
4.62729e-07	-0.880056	0.003	0.01	0.0168915	C2	CNTD1
4.62421e-07	-1.74043	0.013	0.028	0.0168802	C3	RND2
4.61663e-07	0.305531	0.053	0.036	0.0168526	CZ Lining	CIART
4.6065e-07	0.239642	0.164	0.135	0.0168156	CZ Lining	IFT74
4.6039e-07	0.272656	0.074	0.054	0.0168061	CZ Lining	NXPE3
4.57695e-07	0.176168	0.052	0.034	0.0167077	C3	RRS1
4.57393e-07	-0.626077	0.264	0.283	0.0166967	C3	TGFBR2
4.57337e-07	-0.544605	0.04	0.059	0.0166946	CZ Lining	ZIM2
4.56641e-07	0.225842	0.043	0.026	0.0166692	C3	RAB43
4.55383e-07	0.102735	0.023	0.038	0.0166233	C2	ZNF582
4.5452e-07	1.4871	0.037	0.009	0.0165918	C4	STIM2-AS1
4.53748e-07	-1.2334	0.007	0.016	0.0165636	C1	MMP19
4.53413e-07	-0.251714	0.425	0.446	0.0165514	C1	IFNGR2
4.52526e-07	-0.647328	0.047	0.064	0.016519	C1	RAB40C
4.52171e-07	0.574732	0.108	0.045	0.016506	C4	SH3D21
4.51173e-07	-0.243548	0.011	0.022	0.0164696	C2	PFKFB4
4.50399e-07	-0.538863	0.011	0.021	0.0164414	C2	UBA7
4.49037e-07	-0.2369	0.997	0.988	0.0163916	C4	RPS29
4.4876e-07	-1.67718	0.013	0.028	0.0163815	C3	ZNF287
4.48457e-07	1.46196	0.023	0.013	0.0163705	C2	AC074212.1
4.47909e-07	0.255348	0.651	0.419	0.0163505	C4	PPM1G
4.47554e-07	0.232649	0.114	0.092	0.0163375	C1	MELTF-AS1
4.46783e-07	0.249444	0.128	0.102	0.0163094	CZ Lining	FBXO34
4.46107e-07	0.554672	0.061	0.045	0.0162847	C1	APOC1
4.45979e-07	0.625083	0.035	0.023	0.01628	CZ Lining	JMJD7
4.45469e-07	-0.149878	0.021	0.034	0.0162614	C2	ABHD17C
4.44734e-07	0.228902	0.164	0.208	0.0162346	C2	CNTRL
4.44459e-07	-1.09563	0.011	0.021	0.0162245	C1	AL121929.3
4.43246e-07	-0.492956	0.006	0.014	0.0161802	C2	PLIN5
4.42981e-07	-1.95844	0.012	0.027	0.0161706	C3	ZBTB16
4.4192e-07	0.270126	0.108	0.085	0.0161318	CZ Lining	AP001528.1
4.39796e-07	-0.253369	0.333	0.359	0.0160543	C1	ARPC5L
4.3977e-07	1.00863	0.013	0.005	0.0160534	C3	PACSIN1
4.3963e-07	0.140199	0.288	0.254	0.0160482	C1	PURB
4.37858e-07	-0.582866	0.01	0.02	0.0159836	C2	CD14
4.37461e-07	0.401355	0.115	0.048	0.0159691	C4	ZNF529-AS1
4.3746e-07	0.113302	0.398	0.354	0.015969	CZ Lining	TUG1
4.36631e-07	0.519458	0.039	0.026	0.0159388	C1	PRKCQ-AS1
4.35793e-07	-0.345855	0.192	0.22	0.0159082	C1	TM2D2
4.35561e-07	0.289377	0.122	0.052	0.0158997	C4	ARHGEF3
4.35445e-07	0.180219	0.146	0.066	0.0158955	C4	C17orf67
4.34824e-07	0.193349	0.247	0.13	0.0158728	C4	SEC23IP
4.34346e-07	-0.225223	0.288	0.319	0.0158554	C1	PBDC1
4.31121e-07	-0.337119	0.195	0.224	0.0157376	C1	PANK3
4.30994e-07	-3.00927	0.003	0.014	0.015733	C3	AC007114.2
4.29513e-07	-0.564529	0.066	0.087	0.0156789	C1	CHMP7
4.29481e-07	0.112497	0.377	0.338	0.0156778	C1	CWC25
4.28309e-07	0.307829	0.113	0.091	0.015635	C1	LIAS
4.26787e-07	0.808374	0.123	0.103	0.0155794	C2	ROBO2
4.26713e-07	0.765543	0.023	0.012	0.0155767	C3	AC016394.2
4.26083e-07	0.139764	0.205	0.171	0.0155537	CZ Lining	UTP23
4.2495e-07	0.229795	0.131	0.104	0.0155124	CZ Lining	RBSN
4.23907e-07	-0.345779	0.252	0.28	0.0154743	C1	STXBP3
4.2324e-07	-0.480211	0.136	0.16	0.01545	C1	USP5
4.22711e-07	1.80874	0.02	0.003	0.0154307	C4	GRIN2D
4.21429e-07	0.102319	0.542	0.324	0.0153839	C4	ALDH2
4.21408e-07	1.24606	0.018	0.009	0.0153831	CZ Lining	MYO5C
4.20684e-07	0.14337	0.198	0.169	0.0153566	C1	MTURN
4.20588e-07	-0.608447	0.007	0.016	0.0153531	C2	NPL
4.19664e-07	0.180305	0.15	0.122	0.0153194	CZ Lining	RNF149
4.19423e-07	0.209041	0.216	0.273	0.0153106	C2	MAGOHB
4.18842e-07	-0.32545	0.153	0.18	0.0152894	C1	PKNOX1
4.18645e-07	-1.25567	0.032	0.053	0.0152822	C3	KIAA1522
4.17719e-07	-0.634003	0.236	0.26	0.0152484	C3	ARHGEF10
4.16173e-07	-0.566697	0.067	0.09	0.015192	CZ Lining	SGO2
4.161e-07	-1.28917	0.009	0.02	0.0151893	CZ Lining	PEAR1
4.15008e-07	0.478224	0.027	0.016	0.0151494	CZ Lining	BBS12
4.14755e-07	-0.287404	0.264	0.296	0.0151402	CZ Lining	GABPB1-AS1
4.14581e-07	-0.21437	0.008	0.017	0.0151339	C2	AC004825.2
4.14014e-07	1.03793	0.015	0.007	0.0151132	CZ Lining	ATP6V1G2
4.13995e-07	0.102708	0.033	0.019	0.0151125	C3	CHST9
4.1298e-07	-0.372134	0.101	0.127	0.0150754	CZ Lining	PRDM11
4.11451e-07	-0.272249	0.328	0.354	0.0150196	C1	EIF4G1
4.11184e-07	-0.223676	0.023	0.037	0.0150099	C2	AREL1
4.10648e-07	-0.115806	0.493	0.395	0.0149903	C3	LSM6
4.10502e-07	0.152248	0.062	0.085	0.014985	C2	DHDDS
4.09585e-07	0.340926	0.068	0.051	0.0149515	C1	TRIT1
4.08653e-07	-0.382587	0.568	0.537	0.0149175	C3	REX1BD
4.08129e-07	-0.326677	0.229	0.259	0.0148983	CZ Lining	SC5D
4.07264e-07	0.295228	0.07	0.052	0.0148668	C1	FAM184A
4.06662e-07	0.212817	0.271	0.147	0.0148448	C4	THUMPD3
4.06309e-07	-0.457832	0.453	0.443	0.0148319	C3	SGCB
4.05839e-07	0.134075	0.039	0.058	0.0148148	C2	TET3
4.04489e-07	0.584338	0.017	0.007	0.0147654	C3	KRTCAP3
4.03214e-07	0.132193	0.096	0.125	0.0147189	C2	BCL7A
4.02787e-07	-1.01448	0.008	0.018	0.0147034	CZ Lining	LINC01479
4.02762e-07	0.105227	0.169	0.14	0.0147024	C1	TET2
4.01224e-07	0.111036	0.032	0.048	0.0146463	C2	RFX5
4.00434e-07	0.150753	0.209	0.175	0.0146174	CZ Lining	FOXJ3
4.00416e-07	-0.292	0.027	0.043	0.0146168	C2	ZDHHC15
3.99085e-07	0.394646	0.057	0.04	0.0145682	CZ Lining	TBC1D13
3.98814e-07	0.377913	0.047	0.033	0.0145583	C1	FYB1
3.98371e-07	0.304186	0.144	0.118	0.0145421	CZ Lining	ATXN1L
3.98356e-07	-0.846113	0.008	0.018	0.0145416	C2	ARHGEF37
3.97392e-07	0.151838	0.186	0.091	0.0145064	C4	PRDM16
3.97053e-07	-0.361861	0.112	0.137	0.014494	C1	KLHL7
3.96907e-07	-1.41974	0.356	0.412	0.0144887	C4	AKAP13
3.96703e-07	-0.469666	0.005	0.014	0.0144813	C2	TRAF1
3.96555e-07	0.15392	0.084	0.111	0.0144759	C2	LSM14B
3.96492e-07	0.846808	0.118	0.099	0.0144735	C2	ROR1
3.96403e-07	-0.165487	0.027	0.043	0.0144703	C2	C2orf42
3.96164e-07	0.203782	0.207	0.104	0.0144616	C4	RNF121
3.96088e-07	0.181764	0.654	0.395	0.0144588	C4	ZFAND6
3.95799e-07	0.118378	0.098	0.128	0.0144483	C2	DVL1
3.9381e-07	0.296547	0.087	0.066	0.0143757	CZ Lining	TXNRD2
3.93279e-07	0.227293	0.122	0.052	0.0143563	C4	HIST2H2BE
3.92963e-07	-0.499718	0.047	0.064	0.0143447	C1	ESRRA
3.91177e-07	0.143237	0.416	0.373	0.0142795	CZ Lining	TOPORS
3.90717e-07	-1.88544	0.015	0.031	0.0142627	C3	ADAMTS9
3.90585e-07	0.612476	0.028	0.017	0.0142579	CZ Lining	GCK
3.90013e-07	-3.11746	0.002	0.012	0.0142371	C3	AZU1
3.89911e-07	0.955596	0.014	0.006	0.0142333	C3	AL118511.1
3.89457e-07	1.34974	0.01	0.004	0.0142167	CZ Lining	LINC02550
3.88917e-07	0.14723	0.241	0.126	0.014197	C4	MAP4K3
3.88211e-07	0.121986	0.668	0.412	0.0141713	C4	GSTA4
3.87902e-07	0.332065	0.094	0.072	0.01416	CZ Lining	BMT2
3.87462e-07	-1.01422	0.07	0.095	0.0141439	C3	FRMD3
3.87221e-07	0.13114	0.452	0.414	0.0141351	C1	FAM162A
3.86742e-07	-0.293195	0.01	0.021	0.0141176	C2	AC092164.1
3.86711e-07	-0.176797	0.814	0.801	0.0141165	C1	HMGN3
3.86248e-07	0.180449	0.068	0.092	0.0140996	C2	ANO10
3.85798e-07	-0.378499	0.118	0.146	0.0140832	CZ Lining	MEX3A
3.8578e-07	0.727378	0.034	0.021	0.0140825	CZ Lining	AP001020.2
3.85244e-07	1.1358	0.011	0.004	0.014063	C3	AP002762.3
3.85043e-07	0.40312	0.085	0.064	0.0140556	CZ Lining	METTL25
3.84988e-07	-0.306813	0.684	0.634	0.0140536	C3	UBE2E3
3.8471e-07	-0.154695	0.646	0.654	0.0140434	CZ Lining	CAMLG
3.84228e-07	0.627974	0.021	0.012	0.0140259	CZ Lining	CBR3-AS1
3.83432e-07	0.250865	0.969	0.85	0.0139968	C4	KRT10
3.83334e-07	0.344963	0.224	0.117	0.0139932	C4	CHPF2
3.83039e-07	-1.1244	0.014	0.03	0.0139824	C3	SGCA
3.82897e-07	0.196642	0.203	0.173	0.0139773	C1	POM121
3.8272e-07	0.273306	0.091	0.069	0.0139708	CZ Lining	ABCF3
3.82391e-07	0.124351	0.104	0.135	0.0139588	C2	ZNF92
3.82232e-07	1.8789	0.027	0.005	0.013953	C4	TMEM31
3.81603e-07	0.281795	0.132	0.108	0.01393	C1	AC027031.2
3.81409e-07	-0.54109	0.079	0.1	0.0139229	C1	DGKA
3.80948e-07	-2.01132	0.2	0.302	0.0139061	C4	CRYAB
3.80832e-07	0.204277	0.233	0.293	0.0139019	C2	NR2F6
3.80559e-07	0.156895	0.158	0.2	0.0138919	C2	RNF8
3.8033e-07	0.270192	0.119	0.094	0.0138836	CZ Lining	ZNF621
3.80015e-07	0.136956	0.271	0.145	0.0138721	C4	PFDN6
3.79934e-07	0.292225	0.156	0.129	0.0138691	CZ Lining	TBC1D17
3.79329e-07	-0.409614	0.128	0.155	0.013847	CZ Lining	BARD1
3.79271e-07	0.169749	0.248	0.31	0.0138449	C2	POLE4
3.7917e-07	0.779879	0.021	0.011	0.0138412	C3	SERPINA5
3.78082e-07	0.387767	0.062	0.045	0.0138015	CZ Lining	AP5Z1
3.77948e-07	0.453984	0.197	0.098	0.0137966	C4	TMEM161B
3.77575e-07	-0.334681	0.195	0.223	0.013783	C1	PEPD
3.76163e-07	0.184278	0.229	0.194	0.0137314	CZ Lining	TSR2
3.76158e-07	-0.31368	0.193	0.223	0.0137313	C1	DPF2
3.75737e-07	-0.582345	0.011	0.021	0.0137159	C2	SPAG17
3.74023e-07	0.551637	0.043	0.029	0.0136533	CZ Lining	AC009506.1
3.7344e-07	0.388389	0.042	0.027	0.013632	CZ Lining	TRIL
3.7307e-07	-0.497128	0.107	0.132	0.0136186	CZ Lining	HMGN5
3.72493e-07	0.275605	0.705	0.471	0.0135975	C4	PSMC3
3.72248e-07	0.206012	0.131	0.168	0.0135885	C2	ZFAND3
3.71678e-07	0.291497	0.108	0.084	0.0135677	CZ Lining	BACH2
3.70521e-07	-0.314971	0.021	0.035	0.0135255	C2	CTNS
3.7009e-07	0.226925	0.182	0.151	0.0135098	CZ Lining	XPC
3.69916e-07	0.295251	0.107	0.083	0.0135034	CZ Lining	HUS1
3.69667e-07	0.196536	0.769	0.51	0.0134943	C4	RAD23A
3.69405e-07	-1.50239	0.024	0.043	0.0134848	C3	GABRB2
3.69284e-07	-0.154226	0.012	0.022	0.0134804	C2	AC107375.1
3.69208e-07	0.143076	0.375	0.334	0.0134776	CZ Lining	PLEKHA3
3.69183e-07	0.131297	0.034	0.052	0.0134766	C2	SLX4IP
3.68963e-07	0.229764	0.936	0.796	0.0134686	C4	ATP6V1G1
3.67871e-07	0.212375	0.223	0.19	0.0134287	CZ Lining	FAM168B
3.67581e-07	-1.46015	0.024	0.042	0.0134182	C3	ZNF34
3.67063e-07	0.317086	0.09	0.068	0.0133993	CZ Lining	URGCP
3.66375e-07	-0.256963	0.368	0.393	0.0133741	CZ Lining	DNTTIP2
3.66304e-07	0.311628	0.315	0.177	0.0133715	C4	TOR3A
3.66289e-07	0.650912	0.085	0.031	0.013371	C4	CDC7
3.66225e-07	0.153529	0.061	0.084	0.0133687	C2	EPS15L1
3.6622e-07	0.198813	0.258	0.138	0.0133685	C4	OGFR
3.65619e-07	0.147912	0.144	0.118	0.0133466	C1	ZNF92
3.65365e-07	0.957205	0.017	0.009	0.0133373	C1	NLGN4Y
3.64926e-07	-3.36706	0.037	0.135	0.0133213	C4	NR2F1
3.64719e-07	0.253716	0.12	0.097	0.0133137	C1	WDFY2
3.64028e-07	-0.292007	0.231	0.261	0.0132885	C1	SAMD4B
3.63856e-07	-0.293635	0.186	0.216	0.0132822	CZ Lining	CD302
3.6352e-07	0.114473	0.387	0.351	0.0132699	C1	TCAF1
3.63421e-07	0.119231	0.488	0.287	0.0132663	C4	SNRPA
3.6309e-07	0.193228	0.284	0.248	0.0132542	CZ Lining	PHF20
3.63074e-07	0.316705	0.176	0.085	0.0132536	C4	SOAT1
3.62941e-07	0.95265	0.081	0.029	0.0132488	C4	DOCK5
3.62018e-07	-1.4472	0.007	0.016	0.0132151	C1	HSBP1L1
3.61593e-07	0.298239	0.224	0.193	0.0131996	CZ Lining	MEPCE
3.61469e-07	-2.55559	0.068	0.172	0.013195	C4	CD82
3.60556e-07	0.369254	0.142	0.064	0.0131617	C4	PUS3
3.60374e-07	-0.255164	0.021	0.035	0.0131551	C2	PTER
3.60232e-07	-0.316288	0.18	0.21	0.0131499	C1	SCYL1
3.59635e-07	-0.67563	0.247	0.267	0.0131281	C3	TNFSF12
3.59217e-07	0.257987	0.237	0.204	0.0131128	CZ Lining	NCKAP5L
3.58994e-07	0.25399	0.176	0.084	0.0131047	C4	SHKBP1
3.58965e-07	-0.126674	0.53	0.552	0.0131037	CZ Lining	MFGE8
3.5873e-07	-0.581357	0.006	0.015	0.0130951	C2	C17orf53
3.5784e-07	0.219799	0.186	0.155	0.0130626	CZ Lining	WDR47
3.57356e-07	0.218512	0.04	0.059	0.0130449	C2	AC139887.2
3.56999e-07	-1.06982	0.07	0.095	0.0130319	C3	ENC1
3.56468e-07	0.166061	0.442	0.555	0.0130125	C2	BEX4
3.56273e-07	-1.89849	0.003	0.011	0.0130054	CZ Lining	LINC02268
3.56255e-07	-1.69819	0.003	0.011	0.0130047	CZ Lining	IGSF11
3.55917e-07	0.123158	0.309	0.385	0.0129924	C2	DHRS7
3.55251e-07	1.7128	0.182	0.163	0.0129681	CZ Lining	MSMP
3.55027e-07	0.237275	0.253	0.221	0.0129599	CZ Lining	KLHL42
3.54805e-07	-0.828686	0.128	0.156	0.0129518	C3	IFI27L1
3.53146e-07	-0.134266	0.988	0.96	0.0128913	C3	MGP
3.53135e-07	-0.733425	0.163	0.191	0.0128908	C3	SEMA4A
3.52798e-07	1.59349	0.031	0.006	0.0128785	C4	ARHGAP8
3.50135e-07	0.223508	0.168	0.138	0.0127813	CZ Lining	GTPBP8
3.49527e-07	-0.579224	0.058	0.079	0.0127591	CZ Lining	LIG1
3.48924e-07	1.03481	0.064	0.021	0.0127371	C4	CIDEA
3.48826e-07	-0.511223	0.109	0.132	0.0127335	C1	FAM171B
3.48581e-07	0.134617	0.059	0.081	0.0127246	C2	PDIA5
3.48561e-07	-0.622418	0.012	0.023	0.0127239	C2	ADM5
3.4762e-07	0.304749	0.073	0.054	0.0126895	CZ Lining	ZNF135
3.47076e-07	0.477389	0.251	0.134	0.0126696	C4	BRMS1L
3.46628e-07	0.262793	0.702	0.829	0.0126533	C2	ZFP36
3.44965e-07	-0.753514	0.025	0.041	0.0125926	CZ Lining	CBWD3
3.44826e-07	-0.553913	0.005	0.014	0.0125875	C2	VAMP8
3.44035e-07	0.182095	0.325	0.284	0.0125586	CZ Lining	SMIM10L1
3.43995e-07	0.122819	0.363	0.207	0.0125572	C4	COA5
3.43319e-07	-1.10763	0.004	0.011	0.0125325	C2	ADAMTSL5
3.42829e-07	-0.24563	0.015	0.027	0.0125146	C2	ZC3H11A
3.42352e-07	-0.280816	0.284	0.314	0.0124972	C1	SLC1A5
3.42048e-07	0.203259	0.174	0.143	0.0124861	CZ Lining	OSGEP
3.41908e-07	0.200242	0.198	0.166	0.012481	CZ Lining	GTF2E2
3.4158e-07	-0.298029	0.201	0.231	0.0124691	C1	ATP6V1E1
3.40937e-07	-0.448733	0.057	0.078	0.0124456	CZ Lining	PATJ
3.40505e-07	0.188492	0.249	0.213	0.0124298	CZ Lining	ZMYM4
3.40331e-07	1.07391	0.056	0.041	0.0124234	C2	PDLIM1
3.39973e-07	-0.13891	0.021	0.034	0.0124104	C2	TJP2
3.39952e-07	0.539524	0.078	0.027	0.0124096	C4	SNCA
3.39875e-07	0.533201	0.022	0.011	0.0124068	C3	RUSC1-AS1
3.39771e-07	0.174644	0.274	0.236	0.012403	CZ Lining	ACTL6A
3.39653e-07	-0.116204	0.836	0.806	0.0123987	C1	YWHAQ
3.37248e-07	0.725191	0.025	0.015	0.0123109	CZ Lining	ZMYND10
3.36484e-07	0.224231	0.736	0.483	0.012283	C4	PHB
3.36384e-07	-0.986322	0.025	0.041	0.0122793	CZ Lining	CNTN3
3.3633e-07	1.49064	0.027	0.005	0.0122774	C4	ERICH2
3.36053e-07	0.693812	0.022	0.012	0.0122673	C1	CYP1B1-AS1
3.35649e-07	0.194138	0.065	0.046	0.0122525	CZ Lining	SAMD9L
3.33197e-07	-1.13568	0.009	0.019	0.012163	C1	SPTSSB
3.32881e-07	0.348616	0.541	0.596	0.0121515	C2	SAT2
3.32503e-07	0.177973	0.268	0.23	0.0121377	CZ Lining	RFNG
3.32477e-07	0.305642	0.183	0.088	0.0121367	C4	ZUP1
3.32221e-07	0.59408	0.302	0.302	0.0121274	C2	ZC2HC1A
3.32085e-07	-1.95738	0.009	0.023	0.0121224	C3	IFIT1
3.32021e-07	0.224399	0.058	0.081	0.0121201	C2	ZNF7
3.32008e-07	-0.349641	0.154	0.181	0.0121196	C1	GLIS2
3.28912e-07	0.48797	0.053	0.038	0.0120066	C1	CALHM6
3.27729e-07	-0.630739	0.042	0.059	0.0119634	C1	EDEM2
3.26482e-07	1.80589	0.024	0.004	0.0119179	C4	CYP2W1
3.2636e-07	0.114161	0.237	0.122	0.0119134	C4	TBC1D10B
3.26234e-07	-0.5704	0.858	0.748	0.0119088	C4	AHNAK
3.26078e-07	0.408616	0.034	0.021	0.0119031	CZ Lining	AC018647.2
3.25726e-07	0.253725	0.046	0.028	0.0118903	C3	AL928654.1
3.2492e-07	0.147794	0.346	0.195	0.0118609	C4	AC100810.1
3.24857e-07	0.177516	0.318	0.279	0.0118586	CZ Lining	DERL1
3.24364e-07	0.165095	0.176	0.084	0.0118406	C4	NPHP1
3.22481e-07	0.241891	0.187	0.237	0.0117719	C2	PDCL
3.22267e-07	-3.90439	0.014	0.103	0.011764	C4	CYFIP2
3.22264e-07	0.220867	0.118	0.153	0.0117639	C2	BCKDHA
3.21828e-07	1.69911	0.024	0.004	0.011748	C4	SLC26A1
3.21827e-07	0.185578	0.065	0.09	0.011748	C2	APOL2
3.21465e-07	-0.401895	0.207	0.235	0.0117347	C1	MLLT11
3.21217e-07	-1.35724	0.004	0.012	0.0117257	CZ Lining	CD8B2
3.19996e-07	0.114626	0.325	0.182	0.0116811	C4	MRPS14
3.19961e-07	-0.27582	0.311	0.341	0.0116799	C1	PRKRA
3.19382e-07	1.88086	0.024	0.004	0.0116587	C4	AC007448.5
3.19128e-07	0.148392	0.251	0.132	0.0116495	C4	CALML4
3.18784e-07	0.122438	0.399	0.36	0.0116369	C1	POGZ
3.1866e-07	0.188677	0.085	0.113	0.0116324	C2	LANCL1
3.18429e-07	1.09393	0.034	0.022	0.0116239	C2	AC114284.1
3.17345e-07	-0.469694	0.064	0.084	0.0115844	C1	B9D1
3.17215e-07	-0.322909	0.014	0.026	0.0115796	C2	FAM227A
3.16805e-07	-0.233797	0.327	0.357	0.0115646	CZ Lining	NDUFAF8
3.16773e-07	0.339289	0.122	0.052	0.0115635	C4	TBL3
3.16246e-07	0.245266	0.159	0.13	0.0115442	CZ Lining	KATNAL1
3.15251e-07	-1.52816	0.011	0.026	0.0115079	C3	KCNN4
3.13516e-07	0.342134	0.045	0.03	0.0114446	CZ Lining	ASB13
3.12875e-07	-0.353362	0.218	0.246	0.0114212	C1	NRIP1
3.12603e-07	0.234108	0.08	0.107	0.0114113	C2	GPRASP2
3.12483e-07	0.163988	0.066	0.09	0.0114069	C2	D2HGDH
3.11557e-07	0.825808	0.051	0.014	0.0113731	C4	SNAI3-AS1
3.1153e-07	-1.29484	0.006	0.014	0.0113721	C1	OTUD7A
3.10537e-07	0.689271	0.021	0.012	0.0113359	CZ Lining	TLR3
3.10247e-07	0.267891	0.039	0.023	0.0113253	C3	METTL27
3.10189e-07	-0.599277	0.042	0.06	0.0113231	CZ Lining	MCM2
3.09013e-07	0.882865	0.085	0.031	0.0112802	C4	LINC-PINT
3.09009e-07	-0.549873	0.134	0.158	0.0112801	C1	SLC38A1
3.08763e-07	-1.54805	0.268	0.353	0.0112711	C4	THBS3
3.08731e-07	-0.336835	0.242	0.27	0.0112699	C1	GPATCH2
3.07927e-07	0.172031	0.058	0.08	0.0112406	C2	LINC00909
3.07821e-07	0.216896	0.064	0.043	0.0112367	C3	SPATA13
3.0767e-07	0.942064	0.018	0.009	0.0112312	CZ Lining	MHENCR
3.07395e-07	0.177595	0.241	0.206	0.0112211	CZ Lining	POLK
3.0711e-07	0.235053	0.214	0.185	0.0112107	C1	SDE2
3.06361e-07	-0.148532	0.023	0.038	0.0111834	C2	CNTNAP3B
3.06313e-07	2.25127	0.024	0.004	0.0111816	C4	LY6G6C
3.06165e-07	0.631577	0.05	0.035	0.0111762	C1	AC006141.1
3.06029e-07	0.501531	0.044	0.029	0.0111713	CZ Lining	ANO8
3.05767e-07	0.135485	0.488	0.289	0.0111617	C4	TADA3
3.05719e-07	0.310393	0.122	0.097	0.01116	CZ Lining	USP6NL
3.05237e-07	0.372523	0.042	0.026	0.0111424	C3	CCDC33
3.05229e-07	-1.88115	0.007	0.02	0.0111421	C3	BHLHE41
3.04791e-07	-0.367318	0.188	0.217	0.0111261	C1	TMEM214
3.04556e-07	-0.330864	0.02	0.034	0.0111175	C2	AL365203.2
3.04394e-07	0.359191	0.072	0.054	0.0111116	C1	HIST1H4H
3.04221e-07	-0.612287	0.749	0.669	0.0111053	C4	FKBP1A
3.03725e-07	-0.752257	0.025	0.039	0.0110872	C1	HUNK
3.03197e-07	0.293987	0.134	0.107	0.0110679	CZ Lining	DCTN5
3.02557e-07	0.100247	0.032	0.049	0.0110445	C2	CLCN6
3.02352e-07	-0.298684	0.303	0.332	0.011037	C1	CZIB
3.01984e-07	-0.469287	0.052	0.071	0.0110236	C1	ATG4D
3.01689e-07	0.290067	0.841	0.592	0.0110129	C4	PPIC
3.01451e-07	0.13954	0.075	0.101	0.0110042	C2	HEATR5A
3.0128e-07	0.218595	0.42	0.243	0.0109979	C4	ACTL6A
3.0097e-07	0.217048	0.834	0.582	0.0109866	C4	RNF7
3.00452e-07	-2.11946	0.003	0.011	0.0109677	CZ Lining	AMPD3
3.00361e-07	0.199499	0.089	0.118	0.0109644	C2	ZFPM1
3.00337e-07	0.260071	0.059	0.041	0.0109635	CZ Lining	TMEM94
3.00321e-07	0.137422	0.206	0.176	0.0109629	C1	MXI1
3.00294e-07	0.113772	0.037	0.055	0.0109619	C2	ZNF8
2.99601e-07	-0.381422	0.004	0.011	0.0109366	C2	CDK18
2.98882e-07	0.643429	0.088	0.033	0.0109104	C4	NACC1
2.98658e-07	0.18901	0.193	0.162	0.0109022	CZ Lining	AFTPH
2.98583e-07	0.201451	0.1	0.073	0.0108995	C3	ARRDC2
2.98171e-07	0.149916	0.193	0.163	0.0108844	C1	TOGARAM1
2.97517e-07	0.357789	0.035	0.023	0.0108606	C1	RPARP-AS1
2.97431e-07	0.213499	0.593	0.365	0.0108574	C4	EMC10
2.97194e-07	0.199306	0.246	0.21	0.0108488	CZ Lining	CLOCK
2.96778e-07	-1.09848	0.01	0.02	0.0108336	C1	AP000915.2
2.96504e-07	1.87183	0.01	0.004	0.0108236	C2	MT1F
2.96278e-07	0.695514	0.019	0.01	0.0108153	CZ Lining	AL356481.1
2.96238e-07	0.112276	0.221	0.187	0.0108139	C1	GSTM5
2.96078e-07	0.423766	0.081	0.062	0.010808	C1	USP51
2.95995e-07	-0.744938	0.147	0.176	0.010805	C3	TMX3
2.95111e-07	0.119221	0.148	0.188	0.0107727	C2	RUSC1
2.93078e-07	0.873131	0.01	0.004	0.0106985	C3	ELMO3
2.92872e-07	-0.770191	0.446	0.424	0.010691	C3	GDF10
2.92629e-07	0.191346	0.275	0.345	0.0106821	C2	SEC23A
2.92617e-07	0.171278	0.199	0.25	0.0106817	C2	PIAS1
2.92522e-07	0.242839	0.322	0.182	0.0106782	C4	SCLT1
2.91914e-07	1.04595	0.016	0.008	0.010656	CZ Lining	GRHL1
2.91846e-07	0.193811	0.119	0.095	0.0106536	C1	TUBGCP4
2.91443e-07	0.437712	0.086	0.065	0.0106388	CZ Lining	ZNF669
2.91274e-07	0.129371	0.259	0.226	0.0106327	C1	NBEAL1
2.90164e-07	-0.708949	0.261	0.28	0.0105922	C3	CPED1
2.8963e-07	-1.32277	0.004	0.011	0.0105727	C2	SLC37A1
2.8892e-07	0.396377	0.052	0.036	0.0105467	C1	LINC00824
2.88859e-07	0.410494	0.068	0.051	0.0105445	C1	UBA6-AS1
2.88459e-07	0.18445	0.196	0.164	0.0105299	CZ Lining	PKNOX1
2.88241e-07	-0.209093	0.495	0.517	0.0105219	CZ Lining	ERCC1
2.87825e-07	1.32982	0.011	0.004	0.0105068	C1	AC067930.8
2.87784e-07	0.510496	0.065	0.044	0.0105053	C3	APCDD1L-DT
2.87115e-07	0.605574	0.02	0.011	0.0104808	C1	AC015967.1
2.86764e-07	0.299083	0.041	0.026	0.010468	CZ Lining	ZNF382
2.86733e-07	0.228271	0.403	0.24	0.0104669	C4	HYMAI
2.86683e-07	-0.660883	0.062	0.081	0.0104651	C1	PBX3
2.86425e-07	0.734109	0.027	0.016	0.0104556	CZ Lining	SPATA17
2.85701e-07	0.262123	0.244	0.128	0.0104292	C4	STK40
2.85203e-07	-0.1617	0.024	0.039	0.0104111	C2	CASTOR3
2.84992e-07	1.1873	0.041	0.01	0.0104034	C4	ADHFE1
2.84483e-07	-0.278241	0.36	0.384	0.0103848	CZ Lining	ABCE1
2.83935e-07	-1.15564	0.011	0.021	0.0103648	C1	NATD1
2.83581e-07	-0.485329	0.892	0.82	0.0103518	C4	RSRP1
2.83245e-07	-0.997238	0.019	0.032	0.0103396	C1	SNCA
2.83222e-07	0.316674	0.033	0.019	0.0103387	C3	PROM1
2.83128e-07	-0.208943	0.018	0.032	0.0103353	C2	LINC00629
2.82825e-07	-0.805354	0.021	0.034	0.0103242	C1	VAV3
2.82508e-07	0.137869	0.216	0.185	0.0103127	C1	ANKRD36
2.82202e-07	0.225136	0.393	0.226	0.0103015	C4	RNF103
2.82006e-07	0.552722	0.047	0.032	0.0102944	C1	AC092944.1
2.81007e-07	-0.41655	0.11	0.134	0.0102579	C1	ZDHHC5
2.80318e-07	0.105829	0.386	0.223	0.0102327	C4	PDGFRB
2.80294e-07	0.220845	0.081	0.108	0.0102318	C2	SDHAF1
2.80218e-07	0.112812	0.169	0.079	0.0102291	C4	TBC1D32
2.80135e-07	1.22981	0.01	0.004	0.010226	C1	FGF13-AS1
2.79954e-07	-0.101295	0.024	0.039	0.0102195	C2	SMC5-AS1
2.79764e-07	0.190628	0.342	0.192	0.0102125	C4	NIPA2
2.78556e-07	0.724185	0.081	0.029	0.0101684	C4	LYPD6
2.78164e-07	1.08061	0.013	0.006	0.0101541	CZ Lining	AP005205.2
2.78109e-07	0.123447	0.295	0.16	0.0101521	C4	IRAK1
2.78094e-07	0.302969	0.045	0.028	0.0101515	C3	PROX1
2.78024e-07	-1.42467	0.193	0.305	0.010149	C4	MORC4
2.76598e-07	0.368278	0.076	0.058	0.0100969	C1	AP002360.1
2.7645e-07	0.228682	0.824	0.596	0.0100915	C4	CCT3
2.76045e-07	-0.776803	0.025	0.039	0.0100767	C1	PCTP
2.76002e-07	-0.406684	0.543	0.512	0.0100752	C3	GYPC
2.75815e-07	0.777699	0.051	0.014	0.0100683	C4	CNGA1
2.75699e-07	0.183207	0.233	0.198	0.0100641	CZ Lining	PPP2R3C
2.75477e-07	-0.319828	0.263	0.291	0.010056	C1	TSR3
2.75377e-07	-0.398147	0.13	0.156	0.0100524	C1	POMGNT1
2.74991e-07	0.509748	0.046	0.031	0.0100383	CZ Lining	TICAM1
2.74788e-07	0.511266	0.108	0.043	0.0100309	C4	MYL5
2.7441e-07	-0.704769	0.048	0.068	0.0100171	CZ Lining	HHLA3
2.74122e-07	-0.587998	0.065	0.085	0.0100065	C1	ZBTB47
2.74039e-07	0.185968	0.068	0.046	0.0100035	C3	IQCA1
2.73646e-07	0.440447	0.07	0.051	0.00998918	CZ Lining	VPS52
2.72838e-07	-0.259441	0.251	0.285	0.00995969	CZ Lining	TCF7L1
2.7267e-07	-0.38956	0.089	0.112	0.00995354	C1	C17orf58
2.72417e-07	0.460343	0.271	0.152	0.00994429	C4	PCLAF
2.7227e-07	0.131765	0.187	0.154	0.00993895	CZ Lining	RAP2B
2.72026e-07	0.234196	0.093	0.071	0.00993003	CZ Lining	CLDN12
2.71948e-07	-0.110387	0.019	0.032	0.00992719	C2	DCAF4
2.71794e-07	0.633253	0.071	0.024	0.00992156	C4	TMEM200A
2.71774e-07	0.244312	0.114	0.091	0.00992084	C1	NR2C2AP
2.71513e-07	1.54913	0.01	0.004	0.00991131	CZ Lining	DYSF
2.70878e-07	0.107324	0.339	0.425	0.00988814	C2	ARMCX1
2.70732e-07	-0.111935	0.021	0.035	0.0098828	C2	ADAMTS17
2.70006e-07	0.114918	0.642	0.596	0.00985631	CZ Lining	CIAO2B
2.6928e-07	0.112745	0.929	0.912	0.0098298	CZ Lining	IER2
2.67288e-07	-0.19712	0.501	0.521	0.00975709	C1	COPB1
2.67268e-07	0.198534	0.083	0.111	0.00975635	C2	ASCC1
2.66981e-07	0.15873	0.281	0.15	0.00974589	C4	DLD
2.66472e-07	-0.178687	0.952	0.922	0.00972729	C3	COMMD6
2.66001e-07	0.158596	0.088	0.117	0.00971011	C2	FOXK2
2.65171e-07	-0.64716	0.057	0.078	0.00967981	CZ Lining	AL161772.1
2.64536e-07	-0.370462	0.153	0.18	0.00965662	C1	TMX3
2.64499e-07	0.129862	0.311	0.389	0.00965527	C2	GANAB
2.64452e-07	-0.421128	0.335	0.355	0.00965356	C1	PIEZO2
2.6315e-07	2.65994	0.014	0.001	0.00960604	C4	AFAP1L1
2.61692e-07	0.383147	0.132	0.058	0.00955282	C4	KNL1
2.61632e-07	0.225439	0.052	0.073	0.00955061	C2	INTS4
2.61628e-07	0.818697	0.016	0.007	0.00955046	C3	TSLP
2.6116e-07	-0.790464	0.033	0.049	0.00953337	C1	TRMT9B
2.61076e-07	-1.10822	0.01	0.02	0.00953031	C1	ACOX2
2.60511e-07	0.701989	0.105	0.042	0.00950968	C4	PYCR3
2.60396e-07	-0.955169	0.068	0.094	0.0095055	C3	DENND6A
2.59768e-07	0.100835	0.104	0.135	0.00948255	C2	MAPK10
2.59584e-07	-2.46018	0.146	0.251	0.00947586	C4	ZEB2
2.59406e-07	0.480665	0.431	0.46	0.00946935	C2	COL8A2
2.59263e-07	0.241964	0.2	0.098	0.00946414	C4	GSTZ1
2.59123e-07	-0.530652	0.04	0.057	0.00945902	C1	EFNA3
2.58909e-07	0.176626	0.203	0.101	0.00945121	C4	PRIMPOL
2.58854e-07	0.298792	0.118	0.095	0.00944921	C1	PRIMPOL
2.58566e-07	0.253737	0.207	0.103	0.0094387	C4	HAUS2
2.5851e-07	1.8971	0.024	0.004	0.00943665	C4	PRTG
2.58113e-07	0.163305	0.449	0.381	0.00942215	C3	ANKRD28
2.57739e-07	-0.192933	0.011	0.022	0.0094085	C2	BBS12
2.57634e-07	0.550173	0.057	0.042	0.00940469	C1	CD3EAP
2.57534e-07	0.260532	0.369	0.213	0.009401	C4	UBR1
2.56632e-07	0.172548	0.245	0.31	0.0093681	C2	GET3
2.56263e-07	2.48158	0.028	0.017	0.00935464	C2	CCK
2.55871e-07	0.123718	0.201	0.243	0.00934031	C2	RGS16
2.55482e-07	0.906045	0.019	0.009	0.00932613	C3	RAB17
2.54792e-07	0.175036	0.108	0.141	0.00930093	C2	DNAJC25
2.54126e-07	0.152983	0.258	0.135	0.00927662	C4	EID2
2.54034e-07	0.140482	0.068	0.093	0.00927325	C2	NAXD
2.53609e-07	-1.3426	0.029	0.049	0.00925776	C3	PPFIA3
2.53203e-07	0.274167	0.062	0.042	0.00924291	C3	AL592183.1
2.52941e-07	-0.581897	0.358	0.364	0.00923337	C3	MED13L
2.52877e-07	-1.21673	0.004	0.012	0.00923102	C2	IL3RA
2.52854e-07	0.970352	0.013	0.006	0.0092302	C1	BMP8A
2.5268e-07	-0.170413	0.313	0.249	0.00922382	C3	RPS6KA5
2.52195e-07	0.178992	0.108	0.141	0.00920613	C2	CLIP3
2.51965e-07	0.435811	0.146	0.066	0.00919773	C4	HELZ2
2.51189e-07	0.224761	0.148	0.19	0.0091694	C2	MTURN
2.50653e-07	0.150264	0.393	0.352	0.00914983	CZ Lining	TMEM30A
2.50593e-07	-1.03393	0.007	0.016	0.00914764	C2	ICOSLG
2.49865e-07	0.73715	0.028	0.017	0.00912106	C1	KDM5D
2.49842e-07	0.453635	0.072	0.052	0.00912022	CZ Lining	BRI3BP
2.49293e-07	0.12926	0.481	0.284	0.00910021	C4	SRPK2
2.49243e-07	0.195322	0.136	0.173	0.00909838	C2	CRYZL1
2.49198e-07	0.317193	0.073	0.055	0.00909671	C1	AL354740.1
2.49082e-07	0.110284	0.138	0.11	0.00909249	CZ Lining	HOXA9
2.48739e-07	-2.59594	0.071	0.177	0.00907997	C4	MTMR11
2.48429e-07	-0.546587	0.045	0.065	0.00906865	CZ Lining	HIST1H4H
2.48283e-07	1.08072	0.054	0.016	0.00906331	C4	NAP1L2
2.48239e-07	0.153538	0.186	0.09	0.00906172	C4	TMEM38B
2.47873e-07	0.865707	0.018	0.01	0.00904837	C1	AL031668.2
2.47692e-07	-0.895129	0.007	0.017	0.00904176	CZ Lining	UBE2QL1
2.47247e-07	0.207134	0.224	0.194	0.00902551	C1	UPF3B
2.4712e-07	0.218391	0.084	0.059	0.00902088	C3	CTSC
2.46958e-07	0.177522	0.06	0.083	0.00901495	C2	EFNB3
2.45439e-07	2.15229	0.02	0.003	0.0089595	C4	TNFSF15
2.45319e-07	-0.59189	0.009	0.019	0.00895511	C2	LACC1
2.45169e-07	-0.577438	0.101	0.124	0.00894965	C1	ABHD2
2.4476e-07	0.159205	0.074	0.1	0.00893474	C2	RILPL1
2.44539e-07	-0.164038	0.026	0.041	0.00892665	C2	EXOC6
2.44418e-07	0.389742	0.22	0.112	0.00892224	C4	PAK1
2.42067e-07	-0.580904	0.306	0.32	0.00883643	C3	RSBN1L
2.41865e-07	0.165423	0.325	0.181	0.00882903	C4	ECPAS
2.41442e-07	-0.918068	0.014	0.025	0.0088136	C1	SLC45A1
2.41409e-07	-2.37002	0.006	0.016	0.0088124	CZ Lining	CLDN4
2.40505e-07	-0.392799	0.113	0.138	0.00877941	C1	GNA13
2.39637e-07	0.706262	0.026	0.016	0.00874769	C1	RNF165
2.39428e-07	0.115793	0.2	0.098	0.00874006	C4	MOGS
2.38408e-07	-0.432954	0.467	0.462	0.00870284	C3	KAT6B
2.38367e-07	-1.52428	0.003	0.01	0.00870134	C1	SULT4A1
2.38266e-07	-0.285137	0.265	0.295	0.00869767	C1	GET1
2.37901e-07	0.247948	0.082	0.061	0.00868432	CZ Lining	PPM1M
2.37669e-07	-0.33422	0.228	0.255	0.00867586	C1	AIDA
2.37173e-07	0.391271	0.82	0.581	0.00865776	C4	RANBP1
2.37123e-07	0.171353	0.076	0.102	0.00865594	C2	TRUB2
2.37096e-07	-0.448684	0.108	0.132	0.00865496	C1	NPLOC4
2.36059e-07	0.12011	0.172	0.139	0.00861709	CZ Lining	WBP1L
2.36025e-07	-0.353031	0.14	0.17	0.00861586	CZ Lining	VCPKMT
2.35991e-07	0.128262	0.254	0.133	0.00861463	C4	THAP7
2.35966e-07	0.11579	0.258	0.134	0.0086137	C4	ATP7A
2.35801e-07	0.408118	0.046	0.03	0.00860768	CZ Lining	SPATA5L1
2.34606e-07	-0.545627	0.03	0.045	0.00856407	C2	MAP1LC3C
2.34455e-07	0.18713	0.052	0.033	0.00855853	C3	RPS6KA6
2.34174e-07	-0.389762	0.157	0.184	0.0085483	C1	CHSY1
2.34013e-07	0.10325	0.054	0.076	0.00854242	C2	UBQLN4
2.33497e-07	0.524953	0.092	0.034	0.00852358	C4	MUC1
2.32774e-07	0.219795	0.145	0.186	0.00849719	C2	DTX3
2.32507e-07	-0.554946	0.284	0.309	0.00848742	C1	CRYAB
2.32075e-07	0.461572	0.073	0.055	0.00847165	C1	AC109322.2
2.31553e-07	-0.1027	0.323	0.256	0.0084526	C3	TIMMDC1
2.31503e-07	-0.141673	0.667	0.679	0.00845078	CZ Lining	ANAPC16
2.31491e-07	0.24467	0.177	0.146	0.00845034	CZ Lining	RAP2A
2.30828e-07	0.118686	0.121	0.09	0.00842615	C3	PPP2R1B
2.30702e-07	0.509956	0.057	0.04	0.00842155	CZ Lining	ZNF675
2.3062e-07	0.176786	0.319	0.176	0.00841854	C4	MINDY2
2.29783e-07	-0.371787	0.11	0.135	0.008388	C1	RFLNB
2.29755e-07	-0.102125	0.342	0.273	0.00838697	C3	C16orf87
2.2963e-07	0.179684	0.376	0.215	0.0083824	C4	ALG13
2.29473e-07	0.727314	0.071	0.024	0.00837668	C4	DLGAP1-AS2
2.28898e-07	1.10853	0.014	0.007	0.00835568	C1	MYOZ1
2.28788e-07	0.928069	0.023	0.013	0.00835167	CZ Lining	ATP6V1C2
2.28435e-07	-0.284043	0.255	0.285	0.00833878	C1	EVI5
2.27713e-07	-0.459429	0.475	0.461	0.00831244	C3	MACF1
2.27405e-07	0.636689	0.023	0.012	0.00830117	C3	AOC2
2.26929e-07	0.175296	0.109	0.142	0.00828383	C2	GNA11
2.2652e-07	0.500708	0.037	0.023	0.00826888	CZ Lining	ABCC10
2.2473e-07	0.596184	0.037	0.025	0.00820355	C1	ZKSCAN2-DT
2.24467e-07	-3.56764	0.002	0.012	0.00819393	C3	KCNJ2
2.24419e-07	-0.610085	0.118	0.142	0.0081922	C1	ADM
2.24323e-07	0.427079	0.039	0.025	0.00818869	CZ Lining	EVI5L
2.24248e-07	-0.411943	0.143	0.17	0.00818594	C1	CIAPIN1
2.24122e-07	-0.280626	0.216	0.247	0.00818136	C1	CHPT1
2.22215e-07	0.188896	0.203	0.17	0.00811175	CZ Lining	NUMB
2.21832e-07	0.609284	0.029	0.017	0.00809775	CZ Lining	TTTY14
2.21745e-07	0.23158	0.147	0.119	0.0080946	CZ Lining	APOOL
2.21262e-07	0.139578	0.783	0.534	0.00807695	C4	NFE2L2
2.21231e-07	0.6802	0.19	0.096	0.00807583	C4	ZWINT
2.21138e-07	0.23847	0.169	0.079	0.00807243	C4	CXorf40B
2.20907e-07	2.21905	0.017	0.002	0.008064	C4	TIE1
2.20893e-07	0.234375	0.077	0.104	0.00806346	C2	VPS13D
2.208e-07	-0.257887	0.013	0.025	0.00806007	C2	HFE
2.19871e-07	0.539081	0.119	0.049	0.00802619	C4	MPP1
2.19612e-07	-0.442476	0.091	0.114	0.00801672	C1	ZNF274
2.19285e-07	0.30564	0.864	0.644	0.00800479	C4	DDX39B
2.18795e-07	0.999948	0.075	0.025	0.00798688	C4	FGD4
2.17698e-07	0.186626	0.068	0.093	0.00794683	C2	CES2
2.17633e-07	3.55157	0.01	0.001	0.00794449	C4	AC005592.1
2.1703e-07	0.575899	0.042	0.028	0.00792247	C1	AC103591.3
2.1675e-07	2.76223	0.017	0.002	0.00791223	C4	POPDC3
2.16724e-07	0.105086	0.677	0.635	0.00791129	CZ Lining	ATP5F1C
2.1657e-07	-0.695233	0.007	0.016	0.00790566	C2	LINC00571
2.16469e-07	-0.427095	0.01	0.02	0.007902	C2	CECR2
2.16232e-07	0.226449	0.113	0.088	0.00789332	CZ Lining	RNPC3
2.16003e-07	-0.370014	0.083	0.108	0.00788496	CZ Lining	FLVCR1
2.15911e-07	0.129848	0.129	0.103	0.00788161	C1	CAMK4
2.15869e-07	-0.242553	0.282	0.221	0.00788006	C3	HIF3A
2.15816e-07	-0.634943	0.034	0.05	0.00787814	C1	DOLK
2.15671e-07	2.19765	0.012	0.005	0.00787284	C2	ADGRD1
2.15606e-07	0.236615	0.895	0.673	0.00787047	C4	ANAPC16
2.15569e-07	-0.258998	0.374	0.401	0.00786912	CZ Lining	TNS2
2.15256e-07	-0.409439	0.189	0.216	0.00785772	C1	FHL3
2.15214e-07	0.274315	0.096	0.126	0.00785618	C2	TRIM23
2.15118e-07	3.94724	0.01	0.001	0.00785267	C4	AC116563.1
2.1504e-07	0.299926	0.099	0.078	0.00784983	C1	TTLL5
2.15032e-07	0.10372	0.35	0.312	0.00784953	C1	PPIP5K2
2.14764e-07	-0.577256	0.067	0.09	0.00783976	CZ Lining	BOP1
2.14511e-07	0.320366	0.116	0.091	0.0078305	CZ Lining	CYREN
2.14485e-07	0.302352	0.105	0.081	0.00782955	CZ Lining	EIF1AD
2.14458e-07	-0.526145	0.078	0.099	0.00782859	C1	DAPK1
2.14295e-07	-0.365765	0.236	0.264	0.00782264	C1	AP1S1
2.14044e-07	0.250293	0.115	0.092	0.00781346	C1	PAQR7
2.12915e-07	0.139282	0.051	0.072	0.00777225	C2	CAPN15
2.12852e-07	-0.139417	0.733	0.733	0.00776995	C1	SH3BGRL
2.12721e-07	0.224705	0.192	0.243	0.00776517	C2	CBY1
2.12161e-07	0.260648	0.285	0.154	0.00774473	C4	PDPK1
2.11891e-07	-0.127071	0.239	0.187	0.00773486	C3	EIF2B1
2.11027e-07	0.576232	0.112	0.045	0.00770333	C4	METTL22
2.10412e-07	0.245565	0.185	0.154	0.00768089	CZ Lining	ADNP2
2.10375e-07	-0.274516	0.196	0.226	0.00767953	C1	UBE2D1
2.10071e-07	0.694848	0.088	0.032	0.00766842	C4	BTG3-AS1
2.09888e-07	0.446138	0.039	0.025	0.00766175	CZ Lining	ANKRD6
2.09627e-07	0.272036	0.278	0.148	0.00765224	C4	FAF1
2.08829e-07	0.489828	0.068	0.049	0.0076231	CZ Lining	UVSSA
2.08088e-07	0.148106	0.438	0.394	0.00759606	CZ Lining	DERL2
2.07727e-07	0.607487	0.032	0.019	0.00758286	CZ Lining	CCDC71
2.07176e-07	-0.811611	0.004	0.011	0.00756275	C2	AP005482.3
2.07056e-07	-0.248679	0.019	0.033	0.00755838	C2	AP002381.2
2.06487e-07	-0.163288	0.608	0.627	0.00753758	C1	XRCC5
2.06474e-07	0.356728	0.42	0.252	0.00753712	C4	ADGRG6
2.06364e-07	0.176886	0.242	0.207	0.00753311	CZ Lining	CEP290
2.06362e-07	0.16509	0.231	0.2	0.00753306	C1	WTIP
2.06276e-07	-0.605607	0.006	0.016	0.00752989	C2	PDE8B
2.06254e-07	1.08629	0.085	0.066	0.00752908	C2	L3MBTL3
2.05769e-07	0.239432	0.135	0.107	0.00751139	CZ Lining	ERLIN2
2.0569e-07	-2.86687	0.003	0.013	0.00750852	C3	TMCC3
2.04732e-07	0.275594	0.138	0.11	0.00747353	CZ Lining	PPP2R5D
2.04709e-07	0.69431	0.03	0.018	0.00747271	CZ Lining	PRKAA2
2.04499e-07	-0.655383	0.031	0.047	0.00746502	C1	KIF13B
2.04479e-07	0.1151	0.529	0.318	0.00746432	C4	PER1
2.04478e-07	-1.09894	0.036	0.058	0.00746428	C3	BBS2
2.04111e-07	0.673121	0.095	0.036	0.00745086	C4	PCBD2
2.03569e-07	-0.516801	0.007	0.016	0.00743107	C2	WDR31
2.03531e-07	-0.236625	0.016	0.029	0.0074297	C2	AC083862.3
2.03236e-07	-0.430318	0.113	0.138	0.00741891	C1	RAB35
2.03173e-07	0.231901	0.145	0.116	0.00741664	CZ Lining	SYVN1
2.03032e-07	-0.351132	0.182	0.212	0.00741149	CZ Lining	KAZALD1
2.02915e-07	1.2567	0.013	0.006	0.0074072	CZ Lining	ACOT4
2.02816e-07	0.202959	0.847	0.589	0.00740361	C4	SSBP1
2.02398e-07	-1.04171	0.007	0.016	0.00738832	C1	SHISAL1
2.02204e-07	0.172467	0.573	0.353	0.00738125	C4	USP14
2.02e-07	0.153406	0.327	0.284	0.00737381	CZ Lining	LSM1
2.01664e-07	0.737277	0.041	0.01	0.00736155	C4	CD8B2
2.01082e-07	0.164734	0.102	0.134	0.00734031	C2	RNF220
2.00674e-07	0.136721	0.368	0.463	0.00732542	C2	G3BP1
2.00669e-07	0.357774	0.075	0.055	0.00732521	CZ Lining	HEATR6
2.00276e-07	0.324907	0.888	0.646	0.00731087	C4	SIVA1
2.00197e-07	-0.561998	0.057	0.077	0.007308	C1	TRAFD1
2.0015e-07	-0.277627	0.407	0.426	0.00730627	C1	ACTR3
2.0015e-07	0.267415	0.14	0.113	0.00730626	CZ Lining	GNPAT
1.99704e-07	0.751545	0.017	0.009	0.00729	C1	ZNF280B
1.99672e-07	0.13524	0.087	0.116	0.00728883	C2	LINC00963
1.99438e-07	-0.688445	0.006	0.015	0.00728027	C2	AL136084.3
1.99099e-07	-0.11408	0.023	0.037	0.00726791	C2	BTG3-AS1
1.99047e-07	-0.111479	0.082	0.108	0.00726603	CZ Lining	NIPAL1
1.98982e-07	0.210188	0.247	0.129	0.00726365	C4	MRPL39
1.98871e-07	1.03369	0.01	0.003	0.00725959	C3	VPS9D1-AS1
1.98742e-07	-0.47818	0.081	0.103	0.00725488	C1	SGMS1
1.98703e-07	-0.870167	0.145	0.173	0.00725345	C3	BACE2
1.98613e-07	0.60444	0.047	0.032	0.00725017	C1	RNF212
1.98452e-07	0.162946	0.064	0.088	0.00724431	C2	CSTF1
1.98337e-07	-1.27841	0.009	0.019	0.00724008	C1	TIMP4
1.98004e-07	0.784426	0.18	0.09	0.00722794	C4	UBE2T
1.97697e-07	0.142293	0.056	0.078	0.00721673	C2	MRRF
1.974e-07	-2.12141	0.156	0.26	0.00720587	C4	CASP7
1.97329e-07	-0.206451	0.016	0.028	0.00720329	C2	AC064836.3
1.97098e-07	-4.89347	0.003	0.09	0.00719485	C4	GLDN
1.9682e-07	0.337321	0.183	0.088	0.00718472	C4	SLC35D2
1.96787e-07	1.27663	0.011	0.004	0.00718351	C1	IDI2-AS1
1.96586e-07	0.338108	0.082	0.061	0.00717618	CZ Lining	SLC25A16
1.96512e-07	-1.1155	0.01	0.02	0.00717347	C1	AP1S3
1.95933e-07	0.120679	0.041	0.06	0.00715235	C2	WDR77
1.95499e-07	0.742113	0.095	0.036	0.00713648	C4	DPP3
1.95308e-07	1.09057	0.054	0.015	0.00712953	C4	AP000704.1
1.95235e-07	0.264026	0.099	0.075	0.00712686	CZ Lining	OXLD1
1.94977e-07	-0.522271	0.076	0.098	0.00711745	C1	AHNAK2
1.94572e-07	0.177661	0.163	0.135	0.00710266	C1	GPANK1
1.94446e-07	0.156464	0.185	0.152	0.00709804	CZ Lining	ASNSD1
1.94439e-07	1.49449	0.01	0.004	0.00709779	C3	AC004223.4
1.94424e-07	0.296445	0.363	0.207	0.00709725	C4	LLPH
1.93839e-07	0.622501	0.022	0.011	0.00707591	C3	DHDH
1.93723e-07	0.357147	0.119	0.049	0.00707167	C4	GEMIN7
1.92917e-07	-0.944811	0.123	0.151	0.00704225	C3	ORAI3
1.92775e-07	0.24941	0.221	0.186	0.00703706	CZ Lining	SLC66A2
1.92486e-07	-0.435895	0.387	0.397	0.00702652	C3	S100A16
1.91421e-07	-0.353285	0.232	0.261	0.00698765	C1	MICU2
1.90797e-07	-1.14312	0.006	0.015	0.00696487	CZ Lining	AC008014.1
1.90676e-07	0.228629	0.188	0.156	0.00696044	CZ Lining	PBX2
1.90646e-07	0.204137	0.302	0.262	0.00695934	CZ Lining	MRPL19
1.90034e-07	0.34743	0.093	0.072	0.006937	C1	PCSK5
1.89997e-07	0.992351	0.061	0.019	0.00693566	C4	TPD52
1.89513e-07	0.164327	0.276	0.243	0.006918	C1	PPM1K
1.8882e-07	-0.49422	0.009	0.019	0.00689267	C2	AC027097.1
1.8871e-07	-0.766712	0.004	0.012	0.00688869	C2	RIMS2
1.88637e-07	-1.06697	0.006	0.014	0.00688599	C2	ITGB1-DT
1.88612e-07	-0.478416	0.113	0.14	0.00688508	CZ Lining	CALML4
1.88516e-07	0.179962	0.176	0.223	0.00688161	C2	C6orf89
1.87851e-07	-1.00464	0.012	0.024	0.00685731	CZ Lining	KLF15
1.87622e-07	1.26905	0.037	0.008	0.00684894	C4	SLC11A1
1.87621e-07	0.261343	0.114	0.089	0.00684892	CZ Lining	DOHH
1.86853e-07	-0.361575	0.014	0.026	0.0068209	C2	ANKRD10-IT1
1.86521e-07	0.100251	0.471	0.274	0.00680877	C4	RTKN
1.86403e-07	0.142008	0.07	0.047	0.00680445	C3	C1RL-AS1
1.86175e-07	-0.349018	0.012	0.023	0.00679614	C2	AC005726.1
1.85813e-07	1.25239	0.014	0.006	0.0067829	CZ Lining	PLSCR2
1.85526e-07	0.166755	0.139	0.113	0.00677245	C1	GAB1
1.85194e-07	0.200737	0.165	0.135	0.00676032	CZ Lining	GTF3C4
1.85164e-07	-0.941091	0.096	0.125	0.00675922	C3	NAP1L3
1.85012e-07	0.241266	0.302	0.168	0.00675367	C4	C12orf76
1.84983e-07	-0.219955	0.494	0.511	0.00675261	C1	NDUFV2
1.84964e-07	0.168182	0.06	0.039	0.00675194	C3	EIF4EBP3
1.84587e-07	-0.11638	0.038	0.057	0.00673816	C2	ZC3H12C
1.8447e-07	0.648532	0.088	0.032	0.00673391	C4	ZNF473
1.84413e-07	-1.88612	0.007	0.02	0.00673183	C3	AC093849.4
1.84012e-07	-1.18089	0.044	0.067	0.00671719	C3	ATP9A
1.83925e-07	0.601248	0.026	0.014	0.00671399	C3	DLK2
1.83919e-07	0.519977	0.028	0.015	0.00671379	C3	KIF24
1.8389e-07	0.20101	0.087	0.115	0.00671273	C2	METTL14
1.83847e-07	-0.203238	0.547	0.568	0.00671115	CZ Lining	NUCB2
1.8381e-07	0.115741	0.6	0.359	0.00670981	C4	TNS3
1.83758e-07	-1.68385	0.07	0.091	0.00670791	C2	PTGDS
1.83743e-07	-0.320627	0.188	0.221	0.00670736	CZ Lining	THOC6
1.83616e-07	0.357526	0.368	0.342	0.00670271	CZ Lining	PIEZO2
1.83155e-07	0.696551	0.027	0.016	0.00668589	C1	TNNT1
1.82629e-07	0.236058	0.766	0.51	0.00666669	C4	CDC37
1.81521e-07	-0.99692	0.01	0.02	0.00662623	C1	AGT
1.81284e-07	0.19386	0.096	0.073	0.00661761	CZ Lining	TOM1
1.8119e-07	0.966799	0.086	0.068	0.00661416	C2	ATP11A
1.80741e-07	-3.63999	0.003	0.013	0.00659776	C3	LRRTM4
1.79699e-07	0.599446	0.129	0.055	0.00655975	C4	STBD1
1.79236e-07	0.287271	0.069	0.095	0.00654285	C2	CASTOR1
1.78629e-07	0.125765	0.301	0.26	0.00652068	CZ Lining	DHX29
1.7787e-07	0.352592	0.098	0.075	0.00649296	CZ Lining	ASTE1
1.77836e-07	0.425316	0.069	0.051	0.00649173	C1	U2AF1L5
1.77136e-07	-0.519379	0.066	0.087	0.00646618	C1	ABCA2
1.77014e-07	0.783495	0.021	0.01	0.00646173	C3	AC012306.3
1.76765e-07	-0.450845	0.088	0.112	0.00645262	C1	LRRC8C
1.76028e-07	-1.62042	0.021	0.039	0.00642573	C3	BTBD11
1.75696e-07	0.957242	0.056	0.04	0.00641361	C2	TENM4
1.75524e-07	0.142372	0.197	0.249	0.00640731	C2	DNAJC4
1.75473e-07	0.26787	0.146	0.117	0.00640547	CZ Lining	C21orf91
1.75285e-07	1.15837	0.013	0.006	0.00639862	C1	LHX4
1.75148e-07	0.139826	0.456	0.41	0.0063936	CZ Lining	FKBP3
1.75066e-07	0.35273	0.146	0.064	0.0063906	C4	ARMC5
1.74928e-07	-0.135983	0.206	0.16	0.00638559	C3	ARL14EP
1.74263e-07	0.970646	0.085	0.03	0.0063613	C4	HOXA10-AS
1.74244e-07	0.224985	0.206	0.172	0.0063606	CZ Lining	CEP164
1.7424e-07	0.125499	0.424	0.38	0.00636046	CZ Lining	SPAG7
1.73916e-07	-0.401291	0.126	0.154	0.00634865	CZ Lining	FZD7
1.73834e-07	-0.888603	0.005	0.014	0.00634562	C2	ADPRHL1
1.73703e-07	-0.139223	0.024	0.039	0.00634086	C2	ENTPD3-AS1
1.73701e-07	-1.21674	0.132	0.159	0.00634079	C3	PLTP
1.7369e-07	-0.753484	0.039	0.056	0.00634037	C1	DNAJC5
1.73495e-07	0.155769	0.318	0.276	0.00633327	CZ Lining	GRPEL1
1.73034e-07	-0.141656	0.694	0.7	0.00631642	CZ Lining	TCEAL4
1.72878e-07	-0.165948	0.872	0.812	0.00631074	C3	NDUFA11
1.72834e-07	0.173494	0.637	0.39	0.00630914	C4	HSD17B12
1.72568e-07	0.214097	0.056	0.079	0.00629943	C2	SIRT6
1.72389e-07	-0.272861	0.394	0.419	0.0062929	C1	CYC1
1.71772e-07	-0.42116	0.022	0.036	0.00627038	C2	UCP2
1.71671e-07	0.118151	0.056	0.039	0.00626668	CZ Lining	IL17RD
1.71315e-07	0.129097	0.239	0.201	0.00625367	CZ Lining	UBE2E2
1.70975e-07	-1.91075	0.003	0.011	0.00624126	CZ Lining	MFAP3L
1.70748e-07	-1.39084	0.052	0.076	0.006233	C3	NANOS1
1.70542e-07	-0.299298	0.183	0.137	0.00622547	C3	CA9
1.69903e-07	0.10967	0.174	0.219	0.00620212	C2	MIEN1
1.69414e-07	0.155592	0.219	0.183	0.00618428	CZ Lining	FMR1
1.69377e-07	1.15964	0.013	0.006	0.00618295	C1	NEBL-AS1
1.69332e-07	0.494693	0.374	0.373	0.00618128	C2	RGS2
1.69233e-07	0.384386	0.136	0.059	0.00617768	C4	SLC27A5
1.69201e-07	0.567483	0.095	0.036	0.0061765	C4	RPS6KA6
1.69129e-07	0.983437	0.017	0.009	0.0061739	CZ Lining	RIBC1
1.68098e-07	-0.183909	0.672	0.674	0.00613624	C1	BTG3
1.67983e-07	0.246569	0.047	0.068	0.00613206	C2	EIPR1
1.67946e-07	-0.622748	0.011	0.022	0.00613069	C2	GRIN2C
1.6782e-07	0.250348	0.138	0.113	0.00612609	C1	DCLRE1C
1.67405e-07	0.438839	0.332	0.186	0.00611095	C4	GLRX2
1.67055e-07	0.177485	0.037	0.056	0.00609817	C2	SLC49A4
1.66773e-07	0.120754	0.122	0.09	0.00608787	C3	SPRED2
1.66659e-07	0.174394	0.176	0.143	0.00608374	CZ Lining	OSTF1
1.65905e-07	0.154173	0.089	0.118	0.00605618	C2	MARF1
1.65867e-07	0.10844	0.043	0.063	0.00605482	C2	OSGEPL1
1.65672e-07	0.725228	0.089	0.07	0.0060477	C2	MMP15
1.65658e-07	0.258422	0.905	0.7	0.00604717	C4	PRDX5
1.65062e-07	0.235241	0.193	0.093	0.00602541	C4	FASTKD5
1.65025e-07	0.157434	0.338	0.424	0.00602407	C2	PLPP5
1.64777e-07	0.174647	0.192	0.243	0.00601501	C2	SUGP2
1.64692e-07	-1.24134	0.051	0.075	0.00601193	C3	LRRN1
1.64223e-07	-0.12446	0.032	0.049	0.00599478	C2	C5
1.64133e-07	0.494692	0.095	0.035	0.00599149	C4	PGGHG
1.6409e-07	0.154574	0.23	0.193	0.00598994	CZ Lining	ATG5
1.63685e-07	0.166316	0.053	0.075	0.00597515	C2	GID4
1.63653e-07	0.561362	0.067	0.05	0.00597399	C1	PRR4
1.63596e-07	-0.274438	0.221	0.253	0.00597192	C1	SCCPDH
1.63506e-07	-0.174858	0.997	0.994	0.00596862	C4	RPL21
1.63378e-07	-0.414278	0.193	0.221	0.00596394	C1	MORC3
1.63038e-07	-0.180697	0.021	0.036	0.00595154	C2	CCDC113
1.62763e-07	1.19449	0.037	0.024	0.00594151	C2	DPYSL4
1.62715e-07	0.113452	0.033	0.051	0.00593976	C2	PPP1R3F
1.62614e-07	0.230919	0.253	0.218	0.00593605	CZ Lining	TP53BP2
1.62516e-07	0.120049	0.336	0.186	0.00593247	C4	RWDD3
1.62026e-07	0.148569	0.114	0.149	0.00591459	C2	HDHD5
1.62002e-07	-1.19625	0.014	0.03	0.00591371	C3	PPP1R3D
1.61686e-07	-0.846336	0.025	0.041	0.00590217	CZ Lining	AC104794.3
1.61544e-07	0.134325	0.099	0.13	0.005897	C2	ADCK2
1.6138e-07	0.233724	0.175	0.223	0.00589101	C2	EFS
1.60764e-07	0.424325	0.079	0.059	0.00586854	CZ Lining	ENTPD6
1.60718e-07	0.484053	0.045	0.03	0.00586687	CZ Lining	MROH1
1.60599e-07	-0.43332	0.128	0.155	0.0058625	C1	ETHE1
1.60457e-07	-0.416386	0.077	0.102	0.00585733	CZ Lining	LIFR
1.59739e-07	0.160605	0.095	0.126	0.00583112	C2	PPP2R5D
1.59706e-07	-0.621621	0.034	0.05	0.0058299	C1	CLIP4
1.59528e-07	0.803545	0.115	0.047	0.00582342	C4	AC004148.1
1.5917e-07	-0.471101	0.15	0.177	0.00581032	C1	BACE2
1.58989e-07	0.852102	0.028	0.017	0.00580374	C1	TNK1
1.58191e-07	0.168108	0.264	0.226	0.00577461	CZ Lining	CTR9
1.58174e-07	-1.2605	0.022	0.035	0.005774	C1	TRIL
1.5815e-07	-1.48003	0.023	0.042	0.00577312	C3	SBK1
1.58042e-07	0.739374	0.105	0.041	0.00576918	C4	EPOP
1.57976e-07	-0.426593	0.018	0.031	0.00576674	C2	IFI16
1.57729e-07	-0.617636	0.078	0.1	0.00575776	C1	CIB2
1.57674e-07	1.09471	0.012	0.005	0.00575574	CZ Lining	LINC01915
1.57637e-07	0.234844	0.237	0.121	0.00575437	C4	BTD
1.57569e-07	0.343921	0.126	0.099	0.00575191	CZ Lining	ATG2B
1.57197e-07	0.301293	0.166	0.077	0.00573833	C4	TNK2
1.57128e-07	1.092	0.053	0.038	0.00573578	C2	CACNB3
1.57086e-07	0.765018	0.019	0.01	0.00573428	C1	AL138963.4
1.56961e-07	-0.874309	0.005	0.013	0.00572972	C2	NRIP2
1.56948e-07	-0.918549	0.153	0.181	0.00572924	C3	EPHB3
1.56885e-07	-0.658191	0.011	0.022	0.00572693	C2	ANGPT2
1.56736e-07	-0.418043	0.136	0.162	0.0057215	C1	ME2
1.56641e-07	0.210887	0.339	0.189	0.00571802	C4	COA6
1.56282e-07	-0.728139	0.005	0.014	0.00570493	C2	TNIK
1.56065e-07	0.166793	0.283	0.36	0.00569698	C2	MRPL27
1.56023e-07	-0.538445	0.094	0.117	0.00569545	C1	FRMD4A
1.55924e-07	2.74288	0.014	0.001	0.00569184	C4	DSC2
1.5588e-07	0.743852	0.033	0.021	0.00569025	C1	AC002454.1
1.5588e-07	-0.527996	0.132	0.159	0.00569023	CZ Lining	HMCN1
1.55735e-07	0.206201	0.199	0.166	0.00568493	CZ Lining	TRAPPC6B
1.55663e-07	0.36837	0.08	0.06	0.00568232	CZ Lining	Z83843.1
1.55648e-07	0.343776	0.089	0.067	0.00568179	CZ Lining	CAMTA2
1.55567e-07	2.80597	0.014	0.001	0.00567883	C4	DSG2-AS1
1.55409e-07	0.312385	0.058	0.04	0.00567305	CZ Lining	NETO2
1.55132e-07	-0.510715	0.127	0.155	0.00566295	CZ Lining	CDCA4
1.54981e-07	-0.709931	0.058	0.078	0.00565743	C1	L3MBTL3
1.5498e-07	0.222905	0.231	0.196	0.00565738	CZ Lining	OTULIN
1.54958e-07	0.184985	0.1	0.132	0.00565658	C2	COPS7B
1.5476e-07	2.08655	0.017	0.002	0.00564935	C4	AC080013.5
1.5459e-07	-0.625268	0.017	0.03	0.00564315	CZ Lining	ST8SIA1
1.54468e-07	-1.03212	0.035	0.051	0.00563869	C1	RNF122
1.54035e-07	0.454064	0.064	0.046	0.00562288	CZ Lining	IFT140
1.53957e-07	0.28884	0.153	0.069	0.00562004	C4	SMG5
1.53837e-07	0.224109	0.224	0.284	0.00561567	C2	MRPL4
1.53698e-07	-1.67578	0.017	0.035	0.0056106	C3	ELMO1
1.5368e-07	3.14683	0.014	0.001	0.00560993	C4	FAM83H
1.53523e-07	0.395854	0.031	0.019	0.00560421	CZ Lining	AC116407.2
1.53448e-07	-0.585695	0.299	0.318	0.00560148	C3	RNF130
1.5334e-07	-0.900047	0.023	0.039	0.00559753	CZ Lining	PAIP2B
1.53286e-07	0.141771	0.488	0.287	0.00559557	C4	CSNK1G2
1.53278e-07	0.162113	0.163	0.132	0.00559527	CZ Lining	SURF6
1.53277e-07	0.785439	0.108	0.043	0.00559521	C4	TOP1MT
1.53e-07	0.102026	0.344	0.307	0.00558511	C1	GATAD1
1.51951e-07	-0.553564	0.363	0.368	0.00554681	C3	GANAB
1.51931e-07	3.50241	0.014	0.001	0.00554608	C4	ZFR2
1.51509e-07	-2.64691	0.047	0.155	0.0055307	C4	C1S
1.51323e-07	-1.15013	0.003	0.01	0.0055239	C2	SULT4A1
1.51253e-07	2.00591	0.054	0.015	0.00552135	C4	CD7
1.51199e-07	-0.788591	0.174	0.201	0.00551938	C3	ICK
1.51093e-07	0.884191	0.018	0.009	0.00551551	CZ Lining	GBP1
1.51054e-07	-0.419978	0.057	0.078	0.00551407	C1	UNC5B
1.50799e-07	-0.356277	0.601	0.565	0.00550478	C3	VAMP2
1.50759e-07	0.106272	0.095	0.125	0.00550329	C2	HECTD4
1.50684e-07	0.912251	0.023	0.013	0.00550058	C1	Z82215.1
1.50481e-07	0.198293	0.224	0.113	0.00549315	C4	LONP1
1.5019e-07	0.152185	0.224	0.112	0.00548255	C4	SPIN2B
1.50168e-07	0.378051	0.129	0.054	0.00548172	C4	B3GAT2
1.49987e-07	0.319884	0.244	0.124	0.00547513	C4	RAD17
1.49913e-07	0.540694	0.027	0.014	0.00547243	C3	LINC01004
1.4984e-07	-0.18975	0.019	0.033	0.00546977	C2	AC090578.1
1.49704e-07	2.45332	0.017	0.002	0.0054648	C4	SALL3
1.49613e-07	0.172721	0.339	0.295	0.00546148	CZ Lining	BIRC6
1.49354e-07	1.09229	0.063	0.046	0.00545201	C2	LINGO1
1.49227e-07	0.109504	0.163	0.135	0.00544737	C1	MAP3K12
1.49093e-07	-0.67495	0.034	0.052	0.0054425	CZ Lining	FAM111B
1.49011e-07	-2.96253	0.002	0.011	0.00543951	C3	DACT2
1.48693e-07	0.335029	0.093	0.071	0.0054279	CZ Lining	ACSS2
1.48684e-07	0.110286	0.491	0.441	0.00542755	CZ Lining	ERLEC1
1.48546e-07	-0.325786	0.167	0.198	0.00542251	CZ Lining	ETV3
1.48441e-07	0.589554	0.131	0.099	0.00541868	C3	CD83
1.48305e-07	0.697453	0.036	0.023	0.00541372	C1	SATB2
1.48161e-07	1.25208	0.023	0.013	0.00540848	C2	BST1
1.47942e-07	0.172209	0.108	0.083	0.00540048	CZ Lining	IPP
1.47739e-07	0.126531	0.355	0.315	0.00539305	C1	DNPH1
1.4768e-07	0.205042	0.205	0.171	0.00539092	CZ Lining	RAB3GAP2
1.47666e-07	1.07883	0.016	0.007	0.0053904	CZ Lining	AC008870.2
1.47665e-07	0.412641	0.042	0.025	0.00539035	C3	INKA2-AS1
1.47112e-07	-0.31275	0.016	0.029	0.00537017	C2	ZNF296
1.47008e-07	0.327384	0.111	0.086	0.00536639	CZ Lining	STK38
1.46962e-07	0.381825	0.036	0.022	0.00536469	CZ Lining	TEF
1.4686e-07	-0.324377	0.018	0.031	0.00536098	C2	LRRC20
1.46762e-07	0.164971	0.217	0.108	0.00535739	C4	ZFPM1
1.46728e-07	0.26518	0.164	0.134	0.00535615	CZ Lining	PHF2
1.46215e-07	2.62922	0.027	0.005	0.00533744	C4	NAT8L
1.46172e-07	-0.10391	0.392	0.312	0.00533587	C3	DHPS
1.46094e-07	-0.885565	0.003	0.01	0.005333	C2	RNF112
1.46054e-07	-0.174821	0.011	0.023	0.00533154	C2	AC009950.1
1.45954e-07	0.183022	0.197	0.095	0.00532791	C4	PEX10
1.45665e-07	0.226662	0.06	0.039	0.00531736	C3	FOXO4
1.45423e-07	-1.6785	0.193	0.304	0.00530853	C4	RERG
1.45245e-07	-0.112132	0.436	0.348	0.00530203	C3	TNS3
1.45042e-07	0.209441	0.224	0.113	0.00529461	C4	ERLIN2
1.44861e-07	0.214272	0.21	0.176	0.00528799	CZ Lining	LAP3
1.44759e-07	0.167277	0.207	0.101	0.00528427	C4	ASCC1
1.44591e-07	0.168981	0.641	0.391	0.00527817	C4	BCAS2
1.44574e-07	1.43424	0.022	0.012	0.00527753	C2	AC022034.1
1.4399e-07	0.197065	0.108	0.083	0.00525621	CZ Lining	POFUT1
1.43687e-07	0.64841	0.033	0.02	0.00524514	CZ Lining	ARRDC4
1.43354e-07	0.115223	0.053	0.076	0.00523298	C2	TOR1B
1.42697e-07	0.387583	0.159	0.073	0.00520902	C4	PCCA
1.42195e-07	1.54921	0.01	0.004	0.00519067	C1	AC073548.2
1.41939e-07	0.34911	0.149	0.067	0.00518132	C4	PIAS4
1.41566e-07	0.662429	0.203	0.187	0.00516771	C2	GAMT
1.40693e-07	-0.415588	0.012	0.023	0.00513587	C2	TEP1
1.40579e-07	0.1049	0.456	0.406	0.00513168	CZ Lining	TCEAL8
1.40573e-07	0.298079	0.176	0.083	0.00513148	C4	ANKRD9
1.40446e-07	0.270136	0.22	0.186	0.00512686	CZ Lining	FAM13A
1.40416e-07	0.14056	0.323	0.285	0.00512573	C1	NIBAN2
1.40316e-07	0.103669	0.073	0.05	0.0051221	C3	NFKBIE
1.40291e-07	0.144105	0.4	0.227	0.00512119	C4	PRXL2C
1.40067e-07	-0.607964	0.041	0.058	0.00511302	C1	EPDR1
1.39992e-07	-1.9446	0.005	0.018	0.00511027	C3	NPY1R
1.39963e-07	-2.80918	0.001	0.01	0.00510922	C3	AP000842.1
1.39962e-07	-0.451243	0.154	0.181	0.00510916	C1	CCDC102A
1.39937e-07	-0.263248	0.741	0.675	0.00510827	C3	C4orf3
1.39803e-07	1.35842	0.013	0.006	0.00510337	C1	C10orf82
1.39321e-07	0.269713	0.139	0.113	0.00508577	C1	APTR
1.3928e-07	0.253578	0.156	0.07	0.00508427	C4	RGS19
1.39132e-07	-2.19453	0.122	0.236	0.00507886	C4	C1QTNF2
1.38977e-07	-0.887071	0.729	0.712	0.00507321	C4	MTRNR2L12
1.38553e-07	0.290591	0.071	0.051	0.00505774	CZ Lining	KBTBD6
1.38533e-07	-1.05969	0.051	0.075	0.00505702	C3	ZNF570
1.38349e-07	0.377888	0.056	0.04	0.0050503	C1	TLCD4
1.37973e-07	0.208846	0.192	0.245	0.00503656	C2	LETMD1
1.37806e-07	0.378942	0.157	0.128	0.00503046	CZ Lining	FBH1
1.37619e-07	0.231643	0.963	0.829	0.00502364	C4	NDUFB2
1.37118e-07	2.25764	0.02	0.003	0.00500536	C4	PKIB
1.36882e-07	0.173194	0.214	0.105	0.00499673	C4	TWIST2
1.36814e-07	0.479062	0.051	0.035	0.00499427	C1	GSE1
1.36764e-07	0.108542	0.241	0.123	0.00499243	C4	CCDC8
1.36635e-07	0.338965	0.186	0.089	0.00498773	C4	DPAGT1
1.36614e-07	0.952443	0.024	0.014	0.00498697	C1	MAOB
1.36519e-07	0.170483	0.475	0.434	0.00498348	CZ Lining	TOB2
1.36436e-07	0.895256	0.064	0.02	0.00498044	C4	YTHDF3-AS1
1.36319e-07	0.616608	0.029	0.016	0.00497619	C3	AL138724.1
1.35735e-07	0.172246	0.183	0.232	0.00495488	C2	SUDS3
1.35733e-07	-1.19722	0.017	0.03	0.00495481	C1	TLR5
1.35708e-07	-0.449032	0.009	0.02	0.00495388	C2	AC012459.1
1.35555e-07	0.262789	0.18	0.085	0.0049483	C4	ITGA9
1.35413e-07	-0.432945	0.17	0.197	0.00494312	C1	CENPV
1.34982e-07	1.21436	0.01	0.003	0.0049274	C3	KRT15
1.34949e-07	1.40066	0.016	0.008	0.00492617	C1	FOXA2
1.34839e-07	0.369274	0.193	0.095	0.00492216	C4	MPHOSPH9
1.34813e-07	0.763963	0.021	0.01	0.00492121	C3	CD8B
1.34804e-07	0.59473	0.026	0.016	0.00492088	C1	LMO7-AS1
1.34628e-07	0.416713	0.053	0.036	0.00491447	CZ Lining	PRRT3
1.34346e-07	0.308209	0.117	0.093	0.00490418	C1	DUSP7
1.34259e-07	0.177534	0.319	0.175	0.004901	C4	RNFT1
1.3405e-07	0.141124	0.195	0.246	0.00489337	C2	TPT1-AS1
1.33843e-07	0.387803	0.055	0.038	0.00488582	CZ Lining	LINC00294
1.33758e-07	0.178287	0.556	0.337	0.00488271	C4	RAB32
1.33628e-07	-0.744372	0.186	0.213	0.00487794	C3	WDR60
1.33215e-07	1.35226	0.011	0.004	0.00486289	C3	SLC45A3
1.33152e-07	-1.80437	0.132	0.248	0.00486059	C4	AIDA
1.33139e-07	0.123509	0.324	0.282	0.00486011	CZ Lining	NDUFA8
1.33135e-07	1.00946	0.061	0.018	0.00485997	C4	AL162377.1
1.32773e-07	-0.693631	0.032	0.05	0.00484674	CZ Lining	NOCT
1.32555e-07	0.134351	0.658	0.403	0.00483877	C4	SYAP1
1.32555e-07	0.459589	0.033	0.02	0.00483877	CZ Lining	AL512625.1
1.32398e-07	-0.813938	0.005	0.013	0.00483306	C2	KCNC4
1.32269e-07	0.760006	0.014	0.006	0.00482834	C3	PLB1
1.32234e-07	-0.425924	0.523	0.501	0.00482706	C3	MAZ
1.31881e-07	0.274206	0.481	0.292	0.00481417	C4	GORASP2
1.31838e-07	1.06088	0.016	0.007	0.00481263	C3	AC092756.1
1.31789e-07	0.115151	0.424	0.382	0.00481082	C1	BCAS2
1.31654e-07	0.429561	0.079	0.059	0.00480591	C1	DGKE
1.31626e-07	0.119973	0.4	0.226	0.00480489	C4	POLDIP3
1.31287e-07	-0.166534	0.676	0.673	0.00479251	CZ Lining	BTG3
1.31084e-07	-0.117477	0.358	0.307	0.00478509	C1	MYC
1.30983e-07	0.1831	0.324	0.284	0.00478141	CZ Lining	CERT1
1.30981e-07	0.790926	0.035	0.022	0.00478133	CZ Lining	AC105046.1
1.30932e-07	0.196158	0.157	0.13	0.00477953	C1	IL13RA1
1.3063e-07	0.44177	0.043	0.028	0.00476853	CZ Lining	AL050309.1
1.30436e-07	0.718492	0.025	0.013	0.00476143	C3	SNX22
1.30364e-07	0.363138	0.586	0.365	0.00475882	C4	IKBIP
1.30315e-07	0.229491	0.149	0.191	0.004757	C2	UTP23
1.30085e-07	1.15156	0.036	0.023	0.00474861	C2	AL353135.2
1.29814e-07	0.35108	0.346	0.194	0.00473874	C4	VPS37A
1.29726e-07	-1.13425	0.005	0.013	0.00473552	C2	DLL4
1.29658e-07	0.284152	0.237	0.122	0.00473305	C4	ZNF667
1.29361e-07	0.263418	0.059	0.042	0.0047222	C1	LINC00174
1.29279e-07	-0.103876	0.034	0.052	0.0047192	C2	SLC37A4
1.29268e-07	0.351582	0.077	0.056	0.00471881	CZ Lining	FIGN
1.2923e-07	-0.212266	0.015	0.028	0.00471743	C2	SPESP1
1.29205e-07	0.582783	0.076	0.056	0.00471652	CZ Lining	NKX3-1
1.29158e-07	-0.115159	0.017	0.03	0.00471479	C2	TCTE3
1.29e-07	0.461436	0.027	0.016	0.00470901	CZ Lining	MAB21L1
1.28986e-07	0.548859	0.047	0.032	0.0047085	CZ Lining	HLCS
1.28929e-07	0.314694	0.076	0.055	0.00470643	CZ Lining	ZBTB22
1.28888e-07	-0.910422	0.027	0.047	0.00470494	C3	TNFAIP2
1.28771e-07	-1.67414	0.003	0.011	0.00470066	CZ Lining	SPRY4-AS1
1.28753e-07	0.461329	0.102	0.039	0.00470002	C4	RASSF3
1.28217e-07	0.215609	0.227	0.191	0.00468044	CZ Lining	DALRD3
1.28203e-07	-0.555262	0.03	0.047	0.00467991	CZ Lining	DLL3
1.27855e-07	0.596505	0.015	0.006	0.00466722	C3	ALAS2
1.27424e-07	-2.14654	0.009	0.024	0.00465149	C3	SGIP1
1.27369e-07	0.149065	0.054	0.035	0.00464946	C3	RAB3B
1.27167e-07	-0.112001	0.156	0.118	0.00464209	C3	CUL7
1.27108e-07	0.496748	0.046	0.032	0.00463996	C1	PGGHG
1.26792e-07	-1.03246	0.075	0.102	0.00462843	C3	PEX1
1.26708e-07	-0.129192	0.681	0.696	0.00462536	CZ Lining	EIF3G
1.26334e-07	-0.700852	0.008	0.018	0.0046117	C2	ADD3-AS1
1.26328e-07	0.156485	0.115	0.15	0.00461146	C2	HMG20A
1.26182e-07	-0.440749	0.006	0.015	0.00460614	C2	ZSCAN1
1.26093e-07	1.46731	0.019	0.01	0.00460291	C2	AL020997.5
1.25964e-07	0.162397	0.059	0.083	0.00459819	C2	ACAD8
1.2595e-07	-0.284592	0.741	0.687	0.00459767	C3	ATP5MF
1.25885e-07	1.19767	0.052	0.036	0.0045953	C2	LINC01886
1.25504e-07	0.181899	0.634	0.395	0.00458141	C4	DESI2
1.25042e-07	0.107995	0.073	0.099	0.00456455	C2	RNGTT
1.24997e-07	0.129802	0.088	0.116	0.00456289	C2	SLC2A10
1.24779e-07	1.86746	0.027	0.005	0.00455494	C4	AL691403.2
1.24734e-07	0.456609	0.05	0.035	0.00455329	C1	FAM161B
1.24634e-07	-0.288713	0.315	0.345	0.00454964	C1	GOLT1B
1.23982e-07	-0.937348	0.092	0.121	0.00452584	C3	CCDC106
1.23805e-07	1.12848	0.044	0.011	0.00451938	C4	TMEM147-AS1
1.23686e-07	-0.7778	0.04	0.057	0.00451505	C1	PLAAT4
1.23366e-07	-0.414517	0.194	0.223	0.00450337	C1	IRF2BPL
1.23171e-07	0.911278	0.023	0.013	0.00449623	C1	PSMD6-AS1
1.22789e-07	0.128921	0.401	0.363	0.00448228	C1	AZIN1
1.22568e-07	0.136148	0.275	0.143	0.00447423	C4	TRAP1
1.22313e-07	0.928658	0.047	0.012	0.00446493	C4	KCNS1
1.22245e-07	1.88122	0.014	0.007	0.00446244	C2	ASCL2
1.22213e-07	0.234241	0.797	0.523	0.00446125	C4	RNPS1
1.22154e-07	0.252312	0.1	0.133	0.0044591	C2	IFT81
1.21971e-07	0.238937	0.729	0.472	0.00445244	C4	SPTSSA
1.21938e-07	-1.3949	0.005	0.013	0.00445123	C1	C2CD4C
1.21935e-07	0.179971	0.279	0.24	0.00445112	CZ Lining	NMD3
1.21754e-07	0.156367	0.305	0.165	0.00444452	C4	YY1AP1
1.21372e-07	-0.360671	0.237	0.267	0.00443055	C1	CTBP1
1.21157e-07	0.428614	0.102	0.078	0.00442272	CZ Lining	LXN
1.21075e-07	-1.57106	0.023	0.042	0.00441972	C3	POC5
1.21032e-07	0.698046	0.119	0.049	0.00441815	C4	TESK2
1.20772e-07	0.237334	0.101	0.079	0.00440865	C1	FMNL3
1.20639e-07	0.169284	0.27	0.34	0.0044038	C2	YIPF2
1.20589e-07	-0.657569	0.033	0.051	0.00440198	CZ Lining	C16orf95
1.20558e-07	0.153728	0.044	0.065	0.00440086	C2	DYRK1B
1.20443e-07	0.566853	0.031	0.019	0.00439665	C1	PCOTH
1.20257e-07	-0.206142	0.55	0.561	0.00438986	C1	NDUFB9
1.20172e-07	0.32199	0.281	0.153	0.00438676	C4	PINK1
1.19913e-07	-4.27304	0.007	0.098	0.0043773	C4	NTN1
1.19724e-07	-0.843242	0.018	0.031	0.00437041	C1	ELF4
[truncated: 24,654 more rows]
