# Supplementary material for: The embryonic origins of site-specific arthritis
Source: Nat Immunol. 2026 Jun 8;27(7):1390–403. doi: 10.1038/s41590-026-02542-2 (PMC13310765; doi:10.1038/s41590-026-02542-2)
Supplement: Supplementary file 12 — Genes driving lining differentiation identified by trajectory analysis (Fig. 3). [file 41590_2026_2542_MOESM12_ESM.xlsx]

## Sheet: Supplementary table 9 3b-trajec
	0_corr	0_pval	0_qval	0_ci_low	0_ci_high	trajectory
BTC	0.405477	0	0	0.389018	0.421677	cartilage lining
EREG	0.384186	0	0	0.367403	0.400719	cartilage lining
LRRFIP1	0.372264	0	0	0.355307	0.388976	cartilage lining
PTPRB	0.359813	0	0	0.342681	0.376705	cartilage lining
CD55	0.337471	8.73748e-272	7.70427e-269	0.32004	0.354673	cartilage lining
INHBA	0.337172	2.87813e-271	2.34258e-268	0.319737	0.354378	cartilage lining
RET	0.333152	2.29249e-264	1.61712e-261	0.315665	0.350412	cartilage lining
CAPS	0.329583	2.48607e-258	1.46139e-255	0.312051	0.34689	cartilage lining
SLC9A3R1	0.329217	1.02255e-257	5.40978e-255	0.311681	0.346529	cartilage lining
HBEGF	0.328708	7.26868e-257	3.4959e-254	0.311166	0.346027	cartilage lining
SORBS2	0.321484	5.95004e-245	2.42144e-242	0.303851	0.338896	cartilage lining
BMP6	0.320712	1.06167e-243	4.16056e-241	0.30307	0.338135	cartilage lining
HHIP	0.317519	1.46695e-238	5.35235e-236	0.299837	0.334982	cartilage lining
VSIR	0.305771	3.19602e-220	9.13975e-218	0.28795	0.32338	cartilage lining
PDGFA	0.304358	4.47619e-218	1.24638e-215	0.286521	0.321985	cartilage lining
TGM2	0.302402	3.99608e-215	1.00673e-212	0.284542	0.320052	cartilage lining
COLEC12	0.300135	9.80047e-212	2.4116e-209	0.282249	0.317812	cartilage lining
BACH1	0.296079	9.41842e-206	2.21458e-203	0.278147	0.313805	cartilage lining
SOX5	0.292912	3.77232e-201	8.49253e-199	0.274944	0.310675	cartilage lining
AQP1	0.290514	1.04614e-197	2.30608e-195	0.272519	0.308305	cartilage lining
ERRFI1	0.290039	4.9848e-197	1.07641e-194	0.272039	0.307836	cartilage lining
ACKR3	0.285565	1.03469e-190	2.10539e-188	0.267516	0.303413	cartilage lining
CREB5	0.283932	1.94946e-188	3.81986e-186	0.265866	0.301799	cartilage lining
GFPT2	0.283317	1.39148e-187	2.62915e-185	0.265244	0.301191	cartilage lining
SLC35E4	0.283117	2.63033e-187	4.88272e-185	0.265042	0.300993	cartilage lining
SH3BGRL3	0.279592	1.82106e-182	3.21346e-180	0.261479	0.297508	cartilage lining
TSPAN15	0.279208	6.06066e-182	1.05128e-179	0.261091	0.297129	cartilage lining
EML1	0.278548	4.78112e-181	8.15952e-179	0.260424	0.296476	cartilage lining
PALMD	0.276412	3.65774e-178	6.04727e-176	0.258265	0.294363	cartilage lining
EMP3	0.276004	1.28907e-177	2.0984e-175	0.257854	0.293961	cartilage lining
KIAA0040	0.275469	6.73496e-177	1.06362e-174	0.257312	0.29343	cartilage lining
AK1	0.275136	1.87506e-176	2.91765e-174	0.256976	0.293102	cartilage lining
FABP3	0.267961	5.11714e-167	7.41704e-165	0.249727	0.286005	cartilage lining
TPPP3	0.265937	2.07188e-164	2.96251e-162	0.247683	0.284003	cartilage lining
IGFBP6	0.265695	4.22651e-164	5.96276e-162	0.247439	0.283764	cartilage lining
TIMP3	0.264444	1.67715e-162	2.33499e-160	0.246175	0.282526	cartilage lining
BZW1	0.263739	1.32061e-161	1.81472e-159	0.245463	0.281828	cartilage lining
PAM	0.261033	3.43697e-158	4.60336e-156	0.24273	0.27915	cartilage lining
BHLHE40	0.261017	3.6034e-158	4.76594e-156	0.242713	0.279134	cartilage lining
SCARA3	0.260962	4.21774e-158	5.50962e-156	0.242658	0.27908	cartilage lining
YBX3	0.258458	5.58746e-155	7.123e-153	0.240129	0.276602	cartilage lining
DEFB1	0.258438	5.91483e-155	7.45057e-153	0.240109	0.276582	cartilage lining
HS3ST3A1	0.25748	9.03736e-154	1.12499e-151	0.239142	0.275635	cartilage lining
KLF13	0.25721	1.94486e-153	2.39286e-151	0.238869	0.275368	cartilage lining
ABI3BP	0.256176	3.63198e-152	4.41724e-150	0.237825	0.274344	cartilage lining
NTN4	0.255369	3.53342e-151	4.24854e-149	0.23701	0.273546	cartilage lining
CALM1	0.254987	1.03442e-150	1.2298e-148	0.236625	0.273167	cartilage lining
FAM133B	0.254934	1.19973e-150	1.41049e-148	0.236571	0.273115	cartilage lining
BMP2	0.253457	7.48609e-149	8.60981e-147	0.23508	0.271653	cartilage lining
ABLIM1	0.252686	6.4006e-148	7.20476e-146	0.234302	0.27089	cartilage lining
CD9	0.252253	2.13246e-147	2.37511e-145	0.233864	0.270461	cartilage lining
RASGEF1B	0.251267	3.26553e-146	3.59923e-144	0.232868	0.269485	cartilage lining
HSD3B7	0.250804	1.16883e-145	1.27498e-143	0.232402	0.269027	cartilage lining
B3GNT2	0.248271	1.20268e-142	1.29852e-140	0.229844	0.266519	cartilage lining
PARM1	0.248092	1.95537e-142	2.06898e-140	0.229664	0.266343	cartilage lining
NEAT1	0.247952	2.85996e-142	2.99616e-140	0.229523	0.266204	cartilage lining
DST	0.247847	3.8093e-142	3.95159e-140	0.229416	0.2661	cartilage lining
PDGFC	0.247252	1.91248e-141	1.96466e-139	0.228816	0.265511	cartilage lining
RHOQ	0.246284	2.61828e-140	2.63848e-138	0.227839	0.264552	cartilage lining
LRRN4CL	0.245537	1.95458e-139	1.93284e-137	0.227085	0.263813	cartilage lining
S100A6	0.245516	2.06955e-139	2.02759e-137	0.227064	0.263792	cartilage lining
FGFBP2	0.24521	4.70089e-139	4.56332e-137	0.226755	0.263489	cartilage lining
SPRED1	0.244975	8.82592e-139	8.48973e-137	0.226518	0.263256	cartilage lining
SEMA3A	0.243143	1.1698e-136	1.09537e-134	0.224669	0.261443	cartilage lining
DSTN	0.242204	1.40893e-135	1.29634e-133	0.223722	0.260513	cartilage lining
CD44	0.241813	3.96191e-135	3.61387e-133	0.223327	0.260125	cartilage lining
C10orf105	0.241709	5.20859e-135	4.71044e-133	0.223222	0.260023	cartilage lining
ITGB5	0.241619	6.61748e-135	5.93386e-133	0.223131	0.259933	cartilage lining
PLOD2	0.240588	9.94523e-134	8.8429e-132	0.222091	0.258913	cartilage lining
MET	0.240318	2.02351e-133	1.78423e-131	0.221818	0.258644	cartilage lining
EPS8L2	0.237984	8.84362e-131	7.67002e-129	0.219463	0.256334	cartilage lining
PHACTR2	0.237607	2.35069e-130	2.02217e-128	0.219082	0.25596	cartilage lining
CHORDC1	0.236796	1.90565e-129	1.6261e-127	0.218264	0.255157	cartilage lining
SKIL	0.236705	2.40646e-129	2.03702e-127	0.218173	0.255067	cartilage lining
AOAH	0.23614	1.02884e-128	8.63981e-127	0.217603	0.254507	cartilage lining
MYADM	0.235554	4.63024e-128	3.85768e-126	0.217011	0.253926	cartilage lining
FAM49A	0.235409	6.70179e-128	5.53997e-126	0.216865	0.253783	cartilage lining
RTN4	0.234474	7.293e-127	5.98196e-125	0.215922	0.252857	cartilage lining
SHANK2	0.234089	1.94525e-126	1.58328e-124	0.215533	0.252475	cartilage lining
CYFIP2	0.23354	7.82593e-126	6.32108e-124	0.21498	0.251932	cartilage lining
EMP1	0.233103	2.36912e-125	1.88479e-123	0.214539	0.251499	cartilage lining
GRK5	0.231677	8.61981e-124	6.75602e-122	0.2131	0.250087	cartilage lining
LGALS3	0.231593	1.06459e-123	8.2827e-122	0.213016	0.250003	cartilage lining
PHLDA2	0.229768	1.02027e-121	7.87994e-120	0.211175	0.248195	cartilage lining
RPS4Y1	0.229761	1.03814e-121	7.95984e-120	0.211168	0.248188	cartilage lining
DDX3Y	0.229252	3.6756e-121	2.79795e-119	0.210654	0.247684	cartilage lining
RELL1	0.229101	5.346e-121	4.01177e-119	0.210502	0.247535	cartilage lining
CLIC1	0.228806	1.11102e-120	8.27868e-119	0.210204	0.247242	cartilage lining
ARHGEF12	0.228629	1.72045e-120	1.27301e-118	0.210026	0.247067	cartilage lining
ITM2B	0.228218	4.76058e-120	3.49803e-118	0.209611	0.246659	cartilage lining
ITGA10	0.227249	5.17483e-119	3.7762e-117	0.208634	0.245699	cartilage lining
UAP1	0.226549	2.87826e-118	2.08595e-116	0.207928	0.245006	cartilage lining
ZSWIM6	0.225581	3.0648e-117	2.20603e-115	0.206952	0.244047	cartilage lining
PDPN	0.225497	3.76526e-117	2.6919e-115	0.206867	0.243963	cartilage lining
DIAPH1	0.22517	8.33493e-117	5.91892e-115	0.206537	0.24364	cartilage lining
CRIP2	0.22411	1.09082e-115	7.64365e-114	0.205468	0.242589	cartilage lining
EZR	0.223626	3.50553e-115	2.44026e-113	0.204981	0.24211	cartilage lining
FAM180A	0.222388	6.88327e-114	4.72934e-112	0.203732	0.240883	cartilage lining
GPSM2	0.221613	4.39682e-113	2.98223e-111	0.202951	0.240115	cartilage lining
STK38L	0.221218	1.12886e-112	7.60794e-111	0.202552	0.239723	cartilage lining
RAPH1	0.221125	1.40832e-112	9.43127e-111	0.202459	0.239631	cartilage lining
FAM20A	0.220862	2.6365e-112	1.75451e-110	0.202193	0.23937	cartilage lining
PRUNE2	0.220175	1.34602e-111	8.90141e-110	0.201501	0.23869	cartilage lining
FXYD5	0.219217	1.29977e-110	8.54214e-109	0.200534	0.23774	cartilage lining
KRAS	0.218922	2.59946e-110	1.69784e-108	0.200238	0.237448	cartilage lining
ZNF365	0.218474	7.46249e-110	4.84421e-108	0.199786	0.237004	cartilage lining
RORA	0.217732	4.25133e-109	2.72626e-107	0.199038	0.236269	cartilage lining
MAP4	0.217627	5.43318e-109	3.46316e-107	0.198932	0.236165	cartilage lining
ECRG4	0.216788	3.85392e-108	2.42728e-106	0.198086	0.235333	cartilage lining
SORT1	0.216769	4.03029e-108	2.52334e-106	0.198067	0.235314	cartilage lining
TIAM1	0.215536	7.06343e-107	4.39636e-105	0.196823	0.234091	cartilage lining
EML6	0.215375	1.02312e-106	6.33079e-105	0.196662	0.233932	cartilage lining
CDKN1A	0.212875	3.19848e-104	1.95625e-102	0.194141	0.231453	cartilage lining
CUX1	0.211907	2.89684e-103	1.76158e-101	0.193165	0.230494	cartilage lining
ITPR3	0.211755	4.08361e-103	2.46907e-101	0.193012	0.230344	cartilage lining
CAV1	0.211688	4.75236e-103	2.85709e-101	0.192945	0.230277	cartilage lining
BMP4	0.211471	7.77469e-103	4.64768e-101	0.192726	0.230062	cartilage lining
PTTG1IP	0.211372	9.72537e-103	5.78113e-101	0.192627	0.229964	cartilage lining
DDX5	0.211244	1.29995e-102	7.68425e-101	0.192497	0.229837	cartilage lining
CSNK1A1	0.210499	6.99848e-102	4.11394e-100	0.191746	0.229098	cartilage lining
ATP2B1	0.210045	1.94291e-101	1.1358e-99	0.191289	0.228648	cartilage lining
EMP2	0.209945	2.43169e-101	1.41372e-99	0.191188	0.228549	cartilage lining
METRNL	0.20973	3.94512e-101	2.28105e-99	0.190971	0.228335	cartilage lining
IQGAP1	0.209565	5.70521e-101	3.2808e-99	0.190805	0.228172	cartilage lining
HSPB1	0.209034	1.87415e-100	1.07191e-98	0.19027	0.227646	cartilage lining
MACF1	0.208327	9.08697e-100	5.16932e-98	0.189557	0.226945	cartilage lining
PRKCA	0.208199	1.20693e-99	6.82918e-98	0.189429	0.226818	cartilage lining
PTPN14	0.207994	1.90578e-99	1.07261e-97	0.189222	0.226615	cartilage lining
GAREM1	0.207837	2.70032e-99	1.51175e-97	0.189064	0.226459	cartilage lining
CLU	0.207667	3.93839e-99	2.19327e-97	0.188892	0.226291	cartilage lining
MSN	0.207438	6.55798e-99	3.63298e-97	0.188661	0.226063	cartilage lining
CRTAC1	0.206506	5.14065e-98	2.83298e-96	0.187722	0.225139	cartilage lining
CAB39	0.206448	5.84528e-98	3.20461e-96	0.187664	0.225082	cartilage lining
SNTB1	0.206078	1.32023e-97	7.20071e-96	0.187291	0.224715	cartilage lining
ERC1	0.205814	2.35994e-97	1.28054e-95	0.187025	0.224453	cartilage lining
KTN1	0.205465	5.0828e-97	2.74393e-95	0.186673	0.224107	cartilage lining
MYH9	0.205399	5.86888e-97	3.15221e-95	0.186607	0.224042	cartilage lining
ANXA7	0.205367	6.30273e-97	3.36814e-95	0.186574	0.224009	cartilage lining
MCTP1	0.20535	6.53495e-97	3.47469e-95	0.186557	0.223993	cartilage lining
PLP2	0.204917	1.68616e-96	8.87626e-95	0.186121	0.223564	cartilage lining
ADIRF	0.204257	7.12588e-96	3.73262e-94	0.185456	0.222909	cartilage lining
UGP2	0.204085	1.03627e-95	5.40134e-94	0.185283	0.222738	cartilage lining
ARHGAP6	0.203838	1.77589e-95	9.21111e-94	0.185033	0.222493	cartilage lining
ACTR3	0.20298	1.14069e-94	5.88762e-93	0.184169	0.221643	cartilage lining
DBNDD2	0.202874	1.43644e-94	7.37812e-93	0.184062	0.221537	cartilage lining
VSIG10L2	0.202672	2.22307e-94	1.13634e-92	0.183858	0.221337	cartilage lining
TUBB6	0.202398	4.01144e-94	2.04063e-92	0.183583	0.221065	cartilage lining
SNX9	0.202168	6.5848e-94	3.33367e-92	0.183351	0.220837	cartilage lining
ANK3	0.20197	1.01048e-93	5.09136e-92	0.183151	0.22064	cartilage lining
HSP90AA1	0.201905	1.16199e-93	5.827e-92	0.183085	0.220576	cartilage lining
SERINC1	0.201025	7.66795e-93	3.8271e-91	0.1822	0.219704	cartilage lining
ADAMTS6	0.200795	1.25588e-92	6.2387e-91	0.181967	0.219475	cartilage lining
CAMSAP2	0.200646	1.72503e-92	8.52924e-91	0.181818	0.219328	cartilage lining
EHBP1L1	0.199663	1.4028e-91	6.90372e-90	0.180827	0.218352	cartilage lining
PKP1	0.19917	3.99039e-91	1.95474e-89	0.18033	0.217864	cartilage lining
PACSIN2	0.199086	4.76401e-91	2.32295e-89	0.180246	0.217781	cartilage lining
C14orf132	0.199032	5.34739e-91	2.59545e-89	0.180191	0.217727	cartilage lining
PPP2R5C	0.198951	6.34356e-91	3.05096e-89	0.18011	0.217647	cartilage lining
TAX1BP1	0.19878	9.10726e-91	4.36036e-89	0.179938	0.217477	cartilage lining
AXL	0.198746	9.79024e-91	4.66624e-89	0.179903	0.217443	cartilage lining
OPTN	0.198449	1.8342e-90	8.66412e-89	0.179604	0.217148	cartilage lining
NPTN	0.197845	6.54667e-90	3.06506e-88	0.178996	0.216549	cartilage lining
ABI2	0.197753	7.94394e-90	3.70286e-88	0.178903	0.216458	cartilage lining
TNS1	0.197431	1.5615e-89	7.24662e-88	0.178579	0.216139	cartilage lining
SPAG9	0.196976	4.05287e-89	1.8645e-87	0.17812	0.215688	cartilage lining
CD81	0.196924	4.52539e-89	2.07286e-87	0.178067	0.215635	cartilage lining
EGR3	0.196168	2.1948e-88	9.96702e-87	0.177306	0.214885	cartilage lining
RABGAP1L	0.195657	6.35082e-88	2.87171e-86	0.176791	0.214379	cartilage lining
ZNF385A	0.194258	1.1493e-86	5.10956e-85	0.175382	0.212991	cartilage lining
S100A4	0.194244	1.18329e-86	5.23864e-85	0.175368	0.212977	cartilage lining
SULF2	0.193932	2.24726e-86	9.90762e-85	0.175054	0.212668	cartilage lining
PRRC2C	0.193318	7.93674e-86	3.48459e-84	0.174436	0.212059	cartilage lining
FERMT2	0.19271	2.7577e-85	1.20575e-83	0.173823	0.211455	cartilage lining
TAGLN2	0.192373	5.48181e-85	2.38695e-83	0.173484	0.211121	cartilage lining
KIAA0232	0.191486	3.33465e-84	1.44606e-82	0.17259	0.210241	cartilage lining
SOX9	0.191473	3.42309e-84	1.47836e-82	0.172577	0.210228	cartilage lining
MCL1	0.191399	3.97897e-84	1.71144e-82	0.172502	0.210154	cartilage lining
RBPMS2	0.19136	4.30836e-84	1.84562e-82	0.172463	0.210115	cartilage lining
WNT16	0.191324	4.63176e-84	1.97616e-82	0.172427	0.21008	cartilage lining
ZMIZ1	0.191131	6.84433e-84	2.90843e-82	0.172233	0.209889	cartilage lining
RETREG1	0.190853	1.20118e-83	5.08387e-82	0.171953	0.209613	cartilage lining
PMP22	0.190042	6.17069e-83	2.60128e-81	0.171136	0.208808	cartilage lining
SEMA3E	0.189851	9.06474e-83	3.80611e-81	0.170943	0.208618	cartilage lining
DLGAP4	0.18965	1.35793e-82	5.67917e-81	0.170741	0.208419	cartilage lining
BCL10	0.189269	2.91192e-82	1.21303e-80	0.170358	0.208041	cartilage lining
GCNT1	0.188639	1.02669e-81	4.26015e-80	0.169723	0.207416	cartilage lining
NUPR1	0.188516	1.31441e-81	5.43274e-80	0.169599	0.207293	cartilage lining
GFRA2	0.188226	2.34305e-81	9.64662e-80	0.169307	0.207006	cartilage lining
ARAP2	0.187669	7.09121e-81	2.90822e-79	0.168746	0.206453	cartilage lining
TNNT3	0.18706	2.36996e-80	9.64482e-79	0.168133	0.205849	cartilage lining
KLF3-AS1	0.186999	2.67004e-80	1.08244e-78	0.168072	0.205789	cartilage lining
KLF3	0.186921	3.11538e-80	1.25816e-78	0.167994	0.205712	cartilage lining
NRP2	0.186885	3.35087e-80	1.34812e-78	0.167956	0.205675	cartilage lining
HSP90AB1	0.186769	4.20631e-80	1.68587e-78	0.16784	0.205561	cartilage lining
IGFBP5	0.185889	2.38157e-79	9.5092e-78	0.166954	0.204687	cartilage lining
SARAF	0.185653	3.78318e-79	1.50488e-77	0.166717	0.204453	cartilage lining
HIP1	0.185612	4.10253e-79	1.6258e-77	0.166675	0.204412	cartilage lining
CDH19	0.185269	8.04254e-79	3.1753e-77	0.166329	0.204071	cartilage lining
AKAP13	0.185004	1.3488e-78	5.30546e-77	0.166063	0.203809	cartilage lining
RRAS	0.184984	1.40212e-78	5.49475e-77	0.166043	0.203789	cartilage lining
RPS20	0.184951	1.49743e-78	5.84661e-77	0.166009	0.203756	cartilage lining
NDP	0.184859	1.79239e-78	6.97251e-77	0.165917	0.203665	cartilage lining
MTHFD1L	0.18474	2.26126e-78	8.76426e-77	0.165797	0.203546	cartilage lining
WDR1	0.184229	6.11353e-78	2.35227e-76	0.165283	0.20304	cartilage lining
SEMA3D	0.184196	6.52794e-78	2.50261e-76	0.165249	0.203006	cartilage lining
EPN2	0.183814	1.36993e-77	5.23292e-76	0.164865	0.202628	cartilage lining
JMJD1C	0.183686	1.75772e-77	6.66609e-76	0.164735	0.2025	cartilage lining
NT5E	0.183301	3.70149e-77	1.39877e-75	0.164348	0.202119	cartilage lining
LINC01013	0.183296	3.73898e-77	1.40791e-75	0.164343	0.202114	cartilage lining
DPYSL2	0.18294	7.43571e-77	2.78997e-75	0.163985	0.201761	cartilage lining
TPM3	0.182927	7.63505e-77	2.85464e-75	0.163971	0.201747	cartilage lining
HOMER2	0.182562	1.54175e-76	5.72394e-75	0.163604	0.201385	cartilage lining
GABARAPL1	0.182187	3.17562e-76	1.17123e-74	0.163226	0.201013	cartilage lining
PDE4DIP	0.181845	6.12204e-76	2.24921e-74	0.162882	0.200673	cartilage lining
RB1CC1	0.18153	1.11947e-75	4.08453e-74	0.162565	0.200361	cartilage lining
CAP1	0.180901	3.72519e-75	1.35451e-73	0.161932	0.199736	cartilage lining
NUBPL	0.180853	4.07794e-75	1.47769e-73	0.161884	0.199689	cartilage lining
CDON	0.180713	5.33121e-75	1.92524e-73	0.161742	0.19955	cartilage lining
CSPG4	0.179832	2.84012e-74	1.02215e-72	0.160856	0.198676	cartilage lining
CORO1C	0.179625	4.20279e-74	1.50745e-72	0.160648	0.19847	cartilage lining
KCNMA1	0.179347	7.12022e-74	2.54524e-72	0.160367	0.198194	cartilage lining
RAB37	0.179181	9.74537e-74	3.47191e-72	0.1602	0.198029	cartilage lining
HEG1	0.178741	2.23384e-73	7.93164e-72	0.159757	0.197592	cartilage lining
DUSP8	0.178631	2.74351e-73	9.70873e-72	0.159647	0.197484	cartilage lining
SELENOS	0.178506	3.47358e-73	1.22513e-71	0.159521	0.197359	cartilage lining
VWA1	0.17843	4.00634e-73	1.40834e-71	0.159444	0.197284	cartilage lining
CYP51A1	0.177958	9.70813e-73	3.40138e-71	0.15897	0.196815	cartilage lining
MYO5B	0.177819	1.2611e-72	4.40385e-71	0.158829	0.196677	cartilage lining
CHD1	0.177627	1.80379e-72	6.27825e-71	0.158637	0.196487	cartilage lining
SLC29A1	0.177503	2.27494e-72	7.89219e-71	0.158512	0.196364	cartilage lining
SLC7A8	0.177288	3.39966e-72	1.17555e-70	0.158295	0.19615	cartilage lining
CD151	0.177117	4.6762e-72	1.61169e-70	0.158123	0.19598	cartilage lining
PRKAR1A	0.17677	8.93115e-72	3.0682e-70	0.157773	0.195636	cartilage lining
TLE1	0.176724	9.71837e-72	3.32784e-70	0.157728	0.19559	cartilage lining
RHOBTB3	0.176521	1.41914e-71	4.84384e-70	0.157522	0.195388	cartilage lining
LYPD5	0.17641	1.74377e-71	5.91374e-70	0.157411	0.195278	cartilage lining
ATP10D	0.176231	2.42959e-71	8.21326e-70	0.157231	0.195101	cartilage lining
PELI1	0.175958	4.03203e-71	1.35438e-69	0.156956	0.194829	cartilage lining
CACYBP	0.175928	4.26145e-71	1.42691e-69	0.156926	0.194799	cartilage lining
RIOK3	0.175778	5.62481e-71	1.87748e-69	0.156775	0.19465	cartilage lining
ACVR1	0.175482	9.71708e-71	3.23322e-69	0.156477	0.194357	cartilage lining
MAPK7	0.175254	1.4782e-70	4.88775e-69	0.156248	0.194131	cartilage lining
YWHAH	0.175228	1.55016e-70	5.10975e-69	0.156222	0.194105	cartilage lining
SLK	0.174879	2.95052e-70	9.69548e-69	0.15587	0.193758	cartilage lining
EPB41L3	0.17476	3.67132e-70	1.20267e-68	0.15575	0.19364	cartilage lining
SMIM14	0.174566	5.24597e-70	1.7132e-68	0.155555	0.193447	cartilage lining
LGALSL	0.17449	6.0248e-70	1.95723e-68	0.155479	0.193372	cartilage lining
AFDN	0.17449	6.03022e-70	1.95723e-68	0.155478	0.193372	cartilage lining
PPP1CB	0.174156	1.11084e-69	3.59443e-68	0.155143	0.193041	cartilage lining
ANXA4	0.173991	1.50388e-69	4.85138e-68	0.154976	0.192876	cartilage lining
PPP1R14A	0.173721	2.46035e-69	7.91274e-68	0.154705	0.192609	cartilage lining
DLX3	0.173694	2.58418e-69	8.28583e-68	0.154678	0.192582	cartilage lining
BCL2L11	0.173661	2.74763e-69	8.7833e-68	0.154644	0.192549	cartilage lining
TNFRSF12A	0.173562	3.28751e-69	1.04774e-67	0.154545	0.192451	cartilage lining
MIA	0.173062	8.17872e-69	2.59099e-67	0.154041	0.191954	cartilage lining
CPE	0.172892	1.11404e-68	3.51869e-67	0.15387	0.191786	cartilage lining
TACC2	0.172799	1.3187e-68	4.15272e-67	0.153777	0.191693	cartilage lining
SLC16A7	0.172164	4.1669e-68	1.30831e-66	0.153138	0.191063	cartilage lining
GNAI2	0.171241	2.20064e-67	6.88905e-66	0.152209	0.190146	cartilage lining
TCF4	0.171141	2.63446e-67	8.22277e-66	0.152108	0.190047	cartilage lining
HSPH1	0.171019	3.2765e-67	1.01967e-65	0.151986	0.189926	cartilage lining
PTPRZ1	0.170484	8.55249e-67	2.65378e-65	0.151447	0.189395	cartilage lining
DNAJC1	0.170303	1.18317e-66	3.66055e-65	0.151265	0.189214	cartilage lining
USP12	0.170007	2.00739e-66	6.19247e-65	0.150967	0.18892	cartilage lining
ACLY	0.169763	3.09995e-66	9.53504e-65	0.150721	0.188678	cartilage lining
ADGRE5	0.169317	6.84713e-66	2.09998e-64	0.150273	0.188236	cartilage lining
TPM4	0.169271	7.42711e-66	2.27128e-64	0.150227	0.18819	cartilage lining
GPRC5A	0.168988	1.22744e-65	3.74279e-64	0.149942	0.187909	cartilage lining
MTPN	0.168442	3.22861e-65	9.81663e-64	0.149392	0.187366	cartilage lining
CRIP1	0.168385	3.56546e-65	1.08098e-63	0.149335	0.187311	cartilage lining
NDRG1	0.167821	9.63772e-65	2.90532e-63	0.148768	0.18675	cartilage lining
ARPC1B	0.167589	1.4499e-64	4.35834e-63	0.148534	0.18652	cartilage lining
CTNNA1	0.167578	1.47847e-64	4.43164e-63	0.148523	0.186509	cartilage lining
CLIC3	0.167548	1.55828e-64	4.65766e-63	0.148493	0.186479	cartilage lining
AHNAK	0.167335	2.26393e-64	6.7478e-63	0.148278	0.186268	cartilage lining
ZNF800	0.167252	2.62111e-64	7.79043e-63	0.148194	0.186185	cartilage lining
STIP1	0.166769	6.09821e-64	1.80743e-62	0.147709	0.185705	cartilage lining
KIF5B	0.166603	8.14362e-64	2.40692e-62	0.147542	0.185541	cartilage lining
CDC42BPB	0.16654	9.09021e-64	2.67921e-62	0.147479	0.185478	cartilage lining
ROCK1	0.166223	1.58148e-63	4.64823e-62	0.147159	0.185163	cartilage lining
CCN2	0.166172	1.72632e-63	5.05989e-62	0.147109	0.185113	cartilage lining
EIF5B	0.166127	1.87014e-63	5.46629e-62	0.147062	0.185067	cartilage lining
RGCC	0.165791	3.35397e-63	9.77642e-62	0.146724	0.184734	cartilage lining
ACTN4	0.165652	4.26515e-63	1.23982e-61	0.146585	0.184596	cartilage lining
RAD23B	0.165367	6.98765e-63	2.02565e-61	0.146298	0.184313	cartilage lining
PLBD1	0.165313	7.67312e-63	2.21829e-61	0.146244	0.184259	cartilage lining
CKB	0.165286	8.0475e-63	2.32018e-61	0.146216	0.184232	cartilage lining
ST3GAL1	0.165072	1.16375e-62	3.34611e-61	0.146002	0.18402	cartilage lining
RASL10A	0.16503	1.25264e-62	3.59192e-61	0.145959	0.183978	cartilage lining
SMOC1	0.164837	1.74888e-62	5.00131e-61	0.145765	0.183786	cartilage lining
DENND3	0.164696	2.22718e-62	6.35196e-61	0.145624	0.183647	cartilage lining
PHLDA1	0.164664	2.35469e-62	6.69757e-61	0.145591	0.183615	cartilage lining
PFKP	0.164601	2.62591e-62	7.449e-61	0.145527	0.183552	cartilage lining
VPS13A	0.164019	7.14828e-62	2.02235e-60	0.144942	0.182974	cartilage lining
GDF5	0.163756	1.12194e-61	3.16566e-60	0.144677	0.182713	cartilage lining
TLN1	0.16345	1.8935e-61	5.32848e-60	0.14437	0.182409	cartilage lining
MGLL	0.16279	5.84304e-61	1.63993e-59	0.143706	0.181753	cartilage lining
GOLGB1	0.162709	6.71138e-61	1.87865e-59	0.143624	0.181672	cartilage lining
CDH13	0.162449	1.0441e-60	2.91493e-59	0.143362	0.181414	cartilage lining
ASAP2	0.162211	1.56463e-60	4.35668e-59	0.143123	0.181178	cartilage lining
EIF5	0.16217	1.67567e-60	4.6536e-59	0.143082	0.181138	cartilage lining
HSPB8	0.161688	3.79201e-60	1.05035e-58	0.142597	0.180659	cartilage lining
GNPNAT1	0.161434	5.82237e-60	1.60433e-58	0.142342	0.180406	cartilage lining
TIPARP	0.161413	6.0293e-60	1.65704e-58	0.142321	0.180386	cartilage lining
RAC1	0.161101	1.0211e-59	2.79903e-58	0.142006	0.180075	cartilage lining
ELOVL1	0.160606	2.3479e-59	6.40286e-58	0.141508	0.179584	cartilage lining
ARL2	0.160533	2.65037e-59	7.20914e-58	0.141436	0.179512	cartilage lining
YWHAB	0.160192	4.69982e-59	1.27184e-57	0.141092	0.179172	cartilage lining
PHLDB1	0.159721	1.03308e-58	2.78853e-57	0.140618	0.178704	cartilage lining
YWHAQ	0.159388	1.79833e-58	4.84177e-57	0.140283	0.178374	cartilage lining
CAPNS1	0.159371	1.8501e-58	4.96849e-57	0.140266	0.178357	cartilage lining
AP000915.1	0.159328	1.98879e-58	5.32745e-57	0.140223	0.178314	cartilage lining
EHD4	0.159205	2.4395e-58	6.51826e-57	0.140099	0.178192	cartilage lining
UCHL1	0.159082	2.99349e-58	7.97837e-57	0.139975	0.17807	cartilage lining
AGPAT4	0.158915	3.95073e-58	1.04769e-56	0.139807	0.177904	cartilage lining
FOXO1	0.158889	4.12563e-58	1.09133e-56	0.139781	0.177878	cartilage lining
RPH3AL	0.158855	4.36409e-58	1.15153e-56	0.139747	0.177844	cartilage lining
PTHLH	0.158831	4.53793e-58	1.19442e-56	0.139723	0.177821	cartilage lining
CCPG1	0.158781	4.92946e-58	1.29426e-56	0.139673	0.177771	cartilage lining
IDS	0.158717	5.48249e-58	1.4359e-56	0.139609	0.177707	cartilage lining
NINJ1	0.158714	5.51304e-58	1.44033e-56	0.139605	0.177704	cartilage lining
SEC14L1	0.15866	6.02246e-58	1.56955e-56	0.139552	0.177651	cartilage lining
ZEB2	0.158322	1.05471e-57	2.742e-56	0.139211	0.177315	cartilage lining
SEMA3C	0.158297	1.09933e-57	2.85099e-56	0.139186	0.17729	cartilage lining
ZBTB7C	0.157888	2.15973e-57	5.58731e-56	0.138774	0.176884	cartilage lining
VPS4B	0.15769	2.98957e-57	7.71527e-56	0.138576	0.176688	cartilage lining
GPR1	0.157649	3.20275e-57	8.24534e-56	0.138534	0.176646	cartilage lining
GAS7	0.157261	6.05292e-57	1.55451e-55	0.138144	0.176261	cartilage lining
AGO2	0.156999	9.30076e-57	2.38284e-55	0.137881	0.176001	cartilage lining
FRMD3	0.156965	9.83416e-57	2.51341e-55	0.137847	0.175967	cartilage lining
RHOA	0.156878	1.13422e-56	2.89185e-55	0.137759	0.175881	cartilage lining
TMEM45A	0.156849	1.18975e-56	3.02613e-55	0.13773	0.175852	cartilage lining
SDCBP	0.156648	1.65441e-56	4.18788e-55	0.137527	0.175651	cartilage lining
DUSP10	0.156246	3.18697e-56	8.04805e-55	0.137123	0.175252	cartilage lining
AC004540.2	0.156219	3.3281e-56	8.38442e-55	0.137096	0.175226	cartilage lining
DOC2B	0.15614	3.78651e-56	9.51664e-55	0.137017	0.175147	cartilage lining
SPRYD3	0.15612	3.91257e-56	9.81016e-55	0.136997	0.175127	cartilage lining
NFE2L2	0.156018	4.61828e-56	1.1525e-54	0.136894	0.175026	cartilage lining
USP9Y	0.15587	5.87631e-56	1.46299e-54	0.136745	0.174879	cartilage lining
DAAM1	0.15576	7.02839e-56	1.74162e-54	0.136635	0.17477	cartilage lining
CSDE1	0.155636	8.60382e-56	2.12703e-54	0.136509	0.174646	cartilage lining
AGPAT5	0.155594	9.21255e-56	2.27221e-54	0.136467	0.174604	cartilage lining
OGDH	0.155303	1.47503e-55	3.62961e-54	0.136175	0.174316	cartilage lining
NGEF	0.155248	1.61281e-55	3.95943e-54	0.13612	0.174261	cartilage lining
ABHD12	0.155124	1.97076e-55	4.827e-54	0.135995	0.174138	cartilage lining
SHOC2	0.155006	2.38817e-55	5.83586e-54	0.135876	0.17402	cartilage lining
ECM1	0.155002	2.40072e-55	5.85301e-54	0.135872	0.174017	cartilage lining
ADAMTS16	0.154847	3.08506e-55	7.50415e-54	0.135716	0.173863	cartilage lining
CAST	0.154612	4.50876e-55	1.0942e-53	0.13548	0.173629	cartilage lining
CLIP1	0.154555	4.94116e-55	1.19639e-53	0.135423	0.173572	cartilage lining
CDV3	0.154371	6.65237e-55	1.60705e-53	0.135237	0.173389	cartilage lining
SUGT1	0.154131	9.77353e-55	2.35566e-53	0.134996	0.173151	cartilage lining
AQP7	0.154046	1.12022e-54	2.69387e-53	0.134911	0.173067	cartilage lining
TMCO3	0.153964	1.27848e-54	3.06747e-53	0.134828	0.172985	cartilage lining
OLFML2A	0.15364	2.14837e-54	5.14296e-53	0.134503	0.172664	cartilage lining
TMOD3	0.153608	2.26481e-54	5.40947e-53	0.13447	0.172631	cartilage lining
MALAT1	0.153501	2.68404e-54	6.39635e-53	0.134363	0.172525	cartilage lining
UBE2D3	0.153449	2.92017e-54	6.94344e-53	0.13431	0.172473	cartilage lining
CAMK1D	0.153237	4.09378e-54	9.71217e-53	0.134097	0.172263	cartilage lining
DSP	0.152883	7.20352e-54	1.70135e-52	0.133741	0.171911	cartilage lining
EIF3A	0.152879	7.25015e-54	1.70855e-52	0.133737	0.171907	cartilage lining
SBK1	0.152835	7.77628e-54	1.82846e-52	0.133693	0.171863	cartilage lining
CORIN	0.152627	1.08344e-53	2.54189e-52	0.133483	0.171656	cartilage lining
EIF1AY	0.152551	1.22257e-53	2.86196e-52	0.133407	0.171581	cartilage lining
MYO6	0.152499	1.32834e-53	3.10267e-52	0.133354	0.171529	cartilage lining
MORC4	0.152277	1.88873e-53	4.4019e-52	0.133132	0.171309	cartilage lining
SASH1	0.152242	1.99724e-53	4.64458e-52	0.133096	0.171274	cartilage lining
FLNB	0.152221	2.06456e-53	4.7906e-52	0.133075	0.171253	cartilage lining
SEMA7A	0.152198	2.13958e-53	4.9538e-52	0.133053	0.171231	cartilage lining
COL6A1	0.152161	2.26983e-53	5.2439e-52	0.133015	0.171194	cartilage lining
VKORC1	0.152041	2.7457e-53	6.32947e-52	0.132894	0.171074	cartilage lining
CHP1	0.151733	4.46774e-53	1.02768e-51	0.132585	0.170768	cartilage lining
PSMD12	0.151555	5.92047e-53	1.35888e-51	0.132406	0.170591	cartilage lining
DNAJB6	0.151547	5.99974e-53	1.3741e-51	0.132397	0.170583	cartilage lining
DDHD1	0.15154	6.06146e-53	1.38523e-51	0.132391	0.170577	cartilage lining
TES	0.151117	1.1809e-52	2.68713e-51	0.131965	0.170156	cartilage lining
HS3ST3B1	0.151065	1.28247e-52	2.91198e-51	0.131913	0.170104	cartilage lining
PTPRA	0.150748	2.11084e-52	4.78261e-51	0.131594	0.169789	cartilage lining
PRPF38B	0.150631	2.53636e-52	5.73446e-51	0.131476	0.169673	cartilage lining
UBE2B	0.150611	2.61374e-52	5.89679e-51	0.131457	0.169654	cartilage lining
EIF4G2	0.150513	3.05214e-52	6.87122e-51	0.131357	0.169555	cartilage lining
KDSR	0.150383	3.73983e-52	8.40151e-51	0.131227	0.169426	cartilage lining
CAPN2	0.150343	3.97922e-52	8.92036e-51	0.131187	0.169387	cartilage lining
USP53	0.150243	4.65218e-52	1.04069e-50	0.131087	0.169288	cartilage lining
PDLIM5	0.150099	5.83212e-52	1.29915e-50	0.130941	0.169144	cartilage lining
HBEGF	0.375554	0	0	0.362171	0.388783	fibroblast lining
NTN4	0.362382	0	0	0.34885	0.375764	fibroblast lining
BTC	0.345094	0	0	0.331375	0.358668	fibroblast lining
PTPRZ1	0.335829	0	0	0.322013	0.349501	fibroblast lining
PRG4	0.334218	0	0	0.320386	0.347907	fibroblast lining
EREG	0.320931	0	0	0.306967	0.334758	fibroblast lining
CLIC5	0.320009	0	0	0.306036	0.333845	fibroblast lining
CD55	0.312637	0	0	0.298592	0.326546	fibroblast lining
SOX5	0.310396	0	0	0.29633	0.324327	fibroblast lining
ARHGAP6	0.30033	0	0	0.286171	0.314359	fibroblast lining
FAM49A	0.29566	0	0	0.281458	0.309732	fibroblast lining
SLC9A3R1	0.28978	0	0	0.275526	0.303907	fibroblast lining
ZSWIM6	0.280109	2.85334e-290	2.60773e-287	0.265771	0.294322	fibroblast lining
PARM1	0.278537	7.20981e-287	6.11855e-284	0.264186	0.292765	fibroblast lining
CALCRL	0.272578	3.53008e-274	2.79606e-271	0.258178	0.286858	fibroblast lining
GRK5	0.270681	3.30063e-270	2.45093e-267	0.256265	0.284977	fibroblast lining
PPP1R1A	0.269629	5.08844e-268	3.55622e-265	0.255204	0.283933	fibroblast lining
IFI27	0.268887	1.7461e-266	1.15252e-263	0.254456	0.283198	fibroblast lining
TFPI	0.267298	3.26945e-263	2.04444e-260	0.252855	0.281623	fibroblast lining
TIMP3	0.266481	1.54839e-261	9.19823e-259	0.25203	0.280812	fibroblast lining
DEFB1	0.265304	3.88372e-259	2.19726e-256	0.250844	0.279646	fibroblast lining
SYNPO2	0.26299	1.86767e-254	1.00863e-251	0.248512	0.277351	fibroblast lining
SORBS2	0.260359	3.4374e-249	1.77564e-246	0.24586	0.274742	fibroblast lining
CAV1	0.259142	8.92437e-247	4.41794e-244	0.244633	0.273535	fibroblast lining
ERRFI1	0.256859	2.77488e-242	1.31873e-239	0.242332	0.27127	fibroblast lining
HSPB1	0.254788	2.99828e-238	1.3701e-235	0.240245	0.269216	fibroblast lining
GFPT2	0.253593	6.11285e-236	2.68988e-233	0.239041	0.268031	fibroblast lining
UAP1	0.253549	7.43019e-236	3.15279e-233	0.238997	0.267987	fibroblast lining
RASGEF1B	0.252931	1.15181e-234	4.71883e-232	0.238374	0.267374	fibroblast lining
IFI27L2	0.252117	4.18349e-233	1.6568e-230	0.237554	0.266567	fibroblast lining
SCARA5	0.251661	3.11646e-232	1.19441e-229	0.237095	0.266115	fibroblast lining
DCBLD2	0.246338	3.45164e-222	1.28153e-219	0.231731	0.260833	fibroblast lining
CAPS	0.242683	1.93863e-215	6.97964e-213	0.22805	0.257207	fibroblast lining
CD44	0.239502	1.16916e-209	4.08551e-207	0.224845	0.25405	fibroblast lining
OLFML2A	0.239117	5.75985e-209	1.95522e-206	0.224458	0.253669	fibroblast lining
GAP43	0.238206	2.49084e-207	8.22047e-205	0.223541	0.252764	fibroblast lining
RHOQ	0.232684	1.44326e-197	4.51246e-195	0.217979	0.247283	fibroblast lining
TMSB4X	0.232114	1.41428e-196	4.30848e-194	0.217405	0.246718	fibroblast lining
EMP3	0.230877	1.9757e-194	5.86832e-192	0.216159	0.24549	fibroblast lining
ITM2B	0.22796	1.99675e-189	5.78619e-187	0.213223	0.242594	fibroblast lining
PDPN	0.227091	5.99172e-188	1.65553e-185	0.212347	0.241732	fibroblast lining
CA4	0.226642	3.45246e-187	9.32244e-185	0.211895	0.241286	fibroblast lining
PHLDA2	0.22567	1.51045e-185	3.98792e-183	0.210917	0.240321	fibroblast lining
HAS1	0.22519	9.69409e-185	2.50382e-182	0.210433	0.239844	fibroblast lining
FAM20A	0.224518	1.29941e-183	3.28474e-181	0.209757	0.239177	fibroblast lining
BACH1	0.223857	1.64931e-182	4.08238e-180	0.209092	0.238521	fibroblast lining
BHLHE40	0.223355	1.1353e-181	2.75276e-179	0.208586	0.238022	fibroblast lining
TSPAN15	0.222263	7.36772e-180	1.75072e-177	0.207486	0.236938	fibroblast lining
AK1	0.219651	1.44615e-175	3.36895e-173	0.204857	0.234345	fibroblast lining
POPDC3	0.216407	2.58867e-170	5.80302e-168	0.201592	0.231123	fibroblast lining
C1QTNF7	0.215455	8.68294e-169	1.87567e-166	0.200634	0.230177	fibroblast lining
EHD4	0.213821	3.44781e-166	7.3149e-164	0.198989	0.228555	fibroblast lining
ABI3BP	0.213612	7.38657e-166	1.53965e-163	0.198779	0.228347	fibroblast lining
NEAT1	0.211251	3.81552e-162	7.81589e-160	0.196403	0.226002	fibroblast lining
GPX3	0.209585	1.48913e-159	2.99871e-157	0.194727	0.224347	fibroblast lining
MEDAG	0.208876	1.85644e-158	3.67606e-156	0.194013	0.223643	fibroblast lining
SEMA3E	0.205417	3.61042e-153	7.03204e-151	0.190532	0.220207	fibroblast lining
LRRFIP1	0.205163	8.73796e-153	1.67445e-150	0.190277	0.219955	fibroblast lining
MXRA7	0.200416	1.06697e-145	1.86421e-143	0.185502	0.215239	fibroblast lining
GABRB3	0.200201	2.21552e-145	3.81487e-143	0.185285	0.215025	fibroblast lining
RELL1	0.199029	1.16157e-143	1.94375e-141	0.184106	0.21386	fibroblast lining
BID	0.198449	8.15105e-143	1.34504e-140	0.183523	0.213284	fibroblast lining
RET	0.19691	1.39852e-140	2.27613e-138	0.181974	0.211754	fibroblast lining
CREB5	0.196503	5.40167e-140	8.6726e-138	0.181565	0.21135	fibroblast lining
PDZRN4	0.196114	1.96003e-139	3.10494e-137	0.181174	0.210964	fibroblast lining
FILIP1L	0.196087	2.14813e-139	3.35815e-137	0.181146	0.210937	fibroblast lining
ANTXR2	0.196025	2.63546e-139	4.06647e-137	0.181084	0.210875	fibroblast lining
AXL	0.195812	5.32853e-139	8.11645e-137	0.18087	0.210664	fibroblast lining
HLA-C	0.193758	4.56901e-136	6.87144e-134	0.178804	0.208623	fibroblast lining
UGP2	0.193544	9.18059e-136	1.36343e-133	0.178589	0.20841	fibroblast lining
FAM133B	0.192548	2.35128e-134	3.44883e-132	0.177587	0.20742	fibroblast lining
XKR4	0.191937	1.70222e-133	2.46635e-131	0.176973	0.206813	fibroblast lining
CLSTN2	0.19161	4.90654e-133	7.02345e-131	0.176643	0.206488	fibroblast lining
EPB41L3	0.191581	5.38379e-133	7.61486e-131	0.176615	0.206459	fibroblast lining
ADAMTS16	0.190294	3.38409e-131	4.67516e-129	0.17532	0.20518	fibroblast lining
APLP2	0.18916	1.26717e-129	1.69159e-127	0.174179	0.204052	fibroblast lining
ZEB2	0.188026	4.61719e-128	6.0952e-126	0.17304	0.202926	fibroblast lining
FMNL1	0.1878	9.45557e-128	1.2211e-125	0.172812	0.202701	fibroblast lining
B2M	0.187503	2.41043e-127	3.07939e-125	0.172513	0.202406	fibroblast lining
FABP3	0.187138	7.60757e-127	9.61548e-125	0.172147	0.202043	fibroblast lining
SCARA3	0.186303	1.04676e-125	1.30911e-123	0.171307	0.201213	fibroblast lining
BVES	0.186104	1.94981e-125	2.41309e-123	0.171107	0.201015	fibroblast lining
ATP2B1	0.185783	5.31414e-125	6.44258e-123	0.170784	0.200696	fibroblast lining
PAM	0.185616	8.96667e-125	1.07609e-122	0.170616	0.20053	fibroblast lining
ECM1	0.185196	3.31722e-124	3.94118e-122	0.170193	0.200112	fibroblast lining
TPT1	0.1847	1.54877e-123	1.82187e-121	0.169694	0.199619	fibroblast lining
CASP3	0.184509	2.79563e-123	3.25636e-121	0.169503	0.19943	fibroblast lining
NRP2	0.183678	3.65326e-122	4.21401e-120	0.168667	0.198603	fibroblast lining
LRRN4CL	0.18333	1.06388e-121	1.21538e-119	0.168318	0.198258	fibroblast lining
MSN	0.182975	3.16827e-121	3.58497e-119	0.167961	0.197905	fibroblast lining
GPR1	0.182721	6.90568e-121	7.74023e-119	0.167705	0.197653	fibroblast lining
TPM4	0.1826	1.00043e-120	1.10056e-118	0.167584	0.197532	fibroblast lining
COL4A1	0.182546	1.18106e-120	1.28736e-118	0.167529	0.197479	fibroblast lining
LINC01916	0.181696	1.58545e-119	1.71243e-117	0.166674	0.196633	fibroblast lining
DLX3	0.181512	2.77934e-119	2.9749e-117	0.166489	0.19645	fibroblast lining
PHACTR2	0.181465	3.20667e-119	3.40164e-117	0.166442	0.196403	fibroblast lining
HHIP	0.181028	1.20898e-118	1.25999e-116	0.166003	0.195969	fibroblast lining
SHANK2	0.180839	2.14212e-118	2.19401e-116	0.165813	0.195782	fibroblast lining
WDR1	0.177889	1.51625e-114	1.5397e-112	0.162847	0.192848	fibroblast lining
YWHAH	0.177833	1.79245e-114	1.80475e-112	0.16279	0.192792	fibroblast lining
GALR1	0.176733	4.68303e-113	4.63659e-111	0.161685	0.191699	fibroblast lining
TSPAN7	0.176001	4.05906e-112	3.98559e-110	0.160949	0.190971	fibroblast lining
VSTM2L	0.17588	5.78434e-112	5.6331e-110	0.160828	0.190851	fibroblast lining
ITGA6	0.175828	6.74416e-112	6.51442e-110	0.160775	0.190799	fibroblast lining
BDNF	0.175705	9.68946e-112	9.28391e-110	0.160651	0.190677	fibroblast lining
FABP5	0.174339	5.26783e-110	4.96723e-108	0.159279	0.189319	fibroblast lining
CALM1	0.173647	3.94456e-109	3.66136e-107	0.158583	0.18863	fibroblast lining
FYN	0.173379	8.5824e-109	7.90446e-107	0.158313	0.188363	fibroblast lining
ARNTL2	0.173372	8.755e-109	8.0014e-107	0.158306	0.188357	fibroblast lining
SDC2	0.173303	1.0669e-108	9.67625e-107	0.158237	0.188289	fibroblast lining
SH3BGRL3	0.172706	6.00193e-108	5.40219e-106	0.157637	0.187694	fibroblast lining
S100A6	0.172011	4.42301e-107	3.95111e-105	0.156939	0.187004	fibroblast lining
PTCHD1	0.171633	1.30968e-106	1.16122e-104	0.156559	0.186628	fibroblast lining
BMERB1	0.171154	5.15541e-106	4.50378e-104	0.156077	0.186151	fibroblast lining
CHORDC1	0.17084	1.26286e-105	1.08725e-103	0.155761	0.185839	fibroblast lining
HLA-A	0.170573	2.7003e-105	2.30807e-103	0.155493	0.185574	fibroblast lining
GPRC5A	0.170505	3.28229e-105	2.78549e-103	0.155424	0.185505	fibroblast lining
ABLIM1	0.170403	4.38476e-105	3.69471e-103	0.155322	0.185404	fibroblast lining
HS6ST2	0.168606	7.03658e-103	5.84627e-101	0.153516	0.183617	fibroblast lining
DIAPH1	0.168358	1.41303e-102	1.15781e-100	0.153267	0.18337	fibroblast lining
ADIRF	0.167349	2.37728e-101	1.8956e-99	0.152253	0.182367	fibroblast lining
ERC1	0.167263	3.01761e-101	2.39015e-99	0.152167	0.182281	fibroblast lining
LAMA4	0.166466	2.7618e-100	2.17304e-98	0.151366	0.181489	fibroblast lining
GAS7	0.166379	3.51929e-100	2.75084e-98	0.151278	0.181402	fibroblast lining
ADGRE5	0.166371	3.6016e-100	2.79271e-98	0.15127	0.181394	fibroblast lining
ACVRL1	0.166369	3.61988e-100	2.79271e-98	0.151268	0.181392	fibroblast lining
MYH9	0.164733	3.28756e-98	2.48786e-96	0.149624	0.179765	fibroblast lining
CAV2	0.16452	5.88051e-98	4.42192e-96	0.149411	0.179554	fibroblast lining
TIPARP	0.164442	7.29689e-98	5.45248e-96	0.149331	0.179475	fibroblast lining
IQGAP1	0.164036	2.20828e-97	1.63978e-95	0.148924	0.179072	fibroblast lining
DBNDD2	0.163814	4.04928e-97	2.98817e-95	0.148701	0.178851	fibroblast lining
GALNT7	0.163214	2.07263e-96	1.52006e-94	0.148097	0.178254	fibroblast lining
SORT1	0.163136	2.55758e-96	1.86421e-94	0.14802	0.178177	fibroblast lining
SYT7	0.162432	1.72046e-95	1.23883e-93	0.147312	0.177476	fibroblast lining
OPTN	0.162032	5.06181e-95	3.60116e-93	0.14691	0.177078	fibroblast lining
RRAS	0.162017	5.26194e-95	3.72125e-93	0.146895	0.177064	fibroblast lining
EML1	0.161446	2.44299e-94	1.71746e-92	0.146321	0.176496	fibroblast lining
RHOA	0.160743	1.60454e-93	1.10834e-91	0.145615	0.175796	fibroblast lining
ZBTB7C	0.159637	3.04034e-92	2.06413e-90	0.144504	0.174696	fibroblast lining
MT2A	0.158873	2.29408e-91	1.54863e-89	0.143736	0.173936	fibroblast lining
TPPP3	0.157753	4.35193e-90	2.88856e-88	0.142611	0.172822	fibroblast lining
ANXA7	0.157461	9.34641e-90	6.16915e-88	0.142317	0.172531	fibroblast lining
FGL2	0.156706	6.68594e-89	4.38871e-87	0.141559	0.17178	fibroblast lining
BMP6	0.156089	3.31251e-88	2.16242e-86	0.140939	0.171166	fibroblast lining
CD9	0.155261	2.8088e-87	1.81366e-85	0.140107	0.170342	fibroblast lining
LAMC1	0.155151	3.72011e-87	2.38912e-85	0.139997	0.170233	fibroblast lining
PIP4K2A	0.154484	2.06256e-86	1.31749e-84	0.139327	0.169569	fibroblast lining
PLOD2	0.154279	3.47969e-86	2.21081e-84	0.139121	0.169365	fibroblast lining
KRAS	0.153141	6.31418e-85	3.96924e-83	0.137978	0.168233	fibroblast lining
ACTR3	0.153039	8.18908e-85	5.12076e-83	0.137875	0.168131	fibroblast lining
ITGB5	0.152698	1.93993e-84	1.20672e-82	0.137533	0.167792	fibroblast lining
PCDH7	0.151703	2.38217e-83	1.47409e-81	0.136533	0.166802	fibroblast lining
ADI1	0.151621	2.92928e-83	1.80325e-81	0.13645	0.16672	fibroblast lining
TRIM38	0.151557	3.43276e-83	2.1023e-81	0.136387	0.166657	fibroblast lining
RGCC	0.151341	5.90028e-83	3.59493e-81	0.13617	0.166442	fibroblast lining
STK38L	0.15093	1.64911e-82	9.99647e-81	0.135757	0.166033	fibroblast lining
PPIC	0.150902	1.76846e-82	1.06655e-80	0.135729	0.166005	fibroblast lining
PDE1C	0.150868	1.92711e-82	1.15637e-80	0.135694	0.165971	fibroblast lining
IGF2R	0.150717	2.81145e-82	1.67854e-80	0.135542	0.16582	fibroblast lining
INKA2	0.150661	3.23288e-82	1.92049e-80	0.135486	0.165765	fibroblast lining
HEG1	0.150527	4.51209e-82	2.66707e-80	0.135352	0.165631	fibroblast lining
DST	0.150268	8.58928e-82	5.02705e-80	0.135092	0.165374	fibroblast lining
