# Supplementary material for: The embryonic origins of site-specific arthritis
Source: Nat Immunol. 2026 Jun 8;27(7):1390–403. doi: 10.1038/s41590-026-02542-2 (PMC13310765; doi:10.1038/s41590-026-02542-2)
Supplement: Supplementary file 13 — Numbers of tenocytes identified in each sample. [file 41590_2026_2542_MOESM13_ESM.xlsx]

## Sheet: Sheet1
sample	timepoint	joint	Number of tenocytes	Percent cells
embryo_12wk_finger_DIP_R1	12wk	DIP	0	0
embryo_12wk_finger_DIP_R2	12wk	DIP	0	0
embryo_12wk_finger_DIP_R3	12wk	DIP	0	0
embryo_12wk_finger_PIP_R1	12wk	PIP	32	1.53
embryo_12wk_finger_PIP_R2	12wk	PIP	79	2.31
embryo_12wk_finger_PIP_R3	12wk	PIP	0	0
embryo_14wk_finger_DIP_R1	14wk	DIP	0	0
embryo_14wk_finger_PIP_R1	14wk	PIP	0	0
embryo_8wk_finger_DIP_R1	8wk	DIP	0	0
embryo_8wk_finger_PIP_R1	8wk	PIP	0	0
embryo_9wk_finger_DIP_R1	9wk	DIP	0	0
embryo_9wk_finger_DIP_R2	9wk	DIP	0	0
embryo_9wk_finger_PIP_R1	9wk	PIP	0	0
embryo_9wk_finger_PIP_R2	9wk	PIP	4	0.08
