# Supplementary material for: The embryonic origins of site-specific arthritis
Source: Nat Immunol. 2026 Jun 8;27(7):1390–403. doi: 10.1038/s41590-026-02542-2 (PMC13310765; doi:10.1038/s41590-026-02542-2)
Supplement: Supplementary file 14 — Literature sources for markers of extrasynovial joint structures. [file 41590_2026_2542_MOESM14_ESM.xlsx]

## Sheet: Sheet1
Adult structure	Marker	Dataset reference or previous literature
Tendons	TNMD	Mimpen et al. 2024, Mimpen et al. 2025, Akbar et al. 2021
Tendons	MKX
Tendons	SCX	https://www.nature.com/articles/s41598-018-21194-3; Yoshimoto, Y. et al. Scientific Reports (2017).
Tendons	PIEZO1	DOI: 10.1126/scitranslmed.abj5557
Skeletal Muscle	ACTA2	https://www.sciencedirect.com/science/article/pii/S2211124717306447
Skeletal Muscle	MYH1	https://pubmed.ncbi.nlm.nih.gov/26180627/
Skeletal Muscle	TTN	https://pubmed.ncbi.nlm.nih.gov/14506471/
Myofibroblasts	MMP11	https://pubmed.ncbi.nlm.nih.gov/40173240/
Fibrous capsule	ACAN	https://pmc.ncbi.nlm.nih.gov/articles/PMC7810463/
Fibrous capsule	POSTN	https://pubmed.ncbi.nlm.nih.gov/38374174/
Synovial cartilage interface (fibrocartilage)	TMSB4X	https://pubmed.ncbi.nlm.nih.gov/37853066/
Enthesis	MGP	https://pmc.ncbi.nlm.nih.gov/articles/PMC7810463/ , https://pmc.ncbi.nlm.nih.gov/articles/PMC2169349/
Ligament	POSTN	https://pmc.ncbi.nlm.nih.gov/articles/PMC10688969/
Ligament	SPON1	https://pmc.ncbi.nlm.nih.gov/articles/PMC10445621/
Ligament	LUM	https://pmc.ncbi.nlm.nih.gov/articles/PMC10688969/
This manuscript	CRAPB1	https://pubmed.ncbi.nlm.nih.gov/18805411/
		https://www.nature.com/articles/s41467-018-08247-x
		https://www.nature.com/articles/s42003-020-0922-4
This manuscript	ZFHX4
Lining Layer (manuscript)	TPPP3
Lining Layer (manuscript)	THY1
Lining Layer (manuscript)	CLIC5
From reviewer comments	CD200
From reviewer comments	DKK3
From reviewer comments	CDH11
From reviewer comments	PI16
From reviewer comments	ALDH1A1
