# Supplementary material for: The embryonic origins of site-specific arthritis
Source: Nat Immunol. 2026 Jun 8;27(7):1390–403. doi: 10.1038/s41590-026-02542-2 (PMC13310765; doi:10.1038/s41590-026-02542-2)
Supplement: Supplementary file 15 — Gene set over-representation analysis of STF and CZSC chondrocyte clusters (Extended Data Fig. 5). [file 41590_2026_2542_MOESM15_ESM.xlsx]

## Sheet: Supplementary table 12 Geneset 
geneset_id	description	ontology	fg_freq	bg_freq	n_fg	n_bg	n_set	p.val	odds.ratio	gene_names	entrez_ids	cluster
GO:0022626	cytosolic ribosome	CC	0.0954357	0.0105169	46	94	262	8.41e-34	18.4523	RPSA,RPL10A,RPL4,RPL5,RPL7,RPL9,RPL13,RPL15,RPL17,RPL21,RPL22,RPL23A,RPL24,RPL27A,RPL31,RPL34,RPL37,RPL37A,RPL38,RPL36A,RPLP0,RPLP1,RPLP2,RPS2,RPS3,RPS3A,RPS4X,RPS5,RPS6,RPS7,RPS8,RPS11,RPS12,RPS14,RPS16,RPS17,RPS20,RPS23,RPS25,RPS26,RPS29,RPL14,RPL23,RPL13A,RPL36,EIF2A	3.92147e+186	C1
GO:0002181	cytoplasmic translation	BP	0.10166	0.0151041	49	135	207	1.76e-28	11.006	EIF4A2,EIF3E,RPSA,RPL10A,RPL4,RPL5,RPL7,RPL9,RPL13,RPL15,RPL17,RPL21,RPL22,RPL23A,RPL24,RPL27A,RPL31,RPL34,RPL37,RPL37A,RPL38,RPL36A,RPLP0,RPLP1,RPLP2,RPS2,RPS3,RPS3A,RPS4X,RPS5,RPS6,RPS7,RPS8,RPS11,RPS12,RPS14,RPS16,RPS17,RPS20,RPS23,RPS25,RPS26,RPS29,EIF3D,RPL14,RPL23,RPL13A,RPL36,EIF3L	###############################################################################################################################################################################################################################################################	C1
GO:0005198	structural molecule activity	MF	0.161826	0.0459834	78	411	1114	1.03e-23	4.70799	ACAN,COL2A1,COL9A1,COL9A2,COL9A3,COL11A1,COL11A2,COL12A1,COL15A1,COL16A1,COMP,HAPLN1,FMOD,HIP1,TNC,CCN1,KRT17,RPSA,LTBP1,LTBP2,MATN3,MFGE8,RPL10A,PNN,PRELP,RPL4,RPL5,RPL7,RPL9,RPL13,RPL15,RPL17,RPL21,RPL22,RPL23A,RPL24,RPL27A,RPL31,RPL34,RPL37,RPL37A,RPL38,RPL36A,RPLP0,RPLP1,RPLP2,RPS2,RPS3,RPS3A,RPS4X,RPS5,RPS6,RPS7,RPS8,RPS11,RPS12,RPS14,RPS16,RPS17,RPS20,RPS23,RPS25,RPS26,RPS29,THBS1,COL14A1,S…	176,1280,1297,1298,1299,1301,1302,1303,1306,1307,1311,1404,2331,3092,3371,3491,3872,3921,4052,4053,4148,4240,4736,5411,5549,6124,6125,6129,6133,6137,6138,6139,6144,6146,6147,6152,6157,6160,6164,6167,6168,6169,6173,6175,6176,6181,6187,6188,6189,6191,6193,6194,6201,6202,6205,6206,6208,6217,6218,6224,6228,6230,6231,6235,7057,7373,8406,9045,9349,10085,23521,25873,27286,81578,85301,115908,150356,255631	C1
GO:0044391	ribosomal subunit	CC	0.0995851	0.0190199	48	170	386	1.96e-22	7.55273	RPSA,RPL10A,NPM1,RPL4,RPL5,RPL7,RPL9,RPL13,RPL15,RPL17,RPL21,RPL22,RPL23A,RPL24,RPL27A,RPL31,RPL34,RPL37,RPL37A,RPL38,RPL36A,RPLP0,RPLP1,RPLP2,RPS2,RPS3,RPS3A,RPS4X,RPS5,RPS6,RPS7,RPS8,RPS11,RPS12,RPS14,RPS16,RPS17,RPS20,RPS23,RPS25,RPS26,RPS29,RPL14,RPL23,RACK1,RPL13A,RPL36,EIF2A	###############################################################################################################################################################################################################################################################	C1
GO:0003735	structural constituent of ribosome	MF	0.093361	0.0172298	45	154	378	9.29e-22	7.88251	RPSA,RPL10A,RPL4,RPL5,RPL7,RPL9,RPL13,RPL15,RPL17,RPL21,RPL22,RPL23A,RPL24,RPL27A,RPL31,RPL34,RPL37,RPL37A,RPL38,RPL36A,RPLP0,RPLP1,RPLP2,RPS2,RPS3,RPS3A,RPS4X,RPS5,RPS6,RPS7,RPS8,RPS11,RPS12,RPS14,RPS16,RPS17,RPS20,RPS23,RPS25,RPS26,RPS29,RPL14,RPL23,RPL13A,RPL36	3.92147e+181	C1
GO:0005840	ribosome	CC	0.10166	0.022712	49	203	510	1.16e-19	6.0979	RPSA,RPL10A,NPM1,RPL4,RPL5,RPL7,RPL9,RPL13,RPL15,RPL17,RPL21,RPL22,RPL23A,RPL24,RPL27A,RPL31,RPL34,RPL37,RPL37A,RPL38,RPL36A,RPLP0,RPLP1,RPLP2,RPS2,RPS3,RPS3A,RPS4X,RPS5,RPS6,RPS7,RPS8,RPS11,RPS12,RPS14,RPS16,RPS17,RPS20,RPS23,RPS25,RPS26,RPS29,RPL14,RPL23,RACK1,RPL13A,RPL36,NUFIP2,EIF2A	###############################################################################################################################################################################################################################################################	C1
GO:0022625	cytosolic large ribosomal subunit	CC	0.0539419	0.00604162	26	54	127	2.53e-19	17.1426	RPL10A,RPL4,RPL5,RPL7,RPL9,RPL13,RPL15,RPL17,RPL21,RPL22,RPL23A,RPL24,RPL27A,RPL31,RPL34,RPL37,RPL37A,RPL38,RPL36A,RPLP0,RPLP1,RPLP2,RPL14,RPL23,RPL13A,RPL36	4.73661e+105	C1
GO:0022627	cytosolic small ribosomal subunit	CC	0.0414938	0.00436339	20	39	105	7.81e-16	19.1961	RPSA,RPS2,RPS3,RPS3A,RPS4X,RPS5,RPS6,RPS7,RPS8,RPS11,RPS12,RPS14,RPS16,RPS17,RPS20,RPS23,RPS25,RPS26,RPS29,EIF2A	3.92162e+80	C1
GO:0005201	extracellular matrix structural constituent	MF	0.0622407	0.0118595	30	106	307	1.86e-14	7.3159	ACAN,COL2A1,COL9A1,COL9A2,COL9A3,COL11A1,COL11A2,COL12A1,COL15A1,COL16A1,COMP,HAPLN1,FMOD,TNC,CCN1,LTBP1,LTBP2,MATN3,MFGE8,PRELP,THBS1,COL14A1,SRPX,EDIL3,SRPX2,COL21A1,COL27A1,CTHRC1,CHADL,COL24A1	1.76128e+128	C1
GO:1990904	ribonucleoprotein complex	CC	0.159751	0.0650034	77	581	1187	5.19e-14	2.99916	FBL,FUS,GAPDH,HNRNPA1,HNRNPA2B1,HNRNPU,EIF3E,RPSA,RPL10A,NPM1,PNN,RPL4,RPL5,RPL7,RPL9,RPL13,RPL15,RPL17,RPL21,RPL22,RPL23A,RPL24,RPL27A,RPL31,RPL34,RPL37,RPL37A,RPL38,RPL36A,RPLP0,RPLP1,RPLP2,RPS2,RPS3,RPS3A,RPS4X,RPS5,RPS6,RPS7,RPS8,RPS11,RPS12,RPS14,RPS16,RPS17,RPS20,RPS23,RPS25,RPS26,RPS29,SRSF2,TRA2B,EIF3D,PABPC4,RPL14,NOLC1,RPL23,RACK1,NSA2,NOP56,HEXIM1,IVNS1ABP,RPL13A,RPL36,UPF2,PABPC1,NOB1…	2091,2521,2597,3178,3181,3192,3646,3921,4736,4869,5411,6124,6125,6129,6133,6137,6138,6139,6144,6146,6147,6152,6157,6160,6164,6167,6168,6169,6173,6175,6176,6181,6187,6188,6189,6191,6193,6194,6201,6202,6205,6206,6208,6217,6218,6224,6228,6230,6231,6235,6427,6434,8664,8761,9045,9221,9349,10399,10412,10528,10614,10625,23521,25873,26019,26986,28987,29896,51386,51602,55119,55696,57532,79048,83939,91603,…	C1
GO:0006412	translation	BP	0.147303	0.0576192	71	515	1210	7.98e-14	3.11665	ATF4,ZFP36L2,DDX3X,EEF1A1,EEF1B2,EIF4A2,FOXO3,GAPDH,EIF3E,KRT17,RPSA,RPL10A,NPM1,RPL4,RPL5,RPL7,RPL9,RPL13,RPL15,RPL17,RPL21,RPL22,RPL23A,RPL24,RPL27A,RPL31,RPL34,RPL37,RPL37A,RPL38,RPL36A,RPLP0,RPLP1,RPLP2,RPS2,RPS3,RPS3A,RPS4X,RPS5,RPS6,RPS7,RPS8,RPS11,RPS12,RPS14,RPS16,RPS17,RPS20,RPS23,RPS25,RPS26,RPS29,THBS1,EIF3D,PABPC4,RPL14,NOLC1,RPL23,TOB1,RACK1,DIS3,SAMD4A,RPL13A,PPP1R15A,RPL36,PABPC1,C…	468,678,1654,1915,1933,1974,2309,2597,3646,3872,3921,4736,4869,6124,6125,6129,6133,6137,6138,6139,6144,6146,6147,6152,6157,6160,6164,6167,6168,6169,6173,6175,6176,6181,6187,6188,6189,6191,6193,6194,6201,6202,6205,6206,6208,6217,6218,6224,6228,6230,6231,6235,7057,8664,8761,9045,9221,9349,10140,10399,22894,23034,23521,23645,25873,26986,29883,51386,79048,83939,192669	C1
GO:0043043	peptide biosynthetic process	BP	0.147303	0.0586261	71	524	1252	1.93e-13	3.05132	ATF4,ZFP36L2,DDX3X,EEF1A1,EEF1B2,EIF4A2,FOXO3,GAPDH,EIF3E,KRT17,RPSA,RPL10A,NPM1,RPL4,RPL5,RPL7,RPL9,RPL13,RPL15,RPL17,RPL21,RPL22,RPL23A,RPL24,RPL27A,RPL31,RPL34,RPL37,RPL37A,RPL38,RPL36A,RPLP0,RPLP1,RPLP2,RPS2,RPS3,RPS3A,RPS4X,RPS5,RPS6,RPS7,RPS8,RPS11,RPS12,RPS14,RPS16,RPS17,RPS20,RPS23,RPS25,RPS26,RPS29,THBS1,EIF3D,PABPC4,RPL14,NOLC1,RPL23,TOB1,RACK1,DIS3,SAMD4A,RPL13A,PPP1R15A,RPL36,PABPC1,C…	468,678,1654,1915,1933,1974,2309,2597,3646,3872,3921,4736,4869,6124,6125,6129,6133,6137,6138,6139,6144,6146,6147,6152,6157,6160,6164,6167,6168,6169,6173,6175,6176,6181,6187,6188,6189,6191,6193,6194,6201,6202,6205,6206,6208,6217,6218,6224,6228,6230,6231,6235,7057,8664,8761,9045,9221,9349,10140,10399,22894,23034,23521,23645,25873,26986,29883,51386,79048,83939,192669	C1
GO:0015935	small ribosomal subunit	CC	0.0456432	0.00760797	22	68	165	3.1e-12	8.7394	RPSA,NPM1,RPS2,RPS3,RPS3A,RPS4X,RPS5,RPS6,RPS7,RPS8,RPS11,RPS12,RPS14,RPS16,RPS17,RPS20,RPS23,RPS25,RPS26,RPS29,RACK1,EIF2A	3.92149e+89	C1
GO:0030312	external encapsulating structure	CC	0.0975104	0.0318863	47	285	878	3.42e-12	3.73024	ACAN,COL2A1,COL9A1,COL9A2,COL9A3,COL11A1,COL11A2,COL12A1,COL15A1,COL16A1,COMP,HAPLN1,CSPG4,FGFR2,FMOD,GDF10,GPC1,TNC,CCN1,LTBP1,LTBP2,MATN3,MFGE8,MMP16,NCAM1,TNFRSF11B,PRELP,PTX3,SOD3,THBS1,COL14A1,SRPX,MATN4,GPC6,EDIL3,SRPX2,SMOC1,COL21A1,COL27A1,VASN,CTHRC1,FBLN7,HAPLN3,CHADL,UCMA,COL24A1,SNORC	###############################################################################################################################################################################################################################################################	C1
GO:0031012	extracellular matrix	CC	0.0975104	0.0318863	47	285	877	3.42e-12	3.73024	ACAN,COL2A1,COL9A1,COL9A2,COL9A3,COL11A1,COL11A2,COL12A1,COL15A1,COL16A1,COMP,HAPLN1,CSPG4,FGFR2,FMOD,GDF10,GPC1,TNC,CCN1,LTBP1,LTBP2,MATN3,MFGE8,MMP16,NCAM1,TNFRSF11B,PRELP,PTX3,SOD3,THBS1,COL14A1,SRPX,MATN4,GPC6,EDIL3,SRPX2,SMOC1,COL21A1,COL27A1,VASN,CTHRC1,FBLN7,HAPLN3,CHADL,UCMA,COL24A1,SNORC	###############################################################################################################################################################################################################################################################	C1
GO:0005576	extracellular region	CC	0.342324	0.210562	165	1882	6839	3.74e-12	2.04277	ACAN,AHCY,ATP1B1,TSPO,CD59,COL2A1,COL9A1,COL9A2,COL9A3,COL11A1,COL11A2,COL12A1,COL15A1,COL16A1,COMP,CPE,HAPLN1,CSPG4,CTBS,DBI,DDX3X,EEF1A1,ENO1,FBL,EXTL2,FAT1,FGF2,FGFR1,FGFR2,FMOD,FRZB,GAPDH,GAS6,GDF10,GMDS,GNAQ,GNAS,GPC1,HNRNPA1,HNRNPA2B1,DNAJA1,TNC,IGF2,CCN1,IMPDH2,EIF3E,RPSA,LDHB,LRP6,LTA4H,LTBP1,LTBP2,LY6E,MATN3,DNAJB9,MEST,MFGE8,MIF,MMP16,NCAM1,RPL10A,NPR3,TNFRSF11B,ENPP1,ENPP2,PPT1,PRELP,P…	176,191,481,706,966,1280,1297,1298,1299,1301,1302,1303,1306,1307,1311,1363,1404,1464,1486,1622,1654,1915,2023,2091,2135,2195,2247,2260,2263,2331,2487,2597,2621,2662,2762,2776,2778,2817,3178,3181,3301,3371,3481,3491,3615,3646,3921,3945,4040,4048,4052,4053,4061,4148,4189,4232,4240,4282,4325,4684,4736,4883,4982,5167,5168,5538,5549,5744,5806,6124,6125,6146,6147,6152,6160,6164,6168,6175,6181,6187,6188…	C1
GO:0015934	large ribosomal subunit	CC	0.0560166	0.0118595	27	106	224	6.16e-12	6.28942	RPL10A,NPM1,RPL4,RPL5,RPL7,RPL9,RPL13,RPL15,RPL17,RPL21,RPL22,RPL23A,RPL24,RPL27A,RPL31,RPL34,RPL37,RPL37A,RPL38,RPL36A,RPLP0,RPLP1,RPLP2,RPL14,RPL23,RPL13A,RPL36	4.73649e+109	C1
GO:0043604	amide biosynthetic process	BP	0.151452	0.0662341	73	592	1440	9.65e-12	2.72897	ATF4,ZFP36L2,DDX3X,EEF1A1,EEF1B2,EIF4A2,FOXO3,GAPDH,CCN1,EIF3E,KRT17,RPSA,RPL10A,NPM1,PPT1,RPL4,RPL5,RPL7,RPL9,RPL13,RPL15,RPL17,RPL21,RPL22,RPL23A,RPL24,RPL27A,RPL31,RPL34,RPL37,RPL37A,RPL38,RPL36A,RPLP0,RPLP1,RPLP2,RPS2,RPS3,RPS3A,RPS4X,RPS5,RPS6,RPS7,RPS8,RPS11,RPS12,RPS14,RPS16,RPS17,RPS20,RPS23,RPS25,RPS26,RPS29,THBS1,EIF3D,PABPC4,RPL14,NOLC1,RPL23,TOB1,RACK1,DIS3,SAMD4A,RPL13A,PPP1R15A,RPL3…	468,678,1654,1915,1933,1974,2309,2597,3491,3646,3872,3921,4736,4869,5538,6124,6125,6129,6133,6137,6138,6139,6144,6146,6147,6152,6157,6160,6164,6167,6168,6169,6173,6175,6176,6181,6187,6188,6189,6191,6193,6194,6201,6202,6205,6206,6208,6217,6218,6224,6228,6230,6231,6235,7057,8664,8761,9045,9221,9349,10140,10399,22894,23034,23521,23645,25873,26986,29883,51386,79048,83939,192669	C1
GO:0006518	peptide metabolic process	BP	0.155602	0.0693667	75	620	1489	1.24e-11	2.67439	ATF4,ZFP36L2,CPE,DDX3X,EEF1A1,EEF1B2,EIF4A2,FOXO3,GAPDH,GSK3A,EIF3E,KRT17,RPSA,LTA4H,RPL10A,NPM1,RPL4,RPL5,RPL7,RPL9,RPL13,RPL15,RPL17,RPL21,RPL22,RPL23A,RPL24,RPL27A,RPL31,RPL34,RPL37,RPL37A,RPL38,RPL36A,RPLP0,RPLP1,RPLP2,RPS2,RPS3,RPS3A,RPS4X,RPS5,RPS6,RPS7,RPS8,RPS11,RPS12,RPS14,RPS16,RPS17,RPS20,RPS23,RPS25,RPS26,RPS29,THBS1,EIF3D,PABPC4,RPL14,NOLC1,RPL23,TOB1,RACK1,DIS3,SAMD4A,RPL13A,PPP1R15…	468,678,1363,1654,1915,1933,1974,2309,2597,2931,3646,3872,3921,4048,4736,4869,6124,6125,6129,6133,6137,6138,6139,6144,6146,6147,6152,6157,6160,6164,6167,6168,6169,6173,6175,6176,6181,6187,6188,6189,6191,6193,6194,6201,6202,6205,6206,6208,6217,6218,6224,6228,6230,6231,6235,7057,8664,8761,9045,9221,9349,10140,10399,22894,23034,23521,23645,25873,26986,29883,51386,56265,79048,83939,192669	C1
GO:0062023	collagen-containing extracellular matrix	CC	0.0829876	0.026516	40	237	626	7.38e-11	3.7934	ACAN,COL2A1,COL9A1,COL9A2,COL9A3,COL11A1,COL11A2,COL12A1,COL15A1,COL16A1,COMP,HAPLN1,CSPG4,FGFR2,FMOD,GDF10,GPC1,TNC,CCN1,LTBP1,LTBP2,MATN3,MFGE8,NCAM1,PRELP,SOD3,THBS1,COL14A1,SRPX,MATN4,GPC6,EDIL3,SRPX2,SMOC1,COL21A1,COL27A1,CTHRC1,CHADL,COL24A1,SNORC	1.76128e+172	C1
GO:0001501	skeletal system development	BP	0.0995851	0.036026	48	322	605	8.13e-11	3.3019	ACAN,COL2A1,COL9A2,COL11A1,COL11A2,COMP,HAPLN1,FGF2,FGFR1,FGFR2,FOXC1,FOXC2,FRZB,GDF10,GNAS,IGF2,CCN1,MATN3,MDFI,MEF2C,MMP16,NPR3,TNFRSF11B,PRELP,PTHLH,RPL13,RPL38,SOX5,SOX9,ZFAND5,PAPSS2,PAPSS1,DHRS3,CNMD,FOXP1,CHST11,FGFRL1,CYTL1,TRPV4,HHIP,CREB3L2,COL27A1,RFLNA,HAPLN3,CHADL,ASXL1,UCMA,SNORC	176,1280,1298,1301,1302,1311,1404,2247,2260,2263,2296,2303,2487,2662,2778,3481,3491,4148,4188,4208,4325,4883,4982,5549,5744,6137,6169,6660,6662,7763,9060,9061,9249,11061,27086,50515,53834,54360,59341,64399,64764,85301,144347,145864,150356,171023,221044,389084	C1
GO:0005615	extracellular space	CC	0.288382	0.176214	139	1575	4538	2.91e-10	1.98096	AHCY,ATP1B1,TSPO,CD59,COL2A1,COL9A1,COL9A2,COL9A3,COL11A1,COL11A2,COL12A1,COL15A1,COL16A1,COMP,CPE,CSPG4,CTBS,DBI,DDX3X,EEF1A1,ENO1,FBL,FAT1,FGF2,FMOD,FRZB,GAPDH,GAS6,GDF10,GMDS,GNAQ,GNAS,GPC1,HNRNPA1,HNRNPA2B1,DNAJA1,TNC,IGF2,IMPDH2,EIF3E,RPSA,LDHB,LTA4H,LTBP2,DNAJB9,MEST,MFGE8,MIF,RPL10A,NPR3,TNFRSF11B,ENPP1,ENPP2,PPT1,PRELP,PTHLH,PTX3,RPL4,RPL5,RPL22,RPL23A,RPL24,RPL31,RPL34,RPL37A,RPLP0,RPLP2…	191,481,706,966,1280,1297,1298,1299,1301,1302,1303,1306,1307,1311,1363,1464,1486,1622,1654,1915,2023,2091,2195,2247,2331,2487,2597,2621,2662,2762,2776,2778,2817,3178,3181,3301,3371,3481,3615,3646,3921,3945,4048,4053,4189,4232,4240,4282,4736,4883,4982,5167,5168,5538,5549,5744,5806,6124,6125,6146,6147,6152,6160,6164,6168,6175,6181,6187,6188,6189,6191,6193,6202,6205,6208,6217,6224,6230,6231,6235,628…	C1
GO:0030020	extracellular matrix structural constituent conferring tensile strength	MF	0.026971	0.00335646	13	30	76	1.43e-09	13.746	COL2A1,COL9A1,COL9A2,COL9A3,COL11A1,COL11A2,COL12A1,COL15A1,COL16A1,COL14A1,COL21A1,COL27A1,COL24A1	1.28013e+55	C1
GO:0005581	collagen trimer	CC	0.033195	0.00537033	16	48	108	1.82e-09	9.03369	COL2A1,COL9A1,COL9A2,COL9A3,COL11A1,COL11A2,COL12A1,COL15A1,COL16A1,COL14A1,C1QL1,COL21A1,COL27A1,CTHRC1,COL24A1,C1QL4	1.28013e+72	C1
GO:0043603	cellular amide metabolic process	BP	0.161826	0.0840233	78	751	1916	7.24e-09	2.2325	ATF4,ZFP36L2,CPE,DDX3X,EEF1A1,EEF1B2,EIF4A2,FOXO3,GAPDH,GSK3A,CCN1,EIF3E,KRT17,RPSA,LTA4H,RPL10A,NPM1,PPT1,RPL4,RPL5,RPL7,RPL9,RPL13,RPL15,RPL17,RPL21,RPL22,RPL23A,RPL24,RPL27A,RPL31,RPL34,RPL37,RPL37A,RPL38,RPL36A,RPLP0,RPLP1,RPLP2,RPS2,RPS3,RPS3A,RPS4X,RPS5,RPS6,RPS7,RPS8,RPS11,RPS12,RPS14,RPS16,RPS17,RPS20,RPS23,RPS25,RPS26,RPS29,THBS1,EIF3D,PABPC4,RPL14,NOLC1,RPL23,TOB1,AASS,RACK1,DIS3,SAMD4A…	468,678,1363,1654,1915,1933,1974,2309,2597,2931,3491,3646,3872,3921,4048,4736,4869,5538,6124,6125,6129,6133,6137,6138,6139,6144,6146,6147,6152,6157,6160,6164,6167,6168,6169,6173,6175,6176,6181,6187,6188,6189,6191,6193,6194,6201,6202,6205,6206,6208,6217,6218,6224,6228,6230,6231,6235,7057,8664,8761,9045,9221,9349,10140,10157,10399,22894,23034,23521,23645,25873,26986,29883,51386,56265,79048,83939,19…	C1
GO:0005593	FACIT collagen trimer	CC	0.0124481	0.000671291	6	6	9	2.39e-08	Inf	COL9A1,COL9A2,COL9A3,COL12A1,COL16A1,COL14A1	1.29713e+23	C1
GO:0048731	system development	BP	0.379668	0.268069	183	2396	7670	2.48e-08	1.72645	ACAN,ATF4,BCL2,BNIP3,ZFP36L2,KLF5,TSPO,CALD1,CDK6,CDO1,COL2A1,COL9A1,COL9A2,COL9A3,COL11A1,COL11A2,COL15A1,COMP,CPE,HAPLN1,CSPG4,DCX,DDIT3,EGR1,SLC29A1,ETV1,FAT1,FGF2,FGFR1,FGFR2,FOXC1,FOXC2,FOXO3,FOS,FRZB,GAS6,GDF10,GNAS,GPC1,GSK3A,MSH6,HNRNPU,TNC,ID2,IGF2,CCN1,IMPDH2,IRF1,KRT17,LRP6,LY6E,MATN3,MDFI,DNAJB9,MEF2C,MFGE8,MMP16,MTR,NAP1L1,NCAM1,NFKBIA,NPR3,DDR2,NR4A2,TNFRSF11B,ENPP1,ENPP2,PPT1,PRELP…	176,468,596,664,678,688,706,800,1021,1036,1280,1297,1298,1299,1301,1302,1306,1311,1363,1404,1464,1641,1649,1958,2030,2115,2195,2247,2260,2263,2296,2303,2309,2353,2487,2621,2662,2778,2817,2931,2956,3192,3371,3398,3481,3491,3615,3659,3872,4040,4061,4148,4188,4189,4208,4240,4325,4548,4673,4684,4792,4883,4921,4929,4982,5167,5168,5538,5549,5727,5743,5744,5771,5806,5926,5930,6046,6137,6146,6152,6169,61…	C1
GO:1901566	organonitrogen compound biosynthetic process	BP	0.207469	0.121616	100	1087	2961	2.61e-08	1.98083	ADCY2,ATF4,BCL2,ZFP36L2,TSPO,CDO1,DBI,DDX3X,EEF1A1,EEF1B2,EIF4A2,ENO1,EXTL2,FOXO3,GAPDH,GLS,CCN1,IMPDH2,EIF3E,KRT17,RPSA,MTR,RPL10A,NPM1,NR4A2,PPT1,RPL4,RPL5,RPL7,RPL9,RPL13,RPL15,RPL17,RPL21,RPL22,RPL23A,RPL24,RPL27A,RPL31,RPL34,RPL37,RPL37A,RPL38,RPL36A,RPLP0,RPLP1,RPLP2,RPS2,RPS3,RPS3A,RPS4X,RPS5,RPS6,RPS7,RPS8,RPS11,RPS12,RPS14,RPS16,RPS17,RPS20,RPS23,RPS25,RPS26,RPS29,TCF7L2,THBS1,EIF3D,PABP…	108,468,596,678,706,1036,1622,1654,1915,1933,1974,2023,2135,2309,2597,2744,3491,3615,3646,3872,3921,4548,4736,4869,4929,5538,6124,6125,6129,6133,6137,6138,6139,6144,6146,6147,6152,6157,6160,6164,6167,6168,6169,6173,6175,6176,6181,6187,6188,6189,6191,6193,6194,6201,6202,6205,6206,6208,6217,6218,6224,6228,6230,6231,6235,6934,7057,8664,8761,9045,9060,9061,9221,9349,9452,10135,10140,10157,10399,10606…	C1
GO:0048513	animal organ development	BP	0.290456	0.191765	140	1714	4857	4.85e-08	1.78967	ATF4,BCL2,BNIP3,ZFP36L2,KLF5,TSPO,CDK6,CDO1,COL2A1,COL9A1,COL9A3,COL11A1,COL11A2,COMP,CPE,DCX,EGR1,SLC29A1,ETV1,FAT1,FGF2,FGFR1,FGFR2,FOXC1,FOXC2,FOXO3,FOS,FRZB,GAS6,GNAS,GPC1,GSK3A,HNRNPU,TNC,ID2,IGF2,CCN1,IMPDH2,IRF1,KRT17,LRP6,LY6E,MATN3,MDFI,DNAJB9,MEF2C,MMP16,NFKBIA,DDR2,NR4A2,TNFRSF11B,ENPP1,PPT1,PTCH1,PTGS2,PTHLH,PTPN2,PTX3,ARID4A,RBBP6,RPL13,RPL22,RPL24,RPL38,RPS6,RPS14,RPS16,S100A1,S100B…	468,596,664,678,688,706,1021,1036,1280,1297,1299,1301,1302,1311,1363,1641,1958,2030,2115,2195,2247,2260,2263,2296,2303,2309,2353,2487,2621,2778,2817,2931,3192,3371,3398,3481,3491,3615,3659,3872,4040,4061,4148,4188,4189,4208,4325,4792,4921,4929,4982,5167,5538,5727,5743,5744,5771,5806,5926,5930,6137,6146,6152,6169,6194,6208,6217,6271,6285,6385,6430,6434,6604,6660,6662,6934,7037,7090,7763,8543,8761,…	C1
GO:0030198	extracellular matrix organization	BP	0.060166	0.0201387	29	180	380	9.42e-08	3.52011	COL2A1,COL9A1,COL9A2,COL9A3,COL11A1,COL11A2,COL12A1,COL15A1,COL16A1,COMP,FOXC1,FOXC2,FMOD,GAS6,CCN1,MMP16,DDR2,TNFRSF11B,P4HA1,PTX3,SOX9,COL14A1,MIA,SPINT2,SMOC1,KIF9,COL27A1,CHADL,COL24A1	1.28013e+123	C1
GO:0043062	extracellular structure organization	BP	0.060166	0.0201387	29	180	383	9.42e-08	3.52011	COL2A1,COL9A1,COL9A2,COL9A3,COL11A1,COL11A2,COL12A1,COL15A1,COL16A1,COMP,FOXC1,FOXC2,FMOD,GAS6,CCN1,MMP16,DDR2,TNFRSF11B,P4HA1,PTX3,SOX9,COL14A1,MIA,SPINT2,SMOC1,KIF9,COL27A1,CHADL,COL24A1	1.28013e+123	C1
GO:0045229	external encapsulating structure organization	BP	0.060166	0.0201387	29	180	383	9.42e-08	3.52011	COL2A1,COL9A1,COL9A2,COL9A3,COL11A1,COL11A2,COL12A1,COL15A1,COL16A1,COMP,FOXC1,FOXC2,FMOD,GAS6,CCN1,MMP16,DDR2,TNFRSF11B,P4HA1,PTX3,SOX9,COL14A1,MIA,SPINT2,SMOC1,KIF9,COL27A1,CHADL,COL24A1	1.28013e+123	C1
GO:0032501	multicellular organismal process	BP	0.473029	0.360707	228	3224	13023	1.31e-07	1.63586	ACAN,APBB2,ATF4,ATP1B1,BCL2,BNIP3,ZFP36L2,KLF5,TSPO,CALD1,CD59,CDK6,CDO1,COL2A1,COL9A1,COL9A2,COL9A3,COL11A1,COL11A2,COL12A1,COL15A1,COL16A1,COMP,CPE,HAPLN1,CSPG4,DCX,DDIT3,DDX3X,DUSP2,EGR1,ENO1,SLC29A1,FBL,ETV1,FAT1,FGF2,FGFR1,FGFR2,FOXC1,FOXC2,FOXO3,FOS,FOSB,FRZB,GAPDH,GAS6,GDF10,GLS,GNAQ,GNAS,GPC1,GSK3A,MSH6,HNRNPU,DNAJA1,TNC,ID2,ID4,IGF2,CCN1,IMPDH2,IRF1,KRT17,LRP6,LTBP1,LY6E,MATN3,MDFI,DNAJB…	176,323,468,481,596,664,678,688,706,800,966,1021,1036,1280,1297,1298,1299,1301,1302,1303,1306,1307,1311,1363,1404,1464,1641,1649,1654,1844,1958,2023,2030,2091,2115,2195,2247,2260,2263,2296,2303,2309,2353,2354,2487,2597,2621,2662,2744,2776,2778,2817,2931,2956,3192,3301,3371,3398,3400,3481,3491,3615,3659,3872,4040,4052,4061,4148,4188,4189,4208,4240,4282,4325,4548,4673,4684,4792,4883,4921,4929,4982,…	C1
GO:0005925	focal adhesion	CC	0.0871369	0.0370329	42	331	502	1.59e-07	2.69726	CD59,CNN3,CSPG4,FAT1,TNC,RPL10A,NPM1,DDR2,RPL4,RPL5,RPL7,RPL9,RPL22,RPL31,RPL37A,RPL38,RPLP0,RPLP1,RPLP2,RPS2,RPS3,RPS3A,RPS4X,RPS5,RPS7,RPS8,RPS11,RPS14,RPS16,RPS17,RPS29,SDC4,TSPAN4,PPFIBP1,RPL23,TNS2,RPL13A,PABPC1,TRPV4,TNS3,DIXDC1,FBLN7	9.66127e+174	C1
GO:0030055	cell-substrate junction	CC	0.0871369	0.0371448	42	332	515	1.73e-07	2.68721	CD59,CNN3,CSPG4,FAT1,TNC,RPL10A,NPM1,DDR2,RPL4,RPL5,RPL7,RPL9,RPL22,RPL31,RPL37A,RPL38,RPLP0,RPLP1,RPLP2,RPS2,RPS3,RPS3A,RPS4X,RPS5,RPS7,RPS8,RPS11,RPS14,RPS16,RPS17,RPS29,SDC4,TSPAN4,PPFIBP1,RPL23,TNS2,RPL13A,PABPC1,TRPV4,TNS3,DIXDC1,FBLN7	9.66127e+174	C1
GO:0007275	multicellular organism development	BP	0.394191	0.288655	190	2580	8368	2.02e-07	1.65139	ACAN,ATF4,BCL2,BNIP3,ZFP36L2,KLF5,TSPO,CALD1,CDK6,CDO1,COL2A1,COL9A1,COL9A2,COL9A3,COL11A1,COL11A2,COL12A1,COL15A1,COMP,CPE,HAPLN1,CSPG4,DCX,DDIT3,DUSP2,EGR1,SLC29A1,ETV1,FAT1,FGF2,FGFR1,FGFR2,FOXC1,FOXC2,FOXO3,FOS,FRZB,GAS6,GDF10,GNAS,GPC1,GSK3A,MSH6,HNRNPU,TNC,ID2,IGF2,CCN1,IMPDH2,IRF1,KRT17,LRP6,LY6E,MATN3,MDFI,DNAJB9,MEF2C,MFGE8,MMP16,MTR,NAP1L1,NCAM1,NFKBIA,NPR3,DDR2,NR4A2,TNFRSF11B,ENPP1,EN…	176,468,596,664,678,688,706,800,1021,1036,1280,1297,1298,1299,1301,1302,1303,1306,1311,1363,1404,1464,1641,1649,1844,1958,2030,2115,2195,2247,2260,2263,2296,2303,2309,2353,2487,2621,2662,2778,2817,2931,2956,3192,3371,3398,3481,3491,3615,3659,3872,4040,4061,4148,4188,4189,4208,4240,4325,4548,4673,4684,4792,4883,4921,4929,4982,5167,5168,5538,5549,5727,5743,5744,5771,5806,5926,5930,6046,6137,6146,61…	C1
GO:0032502	developmental process	BP	0.458506	0.349295	221	3122	10783	2.4e-07	1.62136	ACAN,ATF4,BCL2,BNIP3,ZFP36L2,KLF5,TSPO,CALD1,CDK6,CDO1,CEBPD,CNN3,COL2A1,COL9A1,COL9A2,COL9A3,COL11A1,COL11A2,COL12A1,COL15A1,COMP,CPE,HAPLN1,CSPG4,DCX,DDIT3,DDX3X,DUSP2,EGR1,SLC29A1,ERF,FBL,ETV1,FAT1,FGF2,FGFR1,FGFR2,FOXC1,FOXC2,FOXO3,FOS,FRZB,GAS6,GDF10,GNAS,GPC1,GSK3A,MSH6,HIP1,HNRNPU,DNAJA1,TNC,ID2,ID4,IFRD1,IGF2,CCN1,IMPDH2,IRF1,KRT17,LRP6,LY6E,MATN3,MDFI,DNAJB9,MEF2C,MEST,MFGE8,MIF,MMP16,MT…	176,468,596,664,678,688,706,800,1021,1036,1052,1266,1280,1297,1298,1299,1301,1302,1303,1306,1311,1363,1404,1464,1641,1649,1654,1844,1958,2030,2077,2091,2115,2195,2247,2260,2263,2296,2303,2309,2353,2487,2621,2662,2778,2817,2931,2956,3092,3192,3301,3371,3398,3400,3475,3481,3491,3615,3659,3872,4040,4061,4148,4188,4189,4208,4232,4240,4282,4325,4548,4673,4684,4792,4869,4883,4921,4929,4982,5167,5168,55…	C1
GO:0009888	tissue development	BP	0.182573	0.10942	88	978	2572	5.93e-07	1.89863	ATF4,BCL2,KLF5,CDK6,CNN3,COL2A1,COL11A1,COL11A2,COL12A1,COL15A1,COMP,DUSP2,EGR1,FAT1,FGF2,FGFR1,FGFR2,FOXC1,FOXC2,FOS,FRZB,GAS6,GPC1,GSK3A,HNRNPU,TNC,ID2,IGF2,CCN1,KRT17,LRP6,LY6E,MATN3,MEF2C,MEST,DDR2,ENPP1,PTCH1,PTGS2,PTHLH,ARID4A,RBBP6,BRD2,RPL38,RPS7,S100B,SDC4,SOX5,SOX9,TCF7L2,TPT1,ZFAND5,LMO4,SAP30,SOCS3,NOLC1,GPC6,SPRY2,KLF2,PDLIM5,SPINT2,CNMD,OBSL1,MAFF,BAMBI,FOXP1,PDCD4,SOX8,CHST11,DACT1…	468,596,688,1021,1266,1280,1301,1302,1303,1306,1311,1844,1958,2195,2247,2260,2263,2296,2303,2353,2487,2621,2817,2931,3192,3371,3398,3481,3491,3872,4040,4061,4148,4208,4232,4921,5167,5727,5743,5744,5926,5930,6046,6169,6201,6285,6385,6660,6662,6934,7178,7763,8543,8819,9021,9221,10082,10253,10365,10611,10653,11061,23363,23764,25805,27086,27250,30812,50515,51339,54360,57664,57826,59341,64218,64399,64…	C1
GO:0005539	glycosaminoglycan binding	MF	0.0435685	0.0127545	21	114	256	5.99e-07	4.0953	ACAN,COL11A1,COMP,HAPLN1,EXTL2,FGF2,FGFR1,FGFR2,CCN1,LTBP2,PRELP,PTCH1,RPL22,SOD3,THBS1,SUSD5,SPOCK3,FGFRL1,SMOC1,FBLN7,HAPLN3	1.7613e+90	C1
GO:0048856	anatomical structure development	BP	0.421162	0.317968	203	2842	9550	6.25e-07	1.60373	ACAN,ATF4,BCL2,BNIP3,ZFP36L2,KLF5,TSPO,CALD1,CDK6,CDO1,CNN3,COL2A1,COL9A1,COL9A2,COL9A3,COL11A1,COL11A2,COL12A1,COL15A1,COMP,CPE,HAPLN1,CSPG4,DCX,DDIT3,DUSP2,EGR1,SLC29A1,ETV1,FAT1,FGF2,FGFR1,FGFR2,FOXC1,FOXC2,FOXO3,FOS,FRZB,GAS6,GDF10,GNAS,GPC1,GSK3A,MSH6,HNRNPU,TNC,ID2,IFRD1,IGF2,CCN1,IMPDH2,IRF1,KRT17,LRP6,LY6E,MATN3,MDFI,DNAJB9,MEF2C,MEST,MFGE8,MMP16,MTR,NAP1L1,NCAM1,NFKBIA,NPR3,DDR2,NR4A2,TN…	176,468,596,664,678,688,706,800,1021,1036,1266,1280,1297,1298,1299,1301,1302,1303,1306,1311,1363,1404,1464,1641,1649,1844,1958,2030,2115,2195,2247,2260,2263,2296,2303,2309,2353,2487,2621,2662,2778,2817,2931,2956,3192,3371,3398,3475,3481,3491,3615,3659,3872,4040,4061,4148,4188,4189,4208,4232,4240,4325,4548,4673,4684,4792,4883,4921,4929,4982,5167,5168,5538,5549,5727,5743,5744,5771,5806,5926,5930,60…	C1
GO:0048869	cellular developmental process	BP	0.325726	0.231036	157	2065	6182	6.56e-07	1.65775	ATF4,BCL2,BNIP3,ZFP36L2,KLF5,TSPO,CDK6,CEBPD,CNN3,COL2A1,COL11A1,COL12A1,COL15A1,COMP,CSPG4,DCX,DDIT3,DDX3X,EGR1,ERF,FBL,ETV1,FAT1,FGF2,FGFR1,FGFR2,FOXC1,FOXC2,FOXO3,FOS,FRZB,GAS6,GDF10,GPC1,GSK3A,HIP1,HNRNPU,TNC,ID2,ID4,IFRD1,IGF2,CCN1,IRF1,KRT17,LRP6,MDFI,DNAJB9,MEF2C,MIF,MTR,NAP1L1,NCAM1,NFKBIA,NPM1,DDR2,NR4A2,ENPP1,ENPP2,PPT1,PRELP,PTCH1,PTGS2,PTHLH,PTPN2,PTX3,ARID4A,RPL22,RPL24,RPS3A,RPS6,RP…	468,596,664,678,688,706,1021,1052,1266,1280,1301,1303,1306,1311,1464,1641,1649,1654,1958,2077,2091,2115,2195,2247,2260,2263,2296,2303,2309,2353,2487,2621,2662,2817,2931,3092,3192,3371,3398,3400,3475,3481,3491,3659,3872,4040,4188,4189,4208,4282,4548,4673,4684,4792,4869,4921,4929,5167,5168,5538,5549,5727,5743,5744,5771,5806,5926,6146,6152,6189,6194,6201,6208,6285,6385,6604,6648,6660,6662,6934,7037,…	C1
GO:0005844	polysome	CC	0.0311203	0.00693667	15	62	70	6.78e-07	5.74434	FUS,RPL10A,RPL24,RPL31,RPL38,RPL36A,RPS3,RPS4X,RPS6,RPS23,RPS26,RPS29,RPL36,UPF2,NUFIP2	2.52147e+62	C1
GO:0030054	cell junction	CC	0.192946	0.119154	93	1065	3151	1.02e-06	1.84054	APBB2,ATP1B1,BNIP3,CD59,CNN3,HAPLN1,CSPG4,SLC29A1,FAT1,FGFR2,FUS,GLS,GNAQ,GPC1,GSK3A,HIP1,TNC,LY6E,MEF2C,ND2,RPL10A,NPM1,DDR2,PNN,PPT1,PTCH1,RPL4,RPL5,RPL7,RPL9,RPL22,RPL24,RPL31,RPL37,RPL37A,RPL38,RPLP0,RPLP1,RPLP2,RPS2,RPS3,RPS3A,RPS4X,RPS5,RPS7,RPS8,RPS11,RPS14,RPS16,RPS17,RPS20,RPS23,RPS25,RPS29,SDC4,SLC16A1,TSPAN4,TPBG,PPFIBP1,MPDZ,RPL14,SLC16A3,RPL23,TRAF4,FCHSD2,IQSEC1,GPC6,NAMPT,AKAP9,FAR…	323,481,664,966,1266,1404,1464,2030,2195,2263,2521,2744,2776,2817,2931,3092,3371,4061,4208,4536,4736,4869,4921,5411,5538,5727,6124,6125,6129,6133,6146,6152,6160,6167,6168,6169,6175,6176,6181,6187,6188,6189,6191,6193,6201,6202,6205,6208,6217,6218,6224,6228,6230,6235,6385,6566,7106,7162,8496,8777,9045,9123,9349,9618,9873,9922,10082,10135,10142,10160,10611,10882,23034,23150,23363,23371,23380,23521,2…	C1
GO:0044271	cellular nitrogen compound biosynthetic process	BP	0.392116	0.293019	189	2619	8390	1.04e-06	1.59953	ADCY2,APBB2,ATF4,ZFP36L2,KLF5,TSPO,CCND3,CEBPD,DDIT3,DDX3X,EEF1A1,EEF1B2,EGR1,EIF4A2,ENO1,ERF,ETV1,FGF2,FGFR2,FOXC1,FOXC2,FOXO3,FOS,FOSB,FUS,GAPDH,GAS6,GCHFR,GMDS,GOLGB1,GSK3A,GTF2F2,HNRNPA1,HNRNPA2B1,HNRNPU,ID2,ID4,IGF2,CCN1,IMPDH2,EIF3E,IRF1,KRT17,RPSA,LRP6,MDFI,MEF2C,RPL10A,NFKBIA,NPM1,DDR2,NR4A2,ENPP1,PEG3,PLAGL1,PPT1,PTCH1,PTGS2,PTPN2,PTX3,ARID4A,REL,RLF,BRD2,RPL4,RPL5,RPL7,RPL9,RPL13,RPL15,…	108,323,468,678,688,706,896,1052,1649,1654,1915,1933,1958,1974,2023,2077,2115,2247,2263,2296,2303,2309,2353,2354,2521,2597,2621,2644,2762,2804,2931,2963,3178,3181,3192,3398,3400,3481,3491,3615,3646,3659,3872,3921,4040,4188,4208,4736,4792,4869,4921,4929,5167,5178,5325,5538,5727,5743,5771,5806,5926,5966,6018,6046,6124,6125,6129,6133,6137,6138,6139,6144,6146,6147,6152,6157,6160,6164,6167,6168,6169,6…	C1
GO:0009966	regulation of signal transduction	BP	0.259336	0.176214	125	1575	4521	1.72e-06	1.69166	BCL2,CCND3,COL2A1,CSPG4,DDIT3,DDX3X,DUSP2,EGR1,ENO1,FGF2,FGFR1,FGFR2,FOXO3,FRZB,GAPDH,GAS6,GDF10,GNAQ,GPC1,GSK3A,HIP1,DNAJA1,IGF2,CCN1,IRF1,LTBP1,LY6E,MDFI,DNAJB9,MEF2C,MIF,NCAM1,NFKBIA,NPM1,NR4A2,ENPP1,PTCH1,PTGS2,PTPN2,REL,RPL5,RPL37,RPS3,RPS7,RPS12,RPS20,S100B,SOD2,SOX9,TCF7L2,TFRC,THBS1,TLE3,TSPAN6,TPBG,TPT1,SRPX,DLK1,SOCS3,PIAS2,ARHGEF1,DHRS3,RPL23,LITAF,TRAF4,BCLAF1,NUAK1,IQSEC1,GPC6,TOB1,A…	596,896,1280,1464,1649,1654,1844,1958,2023,2247,2260,2263,2309,2487,2597,2621,2662,2776,2817,2931,3092,3301,3481,3491,3659,4052,4061,4188,4189,4208,4282,4684,4792,4869,4929,5167,5727,5743,5771,5966,6125,6167,6188,6201,6206,6224,6285,6648,6662,6934,7037,7057,7090,7105,7162,7178,8406,8788,9021,9063,9138,9249,9349,9516,9618,9774,9891,9922,10082,10140,10142,10253,10365,10399,10614,10625,10725,11060,1…	C1
GO:0048519	negative regulation of biological process	BP	0.412863	0.314388	199	2810	9600	1.75e-06	1.57407	APBB2,ATF4,BCL2,BNIP3,ZFP36L2,KLF5,TSPO,CAMLG,CCND3,CD59,CDK6,COL2A1,COMP,COX11,DBI,DDIT3,DDX3X,DUSP2,EGR1,EIF4A2,ENO1,ERF,FGF2,FGFR2,FOXC1,FOXC2,FOXO3,FOSB,FRZB,FUS,GAPDH,GAS6,GCHFR,GDF10,GNAQ,GPC1,GSK3A,MSH6,HNRNPA1,HNRNPA2B1,HNRNPU,DNAJA1,TNC,ID2,ID4,IGF2,CCN1,EIF3E,IRF1,LRP6,LTBP1,LY6E,MDFI,DNAJB9,MEF2C,MIF,NFKBIA,NPM1,NPR3,NR4A2,TNFRSF11B,ENPP1,PEG3,PLAGL1,PPT1,PTCH1,PTGS2,PTHLH,PTPN2,PTX3,A…	323,468,596,664,678,688,706,819,896,966,1021,1280,1311,1353,1622,1649,1654,1844,1958,1974,2023,2077,2247,2263,2296,2303,2309,2354,2487,2521,2597,2621,2644,2662,2776,2817,2931,2956,3178,3181,3192,3301,3371,3398,3400,3481,3491,3646,3659,4040,4052,4061,4188,4189,4208,4282,4792,4869,4883,4929,4982,5167,5178,5325,5538,5727,5743,5744,5771,5806,5926,5966,6125,6167,6188,6189,6194,6201,6208,6224,6231,6271…	C1
GO:0009887	animal organ morphogenesis	BP	0.114108	0.059633	55	533	1257	1.92e-06	2.14965	ATF4,BCL2,COL2A1,COL9A1,COL11A1,COMP,CPE,FAT1,FGF2,FGFR1,FGFR2,FOXC1,FOXC2,FOXO3,FRZB,GSK3A,TNC,ID2,IGF2,CCN1,LY6E,MDFI,MEF2C,MMP16,TNFRSF11B,PTCH1,RPL38,SMARCD3,SOX5,SOX9,TLE3,ZFAND5,DHRS3,GPC6,TOPORS,SPRY2,OBSL1,PDCD4,SOX8,CHST11,DACT1,FGFRL1,SDK2,SOBP,ADGRG6,PLEKHA4,TRPV4,PERP,HHIP,PHACTR4,COL27A1,C12orf57,CTHRC1,RFLNA,ASXL1	468,596,1280,1297,1301,1311,1363,2195,2247,2260,2263,2296,2303,2309,2487,2931,3371,3398,3481,3491,4061,4188,4208,4325,4982,5727,6169,6604,6660,6662,7090,7763,9249,10082,10210,10253,23363,27250,30812,50515,51339,53834,54549,55084,57211,57664,59341,64065,64399,65979,85301,113246,115908,144347,171023	C1
GO:0042788	polysomal ribosome	CC	0.0207469	0.00335646	10	30	33	2.14e-06	8.93169	RPL10A,RPL24,RPL31,RPL38,RPL36A,RPS23,RPS26,RPS29,RPL36,NUFIP2	4.73662e+41	C1
GO:0048523	negative regulation of cellular process	BP	0.385892	0.290222	186	2594	7879	2.18e-06	1.57817	APBB2,ATF4,BCL2,BNIP3,ZFP36L2,KLF5,TSPO,CAMLG,CCND3,CDK6,COL2A1,COMP,COX11,DBI,DDIT3,DDX3X,DUSP2,EGR1,EIF4A2,ENO1,ERF,FGF2,FGFR2,FOXC1,FOXC2,FOXO3,FOSB,FRZB,FUS,GAPDH,GAS6,GDF10,GNAQ,GPC1,GSK3A,MSH6,HNRNPA1,HNRNPU,DNAJA1,TNC,ID2,ID4,IGF2,CCN1,EIF3E,IRF1,LRP6,LTBP1,MDFI,DNAJB9,MEF2C,MIF,NFKBIA,NPM1,NPR3,NR4A2,ENPP1,PEG3,PLAGL1,PPT1,PTCH1,PTGS2,PTHLH,PTPN2,PTX3,ARID4A,REL,RPL5,RPL37,RPS3,RPS3A,RPS6…	323,468,596,664,678,688,706,819,896,1021,1280,1311,1353,1622,1649,1654,1844,1958,1974,2023,2077,2247,2263,2296,2303,2309,2354,2487,2521,2597,2621,2662,2776,2817,2931,2956,3178,3192,3301,3371,3398,3400,3481,3491,3646,3659,4040,4052,4188,4189,4208,4282,4792,4869,4883,4929,5167,5178,5325,5538,5727,5743,5744,5771,5806,5926,5966,6125,6167,6188,6189,6194,6201,6208,6224,6231,6271,6285,6385,6427,6648,666…	C1
GO:0001503	ossification	BP	0.0726141	0.031215	35	279	490	2.33e-06	2.63469	ATF4,BCL2,CDK6,COL2A1,COL11A1,COMP,FBL,FGF2,FGFR2,FOXC1,FOXC2,GDF10,HNRNPU,TNC,IGF2,CCN1,MEF2C,MMP16,DDR2,ENPP1,PTCH1,PTGS2,PTHLH,RPL38,CLEC11A,SOX9,DHRS3,TOB1,BAMBI,SOX8,CRIM1,SMOC1,CTHRC1,RFLNA,UCMA	4.68596e+148	C1
GO:0007154	cell communication	BP	0.412863	0.315842	199	2823	12047	2.48e-06	1.56279	ADCY2,APBB2,ATF4,ATP1B1,BCL2,BNIP3,ZFP36L2,KLF5,CAMLG,CCND3,CD59,COL2A1,COL15A1,COL16A1,COMP,CPE,CSPG4,DCX,DDIT3,DDX3X,DUSP2,EGR1,ENO1,SLC29A1,FAT1,FGF2,FGFR1,FGFR2,FOXC1,FOXC2,FOXO3,FMOD,FOS,FRZB,GAPDH,GAS6,GDF10,GLS,GMDS,GNAQ,GNAS,GPC1,GSK3A,MSH6,HIP1,HNRNPA1,DNAJA1,TNC,IGF2,CCN1,IRF1,LRP6,LTBP1,LTBP2,LY6E,MDFI,DNAJB9,MEF2C,MIF,NCAM1,NFKBIA,NPM1,NPR3,DDR2,NR4A2,TNFRSF11B,ENPP1,PPP2R5E,PPT1,PTCH…	108,323,468,481,596,664,678,688,819,896,966,1280,1306,1307,1311,1363,1464,1641,1649,1654,1844,1958,2023,2030,2195,2247,2260,2263,2296,2303,2309,2331,2353,2487,2597,2621,2662,2744,2762,2776,2778,2817,2931,2956,3092,3178,3301,3371,3481,3491,3659,4040,4052,4053,4061,4188,4189,4208,4282,4684,4792,4869,4883,4921,4929,4982,5167,5529,5538,5727,5743,5744,5771,5966,6125,6146,6167,6188,6194,6201,6206,6224,…	C1
GO:0010467	gene expression	BP	0.462656	0.363168	223	3246	12312	2.59e-06	1.54741	APBB2,ATF4,ATP1B1,BCL2,ZFP36L2,KLF5,TSPO,CCND3,CDK6,CEBPD,COL2A1,COMP,CPE,DDIT3,DDX3X,EEF1A1,EEF1B2,EGR1,EIF4A2,ENO1,ERF,FBL,ETV1,FGF2,FGFR2,FOXC1,FOXC2,FOXO3,FOS,FOSB,FUS,GAPDH,GAS6,GCSH,GOLGB1,GSK3A,MSH6,GTF2F2,HNRNPA1,HNRNPA2B1,HNRNPU,TNC,ID2,ID4,IGF2,CCN1,EIF3E,IRF1,KRT17,RPSA,LRP6,LTBP1,MDFI,DNAJB9,MEF2C,MIF,MMP16,RPL10A,NFKBIA,NPM1,DDR2,NR4A2,ENPP1,PEG3,PLAGL1,PNN,PTCH1,PTGS2,PTHLH,PTPN2,AR…	323,468,481,596,678,688,706,896,1021,1052,1280,1311,1363,1649,1654,1915,1933,1958,1974,2023,2077,2091,2115,2247,2263,2296,2303,2309,2353,2354,2521,2597,2621,2653,2804,2931,2956,2963,3178,3181,3192,3371,3398,3400,3481,3491,3646,3659,3872,3921,4040,4052,4188,4189,4208,4282,4325,4736,4792,4869,4921,4929,5167,5178,5325,5411,5727,5743,5744,5771,5926,5930,5966,6018,6046,6124,6125,6129,6133,6137,6138,61…	C1
GO:0003723	RNA binding	MF	0.221992	0.145782	107	1303	2988	2.6e-06	1.73191	ZFP36L2,DDX3X,EEF1A1,EEF1B2,EIF4A2,ENO1,FBL,FUS,GOLGB1,HNRNPA1,HNRNPA2B1,HNRNPU,IMPDH2,EIF3E,RPSA,LTA4H,NAP1L1,RPL10A,NPM1,PNN,RBBP6,RPL4,RPL5,RPL7,RPL9,RPL13,RPL15,RPL17,RPL21,RPL22,RPL23A,RPL24,RPL27A,RPL31,RPL34,RPL37,RPL37A,RPL38,RPL36A,RPLP0,RPS2,RPS3,RPS3A,RPS4X,RPS5,RPS6,RPS7,RPS8,RPS11,RPS12,RPS14,RPS16,RPS17,RPS20,RPS23,RPS25,RPS26,SRSF2,SRSF5,TRA2B,SOX9,TFRC,TPT1,COL14A1,DEK,TAF15,CBX4,…	678,1654,1915,1933,1974,2023,2091,2521,2804,3178,3181,3192,3615,3646,3921,4048,4673,4736,4869,5411,5930,6124,6125,6129,6133,6137,6138,6139,6144,6146,6147,6152,6157,6160,6164,6167,6168,6169,6173,6175,6187,6188,6189,6191,6193,6194,6201,6202,6205,6206,6208,6217,6218,6224,6228,6230,6231,6427,6430,6434,6662,7037,7178,7373,7913,8148,8535,8664,8761,9045,9123,9138,9221,9349,9774,10399,10412,10528,10614,1…	C1
GO:0009968	negative regulation of signal transduction	BP	0.139004	0.0792124	67	708	1772	2.99e-06	1.96816	BCL2,COL2A1,DDIT3,DDX3X,DUSP2,EGR1,ENO1,FGF2,FOXO3,FRZB,GAS6,GPC1,GSK3A,DNAJA1,LTBP1,MDFI,DNAJB9,MIF,NFKBIA,NR4A2,ENPP1,PTCH1,PTGS2,PTPN2,SOD2,SOX9,TCF7L2,THBS1,TLE3,TSPAN6,TPBG,TPT1,DLK1,SOCS3,PIAS2,DHRS3,LITAF,TOB1,SPRY2,RACK1,IVNS1ABP,WWP2,CNMD,WIF1,PEG10,TNS2,PPP1R15A,BAMBI,FOXP1,SNX5,PDCD4,CNOT7,NOP53,CHST11,CRIM1,DACT1,NDRG2,HHIP,PHACTR4,VASN,CTHRC1,CNKSR3,ASXL1,UBR1,UCMA,C1QL4,SHISA2	596,1280,1649,1654,1844,1958,2023,2247,2309,2487,2621,2817,2931,3301,4052,4188,4189,4282,4792,4929,5167,5727,5743,5771,6648,6662,6934,7057,7090,7105,7162,7178,8788,9021,9063,9249,9516,10140,10253,10399,10625,11060,11061,11197,23089,23371,23645,25805,27086,27131,27250,29883,29997,50515,51232,51339,57447,64399,65979,114990,115908,154043,171023,197131,221044,338761,387914	C1
GO:0007165	signal transduction	BP	0.385892	0.292012	186	2610	10855	3.37e-06	1.5636	ADCY2,APBB2,ATF4,ATP1B1,BCL2,BNIP3,ZFP36L2,CAMLG,CCND3,CD59,COL2A1,COL15A1,COL16A1,COMP,CPE,CSPG4,DCX,DDIT3,DDX3X,DUSP2,EGR1,ENO1,SLC29A1,FGF2,FGFR1,FGFR2,FOXC1,FOXC2,FOXO3,FMOD,FOS,FRZB,GAPDH,GAS6,GDF10,GMDS,GNAQ,GNAS,GPC1,GSK3A,MSH6,HIP1,DNAJA1,IGF2,CCN1,IRF1,LRP6,LTBP1,LTBP2,LY6E,MDFI,DNAJB9,MEF2C,MIF,NCAM1,NFKBIA,NPM1,NPR3,DDR2,NR4A2,TNFRSF11B,ENPP1,PPP2R5E,PTCH1,PTGS2,PTHLH,PTPN2,REL,RPL5,RP…	108,323,468,481,596,664,678,819,896,966,1280,1306,1307,1311,1363,1464,1641,1649,1654,1844,1958,2023,2030,2247,2260,2263,2296,2303,2309,2331,2353,2487,2597,2621,2662,2762,2776,2778,2817,2931,2956,3092,3301,3481,3491,3659,4040,4052,4053,4061,4188,4189,4208,4282,4684,4792,4869,4883,4921,4929,4982,5167,5529,5727,5743,5744,5771,5966,6125,6167,6188,6194,6201,6206,6224,6271,6285,6320,6648,6662,6934,7037…	C1
GO:0023052	signaling	BP	0.406639	0.31215	196	2790	11932	4.1e-06	1.54862	ADCY2,APBB2,ATF4,ATP1B1,BCL2,BNIP3,ZFP36L2,KLF5,CAMLG,CCND3,CD59,COL2A1,COL15A1,COL16A1,COMP,CPE,CSPG4,DCX,DDIT3,DDX3X,DUSP2,EGR1,ENO1,SLC29A1,FAT1,FGF2,FGFR1,FGFR2,FOXC1,FOXC2,FOXO3,FMOD,FOS,FRZB,GAPDH,GAS6,GDF10,GLS,GMDS,GNAQ,GNAS,GPC1,GSK3A,MSH6,HIP1,DNAJA1,TNC,IGF2,CCN1,IRF1,LRP6,LTBP1,LTBP2,LY6E,MDFI,DNAJB9,MEF2C,MIF,NCAM1,NFKBIA,NPM1,NPR3,DDR2,NR4A2,TNFRSF11B,ENPP1,PPP2R5E,PPT1,PTCH1,PTGS2,…	108,323,468,481,596,664,678,688,819,896,966,1280,1306,1307,1311,1363,1464,1641,1649,1654,1844,1958,2023,2030,2195,2247,2260,2263,2296,2303,2309,2331,2353,2487,2597,2621,2662,2744,2762,2776,2778,2817,2931,2956,3092,3301,3371,3481,3491,3659,4040,4052,4053,4061,4188,4189,4208,4282,4684,4792,4869,4883,4921,4929,4982,5167,5529,5538,5727,5743,5744,5771,5966,6125,6146,6167,6188,6194,6201,6206,6224,6271,…	C1
GO:0017134	fibroblast growth factor binding	MF	0.0145228	0.00167823	7	15	34	5.6e-06	15.5475	FGFR1,FGFR2,GPC1,RPS2,THBS1,CEP57,FGFRL1	2.26023e+28	C1
GO:0030154	cell differentiation	BP	0.309129	0.224771	149	2009	6037	6.61e-06	1.58666	ATF4,BCL2,BNIP3,ZFP36L2,KLF5,TSPO,CDK6,CEBPD,CNN3,COL2A1,COL11A1,COL12A1,COL15A1,COMP,CSPG4,DCX,DDIT3,DDX3X,EGR1,ERF,FBL,ETV1,FAT1,FGF2,FGFR1,FGFR2,FOXC1,FOXC2,FOXO3,FOS,FRZB,GAS6,GDF10,GPC1,GSK3A,HIP1,HNRNPU,TNC,ID2,ID4,IFRD1,IGF2,CCN1,IRF1,KRT17,LRP6,MDFI,DNAJB9,MEF2C,MTR,NAP1L1,NCAM1,NFKBIA,DDR2,NR4A2,ENPP1,PPT1,PTCH1,PTGS2,PTHLH,PTPN2,PTX3,ARID4A,RPL22,RPL24,RPS3A,RPS6,RPS7,RPS14,S100B,SDC4,S…	468,596,664,678,688,706,1021,1052,1266,1280,1301,1303,1306,1311,1464,1641,1649,1654,1958,2077,2091,2115,2195,2247,2260,2263,2296,2303,2309,2353,2487,2621,2662,2817,2931,3092,3192,3371,3398,3400,3475,3481,3491,3659,3872,4040,4188,4189,4208,4548,4673,4684,4792,4921,4929,5167,5538,5727,5743,5744,5771,5806,5926,6146,6152,6189,6194,6201,6208,6285,6385,6604,6648,6660,6662,6934,7037,7140,7162,8543,8761,…	C1
GO:0034645	cellular macromolecule biosynthetic process	BP	0.390041	0.29906	188	2673	8595	7.16e-06	1.53642	APBB2,ATF4,BCL2,ZFP36L2,KLF5,CCND3,CEBPD,DBI,DDIT3,DDX3X,EEF1A1,EEF1B2,EGR1,EIF4A2,ENO1,ERF,ETV1,EXTL2,FGF2,FGFR2,FOXC1,FOXC2,FOXO3,FOS,FOSB,FUS,GAPDH,GAS6,GOLGB1,GSK3A,GTF2F2,HNRNPA1,HNRNPA2B1,HNRNPU,ID2,ID4,IGF2,CCN1,EIF3E,IRF1,KRT17,RPSA,LRP6,MDFI,MEF2C,NAP1L1,RPL10A,NFKBIA,NPM1,DDR2,NR4A2,ENPP1,PEG3,PLAGL1,PTCH1,PTPN2,ARID4A,RBBP6,REL,RLF,BRD2,RPL4,RPL5,RPL7,RPL9,RPL13,RPL15,RPL17,RPL21,RPL22…	323,468,596,678,688,896,1052,1622,1649,1654,1915,1933,1958,1974,2023,2077,2115,2135,2247,2263,2296,2303,2309,2353,2354,2521,2597,2621,2804,2931,2963,3178,3181,3192,3398,3400,3481,3491,3646,3659,3872,3921,4040,4188,4208,4673,4736,4792,4869,4921,4929,5167,5178,5325,5727,5771,5926,5930,5966,6018,6046,6124,6125,6129,6133,6137,6138,6139,6144,6146,6147,6152,6157,6160,6164,6167,6168,6169,6173,6175,6176,…	C1
GO:0070161	anchoring junction	CC	0.109959	0.0594093	53	531	1174	8e-06	2.06176	ATP1B1,CD59,CNN3,CSPG4,FAT1,TNC,RPL10A,NPM1,DDR2,PNN,RPL4,RPL5,RPL7,RPL9,RPL22,RPL31,RPL37A,RPL38,RPLP0,RPLP1,RPLP2,RPS2,RPS3,RPS3A,RPS4X,RPS5,RPS7,RPS8,RPS11,RPS14,RPS16,RPS17,RPS29,SDC4,TSPAN4,PPFIBP1,MPDZ,RPL23,TRAF4,PDLIM5,FRMD4B,OBSL1,TNS2,RPL13A,PABPC1,FGFRL1,RAP2C,TRPV4,PERP,TNS3,TMEM47,DIXDC1,FBLN7	481,966,1266,1464,2195,3371,4736,4869,4921,5411,6124,6125,6129,6133,6146,6160,6168,6169,6175,6176,6181,6187,6188,6189,6191,6193,6201,6202,6205,6208,6217,6218,6235,6385,7106,8496,8777,9349,9618,10611,23150,23363,23371,23521,26986,53834,57826,59341,64065,64759,83604,85458,129804	C1
GO:0042255	ribosome assembly	BP	0.0248963	0.00559409	12	50	72	9.78e-06	5.65366	DDX3X,RPSA,NPM1,RPL5,RPL23A,RPL24,RPL38,RPLP0,RPS5,RPS14,NOP53,EIF2A	1.65439e+49	C1
GO:0071774	response to fibroblast growth factor	BP	0.026971	0.00660103	13	59	169	1.14e-05	5.0657	ZFP36L2,FGF2,FGFR1,FGFR2,GPC1,TNC,THBS1,IER2,CEP57,SPRY2,FGFRL1,HHIP,SHISA2	6.78225e+55	C1
GO:0030199	collagen fibril organization	BP	0.0248963	0.00570597	12	51	73	1.22e-05	5.5081	COL2A1,COL11A1,COL11A2,COL12A1,COMP,FOXC1,FOXC2,FMOD,DDR2,P4HA1,COL14A1,CHADL	1.28013e+49	C1
GO:0051093	negative regulation of developmental process	BP	0.10166	0.0542627	49	485	1130	1.3e-05	2.08145	BCL2,BNIP3,ZFP36L2,TSPO,CDK6,DDIT3,FOXC1,FOXC2,FOXO3,FRZB,GAS6,GDF10,GSK3A,HNRNPU,ID2,IGF2,IRF1,MIF,NFKBIA,TNFRSF11B,ENPP1,PTCH1,PTHLH,PTPN2,S100B,SOX9,TFRC,THBS1,TPT1,NAMPT,TOB1,SPRY2,KLF2,CNMD,DAAM2,BAMBI,PDCD4,SOX8,CRIM1,TRPV4,SEMA4A,ZC3H8,DIXDC1,VASN,RFLNA,CHADL,ASXL1,UCMA,C1QL4	596,664,678,706,1021,1649,2296,2303,2309,2487,2621,2662,2931,3192,3398,3481,3659,4282,4792,4982,5167,5727,5744,5771,6285,6662,7037,7057,7178,10135,10140,10253,10365,11061,23500,25805,27250,30812,51232,59341,64218,84524,85458,114990,144347,150356,171023,221044,338761	C1
GO:0009059	macromolecule biosynthetic process	BP	0.390041	0.301745	188	2697	8708	1.32e-05	1.51561	APBB2,ATF4,BCL2,ZFP36L2,KLF5,CCND3,CEBPD,DBI,DDIT3,DDX3X,EEF1A1,EEF1B2,EGR1,EIF4A2,ENO1,ERF,ETV1,EXTL2,FGF2,FGFR2,FOXC1,FOXC2,FOXO3,FOS,FOSB,FUS,GAPDH,GAS6,GOLGB1,GSK3A,GTF2F2,HNRNPA1,HNRNPA2B1,HNRNPU,ID2,ID4,IGF2,CCN1,EIF3E,IRF1,KRT17,RPSA,LRP6,MDFI,MEF2C,NAP1L1,RPL10A,NFKBIA,NPM1,DDR2,NR4A2,ENPP1,PEG3,PLAGL1,PTCH1,PTPN2,ARID4A,RBBP6,REL,RLF,BRD2,RPL4,RPL5,RPL7,RPL9,RPL13,RPL15,RPL17,RPL21,RPL22…	323,468,596,678,688,896,1052,1622,1649,1654,1915,1933,1958,1974,2023,2077,2115,2135,2247,2263,2296,2303,2309,2353,2354,2521,2597,2621,2804,2931,2963,3178,3181,3192,3398,3400,3481,3491,3646,3659,3872,3921,4040,4188,4208,4673,4736,4792,4869,4921,4929,5167,5178,5325,5727,5771,5926,5930,5966,6018,6046,6124,6125,6129,6133,6137,6138,6139,6144,6146,6147,6152,6157,6160,6164,6167,6168,6169,6173,6175,6176,…	C1
GO:0019843	rRNA binding	MF	0.026971	0.00671291	13	60	76	1.39e-05	4.95745	NPM1,RPL5,RPL9,RPL23A,RPL37,RPLP0,RPS3,RPS4X,RPS5,RPS11,RPS14,RPL23,NOP53	4.86961e+52	C1
GO:0051216	cartilage development	BP	0.0435685	0.0155516	21	139	213	1.59e-05	3.21812	COL2A1,COL11A1,COL11A2,COMP,FGF2,FRZB,CCN1,MATN3,MEF2C,PTHLH,SOX5,SOX9,CNMD,CHST11,CYTL1,TRPV4,CREB3L2,COL27A1,RFLNA,CHADL,SNORC	1.28013e+95	C1
GO:0010648	negative regulation of cell communication	BP	0.139004	0.0834639	67	746	1889	1.74e-05	1.84907	BCL2,COL2A1,DDIT3,DDX3X,DUSP2,EGR1,ENO1,FGF2,FOXO3,FRZB,GAS6,GPC1,GSK3A,DNAJA1,LTBP1,MDFI,DNAJB9,MIF,NFKBIA,NR4A2,ENPP1,PTCH1,PTGS2,PTPN2,SOD2,SOX9,TCF7L2,THBS1,TLE3,TSPAN6,TPBG,TPT1,DLK1,SOCS3,PIAS2,DHRS3,LITAF,TOB1,SPRY2,RACK1,IVNS1ABP,WWP2,CNMD,WIF1,PEG10,TNS2,PPP1R15A,BAMBI,FOXP1,SNX5,PDCD4,CNOT7,NOP53,CHST11,CRIM1,DACT1,NDRG2,HHIP,PHACTR4,VASN,CTHRC1,CNKSR3,ASXL1,UBR1,UCMA,C1QL4,SHISA2	596,1280,1649,1654,1844,1958,2023,2247,2309,2487,2621,2817,2931,3301,4052,4188,4189,4282,4792,4929,5167,5727,5743,5771,6648,6662,6934,7057,7090,7105,7162,7178,8788,9021,9063,9249,9516,10140,10253,10399,10625,11060,11061,11197,23089,23371,23645,25805,27086,27131,27250,29883,29997,50515,51232,51339,57447,64399,65979,114990,115908,154043,171023,197131,221044,338761,387914	C1
GO:0045667	regulation of osteoblast differentiation	BP	0.033195	0.00995749	16	89	137	1.82e-05	3.94204	ATF4,CDK6,FGF2,FGFR2,GDF10,CCN1,MEF2C,DDR2,PTCH1,SOX9,TOB1,BAMBI,CRIM1,SMOC1,CTHRC1,UCMA	4.68102e+70	C1
GO:0023057	negative regulation of signaling	BP	0.139004	0.0836876	67	748	1895	1.9e-05	1.84318	BCL2,COL2A1,DDIT3,DDX3X,DUSP2,EGR1,ENO1,FGF2,FOXO3,FRZB,GAS6,GPC1,GSK3A,DNAJA1,LTBP1,MDFI,DNAJB9,MIF,NFKBIA,NR4A2,ENPP1,PTCH1,PTGS2,PTPN2,SOD2,SOX9,TCF7L2,THBS1,TLE3,TSPAN6,TPBG,TPT1,DLK1,SOCS3,PIAS2,DHRS3,LITAF,TOB1,SPRY2,RACK1,IVNS1ABP,WWP2,CNMD,WIF1,PEG10,TNS2,PPP1R15A,BAMBI,FOXP1,SNX5,PDCD4,CNOT7,NOP53,CHST11,CRIM1,DACT1,NDRG2,HHIP,PHACTR4,VASN,CTHRC1,CNKSR3,ASXL1,UBR1,UCMA,C1QL4,SHISA2	596,1280,1649,1654,1844,1958,2023,2247,2309,2487,2621,2817,2931,3301,4052,4188,4189,4282,4792,4929,5167,5727,5743,5771,6648,6662,6934,7057,7090,7105,7162,7178,8788,9021,9063,9249,9516,10140,10253,10399,10625,11060,11061,11197,23089,23371,23645,25805,27086,27131,27250,29883,29997,50515,51232,51339,57447,64399,65979,114990,115908,154043,171023,197131,221044,338761,387914	C1
GO:1990948	ubiquitin ligase inhibitor activity	MF	0.0103734	0.000895055	5	8	8	2.18e-05	29.495	RPL5,RPL37,RPS7,RPS20,RPL23	6.12562e+19	C1
GO:0005788	endoplasmic reticulum lumen	CC	0.0518672	0.0210338	25	188	337	2.46e-05	2.78273	COL2A1,COL9A1,COL9A2,COL9A3,COL11A1,COL11A2,COL12A1,COL15A1,COL16A1,DBI,GAS6,TNC,CCN1,LTBP1,MATN3,DNAJB9,MFGE8,P4HA1,PTGS2,THBS1,COL14A1,SUMF2,COL21A1,COL27A1,COL24A1	1.28013e+104	C1
GO:0008201	heparin binding	MF	0.0311203	0.00928619	15	83	177	3.11e-05	3.96125	COL11A1,COMP,FGF2,FGFR1,FGFR2,CCN1,LTBP2,PRELP,PTCH1,RPL22,SOD3,THBS1,FGFRL1,SMOC1,FBLN7	1.30113e+63	C1
GO:0061448	connective tissue development	BP	0.0497925	0.0200269	24	179	280	3.11e-05	2.80586	COL2A1,COL11A1,COL11A2,COMP,EGR1,FGF2,FOXC2,FRZB,CCN1,MATN3,MEF2C,PTHLH,SOX5,SOX9,CNMD,SOX8,CHST11,CYTL1,TRPV4,CREB3L2,COL27A1,RFLNA,CHADL,SNORC	1.28013e+108	C1
GO:0008283	cell population proliferation	BP	0.172199	0.112106	83	1002	2657	3.3e-05	1.70591	BCL2,KLF5,TSPO,CCND3,CDK6,COMP,CSPG4,EGR1,FGF2,FGFR1,FGFR2,FOXC1,FOXC2,FOXO3,FRZB,GAS6,GOLGB1,HNRNPU,TNC,ID2,IGF2,CCN1,IMPDH2,IRF1,LRP6,MEF2C,MIF,MMP16,NAP1L1,NFKBIA,NPM1,NPR3,DDR2,PTCH1,PTGS2,PTHLH,PTPN2,RPS3,RPS4X,RPS6,S100B,CLEC11A,SDC4,SMARCD3,SOD2,SOX5,SOX9,TCF7L2,TFRC,THBS1,TPBG,SRPX,NOLC1,RPL23,NUAK1,NAMPT,TOB1,TOPORS,SPRY2,SPINT2,YME1L1,CNMD,PDS5B,TNS2,BAMBI,FOXP1,PDCD4,CNOT7,SOX8,CHST11,…	596,688,706,896,1021,1311,1464,1958,2247,2260,2263,2296,2303,2309,2487,2621,2804,3192,3371,3398,3481,3491,3615,3659,4040,4208,4282,4325,4673,4792,4869,4883,4921,5727,5743,5744,5771,6188,6191,6194,6285,6320,6385,6604,6648,6660,6662,6934,7037,7057,7162,8406,9221,9349,9891,10135,10140,10210,10253,10653,10730,11061,23047,23371,25805,27086,27250,29883,30812,50515,51278,53834,55120,57447,64399,80312,84…	C1
GO:0009892	negative regulation of metabolic process	BP	0.261411	0.188745	126	1687	5139	3.43e-05	1.56324	APBB2,ATF4,BCL2,BNIP3,ZFP36L2,KLF5,TSPO,CAMLG,CCND3,COX11,DBI,DDIT3,DDX3X,EGR1,EIF4A2,ENO1,ERF,FGF2,FGFR2,FOXC1,FOXC2,FOXO3,FOSB,FUS,GAPDH,GAS6,GCHFR,GNAQ,GSK3A,MSH6,HNRNPA1,HNRNPA2B1,HNRNPU,DNAJA1,ID2,ID4,IGF2,EIF3E,IRF1,LRP6,MDFI,MEF2C,MIF,NPM1,NPR3,NR4A2,ENPP1,PEG3,PLAGL1,PTCH1,PTGS2,PTPN2,PTX3,ARID4A,REL,RPL5,RPL37,RPS3,RPS7,RPS14,RPS20,RPS26,S100A1,SRSF2,SOX9,TCF7L2,THBS1,TLE3,ZNF131,TAF15,C…	323,468,596,664,678,688,706,819,896,1353,1622,1649,1654,1958,1974,2023,2077,2247,2263,2296,2303,2309,2354,2521,2597,2621,2644,2776,2931,2956,3178,3181,3192,3301,3398,3400,3481,3646,3659,4040,4188,4208,4282,4869,4883,4929,5167,5178,5325,5727,5743,5771,5806,5926,5966,6125,6167,6188,6201,6208,6224,6231,6271,6427,6662,6934,7057,7090,7690,8148,8535,8761,8819,9021,9232,9349,9452,9774,10129,10135,10140,…	C1
GO:0031327	negative regulation of cellular biosynthetic process	BP	0.161826	0.103826	78	928	2174	3.6e-05	1.7275	APBB2,ATF4,ZFP36L2,KLF5,TSPO,CCND3,DBI,DDIT3,DDX3X,EGR1,EIF4A2,ENO1,ERF,FGFR2,FOXC1,FOXC2,FOXO3,FOSB,GAPDH,GAS6,GSK3A,HNRNPA1,HNRNPU,ID2,ID4,IGF2,EIF3E,IRF1,MDFI,MEF2C,NR4A2,ENPP1,PEG3,PLAGL1,PTCH1,PTPN2,ARID4A,RPS3,RPS14,S100A1,SRSF2,SOX9,TCF7L2,TLE3,ZNF131,CBX4,SAP30,RPL23,ITM2A,BCLAF1,TOB1,AASS,KLF2,RACK1,HEXIM1,MAGED2,WWP2,DIS3,SAMD4A,RPL13A,PABPC1,FOXP1,PDCD4,CNOT7,LMCD1,NOP53,SOX8,RLIM,DACT…	323,468,678,688,706,896,1622,1649,1654,1958,1974,2023,2077,2263,2296,2303,2309,2354,2597,2621,2931,3178,3192,3398,3400,3481,3646,3659,4188,4208,4929,5167,5178,5325,5727,5771,5926,6188,6208,6271,6427,6662,6934,7090,7690,8535,8819,9349,9452,9774,10140,10157,10365,10399,10614,10916,11060,22894,23034,23521,26986,27086,27250,29883,29995,29997,30812,51132,51339,55758,59341,64061,79888,84524,91603,11611…	C1
GO:0044249	cellular biosynthetic process	BP	0.441909	0.355672	213	3179	10532	3.67e-05	1.46564	ADCY2,APBB2,ATF4,BCL2,ZFP36L2,KLF5,TSPO,CCND3,CDO1,CEBPD,DBI,DDIT3,DDX3X,EEF1A1,EEF1B2,EGR1,EIF4A2,ENO1,ERF,ETV1,EXTL2,FGF2,FGFR2,FOXC1,FOXC2,FOXO3,FOS,FOSB,FUS,GAPDH,GAS6,GCHFR,GLS,GMDS,GOLGB1,GSK3A,GTF2F2,HNRNPA1,HNRNPA2B1,HNRNPU,ID2,ID4,IGF2,CCN1,IMPDH2,EIF3E,IRF1,KRT17,RPSA,LRP6,LTA4H,LTC4S,MDFI,MEF2C,MIF,MTR,NAP1L1,RPL10A,NFKBIA,NPM1,DDR2,NR4A2,ENPP1,PEG3,PLAGL1,PPT1,PTCH1,PTGS2,PTPN2,PTX3,A…	108,323,468,596,678,688,706,896,1036,1052,1622,1649,1654,1915,1933,1958,1974,2023,2077,2115,2135,2247,2263,2296,2303,2309,2353,2354,2521,2597,2621,2644,2744,2762,2804,2931,2963,3178,3181,3192,3398,3400,3481,3491,3615,3646,3659,3872,3921,4040,4048,4056,4188,4208,4282,4548,4673,4736,4792,4869,4921,4929,5167,5178,5325,5538,5727,5743,5771,5806,5926,5930,5966,6018,6046,6124,6125,6129,6133,6137,6138,61…	C1
GO:0009653	anatomical structure morphogenesis	BP	0.226141	0.158537	109	1417	3924	4.07e-05	1.59686	ATF4,BCL2,BNIP3,KLF5,CALD1,COL2A1,COL9A1,COL11A1,COL12A1,COL15A1,COMP,CPE,CSPG4,DUSP2,ETV1,FAT1,FGF2,FGFR1,FGFR2,FOXC1,FOXC2,FOXO3,FRZB,GPC1,GSK3A,TNC,ID2,IGF2,CCN1,KRT17,LRP6,LY6E,MDFI,MEF2C,MFGE8,MMP16,NCAM1,NR4A2,TNFRSF11B,ENPP2,PTCH1,PTGS2,BRD2,RPL24,RPL38,RPS6,RPS7,S100A1,S100B,SDC4,SMARCD3,SOX5,SOX9,TFRC,THBS1,TLE3,TNNT3,TPBG,ZFAND5,LMO4,SOCS3,NOLC1,DHRS3,GPC6,FRY,FARP1,TOPORS,SPRY2,KLF2,RA…	468,596,664,688,800,1280,1297,1301,1303,1306,1311,1363,1464,1844,2115,2195,2247,2260,2263,2296,2303,2309,2487,2817,2931,3371,3398,3481,3491,3872,4040,4061,4188,4208,4240,4325,4684,4929,4982,5168,5727,5743,6046,6152,6169,6194,6201,6271,6285,6385,6604,6660,6662,7037,7057,7090,7140,7162,7763,8543,9021,9221,9249,10082,10129,10160,10210,10253,10365,10399,10602,10611,10653,11061,11232,23363,23380,25805…	C1
GO:0048585	negative regulation of response to stimulus	BP	0.153527	0.0974491	74	871	2324	4.12e-05	1.74282	BCL2,CD59,CDK6,COL2A1,DDIT3,DDX3X,DUSP2,EGR1,ENO1,FGF2,FOXO3,FRZB,GAS6,GPC1,GSK3A,DNAJA1,LTBP1,MDFI,DNAJB9,MIF,NFKBIA,NR4A2,ENPP1,PTCH1,PTGS2,PTPN2,RPS3,SOD2,SOX9,TCF7L2,THBS1,TLE3,TSPAN6,TPBG,TPT1,DLK1,SOCS3,PIAS2,DHRS3,LITAF,NAMPT,TOB1,SPRY2,RACK1,IVNS1ABP,WWP2,CNMD,WIF1,PEG10,TNS2,PPP1R15A,BAMBI,FOXP1,SNX5,PDCD4,CNOT7,NOP53,CHST11,CRIM1,DACT1,NDRG2,SEMA4A,HHIP,PHACTR4,KLHL15,VASN,CTHRC1,CNKSR3…	596,966,1021,1280,1649,1654,1844,1958,2023,2247,2309,2487,2621,2817,2931,3301,4052,4188,4189,4282,4792,4929,5167,5727,5743,5771,6188,6648,6662,6934,7057,7090,7105,7162,7178,8788,9021,9063,9249,9516,10135,10140,10253,10399,10625,11060,11061,11197,23089,23371,23645,25805,27086,27131,27250,29883,29997,50515,51232,51339,57447,64218,64399,65979,80311,114990,115908,154043,171023,197131,221044,283120,33…	C1
GO:0031324	negative regulation of cellular metabolic process	BP	0.23029	0.162341	111	1451	3532	4.31e-05	1.58874	APBB2,ATF4,BCL2,BNIP3,ZFP36L2,KLF5,TSPO,CAMLG,CCND3,COX11,DBI,DDIT3,DDX3X,EGR1,EIF4A2,ENO1,ERF,FGFR2,FOXC1,FOXC2,FOXO3,FOSB,FUS,GAPDH,GAS6,GNAQ,GSK3A,MSH6,HNRNPA1,HNRNPU,DNAJA1,ID2,ID4,IGF2,EIF3E,IRF1,LRP6,MDFI,MEF2C,NPM1,NR4A2,ENPP1,PEG3,PLAGL1,PTCH1,PTGS2,PTPN2,PTX3,ARID4A,RPL5,RPL37,RPS3,RPS7,RPS14,RPS20,RPS26,S100A1,SRSF2,SOX9,TCF7L2,THBS1,TLE3,ZNF131,TAF15,CBX4,SAP30,SOCS3,PTTG1,RPL23,ITM2A,…	323,468,596,664,678,688,706,819,896,1353,1622,1649,1654,1958,1974,2023,2077,2263,2296,2303,2309,2354,2521,2597,2621,2776,2931,2956,3178,3192,3301,3398,3400,3481,3646,3659,4040,4188,4208,4869,4929,5167,5178,5325,5727,5743,5771,5806,5926,6125,6167,6188,6201,6208,6224,6231,6271,6427,6662,6934,7057,7090,7690,8148,8535,8819,9021,9232,9349,9452,9774,10129,10135,10140,10157,10253,10365,10399,10614,10625…	C1
GO:0009890	negative regulation of biosynthetic process	BP	0.1639	0.106176	79	949	2226	4.45e-05	1.70916	APBB2,ATF4,ZFP36L2,KLF5,TSPO,CCND3,DBI,DDIT3,DDX3X,EGR1,EIF4A2,ENO1,ERF,FGFR2,FOXC1,FOXC2,FOXO3,FOSB,GAPDH,GAS6,GCHFR,GSK3A,HNRNPA1,HNRNPU,ID2,ID4,IGF2,EIF3E,IRF1,MDFI,MEF2C,NR4A2,ENPP1,PEG3,PLAGL1,PTCH1,PTPN2,ARID4A,RPS3,RPS14,S100A1,SRSF2,SOX9,TCF7L2,TLE3,ZNF131,CBX4,SAP30,RPL23,ITM2A,BCLAF1,TOB1,AASS,KLF2,RACK1,HEXIM1,MAGED2,WWP2,DIS3,SAMD4A,RPL13A,PABPC1,FOXP1,PDCD4,CNOT7,LMCD1,NOP53,SOX8,RLI…	323,468,678,688,706,896,1622,1649,1654,1958,1974,2023,2077,2263,2296,2303,2309,2354,2597,2621,2644,2931,3178,3192,3398,3400,3481,3646,3659,4188,4208,4929,5167,5178,5325,5727,5771,5926,6188,6208,6271,6427,6662,6934,7090,7690,8535,8819,9349,9452,9774,10140,10157,10365,10399,10614,10916,11060,22894,23034,23521,26986,27086,27250,29883,29995,29997,30812,51132,51339,55758,59341,64061,79888,84524,91603,…	C1
GO:0008543	fibroblast growth factor receptor signaling pathway	BP	0.0207469	0.00458716	10	41	127	4.67e-05	5.75551	FGF2,FGFR1,FGFR2,GPC1,THBS1,CEP57,SPRY2,FGFRL1,HHIP,SHISA2	2.24723e+44	C1
GO:0055105	ubiquitin-protein transferase inhibitor activity	MF	0.0103734	0.00100694	5	9	10	4.7e-05	22.1244	RPL5,RPL37,RPS7,RPS20,RPL23	6.12562e+19	C1
GO:0001649	osteoblast differentiation	BP	0.0456432	0.018013	22	161	256	4.95e-05	2.86111	ATF4,CDK6,FBL,FGF2,FGFR2,GDF10,HNRNPU,TNC,IGF2,CCN1,MEF2C,DDR2,PTCH1,PTHLH,SOX9,TOB1,BAMBI,SOX8,CRIM1,SMOC1,CTHRC1,UCMA	4.68102e+95	C1
GO:0010646	regulation of cell communication	BP	0.26556	0.193891	128	1733	5116	4.96e-05	1.54334	ATF4,BCL2,CCND3,COL2A1,CSPG4,DDIT3,DDX3X,DUSP2,EGR1,ENO1,FGF2,FGFR1,FGFR2,FOXO3,FRZB,GAPDH,GAS6,GDF10,GNAQ,GPC1,GSK3A,HIP1,DNAJA1,IGF2,CCN1,IRF1,LTBP1,LY6E,MDFI,DNAJB9,MEF2C,MIF,NCAM1,NFKBIA,NPM1,NR4A2,ENPP1,PTCH1,PTGS2,PTPN2,REL,RPL5,RPL22,RPL37,RPS3,RPS7,RPS12,RPS20,S100B,SLC16A1,SOD2,SOX9,TCF7L2,TFRC,THBS1,TLE3,TSPAN6,TPBG,TPT1,SRPX,DLK1,SOCS3,PIAS2,ARHGEF1,DHRS3,RPL23,LITAF,TRAF4,BCLAF1,NUAK1…	468,596,896,1280,1464,1649,1654,1844,1958,2023,2247,2260,2263,2309,2487,2597,2621,2662,2776,2817,2931,3092,3301,3481,3491,3659,4052,4061,4188,4189,4208,4282,4684,4792,4869,4929,5167,5727,5743,5771,5966,6125,6146,6167,6188,6201,6206,6224,6285,6566,6648,6662,6934,7037,7057,7090,7105,7162,7178,8406,8788,9021,9063,9138,9249,9349,9516,9618,9774,9891,9922,10082,10140,10142,10253,10365,10399,10614,10625…	C1
GO:0010605	negative regulation of macromolecule metabolic process	BP	0.244813	0.17599	118	1573	4826	5.53e-05	1.55974	APBB2,ATF4,ZFP36L2,KLF5,TSPO,CAMLG,CCND3,DBI,DDIT3,DDX3X,EGR1,EIF4A2,ENO1,ERF,FGF2,FGFR2,FOXC1,FOXC2,FOXO3,FOSB,FUS,GAPDH,GAS6,GNAQ,GSK3A,MSH6,HNRNPA1,HNRNPA2B1,HNRNPU,DNAJA1,ID2,ID4,IGF2,EIF3E,IRF1,LRP6,MDFI,MEF2C,MIF,NPM1,NR4A2,ENPP1,PEG3,PLAGL1,PTCH1,PTGS2,PTPN2,PTX3,ARID4A,REL,RPL5,RPL37,RPS3,RPS7,RPS14,RPS20,RPS26,S100A1,SRSF2,SOX9,TCF7L2,THBS1,TLE3,ZNF131,TAF15,CBX4,PABPC4,SAP30,SOCS3,PTTG1…	323,468,678,688,706,819,896,1622,1649,1654,1958,1974,2023,2077,2247,2263,2296,2303,2309,2354,2521,2597,2621,2776,2931,2956,3178,3181,3192,3301,3398,3400,3481,3646,3659,4040,4188,4208,4282,4869,4929,5167,5178,5325,5727,5743,5771,5806,5926,5966,6125,6167,6188,6201,6208,6224,6231,6271,6427,6662,6934,7057,7090,7690,8148,8535,8761,8819,9021,9232,9349,9452,9774,10129,10140,10157,10253,10365,10399,10614…	C1
GO:0051172	negative regulation of nitrogen compound metabolic process	BP	0.217842	0.152495	105	1363	3292	5.55e-05	1.5935	APBB2,ATF4,ZFP36L2,KLF5,TSPO,CAMLG,CCND3,DBI,DDIT3,DDX3X,EGR1,EIF4A2,ENO1,ERF,FGFR2,FOXC1,FOXC2,FOXO3,FOSB,FUS,GAPDH,GAS6,GNAQ,GSK3A,MSH6,HNRNPA1,HNRNPU,DNAJA1,ID2,ID4,IGF2,EIF3E,IRF1,LRP6,MDFI,MEF2C,NPM1,NR4A2,ENPP1,PEG3,PLAGL1,PTCH1,PTGS2,PTPN2,PTX3,ARID4A,RPL5,RPL37,RPS3,RPS7,RPS14,RPS20,RPS26,S100A1,SRSF2,SOX9,TCF7L2,THBS1,TLE3,ZNF131,TAF15,CBX4,SAP30,SOCS3,PTTG1,RPL23,ITM2A,BCLAF1,FRY,TOB1,A…	323,468,678,688,706,819,896,1622,1649,1654,1958,1974,2023,2077,2263,2296,2303,2309,2354,2521,2597,2621,2776,2931,2956,3178,3192,3301,3398,3400,3481,3646,3659,4040,4188,4208,4869,4929,5167,5178,5325,5727,5743,5771,5806,5926,6125,6167,6188,6201,6208,6224,6231,6271,6427,6662,6934,7057,7090,7690,8148,8535,8819,9021,9232,9349,9452,9774,10129,10140,10157,10253,10365,10399,10614,10625,10653,10916,11060,…	C1
GO:0003676	nucleic acid binding	MF	0.340249	0.262139	164	2343	6938	5.65e-05	1.48556	ATF4,BCL2,ZFP36L2,KLF5,CEBPD,CENPC,DDIT3,DDX3X,EEF1A1,EEF1B2,EGR1,EIF4A2,ENO1,ERF,FBL,ETV1,FOXC1,FOXC2,FOXO3,FOS,FOSB,FUS,GOLGB1,MSH6,GTF2F2,HNRNPA1,HNRNPA2B1,HNRNPU,IMPDH2,EIF3E,IRF1,RPSA,LTA4H,MEF2C,NAP1L1,RPL10A,NPM1,NR4A2,ENPP1,ENPP2,PEG3,PLAGL1,PNN,ARID4A,RBBP6,REL,RLF,RPL4,RPL5,RPL7,RPL9,RPL13,RPL15,RPL17,RPL21,RPL22,RPL23A,RPL24,RPL27A,RPL31,RPL34,RPL37,RPL37A,RPL38,RPL36A,RPLP0,RPS2,RPS3,…	468,596,678,688,1052,1060,1649,1654,1915,1933,1958,1974,2023,2077,2091,2115,2296,2303,2309,2353,2354,2521,2804,2956,2963,3178,3181,3192,3615,3646,3659,3921,4048,4208,4673,4736,4869,4929,5167,5168,5178,5325,5411,5926,5930,5966,6018,6124,6125,6129,6133,6137,6138,6139,6144,6146,6147,6152,6157,6160,6164,6167,6168,6169,6173,6175,6187,6188,6189,6191,6193,6194,6201,6202,6205,6206,6208,6217,6218,6224,622…	C1
GO:0010558	negative regulation of macromolecule biosynthetic process	BP	0.155602	0.100134	75	895	2096	5.76e-05	1.71588	APBB2,ATF4,ZFP36L2,KLF5,CCND3,DBI,DDIT3,DDX3X,EGR1,EIF4A2,ENO1,ERF,FGFR2,FOXC1,FOXC2,FOXO3,FOSB,GAPDH,GAS6,GSK3A,HNRNPA1,HNRNPU,ID2,ID4,IGF2,EIF3E,IRF1,MDFI,MEF2C,NR4A2,ENPP1,PEG3,PLAGL1,PTCH1,PTPN2,ARID4A,RPS3,RPS14,S100A1,SRSF2,SOX9,TCF7L2,TLE3,ZNF131,CBX4,SAP30,RPL23,ITM2A,BCLAF1,TOB1,AASS,KLF2,RACK1,HEXIM1,MAGED2,WWP2,DIS3,SAMD4A,RPL13A,PABPC1,FOXP1,PDCD4,CNOT7,LMCD1,NOP53,SOX8,RLIM,DACT1,RCO…	323,468,678,688,896,1622,1649,1654,1958,1974,2023,2077,2263,2296,2303,2309,2354,2597,2621,2931,3178,3192,3398,3400,3481,3646,3659,4188,4208,4929,5167,5178,5325,5727,5771,5926,6188,6208,6271,6427,6662,6934,7090,7690,8535,8819,9349,9452,9774,10140,10157,10365,10399,10614,10916,11060,22894,23034,23521,26986,27086,27250,29883,29995,29997,30812,51132,51339,55758,59341,64061,84524,91603,116113,192669	C1
GO:0010628	positive regulation of gene expression	BP	0.109959	0.0637727	53	570	1480	5.76e-05	1.89698	ATF4,DDIT3,DDX3X,EGR1,ENO1,FGF2,FOXC1,FUS,GAPDH,GAS6,GSK3A,HNRNPU,TNC,ID2,EIF3E,IRF1,KRT17,DNAJB9,MEF2C,MIF,NPM1,PTGS2,RPL5,RPS3,RPS4X,RPS7,SRSF5,TRA2B,SOX9,TFRC,THBS1,TAF15,EIF3D,RPL23,TOB1,SPRY2,NFAT5,KCNQ1OT1,SAMD4A,PPP1R15A,PABPC1,FOXP1,TRA2A,SOX8,SLC38A2,RBM22,TRPV4,CREB3L2,SECISBP2,TET1,ZCCHC3,AGO3,H19	468,1649,1654,1958,2023,2247,2296,2521,2597,2621,2931,3192,3371,3398,3646,3659,3872,4189,4208,4282,4869,5743,6125,6188,6191,6201,6430,6434,6662,7037,7057,8148,8664,9349,10140,10253,10725,10984,23034,23645,26986,27086,29896,30812,54407,55696,59341,64764,79048,80312,85364,192669,283120	C1
GO:0042127	regulation of cell population proliferation	BP	0.149378	0.0953233	72	852	2278	6.32e-05	1.72805	BCL2,KLF5,TSPO,CCND3,CDK6,COMP,EGR1,FGF2,FGFR1,FGFR2,FOXO3,FRZB,GAS6,HNRNPU,TNC,ID2,IGF2,CCN1,IRF1,LRP6,MEF2C,MIF,NAP1L1,NFKBIA,NPM1,NPR3,DDR2,PTCH1,PTGS2,PTHLH,PTPN2,RPS3,RPS4X,RPS6,S100B,CLEC11A,SDC4,SMARCD3,SOD2,SOX9,TCF7L2,TFRC,THBS1,TPBG,SRPX,NOLC1,RPL23,NUAK1,NAMPT,TOB1,TOPORS,SPRY2,SPINT2,CNMD,PDS5B,TNS2,BAMBI,FOXP1,PDCD4,CNOT7,SOX8,CHST11,IER5,FGFRL1,FANCL,NDRG2,TET1,SLC25A33,ECRG4,CTHRC1…	596,688,706,896,1021,1311,1958,2247,2260,2263,2309,2487,2621,3192,3371,3398,3481,3491,3659,4040,4208,4282,4673,4792,4869,4883,4921,5727,5743,5744,5771,6188,6191,6194,6285,6320,6385,6604,6648,6662,6934,7037,7057,7162,8406,9221,9349,9891,10135,10140,10210,10253,10653,11061,23047,23371,25805,27086,27250,29883,30812,50515,51278,53834,55120,57447,80312,84275,84417,115908,192669,338761	C1
GO:0023051	regulation of signaling	BP	0.26556	0.195234	128	1745	5134	6.88e-05	1.52921	ATF4,BCL2,CCND3,COL2A1,CSPG4,DDIT3,DDX3X,DUSP2,EGR1,ENO1,FGF2,FGFR1,FGFR2,FOXO3,FRZB,GAPDH,GAS6,GDF10,GNAQ,GPC1,GSK3A,HIP1,DNAJA1,IGF2,CCN1,IRF1,LTBP1,LY6E,MDFI,DNAJB9,MEF2C,MIF,NCAM1,NFKBIA,NPM1,NR4A2,ENPP1,PTCH1,PTGS2,PTPN2,REL,RPL5,RPL22,RPL37,RPS3,RPS7,RPS12,RPS20,S100B,SLC16A1,SOD2,SOX9,TCF7L2,TFRC,THBS1,TLE3,TSPAN6,TPBG,TPT1,SRPX,DLK1,SOCS3,PIAS2,ARHGEF1,DHRS3,RPL23,LITAF,TRAF4,BCLAF1,NUAK1…	468,596,896,1280,1464,1649,1654,1844,1958,2023,2247,2260,2263,2309,2487,2597,2621,2662,2776,2817,2931,3092,3301,3481,3491,3659,4052,4061,4188,4189,4208,4282,4684,4792,4869,4929,5167,5727,5743,5771,5966,6125,6146,6167,6188,6201,6206,6224,6285,6566,6648,6662,6934,7037,7057,7090,7105,7162,7178,8406,8788,9021,9063,9138,9249,9349,9516,9618,9774,9891,9922,10082,10140,10142,10253,10365,10399,10614,10625…	C1
GO:0051338	regulation of transferase activity	BP	0.0975104	0.0547102	47	489	1124	6.95e-05	1.95882	CCND3,COX11,DBI,DDX3X,EEF1A1,EGR1,EIF4A2,FGF2,FGFR1,FGFR2,GAS6,GNAQ,GSK3A,HNRNPA2B1,HNRNPU,DNAJA1,IGF2,CCN1,LRP6,NPM1,DDR2,PTPN2,RPL5,RPL37,RPLP1,RPS2,RPS3,RPS7,RPS20,SDC4,THBS1,LMO4,CCNK,SOCS3,RPL23,TRAF4,TOPORS,SPRY2,RACK1,HEXIM1,POLG2,PDCD4,PLCE1,CCNL1,RAP2C,TSPYL2,DIPK2A	###############################################################################################################################################################################################################################################################	C1
GO:0051716	cellular response to stimulus	BP	0.46473	0.381629	224	3411	14134	7.97e-05	1.4353	ADCY2,APBB2,ATF4,ATP1B1,BCL2,BNIP3,ZFP36L2,KLF5,TSPO,CAMLG,CCND3,CD59,CDK6,COL2A1,COL15A1,COL16A1,COMP,CPE,CSPG4,DCX,DDIT3,DDX3X,DUSP2,EEF1A1,EGR1,EIF4A2,ENO1,SLC29A1,FGF2,FGFR1,FGFR2,FOXC1,FOXC2,FOXO3,FMOD,FOS,FOSB,FRZB,FUS,GAPDH,GAS6,GDF10,GMDS,GNAQ,GNAS,GPC1,GSK3A,MSH6,HIP1,HNRNPA1,HNRNPU,DNAJA1,TNC,ID2,IGF2,CCN1,IMPDH2,IRF1,LRP6,LTBP1,LTBP2,LTC4S,LY6E,MDFI,DNAJB9,MEF2C,MIF,MTR,NCAM1,NFKBIA,NP…	108,323,468,481,596,664,678,688,706,819,896,966,1021,1280,1306,1307,1311,1363,1464,1641,1649,1654,1844,1915,1958,1974,2023,2030,2247,2260,2263,2296,2303,2309,2331,2353,2354,2487,2521,2597,2621,2662,2762,2776,2778,2817,2931,2956,3092,3178,3192,3301,3371,3398,3481,3491,3615,3659,4040,4052,4053,4056,4061,4188,4189,4208,4282,4548,4684,4792,4869,4883,4921,4929,4982,5167,5529,5727,5743,5744,5771,5930,5…	C1
GO:2000113	negative regulation of cellular macromolecule biosynthetic process	BP	0.153527	0.0995748	74	890	2074	8.39e-05	1.69802	APBB2,ATF4,ZFP36L2,KLF5,CCND3,DBI,DDIT3,DDX3X,EGR1,ENO1,ERF,FGFR2,FOXC1,FOXC2,FOXO3,FOSB,GAPDH,GAS6,GSK3A,HNRNPA1,HNRNPU,ID2,ID4,IGF2,EIF3E,IRF1,MDFI,MEF2C,NR4A2,ENPP1,PEG3,PLAGL1,PTCH1,PTPN2,ARID4A,RPS3,RPS14,S100A1,SRSF2,SOX9,TCF7L2,TLE3,ZNF131,CBX4,SAP30,RPL23,ITM2A,BCLAF1,TOB1,AASS,KLF2,RACK1,HEXIM1,MAGED2,WWP2,DIS3,SAMD4A,RPL13A,PABPC1,FOXP1,PDCD4,CNOT7,LMCD1,NOP53,SOX8,RLIM,DACT1,RCOR3,TRPV…	323,468,678,688,896,1622,1649,1654,1958,2023,2077,2263,2296,2303,2309,2354,2597,2621,2931,3178,3192,3398,3400,3481,3646,3659,4188,4208,4929,5167,5178,5325,5727,5771,5926,6188,6208,6271,6427,6662,6934,7090,7690,8535,8819,9349,9452,9774,10140,10157,10365,10399,10614,10916,11060,22894,23034,23521,26986,27086,27250,29883,29995,29997,30812,51132,51339,55758,59341,64061,84524,91603,116113,192669	C1
GO:0090596	sensory organ morphogenesis	BP	0.0394191	0.0148803	19	133	281	8.75e-05	3.00227	ATF4,BCL2,COL2A1,COL11A1,FAT1,FGF2,FGFR2,FRZB,RPL38,SOX9,TOPORS,SPRY2,OBSL1,SOX8,SDK2,SOBP,PHACTR4,C12orf57,CTHRC1	4.68596e+84	C1
GO:0060537	muscle tissue development	BP	0.0539419	0.0240546	26	215	487	8.81e-05	2.4936	BCL2,KLF5,COL11A1,EGR1,FGF2,FGFR2,FOXC1,FOXC2,FOS,GPC1,GSK3A,HNRNPU,ID2,IGF2,LY6E,MEF2C,PTCH1,S100B,SOX9,ZFAND5,SAP30,PDLIM5,OBSL1,MAFF,SOX8,DIPK2A	5.96688e+107	C1
GO:0007155	cell adhesion	BP	0.124481	0.0764153	60	683	2227	9.49e-05	1.78746	ACAN,ATP1B1,BCL2,CDK6,CNN3,COL12A1,COL15A1,COL16A1,COMP,HAPLN1,FAT1,FOXC2,GAS6,GNAS,TNC,IGF2,CCN1,IRF1,RPSA,LRP6,MFGE8,NCAM1,DDR2,PNN,PTPN2,RPS3,SDC4,SOX9,TFRC,THBS1,TPBG,COL14A1,SRPX,PPFIBP1,ITGA10,SGCE,NUAK1,GPC6,EDIL3,PDLIM5,SPINT2,NFAT5,LIMCH1,OBSL1,SRGAP2,SUSD5,SRPX2,FGFRL1,SDK2,CARMIL1,PCDH10,TRPV4,PERP,GOLPH3,NFKBIZ,TMEM47,ZC3H8,BOC,FBLN7,HAPLN3	176,481,596,1021,1266,1303,1306,1307,1311,1404,2195,2303,2621,2778,3371,3481,3491,3659,3921,4040,4240,4684,4921,5411,5771,6188,6385,6662,7037,7057,7162,7373,8406,8496,8515,8910,9891,10082,10085,10611,10653,10725,22998,23363,23380,26032,27286,53834,54549,55604,57575,59341,64065,64083,64332,83604,84524,91653,129804,145864	C1
GO:0042274	ribosomal small subunit biogenesis	BP	0.0248963	0.00693667	12	62	88	9.64e-05	4.29115	RPSA,NPM1,RPL38,RPS5,RPS6,RPS7,RPS8,RPS14,RPS16,RPS17,RPS25,NOB1	3.92149e+48	C1
GO:0022610	biological adhesion	BP	0.124481	0.0766391	60	685	2242	0.000103033	1.7813	ACAN,ATP1B1,BCL2,CDK6,CNN3,COL12A1,COL15A1,COL16A1,COMP,HAPLN1,FAT1,FOXC2,GAS6,GNAS,TNC,IGF2,CCN1,IRF1,RPSA,LRP6,MFGE8,NCAM1,DDR2,PNN,PTPN2,RPS3,SDC4,SOX9,TFRC,THBS1,TPBG,COL14A1,SRPX,PPFIBP1,ITGA10,SGCE,NUAK1,GPC6,EDIL3,PDLIM5,SPINT2,NFAT5,LIMCH1,OBSL1,SRGAP2,SUSD5,SRPX2,FGFRL1,SDK2,CARMIL1,PCDH10,TRPV4,PERP,GOLPH3,NFKBIZ,TMEM47,ZC3H8,BOC,FBLN7,HAPLN3	176,481,596,1021,1266,1303,1306,1307,1311,1404,2195,2303,2621,2778,3371,3481,3491,3659,3921,4040,4240,4684,4921,5411,5771,6188,6385,6662,7037,7057,7162,7373,8406,8496,8515,8910,9891,10082,10085,10611,10653,10725,22998,23363,23380,26032,27286,53834,54549,55604,57575,59341,64065,64083,64332,83604,84524,91653,129804,145864	C1
GO:0048583	regulation of response to stimulus	BP	0.286307	0.215596	138	1927	6285	0.00010305	1.49492	ATF4,BCL2,CCND3,CD59,CDK6,COL2A1,CSPG4,DDIT3,DDX3X,DUSP2,EGR1,ENO1,FGF2,FGFR1,FGFR2,FOXC2,FOXO3,FRZB,FUS,GAPDH,GAS6,GDF10,GNAQ,GPC1,GSK3A,HIP1,DNAJA1,IGF2,CCN1,IRF1,LTBP1,LY6E,MDFI,DNAJB9,MEF2C,MIF,NCAM1,NFKBIA,NPM1,NR4A2,ENPP1,PTCH1,PTGS2,PTPN2,REL,RPL5,RPL37,RPS3,RPS7,RPS12,RPS20,S100B,SOD2,SOX9,TCF7L2,TFRC,THBS1,TLE3,TSPAN6,TPBG,TPT1,DEK,SRPX,DLK1,SOCS3,PIAS2,ARHGEF1,DHRS3,RPL23,LITAF,TRAF4,BC…	468,596,896,966,1021,1280,1464,1649,1654,1844,1958,2023,2247,2260,2263,2303,2309,2487,2521,2597,2621,2662,2776,2817,2931,3092,3301,3481,3491,3659,4052,4061,4188,4189,4208,4282,4684,4792,4869,4929,5167,5727,5743,5771,5966,6125,6167,6188,6201,6206,6224,6285,6648,6662,6934,7037,7057,7090,7105,7162,7178,7913,8406,8788,9021,9063,9138,9249,9349,9516,9618,9774,9891,9922,10082,10135,10140,10142,10253,103…	C1
GO:0005796	Golgi lumen	CC	0.0207469	0.00503468	10	45	104	0.000109449	5.09543	ACAN,CSPG4,FMOD,GAS6,GPC1,MMP16,PRELP,SDC4,SOD3,GPC6	1.76146e+39	C1
GO:0031428	box C/D RNP complex	CC	0.00829875	0.000671291	4	6	13	0.000114876	35.3248	FBL,NOLC1,NOP56,NOP58	2.09192e+17	C1
GO:0035265	organ growth	BP	0.033195	0.0115238	16	103	190	0.000115133	3.30208	BCL2,COMP,FGF2,FGFR2,FOXC1,FOXC2,GSK3A,IGF2,LY6E,MEF2C,DDR2,SOX9,SPRY2,PDLIM5,COL27A1,DIPK2A	5.96131e+67	C1
GO:0009058	biosynthetic process	BP	0.443983	0.364175	214	3255	10910	0.000129233	1.42176	ADCY2,APBB2,ATF4,BCL2,ZFP36L2,KLF5,TSPO,CCND3,CDO1,CEBPD,DBI,DDIT3,DDX3X,EEF1A1,EEF1B2,EGR1,EIF4A2,ENO1,ERF,ETV1,EXTL2,FGF2,FGFR2,FOXC1,FOXC2,FOXO3,FOS,FOSB,FUS,GAPDH,GAS6,GCHFR,GLS,GMDS,GOLGB1,GSK3A,GTF2F2,HNRNPA1,HNRNPA2B1,HNRNPU,ID2,ID4,IGF2,CCN1,IMPDH2,EIF3E,IRF1,KRT17,RPSA,LRP6,LTA4H,LTC4S,MDFI,MEF2C,MIF,MTR,NAP1L1,RPL10A,NFKBIA,NPM1,DDR2,NR4A2,ENPP1,PEG3,PLAGL1,PPT1,PTCH1,PTGS2,PTPN2,PTX3,A…	108,323,468,596,678,688,706,896,1036,1052,1622,1649,1654,1915,1933,1958,1974,2023,2077,2115,2135,2247,2263,2296,2303,2309,2353,2354,2521,2597,2621,2644,2744,2762,2804,2931,2963,3178,3181,3192,3398,3400,3481,3491,3615,3646,3659,3872,3921,4040,4048,4056,4188,4208,4282,4548,4673,4736,4792,4869,4921,4929,5167,5178,5325,5538,5727,5743,5771,5806,5926,5930,5966,6018,6046,6124,6125,6129,6133,6137,6138,61…	C1
GO:0070887	cellular response to chemical stimulus	BP	0.240664	0.17599	116	1573	4635	0.000137346	1.5224	ADCY2,ATF4,BCL2,BNIP3,ZFP36L2,KLF5,TSPO,CCND3,COL2A1,COL16A1,COMP,DDIT3,DDX3X,EEF1A1,EGR1,EIF4A2,ENO1,SLC29A1,FGF2,FGFR1,FGFR2,FOXC1,FOXC2,FOXO3,FMOD,FOS,FOSB,FUS,GAPDH,GAS6,GDF10,GNAQ,GNAS,GPC1,GSK3A,HNRNPA1,HNRNPU,DNAJA1,TNC,IGF2,CCN1,IMPDH2,IRF1,LRP6,LTBP1,LTBP2,LTC4S,LY6E,DNAJB9,MEF2C,MIF,MTR,NFKBIA,NPM1,NR4A2,ENPP1,PTCH1,PTGS2,PTPN2,RPLP0,RPS3,RPS16,S100B,SRSF5,TRA2B,SLC16A1,SOD2,SOD3,SOX5,S…	108,468,596,664,678,688,706,896,1280,1307,1311,1649,1654,1915,1958,1974,2023,2030,2247,2260,2263,2296,2303,2309,2331,2353,2354,2521,2597,2621,2662,2776,2778,2817,2931,3178,3192,3301,3371,3481,3491,3615,3659,4040,4052,4053,4056,4061,4189,4208,4282,4548,4792,4869,4929,5167,5727,5743,5771,6175,6188,6217,6285,6430,6434,6566,6648,6649,6660,6662,7037,7057,7162,9021,9063,9349,9516,9702,10135,10140,10142…	C1
GO:0005594	collagen type IX trimer	CC	0.00622407	0.000335646	3	3	6	0.000155904	Inf	COL9A1,COL9A2,COL9A3	129712981299	C1
GO:1904667	negative regulation of ubiquitin protein ligase activity	BP	0.0103734	0.0012307	5	11	13	0.000157359	14.752	RPL5,RPL37,RPS7,RPS20,RPL23	6.12562e+19	C1
GO:0003206	cardiac chamber morphogenesis	BP	0.026971	0.00839114	13	75	133	0.000162218	3.75145	COL11A1,CPE,FGFR2,FOXC1,FOXC2,GSK3A,CCN1,LY6E,MEF2C,SMARCD3,DHRS3,FGFRL1,ADGRG6	1.30114e+53	C1
GO:0044344	cellular response to fibroblast growth factor stimulus	BP	0.0228216	0.00626538	11	56	162	0.000163338	4.36388	ZFP36L2,FGF2,FGFR1,FGFR2,GPC1,THBS1,CEP57,SPRY2,FGFRL1,HHIP,SHISA2	6.78225e+47	C1
GO:1901576	organic substance biosynthetic process	BP	0.437759	0.359476	211	3213	10737	0.000164048	1.41444	ADCY2,APBB2,ATF4,BCL2,ZFP36L2,KLF5,TSPO,CCND3,CDO1,CEBPD,DBI,DDIT3,DDX3X,EEF1A1,EEF1B2,EGR1,EIF4A2,ENO1,ERF,ETV1,EXTL2,FGF2,FGFR2,FOXC1,FOXC2,FOXO3,FOS,FOSB,FUS,GAPDH,GAS6,GLS,GMDS,GOLGB1,GSK3A,GTF2F2,HNRNPA1,HNRNPA2B1,HNRNPU,ID2,ID4,IGF2,CCN1,IMPDH2,EIF3E,IRF1,KRT17,RPSA,LRP6,LTA4H,LTC4S,MDFI,MEF2C,MIF,MTR,NAP1L1,RPL10A,NFKBIA,NPM1,DDR2,NR4A2,ENPP1,PEG3,PLAGL1,PPT1,PTCH1,PTGS2,PTPN2,ARID4A,RBBP6…	108,323,468,596,678,688,706,896,1036,1052,1622,1649,1654,1915,1933,1958,1974,2023,2077,2115,2135,2247,2263,2296,2303,2309,2353,2354,2521,2597,2621,2744,2762,2804,2931,2963,3178,3181,3192,3398,3400,3481,3491,3615,3646,3659,3872,3921,4040,4048,4056,4188,4208,4282,4548,4673,4736,4792,4869,4921,4929,5167,5178,5325,5538,5727,5743,5771,5926,5930,5966,6018,6046,6124,6125,6129,6133,6137,6138,6139,6144,61…	C1
GO:0048705	skeletal system morphogenesis	BP	0.0394191	0.0156635	19	140	237	0.000175277	2.82626	COL2A1,COL11A1,COMP,FGFR1,FGFR2,FOXC1,FOXC2,MDFI,MEF2C,MMP16,SOX5,SOX9,ZFAND5,DHRS3,CHST11,TRPV4,HHIP,COL27A1,RFLNA	1.28013e+81	C1
GO:0003208	cardiac ventricle morphogenesis	BP	0.0186722	0.00436339	9	39	75	0.000177534	5.34292	COL11A1,CPE,FGFR2,FOXC1,FOXC2,GSK3A,LY6E,MEF2C,SMARCD3	1.30114e+35	C1
GO:0042254	ribosome biogenesis	BP	0.0580913	0.0279705	28	250	409	0.00018206	2.28719	DDX3X,FBL,RPSA,RPL10A,NPM1,RPL5,RPL7,RPL23A,RPL24,RPL38,RPLP0,RPS5,RPS6,RPS7,RPS8,RPS14,RPS16,RPS17,RPS25,RPL14,NOLC1,NSA2,NOP56,DIS3,NOB1,NOP53,NOP58,EIF2A	1.65421e+118	C1
GO:0045202	synapse	CC	0.114108	0.0703737	55	629	1900	0.000213692	1.76858	APBB2,BNIP3,CNN3,HAPLN1,SLC29A1,FGFR2,FUS,GLS,GNAQ,GPC1,GSK3A,HIP1,LY6E,MEF2C,ND2,RPL10A,PPT1,PTCH1,RPL5,RPL7,RPL22,RPL24,RPL37,RPL38,RPLP0,RPS3,RPS4X,RPS7,RPS14,RPS20,RPS23,RPS25,SLC16A1,TPBG,PPFIBP1,MPDZ,RPL14,SLC16A3,RPL23,FCHSD2,IQSEC1,GPC6,AKAP9,FARP1,PDLIM5,C1QL1,SAMD4A,OBSL1,SRGAP2,SIPA1L1,TIAM2,SRPX2,DACT1,PLEKHA5,SDK2	323,664,1266,1404,2030,2263,2521,2744,2776,2817,2931,3092,4061,4208,4536,4736,5538,5727,6125,6129,6146,6152,6167,6169,6175,6188,6191,6201,6208,6224,6228,6230,6566,7162,8496,8777,9045,9123,9349,9873,9922,10082,10142,10160,10611,10882,23034,23363,23380,26037,26230,27286,51339,54477,54549	C1
GO:0043086	negative regulation of catalytic activity	BP	0.0809129	0.0447527	39	400	934	0.000217822	1.97392	CNN3,COX11,DDX3X,EIF4A2,GAPDH,GAS6,GCHFR,GNAQ,GSK3A,HNRNPU,DNAJA1,LRP6,NPM1,NPR3,OXA1L,PTGS2,PTPN2,PTX3,RPL5,RPL37,RPS7,RPS20,THBS1,SOCS3,PTTG1,RPL23,FRY,AKAP9,SPRY2,RACK1,HEXIM1,SPINT2,ARL6IP1,PPP1R15A,GPSM1,PDCD4,SPOCK3,CRIM1,H19	1.26614e+169	C1
GO:0035914	skeletal muscle cell differentiation	BP	0.0186722	0.00447527	9	40	69	0.000218308	5.16896	KLF5,EGR1,FOS,GPC1,MEF2C,S100B,SAP30,MAFF,SOX8	6.88196e+36	C1
GO:0045596	negative regulation of cell differentiation	BP	0.0746888	0.0401656	36	359	768	0.000220434	2.03222	ZFP36L2,TSPO,CDK6,DDIT3,FOXO3,FRZB,GDF10,GSK3A,HNRNPU,ID2,IGF2,IRF1,NFKBIA,ENPP1,PTCH1,PTHLH,PTPN2,S100B,SOX9,TOB1,SPRY2,DAAM2,BAMBI,PDCD4,SOX8,CRIM1,TRPV4,SEMA4A,ZC3H8,DIXDC1,VASN,RFLNA,CHADL,ASXL1,UCMA,C1QL4	6.78706e+164	C1
GO:0071310	cellular response to organic substance	BP	0.19917	0.141642	96	1266	3528	0.000226629	1.54868	ADCY2,ATF4,BCL2,ZFP36L2,KLF5,TSPO,CCND3,COL2A1,COL16A1,COMP,DDIT3,EEF1A1,EGR1,EIF4A2,SLC29A1,FGF2,FGFR1,FGFR2,FOXC1,FOXC2,FOXO3,FMOD,FOS,FOSB,GAPDH,GAS6,GDF10,GNAS,GPC1,GSK3A,HNRNPU,DNAJA1,TNC,IGF2,CCN1,IMPDH2,IRF1,LRP6,LTBP1,LTBP2,DNAJB9,MEF2C,NFKBIA,NPM1,NR4A2,ENPP1,PTCH1,PTGS2,PTPN2,RPLP0,RPS3,RPS16,SRSF5,TRA2B,SLC16A1,SOD2,SOX5,SOX9,TFRC,THBS1,SOCS3,PIAS2,RPL23,LITAF,CEP57,NAMPT,TOB1,AKAP9,SP…	108,468,596,678,688,706,896,1280,1307,1311,1649,1915,1958,1974,2030,2247,2260,2263,2296,2303,2309,2331,2353,2354,2597,2621,2662,2778,2817,2931,3192,3301,3371,3481,3491,3615,3659,4040,4052,4053,4189,4208,4792,4869,4929,5167,5727,5743,5771,6175,6188,6217,6430,6434,6566,6648,6660,6662,7037,7057,9021,9063,9349,9516,9702,10135,10140,10142,10253,10365,10399,10410,10653,10725,11061,23089,23371,23521,236…	C1
GO:0045595	regulation of cell differentiation	BP	0.141079	0.0925263	68	827	1978	0.000234479	1.66555	ATF4,BCL2,ZFP36L2,KLF5,TSPO,CDK6,CEBPD,DDIT3,FGF2,FGFR1,FGFR2,FOXC1,FOXO3,FOS,FRZB,GAS6,GDF10,GPC1,GSK3A,HNRNPU,ID2,IGF2,CCN1,IRF1,MEF2C,NAP1L1,NFKBIA,DDR2,ENPP1,PTCH1,PTGS2,PTHLH,PTPN2,S100B,SMARCD3,SOD2,SOX5,SOX9,TCF7L2,SOCS3,TOB1,SPRY2,WIF1,OBSL1,DAAM2,MAFF,BAMBI,TIAM2,FOXP1,PDCD4,SOX8,CRIM1,CARMIL1,PITHD1,TRPV4,SMOC1,SEMA4A,NFKBIZ,ZC3H8,DIXDC1,BOC,VASN,CTHRC1,RFLNA,CHADL,ASXL1,UCMA,C1QL4	468,596,678,688,706,1021,1052,1649,2247,2260,2263,2296,2309,2353,2487,2621,2662,2817,2931,3192,3398,3481,3491,3659,4208,4673,4792,4921,5167,5727,5743,5744,5771,6285,6604,6648,6660,6662,6934,9021,10140,10253,11197,23363,23500,23764,25805,26230,27086,27250,30812,51232,55604,57095,59341,64093,64218,64332,84524,85458,91653,114990,115908,144347,150356,171023,221044,338761	C1
GO:0033688	regulation of osteoblast proliferation	BP	0.0124481	0.00201387	6	18	28	0.000253681	8.86512	BCL2,FGFR2,CCN1,NPR3,SOX8,CTHRC1	5.96226e+25	C1
GO:0005583	fibrillar collagen trimer	CC	0.0103734	0.00134258	5	12	24	0.000257847	12.6392	COL2A1,COL11A1,COL11A2,COL16A1,COL27A1	1.28013e+20	C1
GO:0098643	banded collagen fibril	CC	0.0103734	0.00134258	5	12	24	0.000257847	12.6392	COL2A1,COL11A1,COL11A2,COL16A1,COL27A1	1.28013e+20	C1
GO:0007166	cell surface receptor signaling pathway	BP	0.201245	0.144328	97	1290	4569	0.000283579	1.53378	BCL2,CCND3,CD59,COL2A1,COL16A1,COMP,CPE,CSPG4,DDIT3,DDX3X,EGR1,SLC29A1,FGF2,FGFR1,FGFR2,FOXC1,FOXC2,FOXO3,FMOD,FOS,FRZB,GAS6,GDF10,GMDS,GNAQ,GPC1,GSK3A,HIP1,IGF2,CCN1,IRF1,LRP6,LTBP1,LTBP2,LY6E,MDFI,MEF2C,MIF,NCAM1,NFKBIA,DDR2,NR4A2,ENPP1,PTCH1,PTPN2,RPS3,RPS12,SOX9,TCF7L2,THBS1,TLE3,TPBG,ZFAND5,SRPX,ITGA10,DLK1,SOCS3,CEP57,GPC6,TOB1,SPRY2,RACK1,IFITM3,WWP2,CNMD,WIF1,PEG10,TNS2,DAAM2,BAMBI,SUSD5,…	596,896,966,1280,1307,1311,1363,1464,1649,1654,1958,2030,2247,2260,2263,2296,2303,2309,2331,2353,2487,2621,2662,2762,2776,2817,2931,3092,3481,3491,3659,4040,4052,4053,4061,4188,4208,4282,4684,4792,4921,4929,5167,5727,5771,6188,6206,6662,6934,7057,7090,7162,7763,8406,8515,8788,9021,9702,10082,10140,10253,10399,10410,11060,11061,11197,23089,23371,23500,25805,26032,26037,27086,27131,27250,29883,5051…	C1
GO:0007423	sensory organ development	BP	0.060166	0.0302081	29	270	625	0.000288755	2.18189	ATF4,BCL2,COL2A1,COL11A1,DCX,FAT1,FGF2,FGFR2,FOXC1,FOXC2,FRZB,IMPDH2,RPL24,RPL38,SDC4,SMARCD3,SOX9,TOPORS,SPRY2,OBSL1,SOX8,CYTL1,SDK2,SOBP,SMOC1,PHACTR4,LPCAT1,C12orf57,CTHRC1	4.68596e+127	C1
GO:0000122	negative regulation of transcription by RNA polymerase II	BP	0.0954357	0.0565003	46	505	1074	0.000291252	1.8381	APBB2,ATF4,KLF5,CCND3,DDIT3,EGR1,ENO1,ERF,FGFR2,FOXC1,FOXC2,FOXO3,FOSB,HNRNPU,ID2,ID4,IGF2,MDFI,MEF2C,NR4A2,PEG3,PLAGL1,PTCH1,PTPN2,RPS14,S100A1,SOX9,TCF7L2,ZNF131,CBX4,SAP30,RPL23,AASS,KLF2,HEXIM1,MAGED2,WWP2,FOXP1,LMCD1,NOP53,SOX8,RLIM,DACT1,TRPV4,ZC3H8,FOXP4	###############################################################################################################################################################################################################################################################	C1
GO:0140678	molecular function inhibitor activity	MF	0.026971	0.00895055	13	80	165	0.000315583	3.46976	BCL2,DDIT3,GCHFR,ID2,ID4,MDFI,RPL5,RPL37,RPS7,RPS20,RPL23,FRY,RACK1	5.96165e+52	C1
GO:0009719	response to endogenous stimulus	BP	0.149378	0.10047	72	898	2206	0.000322716	1.62205	ATF4,BCL2,ZFP36L2,KLF5,TSPO,CCND3,CDO1,COL2A1,COL16A1,COMP,EEF1A1,EGR1,FGF2,FGFR1,FGFR2,FOXC1,FOXC2,FOXO3,FMOD,FOS,FOSB,GDF10,GNAS,GPC1,GSK3A,HNRNPU,DNAJA1,TNC,IGF2,CCN1,LRP6,LTBP1,LTBP2,MEF2C,NR4A2,TNFRSF11B,ENPP1,PTGS2,PTPN2,S100B,SRSF5,SOX5,SOX9,THBS1,SOCS3,PIAS2,RPL23,IER2,CEP57,NAMPT,TOB1,AKAP9,SPRY2,KLF2,SPINT2,PEG10,TNS2,BAMBI,FOXP1,SNX5,PDCD4,CHST11,CRIM1,FGFRL1,TRPV4,GOLPH3,HHIP,SLC25A33…	468,596,678,688,706,896,1036,1280,1307,1311,1915,1958,2247,2260,2263,2296,2303,2309,2331,2353,2354,2662,2778,2817,2931,3192,3301,3371,3481,3491,4040,4052,4053,4208,4929,4982,5167,5743,5771,6285,6430,6660,6662,7057,9021,9063,9349,9592,9702,10135,10140,10142,10253,10365,10653,23089,23371,25805,27086,27131,27250,50515,51232,53834,59341,64083,64399,84275,114990,197131,387758,387914	C1
GO:0019838	growth factor binding	MF	0.0290456	0.0101812	14	91	201	0.000337459	3.25451	COL2A1,FGFR1,FGFR2,GPC1,CCN1,LTBP1,LTBP2,RPS2,THBS1,CEP57,SRPX2,CRIM1,FGFRL1,VASN	1.28023e+60	C1
GO:0050839	cell adhesion molecule binding	MF	0.0746888	0.0410606	36	367	636	0.000338494	1.98116	CALD1,CAMLG,CNN3,COL16A1,COMP,CPE,DDX3X,ENO1,FGF2,IGF2,CCN1,EIF3E,RPSA,MFGE8,PTPN2,RPL15,RPL23A,RPL24,RPL34,RPS2,RPS26,THBS1,TSPAN4,PPFIBP1,ITGA10,RPL14,EDIL3,RACK1,NOP56,PAICS,PDLIM5,SNX5,UBAP2,ZC3HAV1,EIF2A,VASN	8.00819e+152	C1
GO:0003018	vascular process in circulatory system	BP	0.0311203	0.0114119	15	102	322	0.000346573	3.08913	COMP,SLC29A1,FOXC1,FOXC2,NPR3,PTGS2,SLC2A3,SLC5A3,SLC16A1,SOD2,SOD3,TFRC,KLF2,SLC38A2,TRPV4	1.3112e+62	C1
GO:0031397	negative regulation of protein ubiquitination	BP	0.0228216	0.00682479	11	61	96	0.000359307	3.9256	TSPO,CAMLG,DNAJA1,RPL5,RPL37,RPS3,RPS7,RPS20,RPL23,SPRY2,IVNS1ABP	7.06819e+43	C1
GO:0009792	embryo development ending in birth or egg hatching	BP	0.0767635	0.0427389	37	382	683	0.000359389	1.9546	COL2A1,COL11A1,FGF2,FGFR1,FGFR2,FOXC1,FOXC2,IGF2,CCN1,LRP6,LY6E,MDFI,MMP16,PTCH1,RBBP6,BRD2,RPL13,RPS7,SDC4,SOX9,ZFAND5,LMO4,SOCS3,NOLC1,KLF2,SPINT2,POLG2,MAFF,SOX8,CHST11,DACT1,CCNB1IP1,PHACTR4,TET1,ZNF830,CTHRC1,UCMA	1.28013e+162	C1
GO:0070062	extracellular exosome	CC	0.192946	0.138286	93	1236	2274	0.000381094	1.52953	AHCY,ATP1B1,TSPO,CD59,COL12A1,COL15A1,COMP,CPE,CSPG4,DBI,DDX3X,EEF1A1,ENO1,FBL,FAT1,GAPDH,GAS6,GMDS,GNAQ,GNAS,GPC1,HNRNPA1,HNRNPA2B1,DNAJA1,IMPDH2,EIF3E,RPSA,LDHB,LTA4H,LTBP2,DNAJB9,MEST,MFGE8,MIF,RPL10A,NPR3,PPT1,PRELP,RPL4,RPL5,RPL22,RPL23A,RPL24,RPL31,RPL34,RPL37A,RPLP0,RPLP2,RPS2,RPS3,RPS3A,RPS4X,RPS5,RPS8,RPS11,RPS14,RPS16,RPS20,RPS25,RPS26,RPS29,SDC4,SLC2A3,SLC16A1,SOD2,SOD3,TFRC,THBS1,TSPA…	191,481,706,966,1303,1306,1311,1363,1464,1622,1654,1915,2023,2091,2195,2597,2621,2762,2776,2778,2817,3178,3181,3301,3615,3646,3921,3945,4048,4053,4189,4232,4240,4282,4736,4883,5538,5549,6124,6125,6146,6147,6152,6160,6164,6168,6175,6181,6187,6188,6189,6191,6193,6202,6205,6208,6217,6224,6230,6231,6235,6385,6515,6566,6648,6649,7037,7057,7105,7178,9045,9349,10085,10135,10399,10606,11060,23500,26230,2…	C1
GO:0048568	embryonic organ development	BP	0.0518672	0.0249497	25	223	475	0.000393925	2.28127	ATF4,COL2A1,COL11A1,FGFR2,FOXC1,FOXC2,FRZB,ID2,IGF2,CCN1,MDFI,MEF2C,MMP16,PTCH1,RBBP6,RPL38,TRA2B,SOX9,SOCS3,SPRY2,SPINT2,CHST11,SOBP,PHACTR4,CTHRC1	4.68128e+105	C1
GO:0040037	negative regulation of fibroblast growth factor receptor signaling pathway	BP	0.0103734	0.00145446	5	13	30	0.000400523	11.0612	FGF2,GPC1,THBS1,SPRY2,SHISA2	2.24728e+22	C1
GO:0071495	cellular response to endogenous stimulus	BP	0.130705	0.0857015	63	766	1877	0.000403673	1.6581	ATF4,ZFP36L2,KLF5,CCND3,COL2A1,COL16A1,COMP,EEF1A1,EGR1,FGF2,FGFR1,FGFR2,FOXC1,FOXC2,FOXO3,FMOD,FOS,FOSB,GDF10,GNAS,GPC1,GSK3A,HNRNPU,DNAJA1,TNC,IGF2,CCN1,LTBP1,LTBP2,MEF2C,NR4A2,ENPP1,PTGS2,PTPN2,SRSF5,SOX5,SOX9,THBS1,SOCS3,PIAS2,RPL23,CEP57,NAMPT,TOB1,AKAP9,SPRY2,KLF2,SPINT2,PEG10,TNS2,BAMBI,FOXP1,SNX5,PDCD4,CHST11,CRIM1,FGFRL1,GOLPH3,HHIP,SLC25A33,VASN,UBR1,SHISA2	468,678,688,896,1280,1307,1311,1915,1958,2247,2260,2263,2296,2303,2309,2331,2353,2354,2662,2778,2817,2931,3192,3301,3371,3481,3491,4052,4053,4208,4929,5167,5743,5771,6430,6660,6662,7057,9021,9063,9349,9702,10135,10140,10142,10253,10365,10653,23089,23371,25805,27086,27131,27250,50515,51232,53834,64083,64399,84275,114990,197131,387914	C1
GO:0045934	negative regulation of nucleobase-containing compound metabolic process	BP	0.143154	0.0961065	69	859	1944	0.000413697	1.62111	APBB2,ATF4,KLF5,CCND3,DDIT3,EGR1,EIF4A2,ENO1,ERF,FGFR2,FOXC1,FOXC2,FOXO3,FOSB,FUS,GAS6,GSK3A,MSH6,HNRNPA1,HNRNPU,ID2,ID4,IGF2,IRF1,MDFI,MEF2C,NPM1,NR4A2,PEG3,PLAGL1,PTCH1,PTPN2,ARID4A,RPS3,RPS14,RPS26,S100A1,SRSF2,SOX9,TCF7L2,TLE3,ZNF131,TAF15,CBX4,SAP30,RPL23,BCLAF1,TOB1,AASS,KLF2,HEXIM1,MAGED2,WWP2,PABPC1,FOXP1,PDCD4,CNOT7,LMCD1,NOP53,SOX8,RLIM,DACT1,RCOR3,TRPV4,SECISBP2,KLHL15,ZC3H8,FOXP4,H19	323,468,688,896,1649,1958,1974,2023,2077,2263,2296,2303,2309,2354,2521,2621,2931,2956,3178,3192,3398,3400,3481,3659,4188,4208,4869,4929,5178,5325,5727,5771,5926,6188,6208,6231,6271,6427,6662,6934,7090,7690,8148,8535,8819,9349,9774,10140,10157,10365,10614,10916,11060,26986,27086,27250,29883,29995,29997,30812,51132,51339,55758,59341,79048,80311,84524,116113,283120	C1
GO:0014069	postsynaptic density	CC	0.0435685	0.0194674	21	174	386	0.000425614	2.4717	BNIP3,CNN3,ND2,RPL10A,PTCH1,RPL7,RPL38,RPLP0,RPS3,RPS14,RPS25,MPDZ,RPL14,SLC16A3,RPL23,IQSEC1,AKAP9,PDLIM5,SRGAP2,SIPA1L1,PLEKHA5	6.64127e+87	C1
GO:0002063	chondrocyte development	BP	0.0145228	0.00302081	7	27	31	0.000438586	6.21312	COL11A1,COMP,PTHLH,SOX9,CHST11,COL27A1,RFLNA	1.30113e+31	C1
GO:0014033	neural crest cell differentiation	BP	0.0207469	0.00592974	10	53	102	0.000453814	4.14404	FOXC1,FOXC2,FRZB,LRP6,MEF2C,SOX9,NOLC1,SOX8,SEMA4A,PHACTR4	2.29623e+42	C1
GO:0051897	positive regulation of protein kinase B signaling	BP	0.0207469	0.00592974	10	53	130	0.000453814	4.14404	FGF2,FGFR1,GAS6,HIP1,IGF2,TCF7L2,THBS1,TPBG,SPRY2,H19	2.24723e+42	C1
GO:0043009	chordate embryonic development	BP	0.0746888	0.0417319	36	373	660	0.000461162	1.94447	COL2A1,COL11A1,FGFR1,FGFR2,FOXC1,FOXC2,IGF2,CCN1,LRP6,LY6E,MDFI,MMP16,PTCH1,RBBP6,BRD2,RPL13,RPS7,SDC4,SOX9,ZFAND5,LMO4,SOCS3,NOLC1,KLF2,SPINT2,POLG2,MAFF,SOX8,CHST11,DACT1,CCNB1IP1,PHACTR4,TET1,ZNF830,CTHRC1,UCMA	1.28013e+158	C1
GO:0043230	extracellular organelle	CC	0.192946	0.139069	93	1243	2403	0.000462879	1.51877	AHCY,ATP1B1,TSPO,CD59,COL12A1,COL15A1,COMP,CPE,CSPG4,DBI,DDX3X,EEF1A1,ENO1,FBL,FAT1,GAPDH,GAS6,GMDS,GNAQ,GNAS,GPC1,HNRNPA1,HNRNPA2B1,DNAJA1,IMPDH2,EIF3E,RPSA,LDHB,LTA4H,LTBP2,DNAJB9,MEST,MFGE8,MIF,RPL10A,NPR3,PPT1,PRELP,RPL4,RPL5,RPL22,RPL23A,RPL24,RPL31,RPL34,RPL37A,RPLP0,RPLP2,RPS2,RPS3,RPS3A,RPS4X,RPS5,RPS8,RPS11,RPS14,RPS16,RPS20,RPS25,RPS26,RPS29,SDC4,SLC2A3,SLC16A1,SOD2,SOD3,TFRC,THBS1,TSPA…	191,481,706,966,1303,1306,1311,1363,1464,1622,1654,1915,2023,2091,2195,2597,2621,2762,2776,2778,2817,3178,3181,3301,3615,3646,3921,3945,4048,4053,4189,4232,4240,4282,4736,4883,5538,5549,6124,6125,6146,6147,6152,6160,6164,6168,6175,6181,6187,6188,6189,6191,6193,6202,6205,6208,6217,6224,6230,6231,6235,6385,6515,6566,6648,6649,7037,7057,7105,7178,9045,9349,10085,10135,10399,10606,11060,23500,26230,2…	C1
GO:0065010	extracellular membrane-bounded organelle	CC	0.192946	0.139069	93	1243	2403	0.000462879	1.51877	AHCY,ATP1B1,TSPO,CD59,COL12A1,COL15A1,COMP,CPE,CSPG4,DBI,DDX3X,EEF1A1,ENO1,FBL,FAT1,GAPDH,GAS6,GMDS,GNAQ,GNAS,GPC1,HNRNPA1,HNRNPA2B1,DNAJA1,IMPDH2,EIF3E,RPSA,LDHB,LTA4H,LTBP2,DNAJB9,MEST,MFGE8,MIF,RPL10A,NPR3,PPT1,PRELP,RPL4,RPL5,RPL22,RPL23A,RPL24,RPL31,RPL34,RPL37A,RPLP0,RPLP2,RPS2,RPS3,RPS3A,RPS4X,RPS5,RPS8,RPS11,RPS14,RPS16,RPS20,RPS25,RPS26,RPS29,SDC4,SLC2A3,SLC16A1,SOD2,SOD3,TFRC,THBS1,TSPA…	191,481,706,966,1303,1306,1311,1363,1464,1622,1654,1915,2023,2091,2195,2597,2621,2762,2776,2778,2817,3178,3181,3301,3615,3646,3921,3945,4048,4053,4189,4232,4240,4282,4736,4883,5538,5549,6124,6125,6146,6147,6152,6160,6164,6168,6175,6181,6187,6188,6189,6191,6193,6202,6205,6208,6217,6224,6230,6231,6235,6385,6515,6566,6648,6649,7037,7057,7105,7178,9045,9349,10085,10135,10399,10606,11060,23500,26230,2…	C1
GO:1903561	extracellular vesicle	CC	0.192946	0.139069	93	1243	2401	0.000462879	1.51877	AHCY,ATP1B1,TSPO,CD59,COL12A1,COL15A1,COMP,CPE,CSPG4,DBI,DDX3X,EEF1A1,ENO1,FBL,FAT1,GAPDH,GAS6,GMDS,GNAQ,GNAS,GPC1,HNRNPA1,HNRNPA2B1,DNAJA1,IMPDH2,EIF3E,RPSA,LDHB,LTA4H,LTBP2,DNAJB9,MEST,MFGE8,MIF,RPL10A,NPR3,PPT1,PRELP,RPL4,RPL5,RPL22,RPL23A,RPL24,RPL31,RPL34,RPL37A,RPLP0,RPLP2,RPS2,RPS3,RPS3A,RPS4X,RPS5,RPS8,RPS11,RPS14,RPS16,RPS20,RPS25,RPS26,RPS29,SDC4,SLC2A3,SLC16A1,SOD2,SOD3,TFRC,THBS1,TSPA…	191,481,706,966,1303,1306,1311,1363,1464,1622,1654,1915,2023,2091,2195,2597,2621,2762,2776,2778,2817,3178,3181,3301,3615,3646,3921,3945,4048,4053,4189,4232,4240,4282,4736,4883,5538,5549,6124,6125,6146,6147,6152,6160,6164,6168,6175,6181,6187,6188,6189,6191,6193,6202,6205,6208,6217,6224,6230,6231,6235,6385,6515,6566,6648,6649,7037,7057,7105,7178,9045,9349,10085,10135,10399,10606,11060,23500,26230,2…	C1
GO:0014706	striated muscle tissue development	BP	0.0477178	0.0223764	23	200	461	0.000464445	2.34357	BCL2,KLF5,COL11A1,EGR1,FGF2,FGFR2,FOXC1,FOXC2,FOS,GPC1,GSK3A,HNRNPU,ID2,IGF2,LY6E,MEF2C,S100B,SAP30,PDLIM5,OBSL1,MAFF,SOX8,DIPK2A	5.96688e+95	C1
GO:0110148	biomineralization	BP	0.0290456	0.0105169	14	94	209	0.000474706	3.13138	ATF4,COMP,FGFR2,GAS6,CCN1,MEF2C,DDR2,ENPP1,PTGS2,PTHLH,SOX9,FBLN7,RFLNA,UCMA	4.68131e+60	C1
GO:0040036	regulation of fibroblast growth factor receptor signaling pathway	BP	0.0124481	0.00223764	6	20	43	0.000482932	7.59807	FGF2,GPC1,THBS1,SPRY2,HHIP,SHISA2	2.24728e+27	C1
GO:0034641	cellular nitrogen compound metabolic process	BP	0.473029	0.399978	228	3575	12805	0.000491856	1.37011	ADCY2,AHCY,APBB2,ATF4,ZFP36L2,KLF5,TSPO,CCND3,CEBPD,CPE,DDIT3,DDX3X,EEF1A1,EEF1B2,EGR1,EIF4A2,ENO1,SLC29A1,ERF,FBL,ETV1,EXTL2,FGF2,FGFR2,FOXC1,FOXC2,FOXO3,FOS,FOSB,FUS,GAPDH,GAS6,GCHFR,GMDS,GOLGB1,GSK3A,MSH6,GTF2F2,HNRNPA1,HNRNPA2B1,HNRNPU,ID2,ID4,IGF2,CCN1,IMPDH2,EIF3E,IRF1,KRT17,RPSA,LRP6,LTA4H,LY6E,MDFI,MEF2C,RPL10A,NFKBIA,NPM1,DDR2,NR4A2,ENPP1,ENPP2,PEG3,PLAGL1,PNN,PPT1,PTCH1,PTGS2,PTHLH,PTPN…	108,191,323,468,678,688,706,896,1052,1363,1649,1654,1915,1933,1958,1974,2023,2030,2077,2091,2115,2135,2247,2263,2296,2303,2309,2353,2354,2521,2597,2621,2644,2762,2804,2931,2956,2963,3178,3181,3192,3398,3400,3481,3491,3615,3646,3659,3872,3921,4040,4048,4061,4188,4208,4736,4792,4869,4921,4929,5167,5168,5178,5325,5411,5538,5727,5743,5744,5771,5806,5926,5930,5966,6018,6046,6124,6125,6129,6133,6137,61…	C1
GO:0032279	asymmetric synapse	CC	0.0435685	0.0196912	21	176	393	0.000496736	2.43923	BNIP3,CNN3,ND2,RPL10A,PTCH1,RPL7,RPL38,RPLP0,RPS3,RPS14,RPS25,MPDZ,RPL14,SLC16A3,RPL23,IQSEC1,AKAP9,PDLIM5,SRGAP2,SIPA1L1,PLEKHA5	6.64127e+87	C1
GO:0045668	negative regulation of osteoblast differentiation	BP	0.0165975	0.00402775	8	36	52	0.000534824	5.07818	CDK6,GDF10,PTCH1,SOX9,TOB1,BAMBI,CRIM1,UCMA	1.02127e+36	C1
GO:0003231	cardiac ventricle development	BP	0.0248963	0.00827926	12	74	131	0.00054325	3.45584	COL11A1,CPE,FGFR2,FOXC1,FOXC2,GSK3A,CCN1,LY6E,MEF2C,SMARCD3,LMO4,FGFRL1	1.30114e+48	C1
GO:0051896	regulation of protein kinase B signaling	BP	0.026971	0.00950996	13	85	206	0.000578447	3.22695	DDIT3,FGF2,FGFR1,GAS6,HIP1,IGF2,TCF7L2,THBS1,TPBG,SPRY2,RACK1,NOP53,H19	1.64922e+56	C1
GO:0008284	positive regulation of cell population proliferation	BP	0.0871369	0.0518013	42	463	1239	0.000583437	1.82154	BCL2,KLF5,TSPO,CDK6,COMP,EGR1,FGF2,FGFR1,FGFR2,GAS6,HNRNPU,TNC,ID2,IGF2,CCN1,MEF2C,MIF,NAP1L1,NPM1,DDR2,PTGS2,PTHLH,RPS3,RPS4X,RPS6,S100B,CLEC11A,SMARCD3,SOX9,TCF7L2,TFRC,THBS1,NOLC1,RPL23,NAMPT,BAMBI,FOXP1,CNOT7,SOX8,TET1,SLC25A33,CTHRC1	5.96689e+173	C1
GO:0006413	translational initiation	BP	0.0290456	0.0107407	14	96	199	0.000590512	3.05429	ATF4,DDX3X,EIF4A2,EIF3E,NPM1,RPS3,RPS3A,RPS5,RPS17,EIF3D,RPL13A,PPP1R15A,EIF3L,EIF2A	4.68165e+58	C1
GO:0030021	extracellular matrix structural constituent conferring compression resistance	MF	0.0103734	0.00156635	5	14	31	0.000595595	9.83189	ACAN,HAPLN1,FMOD,PRELP,CHADL	1.7614e+20	C1
GO:0072531	pyrimidine-containing compound transmembrane transport	BP	0.00622407	0.000447527	3	4	19	0.000598543	52.8449	SLC29A1,SLC25A36,SLC25A33	20305518684275	C1
GO:0005007	fibroblast growth factor-activated receptor activity	MF	0.00622407	0.000447527	3	4	14	0.000598543	52.8449	FGFR1,FGFR2,FGFRL1	2260226353834	C1
GO:0048598	embryonic morphogenesis	BP	0.0684647	0.0377042	33	337	688	0.000613953	1.97068	COL2A1,COL11A1,COL12A1,DUSP2,FGF2,FGFR2,FOXC1,FOXC2,FRZB,ID2,IGF2,CCN1,MDFI,MEF2C,MMP16,PTCH1,BRD2,RPL38,RPS6,RPS7,SDC4,SOX9,LMO4,SOCS3,SPRY2,RACK1,SPINT2,SOX8,CHST11,DACT1,SOBP,PHACTR4,CTHRC1	1.28013e+141	C1
GO:0042273	ribosomal large subunit biogenesis	BP	0.0228216	0.00727232	11	65	93	0.000633013	3.63285	RPL10A,NPM1,RPL5,RPL7,RPL23A,RPL24,RPL38,RPLP0,RPL14,NSA2,NOP53	4.73649e+45	C1
GO:0043066	negative regulation of apoptotic process	BP	0.0912863	0.0552696	44	494	1128	0.000637052	1.78704	BCL2,BNIP3,COL2A1,COMP,DDX3X,ENO1,FGFR2,FOXC1,FOXC2,GAS6,DNAJA1,CCN1,LRP6,MEF2C,MIF,NPM1,NR4A2,PPT1,PTGS2,RPS3A,RPS6,SOD2,SOX9,TCF7L2,TFRC,THBS1,TPT1,CBX4,TNFRSF10D,SOCS3,TOPORS,SPRY2,IVNS1ABP,YME1L1,ARL6IP1,FOXP1,PDCD4,SOX8,CHST11,GOLPH3,HHIP,NAA15,ZNF830,DIPK2A	5.96664e+188	C1
GO:0061061	muscle structure development	BP	0.0705394	0.0393824	34	352	808	0.000651555	1.94202	BCL2,KLF5,COL11A1,COMP,DDIT3,EGR1,ETV1,FGFR2,FOXC1,FOXC2,FOS,GPC1,GSK3A,HNRNPU,ID2,IFRD1,IGF2,LY6E,MEF2C,S100B,SMARCD3,SOD2,SOX9,TCF7L2,TNNT3,SAP30,SGCE,PDLIM5,OBSL1,MAFF,PDCD4,SOX8,FGFRL1,BOC	5.96688e+140	C1
GO:0003007	heart morphogenesis	BP	0.0373444	0.0159991	18	143	301	0.00065313	2.585	COL2A1,COL11A1,CPE,FGFR2,FOXC1,FOXC2,GSK3A,CCN1,LY6E,MEF2C,PTCH1,SMARCD3,SOX9,DHRS3,PDCD4,FGFRL1,ADGRG6,ASXL1	1.28013e+76	C1
GO:0003205	cardiac chamber development	BP	0.0290456	0.0108525	14	97	178	0.00065688	3.01714	COL11A1,CPE,FGFR2,FOXC1,FOXC2,GSK3A,CCN1,LY6E,MEF2C,SMARCD3,LMO4,DHRS3,FGFRL1,ADGRG6	1.30114e+57	C1
GO:0030111	regulation of Wnt signaling pathway	BP	0.0497925	0.0243902	24	218	481	0.000666474	2.23125	DDIT3,DDX3X,EGR1,FGF2,FGFR2,FOXO3,FRZB,GNAQ,GSK3A,MDFI,RPS12,SOX9,TCF7L2,TLE3,TPBG,RACK1,WIF1,DAAM2,BAMBI,DACT1,PLEKHA4,DIXDC1,CTHRC1,SHISA2	1.64917e+106	C1
GO:0010608	posttranscriptional regulation of gene expression	BP	0.0767635	0.0444171	37	397	1638	0.000749588	1.86975	ATF4,ZFP36L2,DDX3X,EIF4A2,FOXO3,FUS,GAPDH,HNRNPA2B1,HNRNPU,EIF3E,KRT17,NPM1,RPL5,RPL22,RPL38,RPS3,RPS4X,RPS14,THBS1,TAF15,EIF3D,PABPC4,NOLC1,TOB1,RACK1,KCNQ1OT1,DIS3,SAMD4A,RPL13A,PPP1R15A,PABPC1,CNOT7,MEG3,SECISBP2,EIF2A,AGO3,H19	4.68678e+161	C1
GO:0003729	mRNA binding	MF	0.0518672	0.0260685	25	233	691	0.000758337	2.16897	ZFP36L2,DDX3X,FUS,HNRNPA2B1,HNRNPU,RPL5,RPL7,RPL24,RPS2,RPS3,RPS3A,RPS5,RPS7,RPS14,RPS26,SRSF5,TRA2B,EIF3D,PABPC4,SAMD4A,RPL13A,PABPC1,PCF11,SECISBP2,EIF2A	6.78165e+104	C1
GO:0099572	postsynaptic specialization	CC	0.0435685	0.0203625	21	182	429	0.000775665	2.34676	BNIP3,CNN3,ND2,RPL10A,PTCH1,RPL7,RPL38,RPLP0,RPS3,RPS14,RPS25,MPDZ,RPL14,SLC16A3,RPL23,IQSEC1,AKAP9,PDLIM5,SRGAP2,SIPA1L1,PLEKHA5	6.64127e+87	C1
GO:0043067	regulation of programmed cell death	BP	0.136929	0.0930857	66	832	1992	0.000782574	1.59265	ATF4,BCL2,BNIP3,TSPO,COL2A1,COMP,DDIT3,DDX3X,EGR1,ENO1,FGF2,FGFR1,FGFR2,FOXC1,FOXC2,FOXO3,FRZB,GAS6,GSK3A,HIP1,DNAJA1,CCN1,LRP6,MEF2C,MIF,NPM1,NR4A2,PPT1,PTGS2,PTPN2,RPS3,RPS3A,RPS6,RPS7,S100B,SOD2,SOX9,TCF7L2,TFRC,THBS1,TPT1,SRPX,CBX4,TNFRSF10D,SOCS3,TRAF4,BCLAF1,TOPORS,SPRY2,RACK1,IVNS1ABP,YME1L1,ARL6IP1,FOXP1,PDCD4,NOP53,SOX8,CHST11,STK26,GOLPH3,HHIP,NAA15,ZC3H8,ZNF830,DIPK2A,H19	468,596,664,706,1280,1311,1649,1654,1958,2023,2247,2260,2263,2296,2303,2309,2487,2621,2931,3092,3301,3491,4040,4208,4282,4869,4929,5538,5743,5771,6188,6189,6194,6201,6285,6648,6662,6934,7037,7057,7178,8406,8535,8793,9021,9618,9774,10210,10253,10399,10625,10730,23204,27086,27250,29997,30812,50515,51765,64083,64399,80155,84524,91603,205428,283120	C1
GO:0042981	regulation of apoptotic process	BP	0.134855	0.0914075	65	817	1934	0.000796536	1.59679	ATF4,BCL2,BNIP3,TSPO,COL2A1,COMP,DDIT3,DDX3X,EGR1,ENO1,FGFR1,FGFR2,FOXC1,FOXC2,FOXO3,FRZB,GAS6,GSK3A,HIP1,DNAJA1,CCN1,LRP6,MEF2C,MIF,NPM1,NR4A2,PPT1,PTGS2,PTPN2,RPS3,RPS3A,RPS6,RPS7,S100B,SOD2,SOX9,TCF7L2,TFRC,THBS1,TPT1,SRPX,CBX4,TNFRSF10D,SOCS3,TRAF4,BCLAF1,TOPORS,SPRY2,RACK1,IVNS1ABP,YME1L1,ARL6IP1,FOXP1,PDCD4,NOP53,SOX8,CHST11,STK26,GOLPH3,HHIP,NAA15,ZC3H8,ZNF830,DIPK2A,H19	468,596,664,706,1280,1311,1649,1654,1958,2023,2260,2263,2296,2303,2309,2487,2621,2931,3092,3301,3491,4040,4208,4282,4869,4929,5538,5743,5771,6188,6189,6194,6201,6285,6648,6662,6934,7037,7057,7178,8406,8535,8793,9021,9618,9774,10210,10253,10399,10625,10730,23204,27086,27250,29997,30812,50515,51765,64083,64399,80155,84524,91603,205428,283120	C1
GO:0002062	chondrocyte differentiation	BP	0.026971	0.0098456	13	88	116	0.000811159	3.0968	COL2A1,COL11A1,COMP,MEF2C,PTHLH,SOX5,SOX9,CHST11,CYTL1,CREB3L2,COL27A1,RFLNA,CHADL	1.28013e+59	C1
GO:1901701	cellular response to oxygen-containing compound	BP	0.107884	0.0692549	52	619	1516	0.000823327	1.68245	ADCY2,ATF4,BNIP3,KLF5,TSPO,CCND3,COL16A1,EGR1,SLC29A1,FGFR2,FOXC2,FOXO3,FOS,GAS6,GNAQ,GNAS,GSK3A,TNC,IGF2,LRP6,LY6E,MEF2C,MTR,NFKBIA,NR4A2,ENPP1,PTCH1,PTGS2,PTPN2,RPS3,SRSF5,TRA2B,SOD2,SOD3,SOX9,SOCS3,RPL23,LITAF,NAMPT,AKAP9,KLF2,RACK1,TNS2,SNX5,PDCD4,OSER1,STK26,SLC38A2,GOLPH3,SLC25A33,UBR1,H19	108,468,664,688,706,896,1307,1958,2030,2263,2303,2309,2353,2621,2776,2778,2931,3371,3481,4040,4061,4208,4548,4792,4929,5167,5727,5743,5771,6188,6430,6434,6648,6649,6662,9021,9349,9516,10135,10142,10365,10399,23371,27131,27250,51526,51765,54407,64083,84275,197131,283120	C1
GO:1902533	positive regulation of intracellular signal transduction	BP	0.0892116	0.0543746	43	486	1299	0.000840728	1.77156	CSPG4,DDIT3,DDX3X,FGF2,FGFR1,FGFR2,GAPDH,GAS6,HIP1,IGF2,MIF,PTPN2,REL,RPL37,RPS3,RPS7,RPS20,S100B,SOX9,TCF7L2,TFRC,THBS1,TSPAN6,TPBG,RPL23,LITAF,TRAF4,BCLAF1,SPRY2,RACK1,HEXIM1,NFAT5,KLHDC10,SIK3,PDCD4,LMCD1,PLCE1,SLC44A2,TRPV4,GOLPH3,ZCCHC3,AGO3,H19	1.46416e+188	C1
GO:0000027	ribosomal large subunit assembly	BP	0.0124481	0.0024614	6	22	31	0.000847789	6.64563	RPL5,RPL23A,RPL24,RPL38,RPLP0,NOP53	6.12561e+24	C1
GO:0033687	osteoblast proliferation	BP	0.0124481	0.0024614	6	22	33	0.000847789	6.64563	BCL2,FGFR2,CCN1,NPR3,SOX8,CTHRC1	5.96226e+25	C1
GO:0030178	negative regulation of Wnt signaling pathway	BP	0.0311203	0.0124189	15	111	261	0.000864839	2.7966	DDIT3,EGR1,FOXO3,FRZB,GSK3A,MDFI,SOX9,TCF7L2,TLE3,TPBG,RACK1,WIF1,DACT1,CTHRC1,SHISA2	1.6492e+66	C1
GO:0043491	protein kinase B signaling	BP	0.0290456	0.0111882	14	100	241	0.000895118	2.91088	DDIT3,FGF2,FGFR1,GAS6,HIP1,IGF2,SOX9,TCF7L2,THBS1,TPBG,SPRY2,RACK1,NOP53,H19	1.64922e+60	C1
GO:1903321	negative regulation of protein modification by small protein conjugation or removal	BP	0.0228216	0.00760797	11	68	110	0.00093699	3.44047	TSPO,CAMLG,DNAJA1,RPL5,RPL37,RPS3,RPS7,RPS20,RPL23,SPRY2,IVNS1ABP	7.06819e+43	C1
GO:0060548	negative regulation of cell death	BP	0.0995851	0.0629895	48	563	1289	0.000954599	1.70524	ATF4,BCL2,BNIP3,COL2A1,COMP,DDX3X,ENO1,FGF2,FGFR2,FOXC1,FOXC2,GAS6,DNAJA1,CCN1,LRP6,MEF2C,MIF,NPM1,NR4A2,PPT1,PTGS2,REL,RPS3A,RPS6,SOD2,SOX9,TCF7L2,TFRC,THBS1,TPT1,CBX4,TNFRSF10D,SOCS3,TOPORS,SPRY2,RACK1,IVNS1ABP,YME1L1,ARL6IP1,FOXP1,PDCD4,SOX8,CHST11,GOLPH3,HHIP,NAA15,ZNF830,DIPK2A	###############################################################################################################################################################################################################################################################	C1
GO:0051253	negative regulation of RNA metabolic process	BP	0.130705	0.0887223	63	793	1772	0.000999868	1.59122	APBB2,ATF4,KLF5,CCND3,DDIT3,EGR1,EIF4A2,ENO1,ERF,FGFR2,FOXC1,FOXC2,FOXO3,FOSB,FUS,GAS6,HNRNPU,ID2,ID4,IGF2,IRF1,MDFI,MEF2C,NPM1,NR4A2,PEG3,PLAGL1,PTCH1,PTPN2,ARID4A,RPS14,RPS26,S100A1,SRSF2,SOX9,TCF7L2,TLE3,ZNF131,TAF15,CBX4,SAP30,RPL23,BCLAF1,TOB1,AASS,KLF2,HEXIM1,MAGED2,WWP2,PABPC1,FOXP1,PDCD4,CNOT7,LMCD1,NOP53,SOX8,RLIM,DACT1,RCOR3,TRPV4,SECISBP2,ZC3H8,FOXP4	323,468,688,896,1649,1958,1974,2023,2077,2263,2296,2303,2309,2354,2521,2621,3192,3398,3400,3481,3659,4188,4208,4869,4929,5178,5325,5727,5771,5926,6208,6231,6271,6427,6662,6934,7090,7690,8148,8535,8819,9349,9774,10140,10157,10365,10614,10916,11060,26986,27086,27250,29883,29995,29997,30812,51132,51339,55758,59341,79048,84524,116113	C1
GO:0043069	negative regulation of programmed cell death	BP	0.0912863	0.0566122	44	506	1157	0.00104569	1.73807	BCL2,BNIP3,COL2A1,COMP,DDX3X,ENO1,FGFR2,FOXC1,FOXC2,GAS6,DNAJA1,CCN1,LRP6,MEF2C,MIF,NPM1,NR4A2,PPT1,PTGS2,RPS3A,RPS6,SOD2,SOX9,TCF7L2,TFRC,THBS1,TPT1,CBX4,TNFRSF10D,SOCS3,TOPORS,SPRY2,IVNS1ABP,YME1L1,ARL6IP1,FOXP1,PDCD4,SOX8,CHST11,GOLPH3,HHIP,NAA15,ZNF830,DIPK2A	5.96664e+188	C1
GO:1901796	regulation of signal transduction by p53 class mediator	BP	0.0228216	0.00771985	11	69	106	0.00106181	3.38077	BCL2,MIF,NPM1,RPL5,RPL37,RPS7,RPS20,RPL23,NUAK1,HEXIM1,NOP53	5.96428e+44	C1
GO:0005102	signaling receptor binding	MF	0.107884	0.070038	52	626	2426	0.00106251	1.66046	COL2A1,COL16A1,COMP,CPE,DBI,FGF2,FGFR1,FUS,GAS6,GDF10,GNAQ,GNAS,GSK3A,HIP1,DNAJA1,IGF2,CCN1,LRP6,LY6E,MFGE8,MIF,ND2,TNFRSF11B,ENPP1,PTCH1,PTHLH,PTPN2,S100B,CLEC11A,SMARCD3,THBS1,TSPAN4,MIA,ARHGEF1,TRAF4,EDIL3,NAMPT,TOB1,AKAP9,RACK1,C1QL1,WIF1,BAMBI,SIPA1L1,SNX5,SRPX2,CYTL1,SEMA4A,CTHRC1,ASXL1,NPW,ENHO	1280,1307,1311,1363,1622,2247,2260,2521,2621,2662,2776,2778,2931,3092,3301,3481,3491,4040,4061,4240,4282,4536,4982,5167,5727,5744,5771,6285,6320,6604,7057,7106,8190,9138,9618,10085,10135,10140,10142,10399,10882,11197,25805,26037,27131,27286,54360,64218,115908,171023,283869,375704	C1
GO:0006029	proteoglycan metabolic process	BP	0.0186722	0.00548221	9	49	139	0.00106477	4.00249	COL2A1,COL11A1,EXTL2,GPC1,TCF7L2,CNMD,CHST11,SPOCK3,CYTL1	1.28013e+39	C1
GO:0022613	ribonucleoprotein complex biogenesis	BP	0.0705394	0.0405012	34	362	647	0.00106685	1.88054	DDX3X,FBL,EIF3E,RPSA,RPL10A,NPM1,RPL5,RPL7,RPL23A,RPL24,RPL38,RPLP0,RPS5,RPS6,RPS7,RPS8,RPS14,RPS16,RPS17,RPS25,SRSF5,EIF3D,RPL14,NOLC1,NSA2,NOP56,DIS3,RPL13A,NOB1,NOP53,EIF3L,NOP58,EIF2A,AGO3	1.65421e+146	C1
GO:0008235	metalloexopeptidase activity	MF	0.0145228	0.00346834	7	31	95	0.0010767	5.17531	CPE,LTA4H,MMP16,TFRC,CPXM1,NPEPL1,AOPEP	1.3634e+30	C1
GO:0060070	canonical Wnt signaling pathway	BP	0.0456432	0.0223764	22	200	478	0.00111567	2.22379	DDIT3,DDX3X,EGR1,FGF2,FGFR2,FOXO3,FRZB,GNAQ,GSK3A,LRP6,NR4A2,RPS12,SOX9,TCF7L2,TLE3,TPBG,DAAM2,BAMBI,DACT1,PLEKHA4,DIXDC1,CTHRC1	1.64917e+94	C1
GO:0048660	regulation of smooth muscle cell proliferation	BP	0.026971	0.0101812	13	91	207	0.0011179	2.97666	FGF2,FGFR2,ID2,MEF2C,NPR3,PTGS2,SOD2,TCF7L2,THBS1,NAMPT,FOXP1,PDCD4,NDRG2	2.24723e+55	C1
GO:0050896	response to stimulus	BP	0.510373	0.441933	246	3950	18338	0.00112942	1.33724	ADCY2,AHCY,APBB2,ATF4,ATP1B1,BCL2,BNIP3,ZFP36L2,KLF5,TSPO,CAMLG,CCND3,CD59,CDK6,CDO1,COL2A1,COL11A1,COL15A1,COL16A1,COMP,CPE,CSPG4,DCX,DDIT3,DDX3X,DUSP2,EEF1A1,EEF1B2,EGR1,EIF4A2,ENO1,SLC29A1,ETV1,FGF2,FGFR1,FGFR2,FOXC1,FOXC2,FOXO3,FMOD,FOS,FOSB,FRZB,FUS,GAPDH,GAS6,GDF10,GMDS,GNAQ,GNAS,GPC1,GSK3A,MSH6,HIP1,HNRNPA1,HNRNPU,DNAJA1,TNC,ID2,IGF2,CCN1,IMPDH2,IRF1,LRP6,LTBP1,LTBP2,LTC4S,LY6E,MDFI,DNAJB9…	108,191,323,468,481,596,664,678,688,706,819,896,966,1021,1036,1280,1301,1306,1307,1311,1363,1464,1641,1649,1654,1844,1915,1933,1958,1974,2023,2030,2115,2247,2260,2263,2296,2303,2309,2331,2353,2354,2487,2521,2597,2621,2662,2762,2776,2778,2817,2931,2956,3092,3178,3192,3301,3371,3398,3481,3491,3615,3659,4040,4052,4053,4056,4061,4188,4189,4208,4282,4535,4540,4548,4684,4736,4792,4869,4883,4921,4929,49…	C1
GO:1901681	sulfur compound binding	MF	0.0352697	0.0154397	17	138	287	0.00116712	2.51794	COL11A1,COMP,DBI,FGF2,FGFR1,FGFR2,CCN1,LTBP2,ENPP1,PRELP,PTCH1,RPL22,SOD3,THBS1,FGFRL1,SMOC1,FBLN7	1.30113e+71	C1
GO:0098984	neuron to neuron synapse	CC	0.0435685	0.0210338	21	188	422	0.00118083	2.26076	BNIP3,CNN3,ND2,RPL10A,PTCH1,RPL7,RPL38,RPLP0,RPS3,RPS14,RPS25,MPDZ,RPL14,SLC16A3,RPL23,IQSEC1,AKAP9,PDLIM5,SRGAP2,SIPA1L1,PLEKHA5	6.64127e+87	C1
GO:0051444	negative regulation of ubiquitin-protein transferase activity	BP	0.0103734	0.00179011	5	16	21	0.00118776	8.04423	RPL5,RPL37,RPS7,RPS20,RPL23	6.12562e+19	C1
GO:0098644	complex of collagen trimers	CC	0.0103734	0.00179011	5	16	36	0.00118776	8.04423	COL2A1,COL11A1,COL11A2,COL16A1,COL27A1	1.28013e+20	C1
GO:0048762	mesenchymal cell differentiation	BP	0.0373444	0.0168942	18	151	297	0.0012419	2.42727	BCL2,FGFR1,FGFR2,FOXC1,FOXC2,FRZB,LRP6,MEF2C,SOX9,TCF7L2,NOLC1,SPRY2,BAMBI,PDCD4,SOX8,SEMA4A,PHACTR4,VASN	5.96226e+78	C1
GO:0070848	response to growth factor	BP	0.0809129	0.0488924	39	437	1028	0.00124299	1.78222	ZFP36L2,COL2A1,COMP,EEF1A1,EGR1,FGF2,FGFR1,FGFR2,FOXC1,FOXO3,FMOD,FOS,GAS6,GDF10,GPC1,TNC,CCN1,LTBP1,LTBP2,MEF2C,SOX5,SOX9,THBS1,IER2,CEP57,TOB1,SPRY2,RACK1,SPINT2,CNMD,PEG10,BAMBI,PDCD4,CHST11,CRIM1,FGFRL1,HHIP,VASN,SHISA2	6.78128e+170	C1
GO:0110149	regulation of biomineralization	BP	0.0207469	0.00671291	10	60	114	0.00125107	3.56096	COMP,GAS6,CCN1,MEF2C,DDR2,ENPP1,SOX9,FBLN7,RFLNA,UCMA	1.31126e+45	C1
GO:0005540	hyaluronic acid binding	MF	0.00829875	0.00111882	4	10	26	0.00135161	11.7763	ACAN,HAPLN1,SUSD5,HAPLN3	1.7614e+17	C1
GO:0003278	apoptotic process involved in heart morphogenesis	BP	0.00622407	0.000559409	3	5	5	0.00143636	26.433	FOXC1,FOXC2,CCN1	229623033491	C1
GO:0032808	lacrimal gland development	BP	0.00622407	0.000559409	3	5	7	0.00143636	26.433	FGFR2,FOXC1,SOX9	226322966662	C1
GO:0097305	response to alcohol	BP	0.033195	0.0144328	16	129	259	0.00150073	2.53457	ADCY2,TSPO,CDO1,EEF1B2,FGFR2,FOXO3,FOS,FOSB,TNC,LRP6,RPL10A,PTCH1,RPL15,SOD2,KLF2,GOLPH3	1.08706e+63	C1
GO:0016055	Wnt signaling pathway	BP	0.060166	0.0334527	29	299	802	0.00150323	1.94075	CPE,DDIT3,DDX3X,EGR1,FGF2,FGFR2,FOXO3,FRZB,GNAQ,GSK3A,LRP6,MDFI,NR4A2,RPS12,SOX9,TCF7L2,TLE3,TPBG,GPC6,RACK1,WIF1,DAAM2,BAMBI,DACT1,NDRG2,PLEKHA4,DIXDC1,CTHRC1,SHISA2	1.36316e+128	C1
GO:0048468	cell development	BP	0.1639	0.118707	79	1061	2707	0.00152725	1.4919	ATF4,BCL2,KLF5,TSPO,CDK6,COL11A1,COL15A1,COMP,DCX,ETV1,FAT1,FGF2,FGFR2,FOXC1,FOXC2,FOXO3,FRZB,GSK3A,HNRNPU,TNC,ID2,MEF2C,MTR,NAP1L1,NCAM1,NR4A2,PPT1,PTCH1,PTHLH,PTX3,ARID4A,RPL24,RPS6,S100B,SDC4,SMARCD3,SOX9,TNNT3,TPBG,PABPC4,NOLC1,CEP57,IQSEC1,FRY,FARP1,TOPORS,KLF2,PDLIM5,SPINT2,C1QL1,CNMD,OBSL1,SRGAP2,DAAM2,SIPA1L1,TIAM2,FOXP1,PDCD4,SOX8,CHST11,CARMIL1,PITHD1,ADGRG6,CCNB1IP1,RAP2C,TRPV4,SEMA4A,…	468,596,688,706,1021,1301,1306,1311,1641,2115,2195,2247,2263,2296,2303,2309,2487,2931,3192,3371,3398,4208,4548,4673,4684,4929,5538,5727,5744,5806,5926,6152,6194,6285,6385,6604,6662,7140,7162,8761,9221,9702,9922,10129,10160,10210,10365,10611,10653,10882,11061,23363,23380,23500,26037,26230,27086,27250,30812,50515,55604,57095,57211,57820,57826,59341,64218,64764,65979,79048,85301,91603,91653,113246,1…	C1
GO:0046626	regulation of insulin receptor signaling pathway	BP	0.0165975	0.00469904	8	42	76	0.00156949	4.17954	CCND3,GSK3A,IGF2,ENPP1,PTPN2,SOCS3,TNS2,SNX5	8.96293e+32	C1
GO:1902531	regulation of intracellular signal transduction	BP	0.145228	0.102708	70	918	2367	0.0015732	1.52423	BCL2,CSPG4,DDIT3,DDX3X,DUSP2,ENO1,FGF2,FGFR1,FGFR2,GAPDH,GAS6,GSK3A,HIP1,DNAJA1,IGF2,CCN1,MIF,NFKBIA,NPM1,PTGS2,PTPN2,REL,RPL5,RPL37,RPS3,RPS7,RPS20,S100B,SOD2,SOX9,TCF7L2,TFRC,THBS1,TSPAN6,TPBG,TPT1,ARHGEF1,RPL23,LITAF,TRAF4,BCLAF1,NUAK1,IQSEC1,SPRY2,RACK1,HEXIM1,IVNS1ABP,NFAT5,KLHDC10,SRGAP2,SIK3,SIPA1L1,TIAM2,PDCD4,LMCD1,NOP53,PLCE1,DACT1,SLC44A2,NDRG2,TRPV4,GOLPH3,ZCCHC3,CNKSR3,AGO3,UBR1,NRK,…	596,1464,1649,1654,1844,2023,2247,2260,2263,2597,2621,2931,3092,3301,3481,3491,4282,4792,4869,5743,5771,5966,6125,6167,6188,6201,6224,6285,6648,6662,6934,7037,7057,7105,7162,7178,9138,9349,9516,9618,9774,9891,9922,10253,10399,10614,10625,10725,23008,23380,23387,26037,26230,27250,29995,29997,51196,51339,57153,57447,59341,64083,85364,154043,192669,197131,203447,205428,283120,338761	C1
GO:0198738	cell-cell signaling by wnt	BP	0.060166	0.0335646	29	300	807	0.00158217	1.93336	CPE,DDIT3,DDX3X,EGR1,FGF2,FGFR2,FOXO3,FRZB,GNAQ,GSK3A,LRP6,MDFI,NR4A2,RPS12,SOX9,TCF7L2,TLE3,TPBG,GPC6,RACK1,WIF1,DAAM2,BAMBI,DACT1,NDRG2,PLEKHA4,DIXDC1,CTHRC1,SHISA2	1.36316e+128	C1
GO:0050793	regulation of developmental process	BP	0.192946	0.144439	93	1291	3353	0.00160592	1.44835	ATF4,BCL2,BNIP3,ZFP36L2,KLF5,TSPO,CDK6,CEBPD,COMP,DDIT3,FGF2,FGFR1,FGFR2,FOXC1,FOXC2,FOXO3,FOS,FRZB,GAS6,GDF10,GPC1,GSK3A,HNRNPU,ID2,IGF2,CCN1,IRF1,KRT17,MEF2C,MIF,NAP1L1,NFKBIA,DDR2,TNFRSF11B,ENPP1,ENPP2,PTCH1,PTGS2,PTHLH,PTPN2,S100A1,S100B,SMARCD3,SOD2,SOX5,SOX9,TCF7L2,TFRC,THBS1,TPBG,TPT1,LMO4,SOCS3,NUAK1,GPC6,NAMPT,TOB1,SPRY2,KLF2,RACK1,CDC42EP3,PDLIM5,CNMD,WIF1,OBSL1,DAAM2,MAFF,BAMBI,SIPA1L1…	468,596,664,678,688,706,1021,1052,1311,1649,2247,2260,2263,2296,2303,2309,2353,2487,2621,2662,2817,2931,3192,3398,3481,3491,3659,3872,4208,4282,4673,4792,4921,4982,5167,5168,5727,5743,5744,5771,6271,6285,6604,6648,6660,6662,6934,7037,7057,7162,7178,8543,9021,9891,10082,10135,10140,10253,10365,10399,10602,10611,11061,11197,23363,23500,23764,25805,26037,26230,27086,27250,27286,30812,51232,51339,556…	C1
GO:0060441	epithelial tube branching involved in lung morphogenesis	BP	0.0103734	0.00190199	5	17	32	0.00160886	7.37335	FGFR2,TNC,SOX9,SPRY2,HHIP	2.26334e+21	C1
GO:0044092	negative regulation of molecular function	BP	0.10166	0.0663459	49	593	1416	0.00165641	1.64575	CNN3,COX11,DDIT3,DDX3X,EIF4A2,GAPDH,GAS6,GCHFR,GNAQ,GSK3A,HNRNPU,DNAJA1,ID2,LRP6,LY6E,MDFI,NFKBIA,NPM1,NPR3,OXA1L,PTCH1,PTGS2,PTPN2,PTX3,RPL5,RPL37,RPS7,RPS20,TCF7L2,THBS1,SOCS3,PTTG1,RPL23,FRY,AKAP9,SPRY2,RACK1,HEXIM1,SPINT2,WWP2,ARL6IP1,PPP1R15A,GPSM1,PDCD4,SPOCK3,RLIM,CRIM1,DACT1,H19	1266,1353,1649,1654,1974,2597,2621,2644,2776,2931,3192,3301,3398,4040,4061,4188,4792,4869,4883,5018,5727,5743,5771,5806,6125,6167,6201,6224,6934,7057,9021,9232,9349,10129,10142,10253,10399,10614,10653,11060,23204,23645,26086,27250,50859,51132,51232,51339,283120	C1
GO:1905114	cell surface receptor signaling pathway involved in cell-cell signaling	BP	0.0643154	0.0368091	31	329	922	0.00166646	1.88159	CPE,DDIT3,DDX3X,EGR1,SLC29A1,FGF2,FGFR2,FOXO3,FRZB,GNAQ,GSK3A,LRP6,MDFI,MEF2C,NR4A2,RPS12,SOX9,TCF7L2,TLE3,TPBG,GPC6,RACK1,WIF1,DAAM2,BAMBI,DACT1,NDRG2,PLEKHA4,DIXDC1,CTHRC1,SHISA2	1.36316e+136	C1
GO:0048659	smooth muscle cell proliferation	BP	0.026971	0.0106288	13	95	211	0.0016723	2.83015	FGF2,FGFR2,ID2,MEF2C,NPR3,PTGS2,SOD2,TCF7L2,THBS1,NAMPT,FOXP1,PDCD4,NDRG2	2.24723e+55	C1
GO:1902679	negative regulation of RNA biosynthetic process	BP	0.118257	0.0801074	57	716	1640	0.00167576	1.58672	APBB2,ATF4,KLF5,CCND3,DDIT3,EGR1,EIF4A2,ENO1,ERF,FGFR2,FOXC1,FOXC2,FOXO3,FOSB,GAS6,HNRNPU,ID2,ID4,IGF2,IRF1,MDFI,MEF2C,NR4A2,PEG3,PLAGL1,PTCH1,PTPN2,ARID4A,RPS14,S100A1,SRSF2,SOX9,TCF7L2,TLE3,ZNF131,CBX4,SAP30,RPL23,BCLAF1,TOB1,AASS,KLF2,HEXIM1,MAGED2,WWP2,FOXP1,PDCD4,CNOT7,LMCD1,NOP53,SOX8,RLIM,DACT1,RCOR3,TRPV4,ZC3H8,FOXP4	323,468,688,896,1649,1958,1974,2023,2077,2263,2296,2303,2309,2354,2621,3192,3398,3400,3481,3659,4188,4208,4929,5178,5325,5727,5771,5926,6208,6271,6427,6662,6934,7090,7690,8535,8819,9349,9774,10140,10157,10365,10614,10916,11060,27086,27250,29883,29995,29997,30812,51132,51339,55758,59341,84524,116113	C1
GO:1903507	negative regulation of nucleic acid-templated transcription	BP	0.118257	0.0801074	57	716	1638	0.00167576	1.58672	APBB2,ATF4,KLF5,CCND3,DDIT3,EGR1,EIF4A2,ENO1,ERF,FGFR2,FOXC1,FOXC2,FOXO3,FOSB,GAS6,HNRNPU,ID2,ID4,IGF2,IRF1,MDFI,MEF2C,NR4A2,PEG3,PLAGL1,PTCH1,PTPN2,ARID4A,RPS14,S100A1,SRSF2,SOX9,TCF7L2,TLE3,ZNF131,CBX4,SAP30,RPL23,BCLAF1,TOB1,AASS,KLF2,HEXIM1,MAGED2,WWP2,FOXP1,PDCD4,CNOT7,LMCD1,NOP53,SOX8,RLIM,DACT1,RCOR3,TRPV4,ZC3H8,FOXP4	323,468,688,896,1649,1958,1974,2023,2077,2263,2296,2303,2309,2354,2621,3192,3398,3400,3481,3659,4188,4208,4929,5178,5325,5727,5771,5926,6208,6271,6427,6662,6934,7090,7690,8535,8819,9349,9774,10140,10157,10365,10614,10916,11060,27086,27250,29883,29995,29997,30812,51132,51339,55758,59341,84524,116113	C1
GO:0060828	regulation of canonical Wnt signaling pathway	BP	0.0394191	0.0187962	19	168	348	0.00172371	2.28756	DDIT3,DDX3X,EGR1,FGF2,FGFR2,FOXO3,FRZB,GNAQ,GSK3A,RPS12,SOX9,TCF7L2,TLE3,TPBG,DAAM2,BAMBI,DACT1,PLEKHA4,CTHRC1	1.64917e+81	C1
GO:0002064	epithelial cell development	BP	0.0311203	0.0133139	15	119	238	0.00177323	2.579	ATF4,KLF5,CDK6,COL15A1,FAT1,FOXC2,GSK3A,ARID4A,SOX9,SPINT2,CNMD,SOX8,RAP2C,ASXL1,RILPL2	4.68688e+65	C1
GO:0042472	inner ear morphogenesis	BP	0.0165975	0.00481092	8	43	100	0.00183915	4.05977	COL2A1,COL11A1,FGFR2,FRZB,SOX9,SPRY2,SOBP,CTHRC1	1.28013e+35	C1
GO:0010033	response to organic substance	BP	0.23444	0.182479	113	1631	4602	0.00188497	1.39958	ADCY2,ATF4,BCL2,ZFP36L2,KLF5,TSPO,CCND3,CDO1,COL2A1,COL16A1,COMP,DDIT3,EEF1A1,EEF1B2,EGR1,EIF4A2,SLC29A1,FGF2,FGFR1,FGFR2,FOXC1,FOXC2,FOXO3,FMOD,FOS,FOSB,GAPDH,GAS6,GDF10,GNAQ,GNAS,GPC1,GSK3A,HNRNPU,DNAJA1,TNC,IGF2,CCN1,IMPDH2,IRF1,LRP6,LTBP1,LTBP2,LY6E,DNAJB9,MEF2C,ND1,ND5,RPL10A,NFKBIA,NPM1,NR4A2,TNFRSF11B,ENPP1,PTCH1,PTGS2,PTPN2,REL,RPL15,RPLP0,RPS3,RPS16,S100B,SRSF2,SRSF5,TRA2B,SLC16A1,SOD2,S…	108,468,596,678,688,706,896,1036,1280,1307,1311,1649,1915,1933,1958,1974,2030,2247,2260,2263,2296,2303,2309,2331,2353,2354,2597,2621,2662,2776,2778,2817,2931,3192,3301,3371,3481,3491,3615,3659,4040,4052,4053,4061,4189,4208,4535,4540,4736,4792,4869,4929,4982,5167,5727,5743,5771,5966,6138,6175,6188,6217,6285,6427,6430,6434,6566,6648,6660,6662,6934,7037,7057,9021,9063,9349,9516,9592,9702,10135,10140…	C1
GO:1901700	response to oxygen-containing compound	BP	0.139004	0.0981204	67	877	2178	0.00190248	1.52388	ADCY2,ATF4,BCL2,BNIP3,KLF5,TSPO,CCND3,CDO1,COL16A1,EEF1B2,EGR1,SLC29A1,FGFR2,FOXC2,FOXO3,FOS,FOSB,GAS6,GNAQ,GNAS,GSK3A,TNC,IGF2,LRP6,LY6E,MEF2C,ND1,ND5,MTR,RPL10A,NFKBIA,NR4A2,ENPP1,PTCH1,PTGS2,PTPN2,RPL15,RPS3,SRSF2,SRSF5,TRA2B,SOD2,SOD3,SOX9,TCF7L2,THBS1,SOCS3,RPL23,LITAF,NAMPT,AKAP9,KLF2,RACK1,TNS2,FOXP1,SNX5,PDCD4,OSER1,STK26,SLC38A2,TRPV4,GOLPH3,SLC25A33,ASXL1,UBR1,H19,FIBIN	108,468,596,664,688,706,896,1036,1307,1933,1958,2030,2263,2303,2309,2353,2354,2621,2776,2778,2931,3371,3481,4040,4061,4208,4535,4540,4548,4736,4792,4929,5167,5727,5743,5771,6138,6188,6427,6430,6434,6648,6649,6662,6934,7057,9021,9349,9516,10135,10142,10365,10399,23371,27086,27131,27250,51526,51765,54407,59341,64083,84275,171023,197131,283120,387758	C1
GO:0045598	regulation of fat cell differentiation	BP	0.0248963	0.00950996	12	85	145	0.00190289	2.9314	ZFP36L2,KLF5,DDIT3,FRZB,HNRNPU,ID2,ENPP1,PTGS2,WIF1,TRPV4,ASXL1,C1QL4	6.78688e+51	C1
GO:0071363	cellular response to growth factor stimulus	BP	0.0767635	0.0467666	37	418	991	0.00190522	1.76207	ZFP36L2,COL2A1,COMP,EEF1A1,EGR1,FGF2,FGFR1,FGFR2,FOXC1,FOXO3,FMOD,FOS,GAS6,GDF10,GPC1,CCN1,LTBP1,LTBP2,MEF2C,SOX5,SOX9,THBS1,CEP57,TOB1,SPRY2,RACK1,SPINT2,CNMD,PEG10,BAMBI,PDCD4,CHST11,CRIM1,FGFRL1,HHIP,VASN,SHISA2	6.78128e+162	C1
GO:0045165	cell fate commitment	BP	0.0290456	0.0120832	14	108	305	0.00190899	2.66049	BCL2,FGF2,FGFR2,FOXC2,ID2,IFRD1,MEF2C,PTCH1,SOX5,SOX9,TCF7L2,LMO4,SPRY2,SOX8	5.96225e+56	C1
GO:0033002	muscle cell proliferation	BP	0.033195	0.0147684	16	132	290	0.00191208	2.46817	FGF2,FGFR2,FOXC1,FOXC2,ID2,MEF2C,NPR3,PTGS2,SOD2,TCF7L2,THBS1,NAMPT,FOXP1,PDCD4,NDRG2,DIPK2A	2.24723e+69	C1
GO:0032835	glomerulus development	BP	0.0145228	0.00380398	7	34	72	0.00191463	4.59908	BCL2,EGR1,FOXC1,FOXC2,MEF2C,PLCE1,ASXL1	5.96196e+29	C1
GO:2001242	regulation of intrinsic apoptotic signaling pathway	BP	0.0311203	0.0134258	15	120	198	0.00192895	2.55416	BCL2,DDIT3,DDX3X,ENO1,DNAJA1,MIF,PTGS2,PTPN2,RPS3,RPS7,SOD2,TPT1,BCLAF1,RACK1,IVNS1ABP	5.96165e+60	C1
GO:0001228	DNA-binding transcription activator activity, RNA polymerase II-specific	MF	0.0456432	0.0233833	22	209	508	0.0019741	2.11445	ATF4,KLF5,CEBPD,DDIT3,EGR1,ETV1,FOXC1,FOXC2,FOXO3,FOS,FOSB,IRF1,MEF2C,NR4A2,PLAGL1,REL,RLF,SOX9,LITAF,NFAT5,MAFF,CREB3L2	4.68688e+88	C1
GO:0003008	system process	BP	0.114108	0.0773104	55	691	3083	0.0020305	1.58364	APBB2,ATP1B1,BCL2,CALD1,COL2A1,COL11A1,COL11A2,COMP,DDIT3,ENO1,SLC29A1,FOXC1,FOXC2,FOXO3,FOS,GAS6,GLS,GNAS,GSK3A,ID2,MEF2C,NPR3,PPT1,PTGS2,RPL38,S100A1,S100B,SLC2A3,SLC5A3,SLC16A1,SOD2,SOD3,SOX9,TFRC,TNNT3,TPBG,ZFAND5,DHRS3,NAMPT,AKAP9,SPRY2,KLF2,PDLIM5,NFAT5,C1QL1,MAGED2,SNX5,NOB1,LMCD1,PLCE1,SLC38A2,SOBP,TRPV4,ZNF830,C12orf57	323,481,596,800,1280,1301,1302,1311,1649,2023,2030,2296,2303,2309,2353,2621,2744,2778,2931,3398,4208,4883,5538,5743,6169,6271,6285,6515,6526,6566,6648,6649,6662,7037,7140,7162,7763,9249,10135,10142,10253,10365,10611,10725,10882,10916,27131,28987,29995,51196,54407,55084,59341,91603,113246	C1
GO:0034390	smooth muscle cell apoptotic process	BP	0.00829875	0.0012307	4	11	32	0.00203403	10.0938	LRP6,SOD2,PDCD4,DIPK2A	4.04066e+18	C1
GO:0034391	regulation of smooth muscle cell apoptotic process	BP	0.00829875	0.0012307	4	11	32	0.00203403	10.0938	LRP6,SOD2,PDCD4,DIPK2A	4.04066e+18	C1
GO:1903428	positive regulation of reactive oxygen species biosynthetic process	BP	0.00829875	0.0012307	4	11	25	0.00203403	10.0938	FOXO3,SLC5A3,SOD2,H19	2.30965e+17	C1
GO:0008134	transcription factor binding	MF	0.0767635	0.0469904	37	420	726	0.00207085	1.75244	APBB2,ATF4,BCL2,KLF5,DDIT3,DDX3X,FBL,FOXC1,FOXO3,FOS,FOSB,FUS,HNRNPU,DNAJA1,ID2,MDFI,MEF2C,NFKBIA,NPM1,NR4A2,ENPP2,PTPN2,RPS3,SMARCD3,SOX9,TCF7L2,LMO4,PIAS2,NOLC1,RPL23,NFAT5,WWP2,FOXP1,CNOT7,DACT1,NOP58,ASXL1	3.23469e+151	C1
GO:0038061	NIK/NF-kappaB signaling	BP	0.0207469	0.00716044	10	64	164	0.00207287	3.29569	DDX3X,NFKBIA,REL,RPS3,TSPAN6,LITAF,TRAF4,NFAT5,PDCD4,AGO3	1.65448e+43	C1
GO:0009790	embryo development	BP	0.10166	0.0671291	49	600	1239	0.00211474	1.62341	ATF4,COL2A1,COL11A1,COL12A1,DUSP2,FGF2,FGFR1,FGFR2,FOXC1,FOXC2,FRZB,ID2,IGF2,CCN1,LRP6,LY6E,MDFI,MEF2C,MMP16,PTCH1,RBBP6,BRD2,RPL13,RPL38,RPS6,RPS7,SDC4,TRA2B,SOX9,ZFAND5,LMO4,SOCS3,NOLC1,SPRY2,KLF2,RACK1,SPINT2,POLG2,MAFF,SOX8,CHST11,DACT1,SOBP,CCNB1IP1,PHACTR4,TET1,ZNF830,CTHRC1,UCMA	468,1280,1301,1303,1844,2247,2260,2263,2296,2303,2487,3398,3481,3491,4040,4061,4188,4208,4325,5727,5930,6046,6137,6169,6194,6201,6385,6434,6662,7763,8543,9021,9221,10253,10365,10399,10653,11232,23764,30812,50515,51339,55084,57820,65979,80312,91603,115908,221044	C1
GO:0060669	embryonic placenta morphogenesis	BP	0.0103734	0.00201387	5	18	26	0.00213008	6.80389	FGFR2,IGF2,CCN1,SOCS3,SPINT2	2.26335e+20	C1
GO:0110150	negative regulation of biomineralization	BP	0.0103734	0.00201387	5	18	34	0.00213008	6.80389	GAS6,ENPP1,SOX9,RFLNA,UCMA	2.62152e+23	C1
GO:1904666	regulation of ubiquitin protein ligase activity	BP	0.0103734	0.00201387	5	18	25	0.00213008	6.80389	RPL5,RPL37,RPS7,RPS20,RPL23	6.12562e+19	C1
GO:0055106	ubiquitin-protein transferase regulator activity	MF	0.0103734	0.00201387	5	18	23	0.00213008	6.80389	RPL5,RPL37,RPS7,RPS20,RPL23	6.12562e+19	C1
GO:0030282	bone mineralization	BP	0.0228216	0.00839114	11	75	138	0.00213141	3.06172	ATF4,COMP,FGFR2,CCN1,MEF2C,DDR2,ENPP1,PTGS2,PTHLH,SOX9,RFLNA	4.68131e+44	C1
GO:0051239	regulation of multicellular organismal process	BP	0.188797	0.14209	91	1270	4071	0.00214035	1.43642	ATF4,ATP1B1,BCL2,ZFP36L2,TSPO,CDK6,COMP,DDIT3,DDX3X,EGR1,ENO1,FGF2,FGFR1,FGFR2,FOXC1,FOXC2,FOXO3,FOS,FRZB,GAPDH,GAS6,GLS,GNAS,GSK3A,ID2,IGF2,CCN1,IRF1,KRT17,LTBP1,MEF2C,MIF,NAP1L1,NFKBIA,NPR3,DDR2,NR4A2,TNFRSF11B,ENPP1,ENPP2,PTCH1,PTGS2,PTHLH,PTPN2,REL,RPS3,S100A1,S100B,SLC5A3,SMARCD3,SOX5,SOX9,TCF7L2,TFRC,THBS1,TLE3,TNNT3,TPBG,DHRS3,LITAF,IQSEC1,AKAP9,SPRY2,KLF2,RACK1,CNMD,OBSL1,DAAM2,MAFF,BAMBI…	468,481,596,678,706,1021,1311,1649,1654,1958,2023,2247,2260,2263,2296,2303,2309,2353,2487,2597,2621,2744,2778,2931,3398,3481,3491,3659,3872,4052,4208,4282,4673,4792,4883,4921,4929,4982,5167,5168,5727,5743,5744,5771,5966,6188,6271,6285,6526,6604,6660,6662,6934,7037,7057,7090,7140,7162,9249,9516,9922,10142,10253,10365,10399,11061,23363,23500,23764,25805,26230,27086,27131,27250,27286,29995,30812,511…	C1
GO:0060350	endochondral bone morphogenesis	BP	0.0165975	0.0049228	8	44	55	0.00214408	3.94669	COL2A1,COMP,FOXC1,MEF2C,MMP16,SOX9,TRPV4,COL27A1	1.28013e+33	C1
GO:0001216	DNA-binding transcription activator activity	MF	0.0456432	0.0236071	22	211	517	0.00222709	2.09183	ATF4,KLF5,CEBPD,DDIT3,EGR1,ETV1,FOXC1,FOXC2,FOXO3,FOS,FOSB,IRF1,MEF2C,NR4A2,PLAGL1,REL,RLF,SOX9,LITAF,NFAT5,MAFF,CREB3L2	4.68688e+88	C1
GO:0048863	stem cell differentiation	BP	0.0311203	0.0136496	15	122	231	0.00227469	2.50585	ZFP36L2,FGF2,FGFR2,FOXC1,FOXC2,FRZB,HNRNPU,LRP6,MEF2C,SOX5,SOX9,NOLC1,SOX8,SEMA4A,PHACTR4	6.78225e+61	C1
GO:0006417	regulation of translation	BP	0.060166	0.0346834	29	310	637	0.00259017	1.86234	ATF4,ZFP36L2,DDX3X,EIF4A2,FOXO3,GAPDH,EIF3E,KRT17,NPM1,RPL5,RPL22,RPL38,RPS3,RPS4X,RPS14,THBS1,EIF3D,NOLC1,TOB1,RACK1,DIS3,SAMD4A,RPL13A,PPP1R15A,PABPC1,CNOT7,SECISBP2,EIF2A,AGO3	4.68678e+125	C1
GO:0045892	negative regulation of transcription, DNA-templated	BP	0.116183	0.0799955	56	715	1634	0.00264839	1.55522	APBB2,ATF4,KLF5,CCND3,DDIT3,EGR1,ENO1,ERF,FGFR2,FOXC1,FOXC2,FOXO3,FOSB,GAS6,HNRNPU,ID2,ID4,IGF2,IRF1,MDFI,MEF2C,NR4A2,PEG3,PLAGL1,PTCH1,PTPN2,ARID4A,RPS14,S100A1,SRSF2,SOX9,TCF7L2,TLE3,ZNF131,CBX4,SAP30,RPL23,BCLAF1,TOB1,AASS,KLF2,HEXIM1,MAGED2,WWP2,FOXP1,PDCD4,CNOT7,LMCD1,NOP53,SOX8,RLIM,DACT1,RCOR3,TRPV4,ZC3H8,FOXP4	323,468,688,896,1649,1958,2023,2077,2263,2296,2303,2309,2354,2621,3192,3398,3400,3481,3659,4188,4208,4929,5178,5325,5727,5771,5926,6208,6271,6427,6662,6934,7090,7690,8535,8819,9349,9774,10140,10157,10365,10614,10916,11060,27086,27250,29883,29995,29997,30812,51132,51339,55758,59341,84524,116113	C1
GO:0009967	positive regulation of signal transduction	BP	0.124481	0.0870441	60	778	2071	0.00266972	1.5322	CSPG4,DDIT3,DDX3X,FGF2,FGFR1,FGFR2,GAPDH,GAS6,GDF10,GSK3A,HIP1,IGF2,CCN1,MIF,PTPN2,REL,RPL37,RPS3,RPS7,RPS12,RPS20,S100B,SOX9,TCF7L2,TFRC,THBS1,TSPAN6,TPBG,SRPX,RPL23,LITAF,TRAF4,BCLAF1,SPRY2,KLF2,RACK1,HEXIM1,NFAT5,KLHDC10,SIK3,DAAM2,BAMBI,FOXP1,SNX5,PDCD4,LMCD1,PLCE1,DACT1,CDKN2AIP,SLC44A2,PLEKHA4,TRPV4,GOLPH3,EIF2A,ZCCHC3,DIXDC1,ASXL1,AGO3,H19,ENHO	1464,1649,1654,2247,2260,2263,2597,2621,2662,2931,3092,3481,3491,4282,5771,5966,6167,6188,6201,6206,6224,6285,6662,6934,7037,7057,7105,7162,8406,9349,9516,9618,9774,10253,10365,10399,10614,10725,23008,23387,23500,25805,27086,27131,27250,29995,51196,51339,55602,57153,57664,59341,64083,83939,85364,85458,171023,192669,283120,375704	C1
GO:0050840	extracellular matrix binding	MF	0.0145228	0.00402775	7	36	61	0.00270651	4.28105	COL11A1,GPC1,CCN1,RPSA,THBS1,ADGRG6,SMOC1	1.30128e+29	C1
GO:0042221	response to chemical	BP	0.284232	0.230365	137	2059	6842	0.00274958	1.34993	ADCY2,AHCY,ATF4,BCL2,BNIP3,ZFP36L2,KLF5,TSPO,CCND3,CDO1,COL2A1,COL16A1,COMP,DDIT3,DDX3X,EEF1A1,EEF1B2,EGR1,EIF4A2,ENO1,SLC29A1,ETV1,FGF2,FGFR1,FGFR2,FOXC1,FOXC2,FOXO3,FMOD,FOS,FOSB,FUS,GAPDH,GAS6,GDF10,GNAQ,GNAS,GPC1,GSK3A,HNRNPA1,HNRNPU,DNAJA1,TNC,IGF2,CCN1,IMPDH2,IRF1,LRP6,LTBP1,LTBP2,LTC4S,LY6E,DNAJB9,MEF2C,MIF,ND1,ND5,MTR,NCAM1,RPL10A,NFKBIA,NPM1,NR4A2,TNFRSF11B,ENPP1,ENPP2,PTCH1,PTGS2,PTPN2,…	108,191,468,596,664,678,688,706,896,1036,1280,1307,1311,1649,1654,1915,1933,1958,1974,2023,2030,2115,2247,2260,2263,2296,2303,2309,2331,2353,2354,2521,2597,2621,2662,2776,2778,2817,2931,3178,3192,3301,3371,3481,3491,3615,3659,4040,4052,4053,4056,4061,4189,4208,4282,4535,4540,4548,4684,4736,4792,4869,4929,4982,5167,5168,5727,5743,5771,5966,6138,6152,6175,6188,6217,6285,6427,6430,6434,6566,6648,664…	C1
GO:0022605	mammalian oogenesis stage	BP	0.00622407	0.000671291	3	6	8	0.00275784	17.6277	PTX3,RPS6,ZNF830	5806619491603	C1
GO:0001652	granular component	CC	0.00622407	0.000671291	3	6	7	0.00275784	17.6277	FBL,NPM1,CDKN2AIP	2091486955602	C1
GO:0007517	muscle organ development	BP	0.0394191	0.0195793	19	175	374	0.00275972	2.18307	BCL2,KLF5,COL11A1,EGR1,ETV1,FGFR2,FOXC1,FOXC2,FOS,GPC1,IGF2,LY6E,MEF2C,S100B,SAP30,SGCE,MAFF,SOX8,FGFRL1	5.96688e+76	C1
GO:0010941	regulation of cell death	BP	0.141079	0.101477	68	907	2205	0.00281872	1.4911	ATF4,BCL2,BNIP3,TSPO,COL2A1,COMP,DDIT3,DDX3X,EGR1,ENO1,FGF2,FGFR1,FGFR2,FOXC1,FOXC2,FOXO3,FOS,FRZB,GAS6,GSK3A,HIP1,DNAJA1,CCN1,LRP6,MEF2C,MIF,NPM1,NR4A2,PPT1,PTGS2,PTPN2,REL,RPS3,RPS3A,RPS6,RPS7,S100B,SOD2,SOX9,TCF7L2,TFRC,THBS1,TPT1,SRPX,CBX4,TNFRSF10D,SOCS3,TRAF4,BCLAF1,TOPORS,SPRY2,RACK1,IVNS1ABP,YME1L1,ARL6IP1,FOXP1,PDCD4,NOP53,SOX8,CHST11,STK26,GOLPH3,HHIP,NAA15,ZC3H8,ZNF830,DIPK2A,H19	468,596,664,706,1280,1311,1649,1654,1958,2023,2247,2260,2263,2296,2303,2309,2353,2487,2621,2931,3092,3301,3491,4040,4208,4282,4869,4929,5538,5743,5771,5966,6188,6189,6194,6201,6285,6648,6662,6934,7037,7057,7178,8406,8535,8793,9021,9618,9774,10210,10253,10399,10625,10730,23204,27086,27250,29997,30812,50515,51765,64083,64399,80155,84524,91603,205428,283120	C1
GO:0072175	epithelial tube formation	BP	0.0248963	0.00995749	12	89	139	0.00282546	2.77784	FGF2,FGFR2,PTCH1,BRD2,RPS7,SDC4,SOX9,LMO4,SPINT2,SOX8,PHACTR4,CTHRC1	2.24723e+52	C1
GO:0097306	cellular response to alcohol	BP	0.0165975	0.00514656	8	46	95	0.00287224	3.73762	ADCY2,FOXO3,TNC,LRP6,PTCH1,SOD2,KLF2,GOLPH3	1.08231e+32	C1
GO:0000103	sulfate assimilation	BP	0.00414938	0.000223764	2	2	5	0.00290242	Inf	PAPSS2,PAPSS1	90609061	C1
GO:0006864	pyrimidine nucleotide transport	BP	0.00414938	0.000223764	2	2	6	0.00290242	Inf	SLC25A36,SLC25A33	5518684275	C1
GO:0035879	plasma membrane lactate transport	BP	0.00414938	0.000223764	2	2	4	0.00290242	Inf	SLC16A1,SLC16A3	65669123	C1
GO:0046668	regulation of retinal cell programmed cell death	BP	0.00414938	0.000223764	2	2	3	0.00290242	Inf	BCL2,FGF2	5962247	C1
GO:0060018	astrocyte fate commitment	BP	0.00414938	0.000223764	2	2	4	0.00290242	Inf	SOX9,SOX8	666230812	C1
GO:0060729	intestinal epithelial structure maintenance	BP	0.00414938	0.000223764	2	2	7	0.00290242	Inf	SOX9,ZNF830	666291603	C1
GO:0060737	prostate gland morphogenetic growth	BP	0.00414938	0.000223764	2	2	4	0.00290242	Inf	FGFR2,SOX9	22636662	C1
GO:0072034	renal vesicle induction	BP	0.00414938	0.000223764	2	2	3	0.00290242	Inf	SOX9,SOX8	666230812	C1
GO:0072174	metanephric tubule formation	BP	0.00414938	0.000223764	2	2	6	0.00290242	Inf	SOX9,SOX8	666230812	C1
GO:0072289	metanephric nephron tubule formation	BP	0.00414938	0.000223764	2	2	4	0.00290242	Inf	SOX9,SOX8	666230812	C1
GO:0090360	platelet-derived growth factor production	BP	0.00414938	0.000223764	2	2	3	0.00290242	Inf	PTGS2,NDRG2	574357447	C1
GO:0090361	regulation of platelet-derived growth factor production	BP	0.00414938	0.000223764	2	2	3	0.00290242	Inf	PTGS2,NDRG2	574357447	C1
GO:1902257	negative regulation of apoptotic process involved in outflow tract morphogenesis	BP	0.00414938	0.000223764	2	2	2	0.00290242	Inf	FOXC1,FOXC2	22962303	C1
GO:1904863	regulation of beta-catenin-TCF complex assembly	BP	0.00414938	0.000223764	2	2	2	0.00290242	Inf	SOX9,DACT1	666251339	C1
GO:1904864	negative regulation of beta-catenin-TCF complex assembly	BP	0.00414938	0.000223764	2	2	2	0.00290242	Inf	SOX9,DACT1	666251339	C1
GO:1990519	pyrimidine nucleotide import into mitochondrion	BP	0.00414938	0.000223764	2	2	4	0.00290242	Inf	SLC25A36,SLC25A33	5518684275	C1
GO:0005592	collagen type XI trimer	CC	0.00414938	0.000223764	2	2	4	0.00290242	Inf	COL11A1,COL11A2	13011302	C1
GO:0030934	anchoring collagen complex	CC	0.00414938	0.000223764	2	2	3	0.00290242	Inf	COL12A1,COL14A1	13037373	C1
GO:1990617	CHOP-ATF4 complex	CC	0.00414938	0.000223764	2	2	6	0.00290242	Inf	ATF4,DDIT3	4681649	C1
GO:0004020	adenylylsulfate kinase activity	MF	0.00414938	0.000223764	2	2	5	0.00290242	Inf	PAPSS2,PAPSS1	90609061	C1
GO:0004779	sulfate adenylyltransferase activity	MF	0.00414938	0.000223764	2	2	5	0.00290242	Inf	PAPSS2,PAPSS1	90609061	C1
GO:0004781	sulfate adenylyltransferase (ATP) activity	MF	0.00414938	0.000223764	2	2	5	0.00290242	Inf	PAPSS2,PAPSS1	90609061	C1
GO:0015218	pyrimidine nucleotide transmembrane transporter activity	MF	0.00414938	0.000223764	2	2	4	0.00290242	Inf	SLC25A36,SLC25A33	5518684275	C1
GO:0050436	microfibril binding	MF	0.00414938	0.000223764	2	2	5	0.00290242	Inf	LTBP1,LTBP2	40524053	C1
GO:0090722	receptor-receptor interaction	MF	0.00414938	0.000223764	2	2	4	0.00290242	Inf	FGF2,FGFR1	22472260	C1
GO:0097108	hedgehog family protein binding	MF	0.00414938	0.000223764	2	2	6	0.00290242	Inf	PTCH1,HHIP	572764399	C1
GO:0010042	response to manganese ion	BP	0.00829875	0.00134258	4	12	21	0.00292212	8.83225	TSPO,PTGS2,SOD2,FIBIN	7.06574e+16	C1
GO:1900153	positive regulation of nuclear-transcribed mRNA catabolic process, deadenylation-dependent decay	BP	0.00829875	0.00134258	4	12	16	0.00292212	8.83225	ZFP36L2,TOB1,PABPC1,CNOT7	6.78101e+17	C1
GO:0051348	negative regulation of transferase activity	BP	0.0373444	0.0182367	18	163	327	0.0029351	2.22313	COX11,EIF4A2,GNAQ,GSK3A,HNRNPU,DNAJA1,LRP6,NPM1,PTPN2,RPL5,RPL37,RPS7,RPS20,RPL23,SPRY2,RACK1,HEXIM1,PDCD4	1.3532e+75	C1
GO:0050794	regulation of cellular process	BP	0.639004	0.578205	308	5168	23830	0.00299068	1.3097	ADCY2,APBB2,ATF4,ATP1B1,BCL2,BNIP3,ZFP36L2,KLF5,TSPO,CAMLG,CAPN6,CCND3,CD59,CDK6,CEBPD,COL2A1,COL15A1,COL16A1,COMP,COX11,CPE,CSPG4,DBI,DCX,DDIT3,DDX3X,DUSP2,EEF1A1,EGR1,EIF4A2,ENO1,SLC29A1,ERF,ETV1,FGF2,FGFR1,FGFR2,FOXC1,FOXC2,FOXO3,FMOD,FOS,FOSB,FRZB,FUS,GAPDH,GAS6,GDF10,GMDS,GNAQ,GNAS,GOLGB1,GPC1,GSK3A,MSH6,HIP1,HNRNPA1,HNRNPA2B1,HNRNPU,DNAJA1,TNC,ID2,ID4,IGF2,CCN1,EIF3E,IRF1,KRT17,LRP6,LTBP1,L…	108,323,468,481,596,664,678,688,706,819,827,896,966,1021,1052,1280,1306,1307,1311,1353,1363,1464,1622,1641,1649,1654,1844,1915,1958,1974,2023,2030,2077,2115,2247,2260,2263,2296,2303,2309,2331,2353,2354,2487,2521,2597,2621,2662,2762,2776,2778,2804,2817,2931,2956,3092,3178,3181,3192,3301,3371,3398,3400,3481,3491,3646,3659,3872,4040,4052,4053,4061,4188,4189,4208,4240,4282,4673,4684,4792,4869,4883,49…	C1
GO:0034248	regulation of cellular amide metabolic process	BP	0.0643154	0.0382636	31	342	722	0.00304225	1.79998	ATF4,ZFP36L2,DDX3X,EIF4A2,FOXO3,GAPDH,GSK3A,CCN1,EIF3E,KRT17,NPM1,RPL5,RPL22,RPL38,RPS3,RPS4X,RPS14,THBS1,EIF3D,NOLC1,TOB1,RACK1,DIS3,SAMD4A,RPL13A,PPP1R15A,PABPC1,CNOT7,SECISBP2,EIF2A,AGO3	4.68678e+133	C1
GO:0060538	skeletal muscle organ development	BP	0.0248963	0.0100694	12	90	190	0.00310531	2.74191	BCL2,KLF5,EGR1,FOS,GPC1,IGF2,MEF2C,S100B,SAP30,MAFF,SOX8,FGFRL1	5.96688e+48	C1
GO:0001654	eye development	BP	0.0414938	0.0212576	20	190	412	0.00310768	2.10976	ATF4,BCL2,DCX,FAT1,FGF2,FOXC1,FOXC2,IMPDH2,RPL24,SMARCD3,SOX9,TOPORS,SPRY2,OBSL1,SOX8,SDK2,SMOC1,PHACTR4,LPCAT1,C12orf57	4.68596e+87	C1
GO:0150063	visual system development	BP	0.0414938	0.0212576	20	190	416	0.00310768	2.10976	ATF4,BCL2,DCX,FAT1,FGF2,FOXC1,FOXC2,IMPDH2,RPL24,SMARCD3,SOX9,TOPORS,SPRY2,OBSL1,SOX8,SDK2,SMOC1,PHACTR4,LPCAT1,C12orf57	4.68596e+87	C1
GO:0030855	epithelial cell differentiation	BP	0.0580913	0.0335646	28	300	745	0.00315201	1.85558	ATF4,KLF5,CDK6,CNN3,COL15A1,FAT1,FGF2,FGFR2,FOXC1,FOXC2,FRZB,GSK3A,ID2,KRT17,MEF2C,PTCH1,ARID4A,SOX9,SPRY2,KLF2,SPINT2,CNMD,MAFF,SOX8,RAP2C,CEP63,ASXL1,RILPL2	4.68688e+121	C1
GO:0072331	signal transduction by p53 class mediator	BP	0.0290456	0.0127545	14	114	196	0.00318048	2.49926	BCL2,FOXO3,MIF,NPM1,RPL5,RPL37,RPS7,RPS20,RPL23,NUAK1,TOPORS,HEXIM1,NOP53,PERP	5.96231e+58	C1
GO:0042471	ear morphogenesis	BP	0.0186722	0.00637727	9	57	120	0.00318197	3.33219	COL2A1,COL11A1,FGFR2,FRZB,RPL38,SOX9,SPRY2,SOBP,CTHRC1	1.28013e+39	C1
GO:0004857	enzyme inhibitor activity	MF	0.0145228	0.00413963	7	37	89	0.00318619	4.13799	GCHFR,RPL5,RPL37,RPS7,RPS20,RPL23,FRY	2.64461e+28	C1
GO:0010517	regulation of phospholipase activity	BP	0.0124481	0.00313269	6	28	72	0.00325055	4.83059	FGF2,FGFR1,FGFR2,GNAQ,CCN1,PPT1	2.24723e+23	C1
GO:0036002	pre-mRNA binding	MF	0.0124481	0.00313269	6	28	64	0.00325055	4.83059	HNRNPA1,HNRNPU,SRSF2,TRA2B,SOX9,RBM22	3.17832e+24	C1
GO:0048880	sensory system development	BP	0.0414938	0.0213694	20	191	422	0.00330227	2.09709	ATF4,BCL2,DCX,FAT1,FGF2,FOXC1,FOXC2,IMPDH2,RPL24,SMARCD3,SOX9,TOPORS,SPRY2,OBSL1,SOX8,SDK2,SMOC1,PHACTR4,LPCAT1,C12orf57	4.68596e+87	C1
GO:0003382	epithelial cell morphogenesis	BP	0.0103734	0.00223764	5	20	37	0.00352487	5.89614	COL15A1,FAT1,SPINT2,CNMD,RILPL2	1.30622e+23	C1
GO:0030279	negative regulation of ossification	BP	0.0103734	0.00223764	5	20	42	0.00352487	5.89614	BCL2,MEF2C,ENPP1,SOX9,RFLNA	5.96421e+20	C1
GO:0035988	chondrocyte proliferation	BP	0.0103734	0.00223764	5	20	24	0.00352487	5.89614	COMP,GOLGB1,MMP16,DDR2,SOX9	1.31128e+19	C1
GO:1901798	positive regulation of signal transduction by p53 class mediator	BP	0.0103734	0.00223764	5	20	26	0.00352487	5.89614	RPL37,RPS7,RPS20,RPL23,HEXIM1	6.16762e+20	C1
GO:0043010	camera-type eye development	BP	0.0373444	0.0185724	18	166	345	0.00357614	2.17737	ATF4,DCX,FAT1,FGF2,FOXC1,FOXC2,IMPDH2,RPL24,SMARCD3,SOX9,TOPORS,SPRY2,OBSL1,SOX8,SDK2,PHACTR4,LPCAT1,C12orf57	4.68164e+79	C1
GO:0007167	enzyme linked receptor protein signaling pathway	BP	0.093361	0.0620944	45	555	1498	0.00365805	1.60428	CCND3,COMP,CSPG4,EGR1,FGF2,FGFR1,FGFR2,FOXC1,FOXC2,FMOD,FOS,GAS6,GDF10,GPC1,GSK3A,HIP1,IGF2,CCN1,LTBP1,LTBP2,DDR2,ENPP1,PTPN2,SOX9,THBS1,ZFAND5,SOCS3,CEP57,TOB1,SPRY2,CNMD,PEG10,TNS2,BAMBI,SIPA1L1,SNX5,PDCD4,CHST11,PLCE1,CRIM1,FGFRL1,HHIP,VASN,UCMA,SHISA2	###############################################################################################################################################################################################################################################################	C1
GO:0031214	biomineral tissue development	BP	0.0248963	0.0102931	12	92	207	0.00373235	2.67252	ATF4,COMP,FGFR2,GAS6,CCN1,MEF2C,DDR2,ENPP1,PTGS2,PTHLH,SOX9,RFLNA	4.68131e+48	C1
GO:0009612	response to mechanical stimulus	BP	0.0290456	0.0129783	14	116	233	0.00373345	2.44969	BNIP3,COL11A1,ETV1,FOS,FOSB,TNC,IRF1,NFKBIA,PTCH1,PTGS2,SOX9,THBS1,SLC38A2,TRPV4	6.6413e+56	C1
GO:0097193	intrinsic apoptotic signaling pathway	BP	0.0435685	0.0231595	21	207	372	0.00384967	2.02519	ATF4,BCL2,BNIP3,DDIT3,DDX3X,ENO1,MSH6,DNAJA1,MIF,PTGS2,PTPN2,RPS3,RPS7,SOD2,TPT1,BCLAF1,TOPORS,RACK1,IVNS1ABP,PPP1R15A,PERP	4.68597e+85	C1
GO:0003229	ventricular cardiac muscle tissue development	BP	0.0124481	0.00324457	6	29	57	0.00391544	4.62011	COL11A1,FGFR2,FOXC1,FOXC2,ID2,LY6E	1.30123e+23	C1
GO:0120163	negative regulation of cold-induced thermogenesis	BP	0.0124481	0.00324457	6	29	47	0.00391544	4.62011	ATF4,DDIT3,FOXC2,NPR3,TLE3,ACOT13	4.68165e+23	C1
GO:0050789	regulation of biological process	BP	0.659751	0.601477	318	5376	26364	0.00391914	1.30261	ADCY2,APBB2,ATF4,ATP1B1,BCL2,BNIP3,ZFP36L2,KLF5,TSPO,CAMLG,CAPN6,CCND3,CD59,CDK6,CEBPD,COL2A1,COL15A1,COL16A1,COMP,COX11,CPE,CSPG4,DBI,DCX,DDIT3,DDX3X,DUSP2,EEF1A1,EGR1,EIF4A2,ENO1,SLC29A1,ERF,ETV1,FGF2,FGFR1,FGFR2,FOXC1,FOXC2,FOXO3,FMOD,FOS,FOSB,FRZB,FUS,GAPDH,GAS6,GCHFR,GDF10,GLS,GMDS,GNAQ,GNAS,GOLGB1,GPC1,GSK3A,MSH6,HIP1,HNRNPA1,HNRNPA2B1,HNRNPU,DNAJA1,TNC,ID2,ID4,IGF2,CCN1,EIF3E,IRF1,KRT17,LR…	108,323,468,481,596,664,678,688,706,819,827,896,966,1021,1052,1280,1306,1307,1311,1353,1363,1464,1622,1641,1649,1654,1844,1915,1958,1974,2023,2030,2077,2115,2247,2260,2263,2296,2303,2309,2331,2353,2354,2487,2521,2597,2621,2644,2662,2744,2762,2776,2778,2804,2817,2931,2956,3092,3178,3181,3192,3301,3371,3398,3400,3481,3491,3646,3659,3872,4040,4052,4053,4061,4188,4189,4208,4232,4240,4282,4673,4684,47…	C1
GO:0043549	regulation of kinase activity	BP	0.0726141	0.0455359	35	407	976	0.0040136	1.70142	CCND3,COX11,DDX3X,EEF1A1,EGR1,FGF2,FGFR1,FGFR2,GAS6,GNAQ,HNRNPU,DNAJA1,IGF2,CCN1,LRP6,NPM1,DDR2,PTPN2,RPLP1,RPS3,SDC4,THBS1,LMO4,CCNK,SOCS3,TRAF4,SPRY2,RACK1,HEXIM1,PDCD4,PLCE1,CCNL1,RAP2C,TSPYL2,DIPK2A	8.96135e+148	C1
GO:0001502	cartilage condensation	BP	0.00829875	0.00145446	4	13	21	0.00404284	7.85112	COL2A1,COL11A1,SOX5,SOX9	1280130166606660	C1
GO:0098743	cell aggregation	BP	0.00829875	0.00145446	4	13	25	0.00404284	7.85112	COL2A1,COL11A1,SOX5,SOX9	1280130166606660	C1
GO:0060349	bone morphogenesis	BP	0.0207469	0.00783173	10	70	99	0.00406901	2.96409	COL2A1,COMP,FGFR2,FOXC1,MEF2C,MMP16,SOX9,DHRS3,TRPV4,COL27A1	1.28013e+41	C1
GO:0048562	embryonic organ morphogenesis	BP	0.033195	0.0159991	16	143	310	0.00430952	2.25156	COL2A1,COL11A1,FGFR2,FOXC2,FRZB,ID2,MDFI,MEF2C,MMP16,RPL38,SOX9,SPRY2,CHST11,SOBP,PHACTR4,CTHRC1	1.28013e+69	C1
GO:0006334	nucleosome assembly	BP	0.0145228	0.00436339	7	39	186	0.00433742	3.87881	NAP1L1,NPM1,BRD2,SOX9,TSPYL2,SPTY2D1,UBN2	4.67349e+32	C1
GO:0048592	eye morphogenesis	BP	0.0228216	0.00917431	11	82	163	0.00434296	2.75765	ATF4,BCL2,FAT1,FGF2,SOX9,TOPORS,OBSL1,SOX8,SDK2,PHACTR4,C12orf57	4.68596e+48	C1
GO:0034250	positive regulation of cellular amide metabolic process	BP	0.0290456	0.0132021	14	118	190	0.00436236	2.40194	DDX3X,GSK3A,CCN1,EIF3E,KRT17,NPM1,RPL5,RPS4X,THBS1,EIF3D,TOB1,SAMD4A,PPP1R15A,PABPC1	1.65429e+59	C1
GO:0003416	endochondral bone growth	BP	0.0103734	0.00234952	5	21	26	0.00442464	5.52711	COMP,FGFR2,DDR2,SOX9,COL27A1	1.31123e+20	C1
GO:0098868	bone growth	BP	0.0103734	0.00234952	5	21	29	0.00442464	5.52711	COMP,FGFR2,DDR2,SOX9,COL27A1	1.31123e+20	C1
GO:0007568	aging	BP	0.0414938	0.0219288	20	196	361	0.00443455	2.03638	BCL2,TSPO,CDK6,COMP,FGF2,FOXO3,FOS,GSK3A,MSH6,ID2,MIF,NPM1,PRELP,PTGS2,SOD2,LITAF,NUAK1,NAMPT,PDCD4,ECRG4	5.96706e+80	C1
GO:0140694	non-membrane-bounded organelle assembly	BP	0.0477178	0.026516	23	237	463	0.00444744	1.92973	CENPC,DDX3X,HNRNPU,RPSA,NPM1,RPL5,RPL23A,RPL24,RPL38,RPLP0,RPS3,RPS5,RPS14,RPS23,TNNT3,OBSL1,CNOT7,NOP53,CHMP1B,KIF9,CEP63,EIF2A,MZT1	1.06017e+100	C1
GO:0001657	ureteric bud development	BP	0.0186722	0.00671291	9	60	102	0.00453304	3.13512	BCL2,FGF2,FGFR2,FOXC1,FOXC2,PTCH1,SDC4,SOX9,SOX8	5.96225e+35	C1
GO:0060670	branching involved in labyrinthine layer morphogenesis	BP	0.00622407	0.000783173	3	7	13	0.00463376	13.2229	FGFR2,SOCS3,SPINT2	2263902110653	C1
GO:0071599	otic vesicle development	BP	0.00622407	0.000783173	3	7	15	0.00463376	13.2229	COL2A1,FGFR2,SOX9	128022636662	C1
GO:0098890	extrinsic component of postsynaptic membrane	CC	0.00622407	0.000783173	3	7	8	0.00463376	13.2229	HIP1,AKAP9,FARP1	30921014210160	C1
GO:0007519	skeletal muscle tissue development	BP	0.0228216	0.00928619	11	83	178	0.00477053	2.71912	BCL2,KLF5,EGR1,FOS,GPC1,IGF2,MEF2C,S100B,SAP30,MAFF,SOX8	5.96688e+43	C1
GO:0072006	nephron development	BP	0.0228216	0.00928619	11	83	170	0.00477053	2.71912	BCL2,EGR1,FGF2,FOXC1,FOXC2,MEF2C,PTCH1,SOX9,SOX8,PLCE1,ASXL1	5.96196e+46	C1
GO:0014031	mesenchymal cell development	BP	0.0165975	0.00559409	8	50	96	0.00489496	3.38034	BCL2,FOXC1,FOXC2,SOX9,NOLC1,SOX8,SEMA4A,PHACTR4	5.9623e+33	C1
GO:0048864	stem cell development	BP	0.0165975	0.00559409	8	50	95	0.00489496	3.38034	FGF2,FOXC1,FOXC2,SOX9,NOLC1,SOX8,SEMA4A,PHACTR4	2.24723e+34	C1
GO:0003013	circulatory system process	BP	0.0477178	0.0267398	23	239	845	0.0049285	1.91142	ATP1B1,COMP,SLC29A1,FOXC1,FOXC2,GAS6,GSK3A,ID2,NPR3,PTGS2,S100A1,SLC2A3,SLC5A3,SLC16A1,SOD2,SOD3,TFRC,NAMPT,AKAP9,KLF2,SNX5,SLC38A2,TRPV4	4.81131e+96	C1
GO:0019220	regulation of phosphate metabolic process	BP	0.118257	0.0841352	57	752	1917	0.00494204	1.49759	BCL2,CCND3,COX11,CSPG4,DDX3X,EEF1A1,EGR1,ENO1,FGF2,FGFR1,FGFR2,GAS6,GDF10,GNAQ,GSK3A,HNRNPU,DNAJA1,IGF2,CCN1,LRP6,MEF2C,MIF,NPM1,DDR2,ENPP1,ENPP2,PTGS2,PTPN2,RPLP1,RPS3,SDC4,SOX9,TFRC,THBS1,LMO4,CCNK,SOCS3,TRAF4,NUAK1,AKAP9,SPRY2,RACK1,HEXIM1,LIMCH1,PPP1R15A,PDCD4,SRPX2,CNOT7,NOP53,PLCE1,CCNL1,RAP2C,TSPYL2,LPCAT1,CNKSR3,DIPK2A,H19	596,896,1353,1464,1654,1915,1958,2023,2247,2260,2263,2621,2662,2776,2931,3192,3301,3481,3491,4040,4208,4282,4869,4921,5167,5168,5743,5771,6176,6188,6385,6662,7037,7057,8543,8812,9021,9618,9891,10142,10253,10399,10614,22998,23645,27250,27286,29883,29997,51196,57018,57826,64061,79888,154043,205428,283120	C1
GO:0051174	regulation of phosphorus metabolic process	BP	0.118257	0.0841352	57	752	1918	0.00494204	1.49759	BCL2,CCND3,COX11,CSPG4,DDX3X,EEF1A1,EGR1,ENO1,FGF2,FGFR1,FGFR2,GAS6,GDF10,GNAQ,GSK3A,HNRNPU,DNAJA1,IGF2,CCN1,LRP6,MEF2C,MIF,NPM1,DDR2,ENPP1,ENPP2,PTGS2,PTPN2,RPLP1,RPS3,SDC4,SOX9,TFRC,THBS1,LMO4,CCNK,SOCS3,TRAF4,NUAK1,AKAP9,SPRY2,RACK1,HEXIM1,LIMCH1,PPP1R15A,PDCD4,SRPX2,CNOT7,NOP53,PLCE1,CCNL1,RAP2C,TSPYL2,LPCAT1,CNKSR3,DIPK2A,H19	596,896,1353,1464,1654,1915,1958,2023,2247,2260,2263,2621,2662,2776,2931,3192,3301,3481,3491,4040,4208,4282,4869,4921,5167,5168,5743,5771,6176,6188,6385,6662,7037,7057,8543,8812,9021,9618,9891,10142,10253,10399,10614,22998,23645,27250,27286,29883,29997,51196,57018,57826,64061,79888,154043,205428,283120	C1
GO:0051384	response to glucocorticoid	BP	0.0207469	0.00805549	10	72	151	0.00499709	2.86782	BCL2,ZFP36L2,CDO1,FOXO3,FOS,FOSB,HNRNPU,PTGS2,S100B,FIBIN	5.96678e+39	C1
GO:0051438	regulation of ubiquitin-protein transferase activity	BP	0.0145228	0.00447527	7	40	58	0.00501901	3.76019	RPL5,RPL37,RPS2,RPS7,RPS20,RPL23,TOPORS	6.12562e+28	C1
GO:0072163	mesonephric epithelium development	BP	0.0186722	0.00682479	9	61	103	0.00507081	3.07448	BCL2,FGF2,FGFR2,FOXC1,FOXC2,PTCH1,SDC4,SOX9,SOX8	5.96225e+35	C1
GO:0072164	mesonephric tubule development	BP	0.0186722	0.00682479	9	61	103	0.00507081	3.07448	BCL2,FGF2,FGFR2,FOXC1,FOXC2,PTCH1,SDC4,SOX9,SOX8	5.96225e+35	C1
GO:1901699	cellular response to nitrogen compound	BP	0.06639	0.0412844	32	369	863	0.00514549	1.71308	ATF4,KLF5,CCND3,COL16A1,EGR1,FOXC2,FOXO3,GNAQ,GNAS,GSK3A,IGF2,LY6E,MEF2C,MTR,NPM1,NR4A2,ENPP1,PTGS2,PTPN2,SRSF5,SOX9,SOCS3,RPL23,NAMPT,AKAP9,KLF2,TNS2,SNX5,GOLPH3,SLC25A33,ZCCHC3,UBR1	4.68689e+134	C1
GO:0060429	epithelium development	BP	0.0954357	0.0650034	46	581	1388	0.00517559	1.56196	ATF4,BCL2,KLF5,CDK6,CNN3,COL2A1,COL15A1,FAT1,FGF2,FGFR2,FOXC1,FOXC2,FRZB,GSK3A,TNC,ID2,CCN1,KRT17,LRP6,MEF2C,PTCH1,ARID4A,RBBP6,BRD2,RPS7,SDC4,SOX9,LMO4,SOCS3,GPC6,SPRY2,KLF2,SPINT2,CNMD,MAFF,FOXP1,SOX8,DACT1,PLEKHA4,RAP2C,HHIP,PHACTR4,CEP63,CTHRC1,ASXL1,RILPL2	###############################################################################################################################################################################################################################################################	C1
GO:0060713	labyrinthine layer morphogenesis	BP	0.00829875	0.00156635	4	14	22	0.00542173	7.06311	FGFR2,CCN1,SOCS3,SPINT2	2.26335e+16	C1
GO:0101023	vascular endothelial cell proliferation	BP	0.00829875	0.00156635	4	14	50	0.00542173	7.06311	FGF2,FGFR1,IGF2,MEF2C	2247226034814200	C1
GO:1905562	regulation of vascular endothelial cell proliferation	BP	0.00829875	0.00156635	4	14	50	0.00542173	7.06311	FGF2,FGFR1,IGF2,MEF2C	2247226034814200	C1
GO:0010518	positive regulation of phospholipase activity	BP	0.0103734	0.0024614	5	22	59	0.00547665	5.20117	FGF2,FGFR1,FGFR2,GNAQ,CCN1	2.24723e+19	C1
GO:0046627	negative regulation of insulin receptor signaling pathway	BP	0.0103734	0.0024614	5	22	39	0.00547665	5.20117	GSK3A,ENPP1,PTPN2,SOCS3,TNS2	2.93152e+20	C1
GO:0019538	protein metabolic process	BP	0.40249	0.347393	194	3105	9568	0.00553174	1.28305	ACAN,ATF4,BCL2,BNIP3,ZFP36L2,TSPO,CAMLG,CCND3,CDK6,COL2A1,COL11A1,COMP,CPE,CSPG4,DBI,DDIT3,DDX3X,EEF1A1,EEF1B2,EGR1,EIF4A2,ENO1,FBL,EXTL2,FGF2,FGFR1,FGFR2,FOXO3,GAPDH,GAS6,GCSH,GDF10,GNAQ,GPC1,GSK3A,HIP1,DNAJA1,IGF2,CCN1,EIF3E,KRT17,RPSA,LRP6,LTA4H,DNAJB9,MIF,MMP16,RPL10A,NFKBIA,NKTR,NPM1,DDR2,P4HA1,ENPP1,ENPP2,PPP2R5E,PPT1,PTCH1,PTGS2,PTPN2,PTX3,ARID4A,RBBP6,RLF,BRD2,RPL4,RPL5,RPL7,RPL9,RPL13,RP…	176,468,596,664,678,706,819,896,1021,1280,1301,1311,1363,1464,1622,1649,1654,1915,1933,1958,1974,2023,2091,2135,2247,2260,2263,2309,2597,2621,2653,2662,2776,2817,2931,3092,3301,3481,3491,3646,3872,3921,4040,4048,4189,4282,4325,4736,4792,4820,4869,4921,5033,5167,5168,5529,5538,5727,5743,5771,5806,5926,5930,6018,6046,6124,6125,6129,6133,6137,6138,6139,6144,6146,6147,6152,6157,6160,6164,6167,6168,61…	C1
GO:0010468	regulation of gene expression	BP	0.33195	0.279705	160	2500	9163	0.00553452	1.2987	APBB2,ATF4,ATP1B1,BCL2,ZFP36L2,KLF5,TSPO,CCND3,CDK6,CEBPD,COL2A1,COMP,DDIT3,DDX3X,EGR1,EIF4A2,ENO1,ERF,ETV1,FGF2,FGFR2,FOXC1,FOXC2,FOXO3,FOS,FOSB,FUS,GAPDH,GAS6,GOLGB1,GSK3A,HNRNPA1,HNRNPA2B1,HNRNPU,TNC,ID2,ID4,IGF2,CCN1,EIF3E,IRF1,KRT17,LRP6,LTBP1,MDFI,DNAJB9,MEF2C,MIF,NFKBIA,NPM1,DDR2,NR4A2,ENPP1,PEG3,PLAGL1,PTCH1,PTGS2,PTHLH,PTPN2,ARID4A,REL,RLF,BRD2,RPL5,RPL22,RPL38,RPS3,RPS4X,RPS7,RPS14,RPS2…	323,468,481,596,678,688,706,896,1021,1052,1280,1311,1649,1654,1958,1974,2023,2077,2115,2247,2263,2296,2303,2309,2353,2354,2521,2597,2621,2804,2931,3178,3181,3192,3371,3398,3400,3481,3491,3646,3659,3872,4040,4052,4188,4189,4208,4282,4792,4869,4921,4929,5167,5178,5325,5727,5743,5744,5771,5926,5966,6018,6046,6125,6146,6169,6188,6191,6201,6208,6231,6271,6427,6430,6434,6604,6648,6660,6662,6934,7037,70…	C1
GO:0044093	positive regulation of molecular function	BP	0.122407	0.0881629	59	788	2007	0.00553893	1.47833	ATP1B1,BCL2,CCND3,DBI,DDIT3,DDX3X,EGR1,FGF2,FGFR1,FGFR2,FOXC1,GAS6,GNAQ,GSK3A,MSH6,HIP1,HNRNPA2B1,HNRNPU,IGF2,CCN1,EIF3E,LRP6,MEF2C,NPM1,NPR3,DDR2,NR4A2,RPLP1,RPS2,RPS3,S100A1,SDC4,SLC5A3,TCF7L2,TFRC,THBS1,TNNT3,LMO4,EIF3D,CCNK,TRAF4,IQSEC1,AKAP9,TOPORS,SPRY2,RACK1,POLG2,SRGAP2,PPP1R15A,BAMBI,SIPA1L1,GPSM1,TIAM2,DACT1,CYTL1,PERP,PHACTR4,CTHRC1,DIPK2A	481,596,896,1622,1649,1654,1958,2247,2260,2263,2296,2621,2776,2931,2956,3092,3181,3192,3481,3491,3646,4040,4208,4869,4883,4921,4929,6176,6187,6188,6271,6385,6526,6934,7037,7057,7140,8543,8664,8812,9618,9922,10142,10210,10253,10399,11232,23380,23645,25805,26037,26086,26230,51339,54360,64065,65979,115908,205428	C1
GO:0035150	regulation of tube size	BP	0.0165975	0.00570597	8	51	166	0.00553907	3.30136	COMP,FOXC1,FOXC2,NPR3,PTGS2,SOD2,SOD3,KLF2	1.31123e+32	C1
GO:0035296	regulation of tube diameter	BP	0.0165975	0.00570597	8	51	165	0.00553907	3.30136	COMP,FOXC1,FOXC2,NPR3,PTGS2,SOD2,SOD3,KLF2	1.31123e+32	C1
GO:0055017	cardiac muscle tissue growth	BP	0.0165975	0.00570597	8	51	102	0.00553907	3.30136	FGF2,FGFR2,FOXC1,FOXC2,GSK3A,MEF2C,PDLIM5,DIPK2A	2.24723e+34	C1
GO:0097746	blood vessel diameter maintenance	BP	0.0165975	0.00570597	8	51	165	0.00553907	3.30136	COMP,FOXC1,FOXC2,NPR3,PTGS2,SOD2,SOD3,KLF2	1.31123e+32	C1
GO:0090288	negative regulation of cellular response to growth factor stimulus	BP	0.0186722	0.00693667	9	62	148	0.00565678	3.01613	FGF2,GPC1,THBS1,TOB1,SPRY2,CNMD,BAMBI,CRIM1,SHISA2	2.24728e+42	C1
GO:0045444	fat cell differentiation	BP	0.033195	0.0165585	16	148	245	0.00601747	2.1649	BNIP3,ZFP36L2,KLF5,DDIT3,FRZB,HNRNPU,ID2,NR4A2,ENPP1,PTGS2,TCF7L2,WIF1,SOX8,TRPV4,ASXL1,C1QL4	6.64679e+67	C1
GO:0002009	morphogenesis of an epithelium	BP	0.0560166	0.0335646	27	300	596	0.00604805	1.77855	BCL2,FAT1,FGF2,FGFR2,FOXC2,FRZB,TNC,CCN1,KRT17,MEF2C,PTCH1,BRD2,RPS7,SDC4,SOX9,LMO4,SOCS3,GPC6,SPRY2,SPINT2,FOXP1,SOX8,DACT1,PLEKHA4,HHIP,PHACTR4,CTHRC1	5.9622e+117	C1
GO:0060041	retina development in camera-type eye	BP	0.0207469	0.00827926	10	74	160	0.00608358	2.77757	DCX,IMPDH2,RPL24,SMARCD3,SOX9,TOPORS,OBSL1,SOX8,SDK2,LPCAT1	1.64136e+44	C1
GO:0035556	intracellular signal transduction	BP	0.201245	0.158648	97	1418	4023	0.00615672	1.36077	ADCY2,APBB2,ATF4,ATP1B1,BCL2,BNIP3,ZFP36L2,CSPG4,DCX,DDIT3,DDX3X,DUSP2,ENO1,FGF2,FGFR1,FGFR2,FOXO3,GAPDH,GAS6,GSK3A,MSH6,HIP1,DNAJA1,IGF2,CCN1,MEF2C,MIF,NFKBIA,NPM1,NPR3,PTGS2,PTPN2,REL,RPL5,RPL37,RPS3,RPS6,RPS7,RPS20,S100A1,S100B,SOD2,SOX9,TCF7L2,TFRC,THBS1,TSPAN6,TPBG,TPT1,SOCS3,ARHGEF1,RPL23,LITAF,TRAF4,BCLAF1,NUAK1,IQSEC1,TOPORS,SPRY2,RACK1,CDC42EP3,HEXIM1,IVNS1ABP,NFAT5,KLHDC10,TNS2,SRGAP2,S…	108,323,468,481,596,664,678,1464,1641,1649,1654,1844,2023,2247,2260,2263,2309,2597,2621,2931,2956,3092,3301,3481,3491,4208,4282,4792,4869,4883,5743,5771,5966,6125,6167,6188,6194,6201,6224,6271,6285,6648,6662,6934,7037,7057,7105,7162,7178,9021,9138,9349,9516,9618,9774,9891,9922,10210,10253,10399,10602,10614,10625,10725,23008,23371,23380,23387,23645,26037,26118,26230,27250,29995,29997,51196,51339,5…	C1
GO:0035148	tube formation	BP	0.0248963	0.0109644	12	98	156	0.00624505	2.48452	FGF2,FGFR2,PTCH1,BRD2,RPS7,SDC4,SOX9,LMO4,SPINT2,SOX8,PHACTR4,CTHRC1	2.24723e+52	C1
GO:1901222	regulation of NIK/NF-kappaB signaling	BP	0.0165975	0.00581786	8	52	127	0.00624584	3.22597	DDX3X,NFKBIA,RPS3,TSPAN6,LITAF,NFAT5,PDCD4,AGO3	1.65448e+35	C1
GO:0072073	kidney epithelium development	BP	0.0228216	0.00962184	11	86	153	0.00625634	2.60927	BCL2,FGF2,FGFR2,FOXC1,FOXC2,MEF2C,PTCH1,SDC4,SOX9,SOX8,ASXL1	5.96225e+45	C1
GO:0001823	mesonephros development	BP	0.0186722	0.00704856	9	63	110	0.0062937	2.95994	BCL2,FGF2,FGFR2,FOXC1,FOXC2,PTCH1,SDC4,SOX9,SOX8	5.96225e+35	C1
GO:0003407	neural retina development	BP	0.0124481	0.00358022	6	32	76	0.00651462	4.08592	SMARCD3,SOX9,TOPORS,OBSL1,SOX8,SDK2	6.60467e+27	C1
GO:0060485	mesenchyme development	BP	0.0373444	0.0196912	18	176	376	0.00660317	2.03716	BCL2,FGFR1,FGFR2,FOXC1,FOXC2,FRZB,LRP6,MEF2C,SOX9,TCF7L2,NOLC1,SPRY2,BAMBI,PDCD4,SOX8,SEMA4A,PHACTR4,VASN	5.96226e+78	C1
GO:0051145	smooth muscle cell differentiation	BP	0.0145228	0.00469904	7	42	87	0.00661979	3.54479	COMP,FGFR2,MEF2C,SMARCD3,SOD2,SOX9,PDCD4	1.31123e+28	C1
GO:0051963	regulation of synapse assembly	BP	0.0145228	0.00469904	7	42	127	0.00661979	3.54479	MEF2C,TPBG,GPC6,FARP1,PDLIM5,SRPX2,SEMA4A	4.20872e+32	C1
GO:0043394	proteoglycan binding	MF	0.0103734	0.00257328	5	23	39	0.00669366	4.91144	COL2A1,COMP,TNC,THBS1,FBLN7	1.28013e+21	C1
GO:0006364	rRNA processing	BP	0.0394191	0.0212576	19	190	292	0.00678433	1.98804	FBL,RPL10A,RPL5,RPL7,RPS6,RPS7,RPS8,RPS14,RPS16,RPS17,RPS25,RPL14,NOLC1,NSA2,NOP56,DIS3,NOB1,NOP53,NOP58	2.09147e+81	C1
GO:0098794	postsynapse	CC	0.0560166	0.0339002	27	303	811	0.00688928	1.75858	BNIP3,CNN3,SLC29A1,FUS,GSK3A,HIP1,MEF2C,ND2,RPL10A,PTCH1,RPL7,RPL38,RPLP0,RPS3,RPS14,RPS25,MPDZ,RPL14,SLC16A3,RPL23,IQSEC1,AKAP9,FARP1,PDLIM5,SRGAP2,SIPA1L1,PLEKHA5	6.64127e+112	C1
GO:0072009	nephron epithelium development	BP	0.0186722	0.00716044	9	64	125	0.00698438	2.90579	BCL2,FGF2,FOXC1,FOXC2,MEF2C,PTCH1,SOX9,SOX8,ASXL1	5.96225e+37	C1
GO:0060419	heart growth	BP	0.0165975	0.00592974	8	53	110	0.00701898	3.15393	FGF2,FGFR2,FOXC1,FOXC2,GSK3A,MEF2C,PDLIM5,DIPK2A	2.24723e+34	C1
GO:0072359	circulatory system development	BP	0.10166	0.0713806	49	638	1688	0.00704707	1.51139	KLF5,CALD1,COL2A1,COL11A1,COL15A1,COMP,CPE,CSPG4,DDIT3,EGR1,FGF2,FGFR2,FOXC1,FOXC2,GSK3A,HNRNPU,ID2,CCN1,LY6E,MEF2C,MFGE8,ENPP2,PTCH1,PTGS2,S100A1,SMARCD3,SOD2,SOX9,TCF7L2,THBS1,ZFAND5,LMO4,SOCS3,DHRS3,SPRY2,KLF2,PDLIM5,HEXIM1,CNMD,OBSL1,PDCD4,SRPX2,PLCE1,FGFRL1,ADGRG6,SEMA4A,NAA15,ASXL1,DIPK2A	688,800,1280,1301,1306,1311,1363,1464,1649,1958,2247,2263,2296,2303,2931,3192,3398,3491,4061,4208,4240,5168,5727,5743,6271,6604,6648,6662,6934,7057,7763,8543,9021,9249,10253,10365,10611,10614,11061,23363,27250,27286,51196,53834,57211,64218,80155,171023,205428	C1
GO:0030890	positive regulation of B cell proliferation	BP	0.00829875	0.00167823	4	15	46	0.00708269	6.42135	BCL2,MEF2C,MIF,TFRC	596420842827037	C1
GO:0060219	camera-type eye photoreceptor cell differentiation	BP	0.00829875	0.00167823	4	15	29	0.00708269	6.42135	SOX9,TOPORS,SOX8,SDK2	6.6621e+18	C1
GO:0060602	branch elongation of an epithelium	BP	0.00829875	0.00167823	4	15	20	0.00708269	6.42135	FGFR2,TNC,SOX9,SPRY2	2.26334e+16	C1
GO:1900151	regulation of nuclear-transcribed mRNA catabolic process, deadenylation-dependent decay	BP	0.00829875	0.00167823	4	15	19	0.00708269	6.42135	ZFP36L2,TOB1,PABPC1,CNOT7	6.78101e+17	C1
GO:0006349	regulation of gene expression by genetic imprinting	BP	0.00622407	0.000895055	3	8	18	0.00711919	10.5785	GSK3A,IGF2,ARID4A	293134815926	C1
GO:0014029	neural crest formation	BP	0.00622407	0.000895055	3	8	13	0.00711919	10.5785	LRP6,SOX9,NOLC1	404066629221	C1
GO:0033690	positive regulation of osteoblast proliferation	BP	0.00622407	0.000895055	3	8	12	0.00711919	10.5785	CCN1,SOX8,CTHRC1	349130812115908	C1
GO:0048643	positive regulation of skeletal muscle tissue development	BP	0.00622407	0.000895055	3	8	20	0.00711919	10.5785	BCL2,IGF2,MEF2C	59634814208	C1
GO:0042325	regulation of phosphorylation	BP	0.105809	0.0749608	51	670	1712	0.00713907	1.49805	BCL2,CCND3,COX11,CSPG4,DDX3X,EEF1A1,EGR1,FGF2,FGFR1,FGFR2,GAS6,GDF10,GNAQ,GSK3A,HNRNPU,DNAJA1,IGF2,CCN1,LRP6,MIF,NPM1,DDR2,ENPP1,ENPP2,PTGS2,PTPN2,RPLP1,RPS3,SDC4,SOX9,TFRC,THBS1,LMO4,CCNK,SOCS3,TRAF4,AKAP9,SPRY2,RACK1,HEXIM1,LIMCH1,PDCD4,SRPX2,CNOT7,NOP53,PLCE1,CCNL1,RAP2C,TSPYL2,CNKSR3,DIPK2A	596,896,1353,1464,1654,1915,1958,2247,2260,2263,2621,2662,2776,2931,3192,3301,3481,3491,4040,4282,4869,4921,5167,5168,5743,5771,6176,6188,6385,6662,7037,7057,8543,8812,9021,9618,10142,10253,10399,10614,22998,27250,27286,29883,29997,51196,57018,57826,64061,154043,205428	C1
GO:0048729	tissue morphogenesis	BP	0.0622407	0.0389349	30	348	737	0.00721389	1.6984	BCL2,COL11A1,FAT1,FGF2,FGFR2,FOXC1,FOXC2,FRZB,TNC,CCN1,KRT17,LY6E,MEF2C,PTCH1,BRD2,RPS7,SDC4,SOX9,LMO4,SOCS3,GPC6,SPRY2,SPINT2,FOXP1,SOX8,DACT1,PLEKHA4,HHIP,PHACTR4,CTHRC1	5.9613e+129	C1
GO:0048871	multicellular organismal homeostasis	BP	0.0435685	0.0245021	21	219	576	0.00733244	1.89975	APBB2,ATF4,BCL2,COL2A1,DDIT3,EGR1,FOXC1,FOXC2,GNAS,NPR3,TNFRSF11B,PTGS2,SOX9,TFRC,TLE3,TNS2,CYTL1,ACOT13,TRPV4,LPCAT1,ZNF830	3.23469e+86	C1
GO:0061351	neural precursor cell proliferation	BP	0.0207469	0.00850302	10	76	154	0.00734575	2.69295	FGF2,FGFR2,FOXO3,ID2,NAP1L1,SMARCD3,SOX5,SPINT2,HHIP,DIXDC1	2.24723e+42	C1
GO:0090090	negative regulation of canonical Wnt signaling pathway	BP	0.0228216	0.0098456	11	88	199	0.00743342	2.54097	DDIT3,EGR1,FOXO3,FRZB,GSK3A,SOX9,TCF7L2,TLE3,TPBG,DACT1,CTHRC1	1.6492e+46	C1
GO:0050790	regulation of catalytic activity	BP	0.184647	0.144663	89	1293	3054	0.00747026	1.36399	ATP1B1,BCL2,CCND3,CNN3,COX11,DBI,DDX3X,EEF1A1,EEF1B2,EGR1,EIF4A2,FGF2,FGFR1,FGFR2,GAPDH,GAS6,GCHFR,GNAQ,GNAS,GSK3A,MSH6,HIP1,HNRNPA2B1,HNRNPU,DNAJA1,IGF2,CCN1,LRP6,LTC4S,MEF2C,MMP16,NPM1,NPR3,DDR2,NR4A2,OXA1L,PPP2R5E,PPT1,PTGS2,PTPN2,PTX3,RPL5,RPL37,RPLP1,RPS2,RPS3,RPS7,RPS20,S100A1,SDC4,SLC5A3,THBS1,TNNT3,LMO4,CCNK,SOCS3,ARHGEF1,PTTG1,RPL23,TRAF4,NUAK1,IQSEC1,FRY,AKAP9,FARP1,TOPORS,SPRY2,RACK1,H…	481,596,896,1266,1353,1622,1654,1915,1933,1958,1974,2247,2260,2263,2597,2621,2644,2776,2778,2931,2956,3092,3181,3192,3301,3481,3491,4040,4056,4208,4325,4869,4883,4921,4929,5018,5529,5538,5743,5771,5806,6125,6167,6176,6187,6188,6201,6224,6271,6385,6526,7057,7140,8543,8812,9021,9138,9232,9349,9618,9891,9922,10129,10142,10160,10210,10253,10399,10614,10653,11232,22894,23204,23380,23645,26037,26086,26…	C1
GO:1900076	regulation of cellular response to insulin stimulus	BP	0.0145228	0.00481092	7	43	72	0.00754935	3.44594	GSK3A,IGF2,ENPP1,PTPN2,SOCS3,TNS2,SNX5	2.93135e+29	C1
GO:0060562	epithelial tube morphogenesis	BP	0.0394191	0.0214813	19	192	371	0.00757117	1.9646	BCL2,FGF2,FGFR2,FOXC2,TNC,MEF2C,PTCH1,BRD2,RPS7,SDC4,SOX9,LMO4,SPRY2,SPINT2,FOXP1,SOX8,HHIP,PHACTR4,CTHRC1	5.96225e+82	C1
GO:0007585	respiratory gaseous exchange by respiratory system	BP	0.0124481	0.0036921	6	33	68	0.00760829	3.93434	GLS,NR4A2,SLC5A3,ZFAND5,TRAF4,CHST11	2.74449e+24	C1
GO:0150104	transport across blood-brain barrier	BP	0.0124481	0.0036921	6	33	111	0.00760829	3.93434	SLC29A1,SLC2A3,SLC5A3,SLC16A1,TFRC,SLC38A2	2.03065e+24	C1
GO:0031396	regulation of protein ubiquitination	BP	0.033195	0.017006	16	152	252	0.00774694	2.10017	TSPO,CAMLG,DDX3X,GSK3A,DNAJA1,NPM1,RPL5,RPL37,RPS2,RPS3,RPS7,RPS20,RPL23,TOPORS,SPRY2,IVNS1ABP	7.06819e+64	C1
GO:0060348	bone development	BP	0.0311203	0.0155516	15	139	215	0.00781631	2.15799	COL2A1,COMP,FGFR2,FOXC1,GNAS,MEF2C,MMP16,RPL13,SOX9,DHRS3,FOXP1,TRPV4,COL27A1,RFLNA,ASXL1	1.28013e+66	C1
GO:0043228	non-membrane-bounded organelle	CC	0.375519	0.323898	181	2895	8137	0.00783438	1.27215	ATF4,KLF5,CALD1,CAPN6,CDK6,CEBPD,CENPC,CNN3,DCX,DDIT3,DDX3X,EEF1A1,EGR1,ENO1,ERF,FBL,ETV1,FOXC1,FOXC2,FOXO3,FOS,FOSB,GAPDH,GSK3A,MSH6,GTF2F2,HIP1,HNRNPA2B1,HNRNPU,DNAJA1,ID2,EIF3E,IRF1,KRT17,RPSA,DNAJB9,MEF2C,NAP1L1,RPL10A,NPM1,DDR2,NR4A2,PNN,RBBP6,REL,RPL4,RPL5,RPL7,RPL9,RPL13,RPL15,RPL17,RPL21,RPL22,RPL23A,RPL24,RPL27A,RPL31,RPL34,RPL37,RPL37A,RPL38,RPL36A,RPLP0,RPLP1,RPLP2,RPS2,RPS3,RPS3A,RPS4…	468,688,800,827,1021,1052,1060,1266,1641,1649,1654,1915,1958,2023,2077,2091,2115,2296,2303,2309,2353,2354,2597,2931,2956,2963,3092,3181,3192,3301,3398,3646,3659,3872,3921,4189,4208,4673,4736,4869,4921,4929,5411,5930,5966,6124,6125,6129,6133,6137,6138,6139,6144,6146,6147,6152,6157,6160,6164,6167,6168,6169,6173,6175,6176,6181,6187,6188,6189,6191,6193,6194,6201,6202,6205,6206,6208,6217,6218,6224,622…	C1
GO:0043232	intracellular non-membrane-bounded organelle	CC	0.375519	0.323898	181	2895	8137	0.00783438	1.27215	ATF4,KLF5,CALD1,CAPN6,CDK6,CEBPD,CENPC,CNN3,DCX,DDIT3,DDX3X,EEF1A1,EGR1,ENO1,ERF,FBL,ETV1,FOXC1,FOXC2,FOXO3,FOS,FOSB,GAPDH,GSK3A,MSH6,GTF2F2,HIP1,HNRNPA2B1,HNRNPU,DNAJA1,ID2,EIF3E,IRF1,KRT17,RPSA,DNAJB9,MEF2C,NAP1L1,RPL10A,NPM1,DDR2,NR4A2,PNN,RBBP6,REL,RPL4,RPL5,RPL7,RPL9,RPL13,RPL15,RPL17,RPL21,RPL22,RPL23A,RPL24,RPL27A,RPL31,RPL34,RPL37,RPL37A,RPL38,RPL36A,RPLP0,RPLP1,RPLP2,RPS2,RPS3,RPS3A,RPS4…	468,688,800,827,1021,1052,1060,1266,1641,1649,1654,1915,1958,2023,2077,2091,2115,2296,2303,2309,2353,2354,2597,2931,2956,2963,3092,3181,3192,3301,3398,3646,3659,3872,3921,4189,4208,4673,4736,4869,4921,4929,5411,5930,5966,6124,6125,6129,6133,6137,6138,6139,6144,6146,6147,6152,6157,6160,6164,6167,6168,6169,6173,6175,6176,6181,6187,6188,6189,6191,6193,6194,6201,6202,6205,6206,6208,6217,6218,6224,622…	C1
GO:1900077	negative regulation of cellular response to insulin stimulus	BP	0.0103734	0.00268516	5	24	41	0.00808805	4.65306	GSK3A,ENPP1,PTPN2,SOCS3,TNS2	2.93152e+20	C1
GO:1903426	regulation of reactive oxygen species biosynthetic process	BP	0.0103734	0.00268516	5	24	54	0.00808805	4.65306	FOXO3,SLC5A3,SOD2,SLC25A33,H19	2.30965e+22	C1
GO:0040007	growth	BP	0.0912863	0.0632132	44	565	1042	0.00826082	1.52989	BCL2,KLF5,COMP,DDX3X,ENO1,FGF2,FGFR2,FOXC1,FOXC2,FOXO3,FRZB,GAS6,GNAS,GSK3A,TNC,IGF2,KRT17,LY6E,MEF2C,NPM1,DDR2,ENPP1,PPT1,PTCH1,PTX3,RBBP6,SOX9,SOCS3,SPRY2,KLF2,RACK1,PDLIM5,TNS2,SERTAD3,CHST11,PLCE1,MEG3,CDKN2AIP,TSPYL2,SEMA4A,SLC25A33,COL27A1,ZNF830,DIPK2A	5.96688e+190	C1
GO:0045935	positive regulation of nucleobase-containing compound metabolic process	BP	0.165975	0.12844	80	1148	2607	0.00834896	1.37658	APBB2,ATF4,ZFP36L2,KLF5,CEBPD,DDIT3,DDX3X,EGR1,ENO1,ETV1,FGF2,FGFR2,FOXC1,FOXC2,FOXO3,FOS,FOSB,FUS,GSK3A,HNRNPA1,HNRNPA2B1,HNRNPU,ID2,IGF2,CCN1,IRF1,LRP6,MEF2C,NFKBIA,NPM1,NR4A2,PEG3,PLAGL1,PTCH1,ARID4A,REL,RLF,RPS3,SRSF5,TRA2B,SMARCD3,SOX9,TCF7L2,TFRC,TAF15,LMO4,CCNK,NOLC1,LITAF,IER2,BCLAF1,NAMPT,TOB1,TOPORS,KLF2,NFAT5,KCNQ1OT1,POLG2,DIS3,SAMD4A,MAFF,BAMBI,PABPC1,SNX5,CNOT7,TRA2A,SERTAD3,SOX8,IE…	323,468,678,688,1052,1649,1654,1958,2023,2115,2247,2263,2296,2303,2309,2353,2354,2521,2931,3178,3181,3192,3398,3481,3491,3659,4040,4208,4792,4869,4929,5178,5325,5727,5926,5966,6018,6188,6430,6434,6604,6662,6934,7037,8148,8543,8812,9221,9516,9592,9774,10135,10140,10210,10365,10725,10984,11232,22894,23034,23764,25805,26986,27131,29883,29896,29946,30812,51278,54360,54407,55696,56829,57095,57826,6476…	C1
GO:0003275	apoptotic process involved in outflow tract morphogenesis	BP	0.00414938	0.000335646	2	3	3	0.00839545	35.1819	FOXC1,FOXC2	22962303	C1
GO:0015727	lactate transport	BP	0.00414938	0.000335646	2	3	9	0.00839545	35.1819	SLC16A1,SLC16A3	65669123	C1
GO:0021516	dorsal spinal cord development	BP	0.00414938	0.000335646	2	3	21	0.00839545	35.1819	LMO4,DAAM2	854323500	C1
GO:0021781	glial cell fate commitment	BP	0.00414938	0.000335646	2	3	12	0.00839545	35.1819	SOX9,SOX8	666230812	C1
GO:0021869	forebrain ventricular zone progenitor cell division	BP	0.00414938	0.000335646	2	3	5	0.00839545	35.1819	FGFR2,DIXDC1	226385458	C1
GO:0034392	negative regulation of smooth muscle cell apoptotic process	BP	0.00414938	0.000335646	2	3	14	0.00839545	35.1819	LRP6,DIPK2A	4040205428	C1
GO:0035766	cell chemotaxis to fibroblast growth factor	BP	0.00414938	0.000335646	2	3	13	0.00839545	35.1819	FGF2,FGFR1	22472260	C1
GO:0035768	endothelial cell chemotaxis to fibroblast growth factor	BP	0.00414938	0.000335646	2	3	12	0.00839545	35.1819	FGF2,FGFR1	22472260	C1
GO:0035873	lactate transmembrane transport	BP	0.00414938	0.000335646	2	3	8	0.00839545	35.1819	SLC16A1,SLC16A3	65669123	C1
GO:0046533	negative regulation of photoreceptor cell differentiation	BP	0.00414938	0.000335646	2	3	6	0.00839545	35.1819	SOX9,SOX8	666230812	C1
GO:0046666	retinal cell programmed cell death	BP	0.00414938	0.000335646	2	3	5	0.00839545	35.1819	BCL2,FGF2	5962247	C1
GO:0048625	myoblast fate commitment	BP	0.00414938	0.000335646	2	3	5	0.00839545	35.1819	IFRD1,TCF7L2	34756934	C1
GO:0061182	negative regulation of chondrocyte development	BP	0.00414938	0.000335646	2	3	4	0.00839545	35.1819	PTHLH,RFLNA	5744144347	C1
GO:0071504	cellular response to heparin	BP	0.00414938	0.000335646	2	3	5	0.00839545	35.1819	EGR1,SOX9	19586662	C1
GO:0097065	anterior head development	BP	0.00414938	0.000335646	2	3	5	0.00839545	35.1819	COL2A1,SOX9	12806662	C1
GO:1902256	regulation of apoptotic process involved in outflow tract morphogenesis	BP	0.00414938	0.000335646	2	3	3	0.00839545	35.1819	FOXC1,FOXC2	22962303	C1
GO:1902338	negative regulation of apoptotic process involved in morphogenesis	BP	0.00414938	0.000335646	2	3	5	0.00839545	35.1819	FOXC1,FOXC2	22962303	C1
GO:1904746	negative regulation of apoptotic process involved in development	BP	0.00414938	0.000335646	2	3	5	0.00839545	35.1819	FOXC1,FOXC2	22962303	C1
GO:1904837	beta-catenin-TCF complex assembly	BP	0.00414938	0.000335646	2	3	3	0.00839545	35.1819	SOX9,DACT1	666251339	C1
GO:1904847	regulation of cell chemotaxis to fibroblast growth factor	BP	0.00414938	0.000335646	2	3	13	0.00839545	35.1819	FGF2,FGFR1	22472260	C1
GO:1904849	positive regulation of cell chemotaxis to fibroblast growth factor	BP	0.00414938	0.000335646	2	3	5	0.00839545	35.1819	FGF2,FGFR1	22472260	C1
GO:1990442	intrinsic apoptotic signaling pathway in response to nitrosative stress	BP	0.00414938	0.000335646	2	3	3	0.00839545	35.1819	DDIT3,DNAJA1	16493301	C1
GO:2000467	positive regulation of glycogen (starch) synthase activity	BP	0.00414938	0.000335646	2	3	6	0.00839545	35.1819	GSK3A,IGF2	29313481	C1
GO:2000544	regulation of endothelial cell chemotaxis to fibroblast growth factor	BP	0.00414938	0.000335646	2	3	12	0.00839545	35.1819	FGF2,FGFR1	22472260	C1
GO:2000546	positive regulation of endothelial cell chemotaxis to fibroblast growth factor	BP	0.00414938	0.000335646	2	3	5	0.00839545	35.1819	FGF2,FGFR1	22472260	C1
GO:2000622	regulation of nuclear-transcribed mRNA catabolic process, nonsense-mediated decay	BP	0.00414938	0.000335646	2	3	4	0.00839545	35.1819	PABPC1,SECISBP2	2698679048	C1
GO:2000623	negative regulation of nuclear-transcribed mRNA catabolic process, nonsense-mediated decay	BP	0.00414938	0.000335646	2	3	4	0.00839545	35.1819	PABPC1,SECISBP2	2698679048	C1
GO:2001016	positive regulation of skeletal muscle cell differentiation	BP	0.00414938	0.000335646	2	3	7	0.00839545	35.1819	GPC1,MEF2C	28174208	C1
GO:0005853	eukaryotic translation elongation factor 1 complex	CC	0.00414938	0.000335646	2	3	4	0.00839545	35.1819	EEF1A1,EEF1B2	19151933	C1
GO:0097452	GAIT complex	CC	0.00414938	0.000335646	2	3	4	0.00839545	35.1819	GAPDH,RPL13A	259723521	C1
GO:0004784	superoxide dismutase activity	MF	0.00414938	0.000335646	2	3	6	0.00839545	35.1819	SOD2,SOD3	66486649	C1
GO:0015129	lactate transmembrane transporter activity	MF	0.00414938	0.000335646	2	3	7	0.00839545	35.1819	SLC16A1,SLC16A3	65669123	C1
GO:0016721	oxidoreductase activity, acting on superoxide radicals as acceptor	MF	0.00414938	0.000335646	2	3	6	0.00839545	35.1819	SOD2,SOD3	66486649	C1
GO:0032991	protein-containing complex	CC	0.408714	0.356567	197	3187	8509	0.00840867	1.26357	ATF4,ATP1B1,BCL2,KLF5,CAMLG,CCND3,CDK6,COL2A1,COL9A1,COL9A2,COL9A3,COL11A1,COL11A2,COL12A1,COL15A1,COL16A1,COMP,COX11,DBI,DCX,DDIT3,DDX3X,EEF1A1,EEF1B2,EIF4A2,ENO1,FBL,FGFR1,FGFR2,FOXO3,FOS,FUS,GAPDH,GCHFR,GCSH,GNAQ,GNAS,GSK3A,MSH6,GTF2F2,HNRNPA1,HNRNPA2B1,HNRNPU,ID2,EIF3E,RPSA,LRP6,LTBP1,MEF2C,COX3,ND1,ND2,ND5,RPL10A,NFKBIA,NPM1,NPR3,DDR2,NR4A2,OXA1L,P4HA1,PNN,PPP2R5E,PTGS2,ARID4A,RBBP6,REL,RPL4…	468,481,596,688,819,896,1021,1280,1297,1298,1299,1301,1302,1303,1306,1307,1311,1353,1622,1641,1649,1654,1915,1933,1974,2023,2091,2260,2263,2309,2353,2521,2597,2644,2653,2776,2778,2931,2956,2963,3178,3181,3192,3398,3646,3921,4040,4052,4208,4514,4535,4536,4540,4736,4792,4869,4883,4921,4929,5018,5033,5411,5529,5743,5926,5930,5966,6124,6125,6129,6133,6137,6138,6139,6144,6146,6147,6152,6157,6160,6164,…	C1
GO:0051246	regulation of protein metabolic process	BP	0.209544	0.168047	101	1502	3650	0.00847959	1.33487	ATF4,BCL2,ZFP36L2,TSPO,CAMLG,CCND3,CSPG4,DBI,DDX3X,EEF1A1,EGR1,EIF4A2,ENO1,FGF2,FGFR1,FOXO3,GAPDH,GAS6,GDF10,GNAQ,GSK3A,HIP1,DNAJA1,IGF2,CCN1,EIF3E,KRT17,LRP6,MIF,NFKBIA,NPM1,DDR2,ENPP1,ENPP2,PTGS2,PTPN2,PTX3,RPL5,RPL22,RPL37,RPL38,RPLP1,RPS2,RPS3,RPS4X,RPS7,RPS14,RPS20,SDC4,SOX9,TCF7L2,TFRC,THBS1,EIF3D,CCNK,SOCS3,NOLC1,PTTG1,RPL23,ITM2A,TRAF4,NUAK1,FRY,TOB1,AKAP9,AASS,TOPORS,SPRY2,KLF2,RACK1,HEX…	468,596,678,706,819,896,1464,1622,1654,1915,1958,1974,2023,2247,2260,2309,2597,2621,2662,2776,2931,3092,3301,3481,3491,3646,3872,4040,4282,4792,4869,4921,5167,5168,5743,5771,5806,6125,6146,6167,6169,6176,6187,6188,6191,6201,6208,6224,6385,6662,6934,7037,7057,8664,8812,9021,9221,9232,9349,9452,9618,9891,10129,10140,10142,10157,10210,10253,10365,10399,10614,10625,10653,11060,22894,22998,23034,23204…	C1
GO:0034728	nucleosome organization	BP	0.0186722	0.0073842	9	66	244	0.00853839	2.8032	NAP1L1,NPM1,BRD2,SMARCD3,SOX9,POLE3,TSPYL2,SPTY2D1,UBN2	4.67349e+41	C1
GO:0071944	cell periphery	CC	0.30083	0.253301	145	2264	11393	0.00869183	1.28671	ADCY2,ACAN,ATF4,ATP1B1,CALD1,CD59,COL2A1,COL9A1,COL9A2,COL9A3,COL11A1,COL11A2,COL12A1,COL15A1,COL16A1,COMP,CPE,HAPLN1,CSPG4,DDX3X,EEF1A1,ENO1,SLC29A1,FAT1,FGFR1,FGFR2,FMOD,GAPDH,GDF10,GNAQ,GNAS,GPC1,HIP1,TNC,CCN1,KRT17,RPSA,LRP6,LTBP1,LTBP2,LY6E,TM4SF1,MATN3,MFGE8,MIF,MMP16,NCAM1,NFKBIA,NKTR,NPR3,DDR2,TNFRSF11B,ENPP1,ENPP2,PNN,PRELP,PTCH1,PTGS2,PTPN2,PTX3,ARID4A,RPL36A,RPS3,SDC4,SLC2A3,SLC5A3,SLC…	108,176,468,481,800,966,1280,1297,1298,1299,1301,1302,1303,1306,1307,1311,1363,1404,1464,1654,1915,2023,2030,2195,2260,2263,2331,2597,2662,2776,2778,2817,3092,3371,3491,3872,3921,4040,4052,4053,4061,4071,4148,4240,4282,4325,4684,4792,4820,4883,4921,4982,5167,5168,5411,5549,5727,5743,5771,5806,5926,6173,6188,6385,6515,6526,6566,6649,7037,7057,7105,7106,7162,7373,8406,8496,8515,8777,8785,8793,8910,…	C1
GO:0051347	positive regulation of transferase activity	BP	0.0539419	0.0328933	26	294	687	0.00871611	1.74187	CCND3,DBI,DDX3X,EGR1,FGF2,FGFR1,FGFR2,GAS6,GSK3A,HNRNPA2B1,IGF2,CCN1,NPM1,DDR2,RPLP1,RPS2,RPS3,SDC4,THBS1,LMO4,CCNK,TRAF4,TOPORS,SPRY2,POLG2,DIPK2A	8.96162e+107	C1
GO:0048646	anatomical structure formation involved in morphogenesis	BP	0.0975104	0.0686955	47	614	1565	0.00875383	1.50322	KLF5,CALD1,COL2A1,COL11A1,COL12A1,COL15A1,CSPG4,DUSP2,FGF2,FGFR2,FOXC1,FOXC2,GPC1,CCN1,LRP6,MEF2C,MFGE8,ENPP2,PTCH1,PTGS2,BRD2,RPS7,S100A1,SDC4,SMARCD3,SOX9,THBS1,TNNT3,LMO4,NOLC1,TOPORS,SPRY2,KLF2,SPINT2,CNMD,OBSL1,SRPX2,SOX8,SDK2,ADGRG6,CCNB1IP1,PERP,SEMA4A,PHACTR4,NAA15,TET1,CTHRC1	###############################################################################################################################################################################################################################################################	C1
GO:1903320	regulation of protein modification by small protein conjugation or removal	BP	0.0373444	0.0202506	18	181	296	0.0087584	1.9735	TSPO,CAMLG,DDX3X,EGR1,GSK3A,DNAJA1,NPM1,RPL5,RPL37,RPS2,RPS3,RPS7,RPS20,RPL23,TOPORS,SPRY2,IVNS1ABP,NOP53	7.06819e+73	C1
GO:0009889	regulation of biosynthetic process	BP	0.298755	0.251399	144	2247	7061	0.00876769	1.28698	APBB2,ATF4,BCL2,ZFP36L2,KLF5,TSPO,CCND3,CEBPD,DBI,DDIT3,DDX3X,EGR1,EIF4A2,ENO1,ERF,ETV1,FGF2,FGFR2,FOXC1,FOXC2,FOXO3,FOS,FOSB,FUS,GAPDH,GAS6,GCHFR,GOLGB1,GSK3A,HNRNPA1,HNRNPA2B1,HNRNPU,ID2,ID4,IGF2,CCN1,EIF3E,IRF1,KRT17,LRP6,MDFI,MEF2C,NFKBIA,NPM1,DDR2,NR4A2,ENPP1,PEG3,PLAGL1,PTCH1,PTGS2,PTPN2,PTX3,ARID4A,RBBP6,REL,RLF,BRD2,RPL5,RPL22,RPL38,RPS3,RPS4X,RPS14,S100A1,SRSF2,SLC5A3,SMARCD3,SOD2,SOX5,S…	323,468,596,678,688,706,896,1052,1622,1649,1654,1958,1974,2023,2077,2115,2247,2263,2296,2303,2309,2353,2354,2521,2597,2621,2644,2804,2931,3178,3181,3192,3398,3400,3481,3491,3646,3659,3872,4040,4188,4208,4792,4869,4921,4929,5167,5178,5325,5727,5743,5771,5806,5926,5930,5966,6018,6046,6125,6146,6169,6188,6191,6208,6271,6427,6526,6604,6648,6660,6662,6934,7037,7057,7090,7690,7913,8148,8535,8543,8664,8…	C1
GO:0010232	vascular transport	BP	0.0124481	0.00380398	6	34	112	0.00882835	3.79276	SLC29A1,SLC2A3,SLC5A3,SLC16A1,TFRC,SLC38A2	2.03065e+24	C1
GO:0045599	negative regulation of fat cell differentiation	BP	0.0124481	0.00380398	6	34	58	0.00882835	3.79276	ZFP36L2,DDIT3,ENPP1,TRPV4,ASXL1,C1QL4	6.78165e+27	C1
GO:0009891	positive regulation of biosynthetic process	BP	0.16805	0.130678	81	1168	2676	0.00896568	1.36931	APBB2,ATF4,KLF5,CEBPD,DDIT3,DDX3X,EGR1,ENO1,ETV1,FGF2,FGFR2,FOXC1,FOXC2,FOXO3,FOS,FOSB,FUS,GSK3A,HNRNPA1,HNRNPU,ID2,IGF2,CCN1,EIF3E,IRF1,KRT17,LRP6,MEF2C,NFKBIA,NPM1,NR4A2,PEG3,PLAGL1,PTCH1,PTGS2,PTPN2,PTX3,ARID4A,REL,RLF,RPL5,RPS4X,SLC5A3,SMARCD3,SOD2,SOX9,TCF7L2,THBS1,TAF15,LMO4,EIF3D,CCNK,NOLC1,LITAF,IER2,BCLAF1,NAMPT,TOB1,TOPORS,KLF2,NFAT5,POLG2,SAMD4A,PPP1R15A,MAFF,BAMBI,PABPC1,SNX5,CNOT7,SE…	323,468,688,1052,1649,1654,1958,2023,2115,2247,2263,2296,2303,2309,2353,2354,2521,2931,3178,3192,3398,3481,3491,3646,3659,3872,4040,4208,4792,4869,4929,5178,5325,5727,5743,5771,5806,5926,5966,6018,6125,6191,6526,6604,6648,6662,6934,7057,8148,8543,8664,8812,9221,9516,9592,9774,10135,10140,10210,10365,10725,11232,23034,23645,23764,25805,26986,27131,29883,29946,30812,51278,54360,57095,57826,64764,80…	C1
GO:0006915	apoptotic process	BP	0.157676	0.121392	76	1085	2815	0.00898749	1.38153	ATF4,BCL2,BNIP3,TSPO,COL2A1,COMP,DDIT3,DDX3X,EGR1,ENO1,FGFR1,FGFR2,FOXC1,FOXC2,FOXO3,FRZB,GAPDH,GAS6,GSK3A,MSH6,HIP1,DNAJA1,CCN1,IRF1,LRP6,MEF2C,MIF,NFKBIA,NPM1,NR4A2,TNFRSF11B,PEG3,PLAGL1,PPT1,PTGS2,PTPN2,RPS3,RPS3A,RPS6,RPS7,S100B,SOD2,SOX9,TCF7L2,TFRC,THBS1,TPT1,SRPX,CBX4,TNFRSF10D,SOCS3,TRAF4,BCLAF1,TOPORS,SPRY2,RACK1,IVNS1ABP,YME1L1,PEG10,ARL6IP1,PPP1R15A,FOXP1,PDCD4,NOP53,SOX8,CHST11,STK26,…	468,596,664,706,1280,1311,1649,1654,1958,2023,2260,2263,2296,2303,2309,2487,2597,2621,2931,2956,3092,3301,3491,3659,4040,4208,4282,4792,4869,4929,4982,5178,5325,5538,5743,5771,6188,6189,6194,6201,6285,6648,6662,6934,7037,7057,7178,8406,8535,8793,9021,9618,9774,10210,10253,10399,10625,10730,23089,23204,23645,27086,27250,29997,30812,50515,51765,64065,64083,64399,79017,80155,84524,91603,205428,283120	C1
GO:0000028	ribosomal small subunit assembly	BP	0.00829875	0.00179011	4	16	23	0.00904766	5.88589	RPSA,RPL38,RPS5,RPS14	3921616961936200	C1
GO:0036499	PERK-mediated unfolded protein response	BP	0.00829875	0.00179011	4	16	22	0.00904766	5.88589	ATF4,DDIT3,PTPN2,PPP1R15A	4681649577123640	C1
GO:0140416	transcription regulator inhibitor activity	MF	0.00829875	0.00179011	4	16	25	0.00904766	5.88589	DDIT3,ID2,ID4,MDFI	1649339834004180	C1
GO:0060255	regulation of macromolecule metabolic process	BP	0.417012	0.365294	201	3265	11810	0.00914397	1.25873	APBB2,ATF4,ATP1B1,BCL2,ZFP36L2,KLF5,TSPO,CAMLG,CCND3,CDK6,CEBPD,COL2A1,COMP,CSPG4,DBI,DDIT3,DDX3X,EEF1A1,EGR1,EIF4A2,ENO1,ERF,ETV1,FGF2,FGFR1,FGFR2,FOXC1,FOXC2,FOXO3,FOS,FOSB,FUS,GAPDH,GAS6,GDF10,GNAQ,GOLGB1,GSK3A,MSH6,HIP1,HNRNPA1,HNRNPA2B1,HNRNPU,DNAJA1,TNC,ID2,ID4,IGF2,CCN1,EIF3E,IRF1,KRT17,LRP6,LTBP1,MDFI,DNAJB9,MEF2C,MIF,NFKBIA,NPM1,DDR2,NR4A2,ENPP1,ENPP2,PEG3,PLAGL1,PTCH1,PTGS2,PTHLH,PTPN2,…	323,468,481,596,678,688,706,819,896,1021,1052,1280,1311,1464,1622,1649,1654,1915,1958,1974,2023,2077,2115,2247,2260,2263,2296,2303,2309,2353,2354,2521,2597,2621,2662,2776,2804,2931,2956,3092,3178,3181,3192,3301,3371,3398,3400,3481,3491,3646,3659,3872,4040,4052,4188,4189,4208,4282,4792,4869,4921,4929,5167,5168,5178,5325,5727,5743,5744,5771,5806,5926,5930,5966,6018,6046,6125,6146,6167,6169,6176,618…	C1
GO:0051254	positive regulation of RNA metabolic process	BP	0.153527	0.117812	74	1053	2347	0.00920922	1.38515	APBB2,ATF4,ZFP36L2,KLF5,CEBPD,DDIT3,DDX3X,EGR1,ETV1,FGF2,FGFR2,FOXC1,FOXC2,FOXO3,FOS,FOSB,FUS,GSK3A,HNRNPU,ID2,IGF2,CCN1,IRF1,LRP6,MEF2C,NFKBIA,NPM1,NR4A2,PEG3,PLAGL1,PTCH1,ARID4A,REL,RLF,SRSF5,TRA2B,SMARCD3,SOX9,TCF7L2,TAF15,LMO4,CCNK,NOLC1,LITAF,IER2,BCLAF1,NAMPT,TOB1,TOPORS,KLF2,NFAT5,KCNQ1OT1,DIS3,SAMD4A,MAFF,BAMBI,PABPC1,SNX5,CNOT7,TRA2A,SERTAD3,SOX8,IER5,CYTL1,SLC38A2,RBM22,ZC3HAV1,PITHD1,R…	323,468,678,688,1052,1649,1654,1958,2115,2247,2263,2296,2303,2309,2353,2354,2521,2931,3192,3398,3481,3491,3659,4040,4208,4792,4869,4929,5178,5325,5727,5926,5966,6018,6430,6434,6604,6662,6934,8148,8543,8812,9221,9516,9592,9774,10135,10140,10210,10365,10725,10984,22894,23034,23764,25805,26986,27131,29883,29896,29946,30812,51278,54360,54407,55696,56829,57095,57826,64764,80155,80312,84524,171023	C1
GO:0016072	rRNA metabolic process	BP	0.0394191	0.0219288	19	196	315	0.00936685	1.9193	FBL,RPL10A,RPL5,RPL7,RPS6,RPS7,RPS8,RPS14,RPS16,RPS17,RPS25,RPL14,NOLC1,NSA2,NOP56,DIS3,NOB1,NOP53,NOP58	2.09147e+81	C1
GO:0065009	regulation of molecular function	BP	0.224066	0.182032	108	1627	4180	0.00940663	1.31872	ATP1B1,BCL2,CCND3,CNN3,COX11,DBI,DDIT3,DDX3X,EEF1A1,EEF1B2,EGR1,EIF4A2,FGF2,FGFR1,FGFR2,FOXC1,GAPDH,GAS6,GCHFR,GNAQ,GNAS,GSK3A,MSH6,HIP1,HNRNPA2B1,HNRNPU,DNAJA1,ID2,IGF2,CCN1,EIF3E,LRP6,LTC4S,LY6E,MDFI,MEF2C,MMP16,NFKBIA,NPM1,NPR3,DDR2,NR4A2,OXA1L,ENPP1,PPP2R5E,PPT1,PTCH1,PTGS2,PTPN2,PTX3,RPL5,RPL37,RPLP1,RPS2,RPS3,RPS7,RPS20,S100A1,SDC4,SLC5A3,SMARCD3,TCF7L2,TFRC,THBS1,TNNT3,LMO4,EIF3D,CCNK,SOCS…	481,596,896,1266,1353,1622,1649,1654,1915,1933,1958,1974,2247,2260,2263,2296,2597,2621,2644,2776,2778,2931,2956,3092,3181,3192,3301,3398,3481,3491,3646,4040,4056,4061,4188,4208,4325,4792,4869,4883,4921,4929,5018,5167,5529,5538,5727,5743,5771,5806,6125,6167,6176,6187,6188,6201,6224,6271,6385,6526,6604,6934,7037,7057,7140,8543,8664,8812,9021,9138,9232,9349,9618,9891,9922,10129,10142,10160,10210,102…	C1
GO:0048593	camera-type eye morphogenesis	BP	0.0186722	0.00749608	9	67	130	0.00940745	2.75456	ATF4,FAT1,SOX9,TOPORS,OBSL1,SOX8,SDK2,PHACTR4,C12orf57	4.6822e+41	C1
GO:0009986	cell surface	CC	0.0560166	0.0347953	27	311	1124	0.00961694	1.70737	CD59,CSPG4,ENO1,FGFR2,GPC1,HNRNPU,LRP6,MFGE8,MIF,MMP16,NCAM1,ENPP1,SDC4,TFRC,THBS1,TPBG,SRPX,TNFRSF10D,CD302,GPC6,WIF1,SRPX2,ADGRG6,TRPV4,HHIP,VASN,ADGRA3	9.66146e+116	C1
GO:0055010	ventricular cardiac muscle tissue morphogenesis	BP	0.0103734	0.00279705	5	25	46	0.00967178	4.41998	COL11A1,FGFR2,FOXC1,FOXC2,LY6E	1.30123e+19	C1
GO:0060351	cartilage development involved in endochondral bone morphogenesis	BP	0.0103734	0.00279705	5	25	31	0.00967178	4.41998	COL2A1,COMP,SOX9,TRPV4,COL27A1	1.28013e+21	C1
GO:0061037	negative regulation of cartilage development	BP	0.0103734	0.00279705	5	25	32	0.00967178	4.41998	FRZB,PTHLH,SOX9,RFLNA,CHADL	2.48757e+23	C1
GO:0048027	mRNA 5'-UTR binding	MF	0.0103734	0.00279705	5	25	31	0.00967178	4.41998	DDX3X,RPL5,RPS3A,RPS7,RPS14	1.65461e+19	C1
GO:0045445	myoblast differentiation	BP	0.0145228	0.00503468	7	45	93	0.00969282	3.26385	DDIT3,IFRD1,MEF2C,SOX9,TCF7L2,SOX8,BOC	1.64935e+29	C1
GO:0045727	positive regulation of translation	BP	0.0248963	0.0116357	12	104	158	0.00993993	2.32093	DDX3X,EIF3E,KRT17,NPM1,RPL5,RPS4X,THBS1,EIF3D,TOB1,SAMD4A,PPP1R15A,PABPC1	1.65436e+51	C1
GO:0032269	negative regulation of cellular protein metabolic process	BP	0.0954357	0.0674648	46	603	1351	0.0100367	1.49611	ATF4,ZFP36L2,TSPO,CAMLG,DBI,DDX3X,GAPDH,GAS6,GNAQ,DNAJA1,EIF3E,LRP6,NPM1,ENPP1,PTGS2,PTPN2,RPL5,RPL37,RPS3,RPS7,RPS20,THBS1,SOCS3,PTTG1,RPL23,FRY,TOB1,AASS,SPRY2,RACK1,HEXIM1,IVNS1ABP,SPINT2,DIS3,SAMD4A,ARL6IP1,RPL13A,PPP1R15A,PABPC1,PDCD4,CNOT7,NOP53,SPOCK3,CRIM1,CNKSR3,AGO3	###############################################################################################################################################################################################################################################################	C1
GO:0065007	biological regulation	BP	0.684647	0.634482	330	5671	28608	0.0101304	1.26616	ADCY2,APBB2,ATF4,ATP1B1,BCL2,BNIP3,ZFP36L2,KLF5,TSPO,CAMLG,CAPN6,CCND3,CD59,CDK6,CDO1,CEBPD,CNN3,COL2A1,COL15A1,COL16A1,COMP,COX11,CPE,CSPG4,DBI,DCX,DDIT3,DDX3X,DUSP2,EEF1A1,EEF1B2,EGR1,EIF4A2,ENO1,SLC29A1,ERF,ETV1,FGF2,FGFR1,FGFR2,FOXC1,FOXC2,FOXO3,FMOD,FOS,FOSB,FRZB,FUS,GAPDH,GAS6,GCHFR,GDF10,GLS,GMDS,GNAQ,GNAS,GOLGB1,GPC1,GSK3A,MSH6,HIP1,HNRNPA1,HNRNPA2B1,HNRNPU,DNAJA1,TNC,ID2,ID4,IGF2,CCN1,EI…	108,323,468,481,596,664,678,688,706,819,827,896,966,1021,1036,1052,1266,1280,1306,1307,1311,1353,1363,1464,1622,1641,1649,1654,1844,1915,1933,1958,1974,2023,2030,2077,2115,2247,2260,2263,2296,2303,2309,2331,2353,2354,2487,2521,2597,2621,2644,2662,2744,2762,2776,2778,2804,2817,2931,2956,3092,3178,3181,3192,3301,3371,3398,3400,3481,3491,3646,3659,3872,4040,4052,4053,4056,4061,4188,4189,4208,4232,42…	C1
GO:0048738	cardiac muscle tissue development	BP	0.026971	0.0130902	13	117	280	0.0101392	2.22562	COL11A1,FGF2,FGFR2,FOXC1,FOXC2,GSK3A,HNRNPU,ID2,LY6E,MEF2C,PDLIM5,OBSL1,DIPK2A	1.30122e+55	C1
GO:0010629	negative regulation of gene expression	BP	0.0912863	0.0639964	44	572	2193	0.0101765	1.50828	ATF4,ZFP36L2,TSPO,DDIT3,DDX3X,FGF2,FUS,GAPDH,GAS6,HNRNPA2B1,HNRNPU,ID2,EIF3E,MEF2C,MIF,NPM1,REL,RPS3,RPS26,SOX9,THBS1,TAF15,PABPC4,TOB1,KLF2,RACK1,KCNQ1OT1,WWP2,DIS3,SAMD4A,RPL13A,UPF2,PABPC1,FOXP1,PDCD4,CNOT7,POLE3,MEG3,ZC3HAV1,NDRG2,SECISBP2,TET1,AGO3,H19	###############################################################################################################################################################################################################################################################	C1
GO:0010562	positive regulation of phosphorus metabolic process	BP	0.0746888	0.0501231	36	448	1187	0.0102353	1.57584	BCL2,CCND3,CSPG4,DDX3X,EGR1,ENO1,FGF2,FGFR1,FGFR2,GAS6,GDF10,GSK3A,IGF2,CCN1,MEF2C,MIF,NPM1,DDR2,ENPP2,PTGS2,RPLP1,RPS3,SDC4,SOX9,TFRC,THBS1,LMO4,CCNK,TRAF4,AKAP9,SPRY2,RACK1,LIMCH1,PPP1R15A,RAP2C,DIPK2A	5.96896e+149	C1
GO:0045937	positive regulation of phosphate metabolic process	BP	0.0746888	0.0501231	36	448	1187	0.0102353	1.57584	BCL2,CCND3,CSPG4,DDX3X,EGR1,ENO1,FGF2,FGFR1,FGFR2,GAS6,GDF10,GSK3A,IGF2,CCN1,MEF2C,MIF,NPM1,DDR2,ENPP2,PTGS2,RPLP1,RPS3,SDC4,SOX9,TFRC,THBS1,LMO4,CCNK,TRAF4,AKAP9,SPRY2,RACK1,LIMCH1,PPP1R15A,RAP2C,DIPK2A	5.96896e+149	C1
GO:0060009	Sertoli cell development	BP	0.00622407	0.00100694	3	9	12	0.0102553	8.81592	ARID4A,SOX9,SOX8	5926666230812	C1
GO:0060174	limb bud formation	BP	0.00622407	0.00100694	3	9	11	0.0102553	8.81592	COL2A1,FGFR2,SOX9	128022636662	C1
GO:0060221	retinal rod cell differentiation	BP	0.00622407	0.00100694	3	9	12	0.0102553	8.81592	SOX9,TOPORS,SOX8	66621021030812	C1
GO:0099243	extrinsic component of synaptic membrane	CC	0.00622407	0.00100694	3	9	12	0.0102553	8.81592	HIP1,AKAP9,FARP1	30921014210160	C1
GO:0030247	polysaccharide binding	MF	0.00622407	0.00100694	3	9	33	0.0102553	8.81592	ENPP1,ENPP2,PTX3	516751685806	C1
GO:0001932	regulation of protein phosphorylation	BP	0.093361	0.0657865	45	588	1482	0.0102584	1.50054	BCL2,CCND3,CSPG4,DDX3X,EGR1,FGF2,FGFR1,GAS6,GDF10,GNAQ,GSK3A,DNAJA1,IGF2,CCN1,LRP6,MIF,NPM1,DDR2,ENPP1,ENPP2,PTGS2,PTPN2,RPLP1,RPS3,SDC4,SOX9,TFRC,THBS1,CCNK,SOCS3,TRAF4,AKAP9,SPRY2,RACK1,HEXIM1,LIMCH1,PDCD4,CNOT7,NOP53,PLCE1,CCNL1,RAP2C,TSPYL2,CNKSR3,DIPK2A	###############################################################################################################################################################################################################################################################	C1
GO:0012501	programmed cell death	BP	0.159751	0.123965	77	1108	2914	0.0103132	1.36916	ATF4,BCL2,BNIP3,TSPO,COL2A1,COMP,DDIT3,DDX3X,EGR1,ENO1,FGF2,FGFR1,FGFR2,FOXC1,FOXC2,FOXO3,FRZB,GAPDH,GAS6,GSK3A,MSH6,HIP1,DNAJA1,CCN1,IRF1,LRP6,MEF2C,MIF,NFKBIA,NPM1,NR4A2,TNFRSF11B,PEG3,PLAGL1,PPT1,PTGS2,PTPN2,RPS3,RPS3A,RPS6,RPS7,S100B,SOD2,SOX9,TCF7L2,TFRC,THBS1,TPT1,SRPX,CBX4,TNFRSF10D,SOCS3,TRAF4,BCLAF1,TOPORS,SPRY2,RACK1,IVNS1ABP,YME1L1,PEG10,ARL6IP1,PPP1R15A,FOXP1,PDCD4,NOP53,SOX8,CHST11,S…	468,596,664,706,1280,1311,1649,1654,1958,2023,2247,2260,2263,2296,2303,2309,2487,2597,2621,2931,2956,3092,3301,3491,3659,4040,4208,4282,4792,4869,4929,4982,5178,5325,5538,5743,5771,6188,6189,6194,6201,6285,6648,6662,6934,7037,7057,7178,8406,8535,8793,9021,9618,9774,10210,10253,10399,10625,10730,23089,23204,23645,27086,27250,29997,30812,50515,51765,64065,64083,64399,79017,80155,84524,91603,205428,…	C1
GO:0033135	regulation of peptidyl-serine phosphorylation	BP	0.0207469	0.00895055	10	80	155	0.0104684	2.5377	BCL2,GAS6,GSK3A,MIF,PTGS2,TFRC,AKAP9,SPRY2,RACK1,CNKSR3	5.96262e+43	C1
GO:0001934	positive regulation of protein phosphorylation	BP	0.0643154	0.0417319	31	373	953	0.0105807	1.63066	BCL2,CCND3,CSPG4,DDX3X,EGR1,FGF2,FGFR1,GAS6,GDF10,GSK3A,IGF2,CCN1,MIF,NPM1,DDR2,ENPP2,PTGS2,RPLP1,RPS3,SDC4,SOX9,TFRC,THBS1,CCNK,TRAF4,AKAP9,SPRY2,RACK1,LIMCH1,RAP2C,DIPK2A	5.96896e+128	C1
GO:0043583	ear development	BP	0.0248963	0.0117476	12	105	224	0.0106932	2.29564	BCL2,COL2A1,COL11A1,FGFR2,FRZB,RPL38,SDC4,SOX9,SPRY2,CYTL1,SOBP,CTHRC1	5.96128e+51	C1
GO:2000112	regulation of cellular macromolecule biosynthetic process	BP	0.282158	0.23719	136	2120	6636	0.0108212	1.28217	APBB2,ATF4,BCL2,ZFP36L2,KLF5,CCND3,CEBPD,DBI,DDIT3,DDX3X,EGR1,EIF4A2,ENO1,ERF,ETV1,FGF2,FGFR2,FOXC1,FOXC2,FOXO3,FOS,FOSB,FUS,GAPDH,GAS6,GOLGB1,GSK3A,HNRNPA1,HNRNPA2B1,HNRNPU,ID2,ID4,IGF2,CCN1,EIF3E,IRF1,KRT17,LRP6,MDFI,MEF2C,NFKBIA,NPM1,DDR2,NR4A2,ENPP1,PEG3,PLAGL1,PTCH1,PTPN2,ARID4A,RBBP6,REL,RLF,BRD2,RPL5,RPL22,RPL38,RPS3,RPS4X,RPS14,S100A1,SRSF2,SMARCD3,SOD2,SOX5,SOX9,TCF7L2,TFRC,THBS1,TLE3,ZN…	323,468,596,678,688,896,1052,1622,1649,1654,1958,1974,2023,2077,2115,2247,2263,2296,2303,2309,2353,2354,2521,2597,2621,2804,2931,3178,3181,3192,3398,3400,3481,3491,3646,3659,3872,4040,4188,4208,4792,4869,4921,4929,5167,5178,5325,5727,5771,5926,5930,5966,6018,6046,6125,6146,6169,6188,6191,6208,6271,6427,6604,6648,6660,6662,6934,7037,7057,7090,7690,7913,8148,8535,8543,8664,8812,8819,9063,9221,9349,…	C1
GO:0005518	collagen binding	MF	0.0145228	0.00514656	7	46	77	0.010917	3.17981	COMP,DDR2,THBS1,COL14A1,ITGA10,ADGRG6,CHADL	1.31149e+30	C1
GO:0031326	regulation of cellular biosynthetic process	BP	0.292531	0.247259	141	2210	6933	0.011242	1.27641	APBB2,ATF4,BCL2,ZFP36L2,KLF5,TSPO,CCND3,CEBPD,DBI,DDIT3,DDX3X,EGR1,EIF4A2,ENO1,ERF,ETV1,FGF2,FGFR2,FOXC1,FOXC2,FOXO3,FOS,FOSB,FUS,GAPDH,GAS6,GOLGB1,GSK3A,HNRNPA1,HNRNPA2B1,HNRNPU,ID2,ID4,IGF2,CCN1,EIF3E,IRF1,KRT17,LRP6,MDFI,MEF2C,NFKBIA,NPM1,DDR2,NR4A2,ENPP1,PEG3,PLAGL1,PTCH1,PTGS2,PTPN2,PTX3,ARID4A,RBBP6,REL,RLF,BRD2,RPL5,RPL22,RPL38,RPS3,RPS4X,RPS14,S100A1,SRSF2,SMARCD3,SOD2,SOX5,SOX9,TCF7L2,TF…	323,468,596,678,688,706,896,1052,1622,1649,1654,1958,1974,2023,2077,2115,2247,2263,2296,2303,2309,2353,2354,2521,2597,2621,2804,2931,3178,3181,3192,3398,3400,3481,3491,3646,3659,3872,4040,4188,4208,4792,4869,4921,4929,5167,5178,5325,5727,5743,5771,5806,5926,5930,5966,6018,6046,6125,6146,6169,6188,6191,6208,6271,6427,6604,6648,6660,6662,6934,7037,7057,7090,7690,7913,8148,8535,8543,8664,8812,8819,9…	C1
GO:0051248	negative regulation of protein metabolic process	BP	0.0995851	0.0714925	48	639	1442	0.0113227	1.47177	ATF4,ZFP36L2,TSPO,CAMLG,DBI,DDX3X,GAPDH,GAS6,GNAQ,DNAJA1,EIF3E,LRP6,NPM1,ENPP1,PTGS2,PTPN2,PTX3,RPL5,RPL37,RPS3,RPS7,RPS20,THBS1,SOCS3,PTTG1,RPL23,ITM2A,FRY,TOB1,AASS,SPRY2,RACK1,HEXIM1,IVNS1ABP,SPINT2,DIS3,SAMD4A,ARL6IP1,RPL13A,PPP1R15A,PABPC1,PDCD4,CNOT7,NOP53,SPOCK3,CRIM1,CNKSR3,AGO3	468,678,706,819,1622,1654,2597,2621,2776,3301,3646,4040,4869,5167,5743,5771,5806,6125,6167,6188,6201,6224,7057,9021,9232,9349,9452,10129,10140,10157,10253,10399,10614,10625,10653,22894,23034,23204,23521,23645,26986,27250,29883,29997,50859,51232,154043,192669	C1
GO:0070168	negative regulation of biomineral tissue development	BP	0.00829875	0.00190199	4	17	33	0.0113365	5.43303	GAS6,ENPP1,SOX9,RFLNA	2.62152e+17	C1
GO:0090050	positive regulation of cell migration involved in sprouting angiogenesis	BP	0.00829875	0.00190199	4	17	41	0.0113365	5.43303	FGF2,FOXC2,PTGS2,SRPX2	2.24723e+16	C1
GO:0031672	A band	CC	0.00829875	0.00190199	4	17	44	0.0113365	5.43303	ENO1,RPL15,S100A1,OBSL1	2.02361e+16	C1
GO:0008143	poly(A) binding	MF	0.00829875	0.00190199	4	17	29	0.0113365	5.43303	DDX3X,HNRNPU,PABPC4,PABPC1	1.65432e+16	C1
GO:0080025	phosphatidylinositol-3,5-bisphosphate binding	MF	0.00829875	0.00190199	4	17	34	0.0113365	5.43303	HIP1,SNX5,PLEKHA5,PLEKHA4	3.09227e+18	C1
GO:0003730	mRNA 3'-UTR binding	MF	0.0186722	0.00771985	9	69	230	0.0113441	2.66194	ZFP36L2,FUS,HNRNPA2B1,HNRNPU,RPL5,RPS7,PABPC4,PABPC1,SECISBP2	6.78252e+36	C1
GO:0001541	ovarian follicle development	BP	0.0103734	0.00290893	5	26	57	0.0114563	4.20915	BCL2,FOXC1,FOXO3,PTX3,ZNF830	5.9623e+19	C1
GO:0045661	regulation of myoblast differentiation	BP	0.0103734	0.00290893	5	26	56	0.0114563	4.20915	DDIT3,MEF2C,SOX9,SOX8,BOC	1.64942e+21	C1
GO:0046530	photoreceptor cell differentiation	BP	0.0103734	0.00290893	5	26	70	0.0114563	4.20915	DCX,SOX9,TOPORS,SOX8,SDK2	1.64167e+22	C1
GO:0060193	positive regulation of lipase activity	BP	0.0103734	0.00290893	5	26	77	0.0114563	4.20915	FGF2,FGFR1,FGFR2,GNAQ,CCN1	2.24723e+19	C1
GO:0030308	negative regulation of cell growth	BP	0.026971	0.0133139	13	119	197	0.0116083	2.1832	BCL2,DDX3X,ENO1,FRZB,GSK3A,ENPP1,PPT1,RACK1,SERTAD3,MEG3,CDKN2AIP,TSPYL2,SEMA4A	5.96165e+56	C1
GO:0060038	cardiac muscle cell proliferation	BP	0.0124481	0.00402775	6	36	63	0.0116775	3.53944	FGF2,FGFR2,FOXC1,FOXC2,MEF2C,DIPK2A	2.24723e+25	C1
GO:0045859	regulation of protein kinase activity	BP	0.060166	0.0387111	29	346	811	0.0118223	1.64354	CCND3,DDX3X,EGR1,FGF2,FGFR1,GAS6,GNAQ,DNAJA1,IGF2,CCN1,LRP6,NPM1,DDR2,PTPN2,RPLP1,RPS3,SDC4,THBS1,CCNK,TRAF4,SPRY2,RACK1,HEXIM1,PDCD4,PLCE1,CCNL1,RAP2C,TSPYL2,DIPK2A	8.96165e+124	C1
GO:0070167	regulation of biomineral tissue development	BP	0.0165975	0.00648915	8	58	112	0.0120121	2.83694	COMP,GAS6,CCN1,MEF2C,DDR2,ENPP1,SOX9,RFLNA	1.31126e+33	C1
GO:0014032	neural crest cell development	BP	0.0145228	0.00525845	7	47	90	0.0122497	3.09997	FOXC1,FOXC2,SOX9,NOLC1,SOX8,SEMA4A,PHACTR4	2.29623e+30	C1
GO:0031960	response to corticosteroid	BP	0.0207469	0.00917431	10	82	170	0.0123654	2.46666	BCL2,ZFP36L2,CDO1,FOXO3,FOS,FOSB,HNRNPU,PTGS2,S100B,FIBIN	5.96678e+39	C1
GO:2001243	negative regulation of intrinsic apoptotic signaling pathway	BP	0.0186722	0.00783173	9	70	116	0.0124175	2.61808	BCL2,DDX3X,ENO1,DNAJA1,MIF,PTGS2,SOD2,TPT1,IVNS1ABP	5.96165e+35	C1
GO:0048584	positive regulation of response to stimulus	BP	0.145228	0.112106	70	1002	3118	0.0128322	1.37156	BCL2,CD59,CSPG4,DDIT3,DDX3X,FGF2,FGFR1,FGFR2,FOXC2,FOXO3,FUS,GAPDH,GAS6,GDF10,GSK3A,HIP1,IGF2,CCN1,MEF2C,MIF,NFKBIA,PTGS2,PTPN2,REL,RPL37,RPS3,RPS7,RPS12,RPS20,S100B,SOX9,TCF7L2,TFRC,THBS1,TSPAN6,TPBG,SRPX,RPL23,LITAF,TRAF4,BCLAF1,SPRY2,KLF2,RACK1,HEXIM1,NFAT5,KLHDC10,SIK3,DAAM2,BAMBI,FOXP1,SNX5,PDCD4,LMCD1,PLCE1,IER5,DACT1,CDKN2AIP,SLC44A2,PLEKHA4,TRPV4,GOLPH3,NFKBIZ,EIF2A,ZCCHC3,DIXDC1,ASXL1,AG…	596,966,1464,1649,1654,2247,2260,2263,2303,2309,2521,2597,2621,2662,2931,3092,3481,3491,4208,4282,4792,5743,5771,5966,6167,6188,6201,6206,6224,6285,6662,6934,7037,7057,7105,7162,8406,9349,9516,9618,9774,10253,10365,10399,10614,10725,23008,23387,23500,25805,27086,27131,27250,29995,51196,51278,51339,55602,57153,57664,59341,64083,64332,83939,85364,85458,171023,192669,283120,375704	C1
GO:0032268	regulation of cellular protein metabolic process	BP	0.195021	0.157306	94	1406	3371	0.0130454	1.31913	ATF4,BCL2,ZFP36L2,TSPO,CAMLG,CCND3,CSPG4,DBI,DDX3X,EGR1,EIF4A2,ENO1,FGF2,FGFR1,FOXO3,GAPDH,GAS6,GDF10,GNAQ,GSK3A,HIP1,DNAJA1,IGF2,CCN1,EIF3E,KRT17,LRP6,MIF,NFKBIA,NPM1,DDR2,ENPP1,ENPP2,PTGS2,PTPN2,RPL5,RPL22,RPL37,RPL38,RPLP1,RPS2,RPS3,RPS4X,RPS7,RPS14,RPS20,SDC4,SOX9,TFRC,THBS1,EIF3D,CCNK,SOCS3,NOLC1,PTTG1,RPL23,TRAF4,NUAK1,FRY,TOB1,AKAP9,AASS,TOPORS,SPRY2,RACK1,HEXIM1,IVNS1ABP,SPINT2,DIS3,LIMCH…	468,596,678,706,819,896,1464,1622,1654,1958,1974,2023,2247,2260,2309,2597,2621,2662,2776,2931,3092,3301,3481,3491,3646,3872,4040,4282,4792,4869,4921,5167,5168,5743,5771,6125,6146,6167,6169,6176,6187,6188,6191,6201,6208,6224,6385,6662,7037,7057,8664,8812,9021,9221,9232,9349,9618,9891,10129,10140,10142,10157,10210,10253,10399,10614,10625,10653,22894,22998,23034,23204,23521,23645,25820,26986,27250,2…	C1
GO:0031328	positive regulation of cellular biosynthetic process	BP	0.1639	0.129	79	1153	2607	0.0131111	1.34733	APBB2,ATF4,KLF5,CEBPD,DDIT3,DDX3X,EGR1,ENO1,ETV1,FGF2,FGFR2,FOXC1,FOXC2,FOXO3,FOS,FOSB,FUS,GSK3A,HNRNPA1,HNRNPU,ID2,IGF2,CCN1,EIF3E,IRF1,KRT17,LRP6,MEF2C,NFKBIA,NPM1,NR4A2,PEG3,PLAGL1,PTCH1,PTGS2,PTPN2,PTX3,ARID4A,REL,RLF,RPL5,RPS4X,SMARCD3,SOD2,SOX9,TCF7L2,THBS1,TAF15,LMO4,EIF3D,CCNK,NOLC1,LITAF,IER2,BCLAF1,NAMPT,TOB1,TOPORS,KLF2,NFAT5,POLG2,SAMD4A,PPP1R15A,MAFF,BAMBI,PABPC1,SNX5,CNOT7,SERTAD3,S…	323,468,688,1052,1649,1654,1958,2023,2115,2247,2263,2296,2303,2309,2353,2354,2521,2931,3178,3192,3398,3481,3491,3646,3659,3872,4040,4208,4792,4869,4929,5178,5325,5727,5743,5771,5806,5926,5966,6018,6125,6191,6604,6648,6662,6934,7057,8148,8543,8664,8812,9221,9516,9592,9774,10135,10140,10210,10365,10725,11232,23034,23645,23764,25805,26986,27131,29883,29946,30812,51278,54360,57095,57826,64764,80155,8…	C1
GO:0046685	response to arsenic-containing substance	BP	0.0103734	0.00302081	5	27	33	0.0134523	4.01757	ATF4,DDX3X,HNRNPA1,TNFRSF11B,SLC38A2	4.68165e+19	C1
GO:1903409	reactive oxygen species biosynthetic process	BP	0.0103734	0.00302081	5	27	69	0.0134523	4.01757	FOXO3,SLC5A3,SOD2,SLC25A33,H19	2.30965e+22	C1
GO:0007416	synapse assembly	BP	0.0186722	0.00794361	9	71	232	0.0135647	2.5756	MEF2C,TPBG,GPC6,FARP1,PDLIM5,OBSL1,SRPX2,SDK2,SEMA4A	4.20872e+42	C1
GO:0010556	regulation of macromolecule biosynthetic process	BP	0.282158	0.238868	136	2135	6698	0.0137045	1.2696	APBB2,ATF4,BCL2,ZFP36L2,KLF5,CCND3,CEBPD,DBI,DDIT3,DDX3X,EGR1,EIF4A2,ENO1,ERF,ETV1,FGF2,FGFR2,FOXC1,FOXC2,FOXO3,FOS,FOSB,FUS,GAPDH,GAS6,GOLGB1,GSK3A,HNRNPA1,HNRNPA2B1,HNRNPU,ID2,ID4,IGF2,CCN1,EIF3E,IRF1,KRT17,LRP6,MDFI,MEF2C,NFKBIA,NPM1,DDR2,NR4A2,ENPP1,PEG3,PLAGL1,PTCH1,PTPN2,ARID4A,RBBP6,REL,RLF,BRD2,RPL5,RPL22,RPL38,RPS3,RPS4X,RPS14,S100A1,SRSF2,SMARCD3,SOD2,SOX5,SOX9,TCF7L2,TFRC,THBS1,TLE3,ZN…	323,468,596,678,688,896,1052,1622,1649,1654,1958,1974,2023,2077,2115,2247,2263,2296,2303,2309,2353,2354,2521,2597,2621,2804,2931,3178,3181,3192,3398,3400,3481,3491,3646,3659,3872,4040,4188,4208,4792,4869,4921,4929,5167,5178,5325,5727,5771,5926,5930,5966,6018,6046,6125,6146,6169,6188,6191,6208,6271,6427,6604,6648,6660,6662,6934,7037,7057,7090,7690,7913,8148,8535,8543,8664,8812,8819,9063,9221,9349,…	C1
GO:0010647	positive regulation of cell communication	BP	0.126556	0.0958827	61	857	2329	0.013809	1.39426	CSPG4,DDIT3,DDX3X,FGF2,FGFR1,FGFR2,GAPDH,GAS6,GDF10,GSK3A,HIP1,IGF2,CCN1,MIF,PTGS2,PTPN2,REL,RPL37,RPS3,RPS7,RPS12,RPS20,S100B,SOX9,TCF7L2,TFRC,THBS1,TSPAN6,TPBG,SRPX,RPL23,LITAF,TRAF4,BCLAF1,SPRY2,KLF2,RACK1,HEXIM1,NFAT5,KLHDC10,SIK3,DAAM2,BAMBI,FOXP1,SNX5,PDCD4,LMCD1,PLCE1,DACT1,CDKN2AIP,SLC44A2,PLEKHA4,TRPV4,GOLPH3,EIF2A,ZCCHC3,DIXDC1,ASXL1,AGO3,H19,ENHO	1464,1649,1654,2247,2260,2263,2597,2621,2662,2931,3092,3481,3491,4282,5743,5771,5966,6167,6188,6201,6206,6224,6285,6662,6934,7037,7057,7105,7162,8406,9349,9516,9618,9774,10253,10365,10399,10614,10725,23008,23387,23500,25805,27086,27131,27250,29995,51196,51339,55602,57153,57664,59341,64083,83939,85364,85458,171023,192669,283120,375704	C1
GO:0001091	RNA polymerase II general transcription initiation factor binding	MF	0.00829875	0.00201387	4	18	22	0.0139669	5.04409	FBL,HNRNPU,NOLC1,NOP58	2.09132e+16	C1
GO:0070006	metalloaminopeptidase activity	MF	0.00829875	0.00201387	4	18	32	0.0139669	5.04409	LTA4H,MMP16,NPEPL1,AOPEP	4.04843e+17	C1
GO:0010888	negative regulation of lipid storage	BP	0.00622407	0.00111882	3	10	27	0.0140712	7.55674	NFKBIA,PTPN2,ASXL1	47925771171023	C1
GO:0030502	negative regulation of bone mineralization	BP	0.00622407	0.00111882	3	10	22	0.0140712	7.55674	ENPP1,SOX9,RFLNA	51676662144347	C1
GO:0045844	positive regulation of striated muscle tissue development	BP	0.00622407	0.00111882	3	10	22	0.0140712	7.55674	BCL2,IGF2,MEF2C	59634814208	C1
GO:0046597	negative regulation of viral entry into host cell	BP	0.00622407	0.00111882	3	10	25	0.0140712	7.55674	LY6E,PTX3,IFITM3	4061580610410	C1
GO:0048385	regulation of retinoic acid receptor signaling pathway	BP	0.00622407	0.00111882	3	10	17	0.0140712	7.55674	DHRS3,KLF2,ASXL1	924910365171023	C1
GO:0048636	positive regulation of muscle organ development	BP	0.00622407	0.00111882	3	10	22	0.0140712	7.55674	BCL2,IGF2,MEF2C	59634814208	C1
GO:0051412	response to corticosterone	BP	0.00622407	0.00111882	3	10	22	0.0140712	7.55674	FOXO3,FOS,FOSB	230923532354	C1
GO:1901863	positive regulation of muscle tissue development	BP	0.00622407	0.00111882	3	10	23	0.0140712	7.55674	BCL2,IGF2,MEF2C	59634814208	C1
GO:2000353	positive regulation of endothelial cell apoptotic process	BP	0.00622407	0.00111882	3	10	26	0.0140712	7.55674	FOXO3,THBS1,PDCD4	2309705727250	C1
GO:0004551	nucleotide diphosphatase activity	MF	0.00622407	0.00111882	3	10	28	0.0140712	7.55674	ENPP1,ENPP2,NUDT3	5167516811165	C1
GO:0010604	positive regulation of macromolecule metabolic process	BP	0.257261	0.215596	124	1927	5131	0.014074	1.27805	APBB2,ATF4,BCL2,ZFP36L2,KLF5,CCND3,CEBPD,CSPG4,DDIT3,DDX3X,EGR1,ENO1,ETV1,FGF2,FGFR1,FGFR2,FOXC1,FOXC2,FOXO3,FOS,FOSB,FUS,GAPDH,GAS6,GDF10,GSK3A,HIP1,HNRNPA1,HNRNPA2B1,HNRNPU,TNC,ID2,IGF2,CCN1,EIF3E,IRF1,KRT17,LRP6,DNAJB9,MEF2C,MIF,NFKBIA,NPM1,DDR2,NR4A2,ENPP2,PEG3,PLAGL1,PTCH1,PTGS2,ARID4A,REL,RLF,RPL5,RPLP1,RPS2,RPS3,RPS4X,RPS7,SDC4,SRSF5,TRA2B,SMARCD3,SOX9,TCF7L2,TFRC,THBS1,TAF15,LMO4,EIF3D,CC…	323,468,596,678,688,896,1052,1464,1649,1654,1958,2023,2115,2247,2260,2263,2296,2303,2309,2353,2354,2521,2597,2621,2662,2931,3092,3178,3181,3192,3371,3398,3481,3491,3646,3659,3872,4040,4189,4208,4282,4792,4869,4921,4929,5168,5178,5325,5727,5743,5926,5966,6018,6125,6176,6187,6188,6191,6201,6385,6430,6434,6604,6662,6934,7037,7057,8148,8543,8664,8812,9221,9349,9516,9592,9618,9774,10135,10140,10142,10…	C1
GO:0042327	positive regulation of phosphorylation	BP	0.0684647	0.0460953	33	412	1085	0.0142496	1.56621	BCL2,CCND3,CSPG4,DDX3X,EGR1,FGF2,FGFR1,FGFR2,GAS6,GDF10,GSK3A,IGF2,CCN1,MIF,NPM1,DDR2,ENPP2,PTGS2,RPLP1,RPS3,SDC4,SOX9,TFRC,THBS1,LMO4,CCNK,TRAF4,AKAP9,SPRY2,RACK1,LIMCH1,RAP2C,DIPK2A	5.96896e+136	C1
GO:0043085	positive regulation of catalytic activity	BP	0.093361	0.0671291	45	600	1462	0.0143596	1.46587	ATP1B1,BCL2,CCND3,DBI,DDX3X,EGR1,FGF2,FGFR1,FGFR2,GAS6,GNAQ,GSK3A,MSH6,HIP1,HNRNPA2B1,HNRNPU,IGF2,CCN1,MEF2C,NPM1,NPR3,DDR2,NR4A2,RPLP1,RPS2,RPS3,S100A1,SDC4,SLC5A3,THBS1,LMO4,CCNK,TRAF4,IQSEC1,TOPORS,SPRY2,RACK1,POLG2,SRGAP2,PPP1R15A,SIPA1L1,TIAM2,PERP,PHACTR4,DIPK2A	4.81597e+188	C1
GO:0005178	integrin binding	MF	0.0207469	0.00939808	10	84	178	0.0145105	2.39936	COL16A1,COMP,FGF2,IGF2,CCN1,MFGE8,PTPN2,THBS1,TSPAN4,EDIL3	1.30713e+40	C1
GO:0097190	apoptotic signaling pathway	BP	0.0643154	0.0427389	31	382	797	0.0145299	1.58709	ATF4,BCL2,BNIP3,COL2A1,DDIT3,DDX3X,ENO1,FGFR1,FOXO3,GSK3A,MSH6,HIP1,DNAJA1,MIF,NR4A2,PTGS2,PTPN2,RPS3,RPS7,SOD2,TCF7L2,THBS1,TPT1,SRPX,BCLAF1,TOPORS,RACK1,IVNS1ABP,PPP1R15A,PERP,GGCT	4.68597e+126	C1
GO:0033138	positive regulation of peptidyl-serine phosphorylation	BP	0.0165975	0.00671291	8	60	118	0.0146055	2.72725	BCL2,GAS6,GSK3A,MIF,PTGS2,TFRC,AKAP9,SPRY2	5.96262e+32	C1
GO:0007169	transmembrane receptor protein tyrosine kinase signaling pathway	BP	0.060166	0.0393824	29	352	920	0.014707	1.61182	CCND3,CSPG4,FGF2,FGFR1,FGFR2,FOXC1,FOXC2,GPC1,GSK3A,HIP1,IGF2,DDR2,ENPP1,PTPN2,SOX9,THBS1,ZFAND5,SOCS3,CEP57,SPRY2,CNMD,TNS2,SIPA1L1,SNX5,PLCE1,CRIM1,FGFRL1,HHIP,SHISA2	8.96146e+125	C1
GO:0034614	cellular response to reactive oxygen species	BP	0.0228216	0.0108525	11	97	168	0.0149965	2.2727	BNIP3,FOXO3,FOS,RPS3,SOD2,SOD3,KLF2,RACK1,OSER1,STK26,H19	6.64231e+48	C1
GO:0009893	positive regulation of metabolic process	BP	0.273859	0.231707	132	2071	5673	0.0150582	1.26755	APBB2,ATF4,BCL2,BNIP3,ZFP36L2,KLF5,TSPO,CCND3,CEBPD,CSPG4,DDIT3,DDX3X,EGR1,ENO1,ETV1,FGF2,FGFR1,FGFR2,FOXC1,FOXC2,FOXO3,FOS,FOSB,FUS,GAPDH,GAS6,GDF10,GNAS,GSK3A,HIP1,HNRNPA1,HNRNPA2B1,HNRNPU,TNC,ID2,IGF2,CCN1,EIF3E,IRF1,KRT17,LRP6,DNAJB9,MEF2C,MIF,NFKBIA,NPM1,DDR2,NR4A2,ENPP2,PEG3,PLAGL1,PTCH1,PTGS2,PTPN2,PTX3,ARID4A,REL,RLF,RPL5,RPLP1,RPS2,RPS3,RPS4X,RPS7,SDC4,SRSF5,TRA2B,SLC5A3,SMARCD3,SOD2,SOX…	323,468,596,664,678,688,706,896,1052,1464,1649,1654,1958,2023,2115,2247,2260,2263,2296,2303,2309,2353,2354,2521,2597,2621,2662,2778,2931,3092,3178,3181,3192,3371,3398,3481,3491,3646,3659,3872,4040,4189,4208,4282,4792,4869,4921,4929,5168,5178,5325,5727,5743,5771,5806,5926,5966,6018,6125,6176,6187,6188,6191,6201,6385,6430,6434,6526,6604,6648,6662,6934,7037,7057,8148,8543,8664,8812,9221,9349,9516,95…	C1
GO:2000379	positive regulation of reactive oxygen species metabolic process	BP	0.0124481	0.00425151	6	38	81	0.0151196	3.31749	TSPO,FOXO3,SLC5A3,SOD2,THBS1,H19	7.06231e+24	C1
GO:0005080	protein kinase C binding	MF	0.0124481	0.00425151	6	38	60	0.0151196	3.31749	SDC4,SRSF2,RACK1,PDLIM5,DACT1,TRPV4	6.38564e+27	C1
GO:0061138	morphogenesis of a branching epithelium	BP	0.0248963	0.012307	12	110	200	0.0151413	2.17722	BCL2,FGF2,FGFR2,FOXC2,TNC,PTCH1,SOX9,SOCS3,SPRY2,SPINT2,SOX8,HHIP	5.96225e+50	C1
GO:0030500	regulation of bone mineralization	BP	0.0145228	0.00548221	7	49	87	0.01526	2.95169	COMP,CCN1,MEF2C,DDR2,ENPP1,SOX9,RFLNA	1.31135e+29	C1
GO:0006357	regulation of transcription by RNA polymerase II	BP	0.178423	0.143097	86	1279	3937	0.0153492	1.3221	APBB2,ATF4,KLF5,CCND3,CEBPD,DDIT3,DDX3X,EGR1,ENO1,ERF,ETV1,FGF2,FGFR2,FOXC1,FOXC2,FOXO3,FOS,FOSB,FUS,GSK3A,HNRNPU,ID2,ID4,IGF2,CCN1,IRF1,LRP6,MDFI,MEF2C,NFKBIA,NPM1,NR4A2,PEG3,PLAGL1,PTCH1,PTPN2,ARID4A,REL,RLF,BRD2,RPS14,S100A1,SMARCD3,SOD2,SOX5,SOX9,TCF7L2,ZNF131,DEK,CBX4,LMO4,CCNK,SAP30,PIAS2,RPL23,LITAF,IER2,BCLAF1,TSC22D2,NAMPT,AASS,KLF2,HEXIM1,NFAT5,MAGED2,WWP2,MAFF,FOXP1,CNOT7,LMCD1,NOP53,S…	323,468,688,896,1052,1649,1654,1958,2023,2077,2115,2247,2263,2296,2303,2309,2353,2354,2521,2931,3192,3398,3400,3481,3491,3659,4040,4188,4208,4792,4869,4929,5178,5325,5727,5771,5926,5966,6018,6046,6208,6271,6604,6648,6660,6662,6934,7690,7913,8535,8543,8812,8819,9063,9349,9516,9592,9774,9819,10135,10157,10365,10614,10725,10916,11060,23764,27086,29883,29995,29997,30812,51132,51278,51339,54360,55758,…	C1
GO:0097159	organic cyclic compound binding	MF	0.421162	0.373574	203	3339	9558	0.0153858	1.23427	ADCY2,AHCY,ATF4,BCL2,ZFP36L2,KLF5,TSPO,CDK6,CEBPD,CENPC,DBI,DDIT3,DDX3X,EEF1A1,EEF1B2,EGR1,EIF4A2,ENO1,ERF,FBL,ETV1,FGFR1,FGFR2,FOXC1,FOXC2,FOXO3,FOS,FOSB,FUS,GAPDH,GMDS,GNAQ,GNAS,GOLGB1,GSK3A,MSH6,GTF2F2,HNRNPA1,HNRNPA2B1,HNRNPU,DNAJA1,IMPDH2,EIF3E,IRF1,RPSA,LTA4H,MEF2C,MTR,NAP1L1,RPL10A,NPM1,DDR2,NR4A2,P4HA1,ENPP1,ENPP2,PEG3,PLAGL1,PNN,PTCH1,PTGS2,ARID4A,RBBP6,REL,RLF,RPL4,RPL5,RPL7,RPL9,RPL13,…	108,191,468,596,678,688,706,1021,1052,1060,1622,1649,1654,1915,1933,1958,1974,2023,2077,2091,2115,2260,2263,2296,2303,2309,2353,2354,2521,2597,2762,2776,2778,2804,2931,2956,2963,3178,3181,3192,3301,3615,3646,3659,3921,4048,4208,4548,4673,4736,4869,4921,4929,5033,5167,5168,5178,5325,5411,5727,5743,5926,5930,5966,6018,6124,6125,6129,6133,6137,6138,6139,6144,6146,6147,6152,6157,6160,6164,6167,6168,6…	C1
GO:0098772	molecular function regulator	MF	0.134855	0.103826	65	928	2797	0.0155037	1.37139	ATP1B1,BCL2,CCND3,DDIT3,DDX3X,EEF1B2,FGF2,GAPDH,GAS6,GCHFR,GDF10,GNAQ,GNAS,DNAJA1,ID2,ID4,IGF2,LRP6,LTC4S,LY6E,MDFI,MIF,MMP16,NPM1,TNFRSF11B,PPP2R5E,PTHLH,RPL5,RPL37,RPLP1,RPS7,RPS20,CLEC11A,SLC5A3,MIA,CCNK,SOCS3,ARHGEF1,PTTG1,RPL23,IQSEC1,FRY,NAMPT,AKAP9,FARP1,SPRY2,RACK1,HEXIM1,SPINT2,POLG2,DIS3,SRGAP2,PPP1R15A,SIPA1L1,GPSM1,TIAM2,SPOCK3,PLCE1,CRIM1,RAB4B,CCNL1,RAP2C,SEMA4A,PHACTR4,ENHO	481,596,896,1649,1654,1933,2247,2597,2621,2644,2662,2776,2778,3301,3398,3400,3481,4040,4056,4061,4188,4282,4325,4869,4982,5529,5744,6125,6167,6176,6201,6224,6320,6526,8190,8812,9021,9138,9232,9349,9922,10129,10135,10142,10160,10253,10399,10614,10653,11232,22894,23380,23645,26037,26086,26230,50859,51196,51232,53916,57018,57826,64218,65979,375704	C1
GO:0051346	negative regulation of hydrolase activity	BP	0.0352697	0.019915	17	178	440	0.0155149	1.88348	CNN3,DDX3X,GAPDH,GAS6,GCHFR,OXA1L,PTGS2,PTX3,THBS1,PTTG1,SPRY2,SPINT2,ARL6IP1,PPP1R15A,GPSM1,SPOCK3,CRIM1	1.26617e+74	C1
GO:0033555	multicellular organismal response to stress	BP	0.0103734	0.00313269	5	28	72	0.0156701	3.84183	BCL2,TSPO,MEF2C,NR4A2,THBS1	5.96706e+17	C1
GO:0060042	retina morphogenesis in camera-type eye	BP	0.0103734	0.00313269	5	28	65	0.0156701	3.84183	SOX9,TOPORS,OBSL1,SOX8,SDK2	6.6621e+23	C1
GO:0001838	embryonic epithelial tube formation	BP	0.0207469	0.00950996	10	85	127	0.0156818	2.36733	PTCH1,BRD2,RPS7,SDC4,SOX9,LMO4,SPINT2,SOX8,PHACTR4,CTHRC1	5.7276e+44	C1
GO:0007569	cell aging	BP	0.0207469	0.00950996	10	85	147	0.0156818	2.36733	BCL2,CDK6,ID2,MIF,NPM1,PRELP,NUAK1,NAMPT,PDCD4,ECRG4	5.96102e+41	C1
GO:0062197	cellular response to chemical stress	BP	0.0414938	0.0247259	20	221	404	0.015884	1.77776	ATF4,BCL2,BNIP3,TSPO,DDIT3,DDX3X,FOXO3,FOS,DNAJA1,NR4A2,PTGS2,RPS3,SOD2,SOD3,KLF2,RACK1,OSER1,STK26,TRPV4,H19	4.68597e+82	C1
GO:0061013	regulation of mRNA catabolic process	BP	0.026971	0.0138733	13	124	236	0.0160037	2.08365	ZFP36L2,FUS,HNRNPU,NPM1,TAF15,PABPC4,TOB1,DIS3,SAMD4A,PABPC1,CNOT7,ZC3HAV1,SECISBP2	6.78252e+57	C1
GO:0023056	positive regulation of signaling	BP	0.126556	0.0966659	61	864	2338	0.016184	1.38085	CSPG4,DDIT3,DDX3X,FGF2,FGFR1,FGFR2,GAPDH,GAS6,GDF10,GSK3A,HIP1,IGF2,CCN1,MIF,PTGS2,PTPN2,REL,RPL37,RPS3,RPS7,RPS12,RPS20,S100B,SOX9,TCF7L2,TFRC,THBS1,TSPAN6,TPBG,SRPX,RPL23,LITAF,TRAF4,BCLAF1,SPRY2,KLF2,RACK1,HEXIM1,NFAT5,KLHDC10,SIK3,DAAM2,BAMBI,FOXP1,SNX5,PDCD4,LMCD1,PLCE1,DACT1,CDKN2AIP,SLC44A2,PLEKHA4,TRPV4,GOLPH3,EIF2A,ZCCHC3,DIXDC1,ASXL1,AGO3,H19,ENHO	1464,1649,1654,2247,2260,2263,2597,2621,2662,2931,3092,3481,3491,4282,5743,5771,5966,6167,6188,6201,6206,6224,6285,6662,6934,7037,7057,7105,7162,8406,9349,9516,9618,9774,10253,10365,10399,10614,10725,23008,23387,23500,25805,27086,27131,27250,29995,51196,51339,55602,57153,57664,59341,64083,83939,85364,85458,171023,192669,283120,375704	C1
GO:0002544	chronic inflammatory response	BP	0.00414938	0.000447527	2	4	19	0.0161923	17.5932	AHCY,THBS1	1917057	C1
GO:0030277	maintenance of gastrointestinal epithelium	BP	0.00414938	0.000447527	2	4	23	0.0161923	17.5932	SOX9,ZNF830	666291603	C1
GO:0030916	otic vesicle formation	BP	0.00414938	0.000447527	2	4	8	0.0161923	17.5932	FGFR2,SOX9	22636662	C1
GO:0032594	protein transport within lipid bilayer	BP	0.00414938	0.000447527	2	4	7	0.0161923	17.5932	ATP1B1,RILPL2	481196383	C1
GO:0035694	mitochondrial protein catabolic process	BP	0.00414938	0.000447527	2	4	7	0.0161923	17.5932	BNIP3,YME1L1	66410730	C1
GO:0036438	maintenance of lens transparency	BP	0.00414938	0.000447527	2	4	6	0.0161923	17.5932	APBB2,FOXC1	3232296	C1
GO:0046532	regulation of photoreceptor cell differentiation	BP	0.00414938	0.000447527	2	4	7	0.0161923	17.5932	SOX9,SOX8	666230812	C1
GO:0048386	positive regulation of retinoic acid receptor signaling pathway	BP	0.00414938	0.000447527	2	4	5	0.0161923	17.5932	KLF2,ASXL1	10365171023	C1
GO:0048484	enteric nervous system development	BP	0.00414938	0.000447527	2	4	17	0.0161923	17.5932	SOX8,PHACTR4	3081265979	C1
GO:0060591	chondroblast differentiation	BP	0.00414938	0.000447527	2	4	5	0.0161923	17.5932	FGF2,CCN1	22473491	C1
GO:0071503	response to heparin	BP	0.00414938	0.000447527	2	4	7	0.0161923	17.5932	EGR1,SOX9	19586662	C1
GO:0071600	otic vesicle morphogenesis	BP	0.00414938	0.000447527	2	4	10	0.0161923	17.5932	FGFR2,SOX9	22636662	C1
GO:0071651	positive regulation of chemokine (C-C motif) ligand 5 production	BP	0.00414938	0.000447527	2	4	6	0.0161923	17.5932	DDX3X,TRPV4	165459341	C1
GO:2000741	positive regulation of mesenchymal stem cell differentiation	BP	0.00414938	0.000447527	2	4	4	0.0161923	17.5932	SOX5,SOX9	66606662	C1
GO:0098556	cytoplasmic side of rough endoplasmic reticulum membrane	CC	0.00414938	0.000447527	2	4	5	0.0161923	17.5932	RPS26,RPS29	62316235	C1
GO:0098574	cytoplasmic side of lysosomal membrane	CC	0.00414938	0.000447527	2	4	7	0.0161923	17.5932	EEF1A1,LITAF	19159516	C1
GO:0004528	phosphodiesterase I activity	MF	0.00414938	0.000447527	2	4	7	0.0161923	17.5932	ENPP1,ENPP2	51675168	C1
GO:0098609	cell-cell adhesion	BP	0.0622407	0.0413963	30	370	1237	0.016231	1.58422	BCL2,CNN3,COMP,FAT1,GNAS,IGF2,CCN1,IRF1,LRP6,PTPN2,RPS3,SDC4,SOX9,TFRC,COL14A1,GPC6,PDLIM5,SPINT2,NFAT5,OBSL1,SRPX2,FGFRL1,SDK2,PCDH10,TRPV4,PERP,GOLPH3,NFKBIZ,TMEM47,ZC3H8	5.96127e+133	C1
GO:0010035	response to inorganic substance	BP	0.0539419	0.0346834	26	310	662	0.016479	1.64054	BCL2,BNIP3,TSPO,FOXO3,FOS,FOSB,FUS,GSK3A,HNRNPA1,MEF2C,ND5,MTR,TNFRSF11B,PTCH1,PTGS2,RPS3,SOD2,SOD3,THBS1,KLF2,RACK1,OSER1,STK26,SLC38A2,H19,FIBIN	5.96665e+109	C1
GO:0045296	cadherin binding	MF	0.0456432	0.0280823	22	251	348	0.0165988	1.71805	CALD1,CNN3,DDX3X,ENO1,EIF3E,RPL15,RPL23A,RPL24,RPL34,RPS2,RPS26,PPFIBP1,RPL14,RACK1,NOP56,PAICS,PDLIM5,SNX5,UBAP2,ZC3HAV1,EIF2A,VASN	8.00127e+96	C1
GO:0051173	positive regulation of nitrogen compound metabolic process	BP	0.236515	0.19736	114	1764	4341	0.0167339	1.27777	APBB2,ATF4,BCL2,ZFP36L2,KLF5,CCND3,CEBPD,CSPG4,DDIT3,DDX3X,EGR1,ENO1,ETV1,FGF2,FGFR1,FGFR2,FOXC1,FOXC2,FOXO3,FOS,FOSB,FUS,GAS6,GDF10,GSK3A,HIP1,HNRNPA1,HNRNPA2B1,HNRNPU,ID2,IGF2,CCN1,EIF3E,IRF1,KRT17,LRP6,MEF2C,MIF,NFKBIA,NPM1,DDR2,NR4A2,ENPP2,PEG3,PLAGL1,PTCH1,PTGS2,PTX3,ARID4A,REL,RLF,RPL5,RPLP1,RPS2,RPS3,RPS4X,SDC4,SRSF5,TRA2B,SMARCD3,SOX9,TCF7L2,TFRC,THBS1,TAF15,LMO4,EIF3D,CCNK,NOLC1,LITAF,IE…	323,468,596,678,688,896,1052,1464,1649,1654,1958,2023,2115,2247,2260,2263,2296,2303,2309,2353,2354,2521,2621,2662,2931,3092,3178,3181,3192,3398,3481,3491,3646,3659,3872,4040,4208,4282,4792,4869,4921,4929,5168,5178,5325,5727,5743,5806,5926,5966,6018,6125,6176,6187,6188,6191,6385,6430,6434,6604,6662,6934,7037,7057,8148,8543,8664,8812,9221,9516,9592,9618,9774,10135,10140,10142,10210,10253,10365,1039…	C1
GO:0046456	icosanoid biosynthetic process	BP	0.00829875	0.00212576	4	19	79	0.0169543	4.7079	LTA4H,LTC4S,MIF,PTGS2	4048405642825740	C1
GO:0071243	cellular response to arsenic-containing substance	BP	0.00829875	0.00212576	4	19	20	0.0169543	4.7079	ATF4,DDX3X,HNRNPA1,SLC38A2	4681654317854400	C1
GO:0140467	integrated stress response signaling	BP	0.00829875	0.00212576	4	19	28	0.0169543	4.7079	ATF4,DDIT3,PTPN2,PPP1R15A	4681649577123640	C1
GO:0043236	laminin binding	MF	0.00829875	0.00212576	4	19	32	0.0169543	4.7079	GPC1,RPSA,THBS1,ADGRG6	2.81739e+16	C1
GO:0044706	multi-multicellular organism process	BP	0.0228216	0.0110763	11	99	232	0.0172696	2.22043	BCL2,COL16A1,FOS,FOSB,PTGS2,PTHLH,NAMPT,MAGED2,MAFF,SLC38A2,PITHD1	5.96131e+47	C1
GO:0098562	cytoplasmic side of membrane	CC	0.0228216	0.0110763	11	99	233	0.0172696	2.22043	EEF1A1,GNAQ,GNAS,HIP1,DNAJA1,RPS26,RPS29,LITAF,FARP1,SNX5,PLEKHA4	1.91528e+46	C1
GO:0043202	lysosomal lumen	CC	0.0165975	0.00693667	8	62	98	0.0175836	2.62548	ACAN,CSPG4,FMOD,GPC1,PPT1,PRELP,SDC4,GPC6	1.76146e+31	C1
GO:0071560	cellular response to transforming growth factor beta stimulus	BP	0.033195	0.0186843	16	167	331	0.0180398	1.88829	ZFP36L2,FGFR2,FMOD,FOS,GDF10,LTBP1,LTBP2,MEF2C,SOX5,SOX9,THBS1,SPRY2,PEG10,BAMBI,CHST11,VASN	6.78226e+68	C1
GO:0055008	cardiac muscle tissue morphogenesis	BP	0.0103734	0.00324457	5	29	63	0.018119	3.68169	COL11A1,FGFR2,FOXC1,FOXC2,LY6E	1.30123e+19	C1
GO:0090049	regulation of cell migration involved in sprouting angiogenesis	BP	0.0103734	0.00324457	5	29	90	0.018119	3.68169	FGF2,FOXC2,PTGS2,THBS1,SRPX2	2.24723e+20	C1
GO:0048839	inner ear development	BP	0.0207469	0.00973372	10	87	197	0.0182333	2.3052	COL2A1,COL11A1,FGFR2,FRZB,SDC4,SOX9,SPRY2,CYTL1,SOBP,CTHRC1	1.28013e+44	C1
GO:0051241	negative regulation of multicellular organismal process	BP	0.0788382	0.0557172	38	498	1408	0.0183646	1.48761	ATF4,BCL2,TSPO,CDK6,DDIT3,FGF2,FOXC1,FOXC2,FRZB,GAS6,GSK3A,ID2,IRF1,MEF2C,NPR3,TNFRSF11B,ENPP1,PTCH1,PTGS2,PTHLH,PTPN2,REL,SOX9,THBS1,TLE3,SPRY2,KLF2,CNMD,DAAM2,PDCD4,SOX8,ACOT13,NDRG2,SEMA4A,ZC3H8,VASN,RFLNA,CHADL	4.68597e+164	C1
GO:0016331	morphogenesis of embryonic epithelium	BP	0.0228216	0.0111882	11	100	157	0.0184981	2.19528	FGFR2,PTCH1,BRD2,RPS7,SDC4,SOX9,LMO4,SPINT2,SOX8,PHACTR4,CTHRC1	2.26357e+48	C1
GO:0010842	retina layer formation	BP	0.00622407	0.0012307	3	11	28	0.0185852	6.61032	TOPORS,OBSL1,SDK2	102102336354549	C1
GO:0034035	purine ribonucleoside bisphosphate metabolic process	BP	0.00622407	0.0012307	3	11	24	0.0185852	6.61032	ENPP1,PAPSS2,PAPSS1	516790609061	C1
GO:0043576	regulation of respiratory gaseous exchange	BP	0.00622407	0.0012307	3	11	21	0.0185852	6.61032	GLS,NR4A2,SLC5A3	274449296526	C1
GO:0048641	regulation of skeletal muscle tissue development	BP	0.00622407	0.0012307	3	11	26	0.0185852	6.61032	BCL2,IGF2,MEF2C	59634814208	C1
GO:0050427	3'-phosphoadenosine 5'-phosphosulfate metabolic process	BP	0.00622407	0.0012307	3	11	24	0.0185852	6.61032	ENPP1,PAPSS2,PAPSS1	516790609061	C1
GO:0090103	cochlea morphogenesis	BP	0.00622407	0.0012307	3	11	23	0.0185852	6.61032	FRZB,SOX9,CTHRC1	24876662115908	C1
GO:1903901	negative regulation of viral life cycle	BP	0.00622407	0.0012307	3	11	29	0.0185852	6.61032	LY6E,PTX3,IFITM3	4061580610410	C1
GO:0031430	M band	CC	0.00622407	0.0012307	3	11	28	0.0185852	6.61032	ENO1,S100A1,OBSL1	2023627123363	C1
GO:0043325	phosphatidylinositol-3,4-bisphosphate binding	MF	0.00622407	0.0012307	3	11	32	0.0185852	6.61032	HIP1,FCHSD2,PLEKHA4	3092987357664	C1
GO:0007605	sensory perception of sound	BP	0.0145228	0.00570597	7	51	173	0.0187623	2.81689	COL2A1,COL11A1,COL11A2,DDIT3,RPL38,SPRY2,SOBP	1.28013e+29	C1
GO:0031497	chromatin assembly	BP	0.0145228	0.00570597	7	51	227	0.0187623	2.81689	NAP1L1,NPM1,BRD2,SOX9,TSPYL2,SPTY2D1,UBN2	4.67349e+32	C1
GO:0048661	positive regulation of smooth muscle cell proliferation	BP	0.0145228	0.00570597	7	51	115	0.0187623	2.81689	FGF2,FGFR2,ID2,PTGS2,THBS1,NAMPT,FOXP1	2.24723e+29	C1
GO:0048704	embryonic skeletal system morphogenesis	BP	0.0145228	0.00570597	7	51	97	0.0187623	2.81689	COL2A1,COL11A1,FGFR2,FOXC2,MDFI,MMP16,CHST11	1.28013e+28	C1
GO:0008219	cell death	BP	0.165975	0.133028	80	1189	3147	0.0190443	1.31834	ATF4,BCL2,BNIP3,TSPO,COL2A1,COMP,DDIT3,DDX3X,EGR1,ENO1,FGF2,FGFR1,FGFR2,FOXC1,FOXC2,FOXO3,FOS,FRZB,GAPDH,GAS6,GSK3A,MSH6,HIP1,DNAJA1,CCN1,IRF1,LRP6,MEF2C,MIF,NFKBIA,NPM1,NR4A2,TNFRSF11B,PEG3,PLAGL1,PPT1,PTGS2,PTPN2,REL,RPS3,RPS3A,RPS6,RPS7,S100B,SOD2,SOX9,TCF7L2,TFRC,THBS1,TPT1,SRPX,CBX4,TNFRSF10D,SOCS3,TRAF4,BCLAF1,NAMPT,TOPORS,SPRY2,RACK1,IVNS1ABP,YME1L1,PEG10,ARL6IP1,PPP1R15A,FOXP1,PDCD4,NOP53…	468,596,664,706,1280,1311,1649,1654,1958,2023,2247,2260,2263,2296,2303,2309,2353,2487,2597,2621,2931,2956,3092,3301,3491,3659,4040,4208,4282,4792,4869,4929,4982,5178,5325,5538,5743,5771,5966,6188,6189,6194,6201,6285,6648,6662,6934,7037,7057,7178,8406,8535,8793,9021,9618,9774,10135,10210,10253,10399,10625,10730,23089,23204,23645,27086,27250,29997,30812,50515,51765,64065,64083,64399,79017,80155,845…	C1
GO:0060191	regulation of lipase activity	BP	0.0124481	0.00447527	6	40	105	0.0192084	3.12167	FGF2,FGFR1,FGFR2,GNAQ,CCN1,PPT1	2.24723e+23	C1
GO:1902373	negative regulation of mRNA catabolic process	BP	0.0124481	0.00447527	6	40	72	0.0192084	3.12167	FUS,HNRNPU,TAF15,TOB1,PABPC1,SECISBP2	2.52132e+26	C1
GO:2000177	regulation of neural precursor cell proliferation	BP	0.0124481	0.00447527	6	40	89	0.0192084	3.12167	FGF2,FOXO3,ID2,NAP1L1,SMARCD3,SPINT2	2.24723e+24	C1
GO:0017148	negative regulation of translation	BP	0.0290456	0.0157753	14	141	334	0.0196719	1.96169	ATF4,ZFP36L2,DDX3X,GAPDH,EIF3E,RPS3,TOB1,RACK1,DIS3,SAMD4A,RPL13A,PABPC1,CNOT7,AGO3	4.68678e+62	C1
GO:0031226	intrinsic component of plasma membrane	CC	0.0746888	0.0524726	36	469	2283	0.0197123	1.49551	ADCY2,ATP1B1,CD59,CSPG4,SLC29A1,FAT1,FGFR1,FGFR2,GPC1,TM4SF1,MMP16,NPR3,DDR2,ENPP1,SDC4,SLC2A3,SLC5A3,SLC16A1,TFRC,TSPAN6,TSPAN4,TPBG,ITGA10,SGCE,SLC16A3,GPC6,AKAP9,SLC38A2,ATP8B2,ADGRG6,PCDH10,TRPV4,PERP,SEMA4A,HHIP,BOC	1.08482e+151	C1
GO:2001233	regulation of apoptotic signaling pathway	BP	0.0435685	0.0269635	21	241	444	0.0201313	1.70521	BCL2,COL2A1,DDIT3,DDX3X,ENO1,FGFR1,DNAJA1,MIF,NR4A2,PTGS2,PTPN2,RPS3,RPS7,SOD2,TCF7L2,THBS1,TPT1,SRPX,BCLAF1,RACK1,IVNS1ABP	5.96128e+84	C1
GO:0001958	endochondral ossification	BP	0.00829875	0.00223764	4	20	27	0.0203116	4.41283	COL2A1,FOXC1,MEF2C,MMP16	1280229642084320	C1
GO:0030888	regulation of B cell proliferation	BP	0.00829875	0.00223764	4	20	72	0.0203116	4.41283	BCL2,MEF2C,MIF,TFRC	596420842827037	C1
GO:0032331	negative regulation of chondrocyte differentiation	BP	0.00829875	0.00223764	4	20	25	0.0203116	4.41283	PTHLH,SOX9,RFLNA,CHADL	5.74467e+19	C1
GO:0036075	replacement ossification	BP	0.00829875	0.00223764	4	20	27	0.0203116	4.41283	COL2A1,FOXC1,MEF2C,MMP16	1280229642084320	C1
GO:1904037	positive regulation of epithelial cell apoptotic process	BP	0.00829875	0.00223764	4	20	44	0.0203116	4.41283	FOXO3,THBS1,PDCD4,H19	2.30971e+18	C1
GO:0006970	response to osmotic stress	BP	0.0145228	0.00581786	7	52	93	0.0207093	2.75399	TSPO,DDX3X,PTGS2,NOLC1,TSC22D2,NFAT5,TRPV4	7.06165e+28	C1
GO:0002183	cytoplasmic translational initiation	BP	0.0103734	0.00335646	5	30	41	0.0208076	3.53412	EIF4A2,EIF3E,EIF3D,RPL13A,EIF3L	1.97436e+21	C1
GO:0031399	regulation of protein modification process	BP	0.126556	0.0981204	61	877	2032	0.0214855	1.35654	BCL2,TSPO,CAMLG,CCND3,CSPG4,DBI,DDX3X,EGR1,FGF2,FGFR1,GAS6,GDF10,GNAQ,GSK3A,DNAJA1,IGF2,CCN1,LRP6,MIF,NPM1,DDR2,ENPP1,ENPP2,PTGS2,PTPN2,RPL5,RPL37,RPLP1,RPS2,RPS3,RPS7,RPS20,SDC4,SOX9,TFRC,THBS1,CCNK,SOCS3,RPL23,TRAF4,NUAK1,FRY,AKAP9,AASS,TOPORS,SPRY2,RACK1,HEXIM1,IVNS1ABP,LIMCH1,PPP1R15A,PDCD4,CNOT7,NOP53,PLCE1,CCNL1,RAP2C,TSPYL2,TET1,CNKSR3,DIPK2A	596,706,819,896,1464,1622,1654,1958,2247,2260,2621,2662,2776,2931,3301,3481,3491,4040,4282,4869,4921,5167,5168,5743,5771,6125,6167,6176,6187,6188,6201,6224,6385,6662,7037,7057,8812,9021,9349,9618,9891,10129,10142,10157,10210,10253,10399,10614,10625,22998,23645,27250,29883,29997,51196,57018,57826,64061,80312,154043,205428	C1
GO:0038034	signal transduction in absence of ligand	BP	0.0124481	0.00458716	6	41	73	0.0215107	3.03214	BCL2,COL2A1,FGFR1,FOXO3,GSK3A,SRPX	5.96128e+22	C1
GO:0097192	extrinsic apoptotic signaling pathway in absence of ligand	BP	0.0124481	0.00458716	6	41	73	0.0215107	3.03214	BCL2,COL2A1,FGFR1,FOXO3,GSK3A,SRPX	5.96128e+22	C1
GO:1902893	regulation of pri-miRNA transcription by RNA polymerase II	BP	0.0124481	0.00458716	6	41	63	0.0215107	3.03214	KLF5,EGR1,FGF2,FOXO3,FOS,SOX9	6.88196e+22	C1
GO:0031325	positive regulation of cellular metabolic process	BP	0.246888	0.208883	119	1867	4708	0.0215167	1.258	APBB2,ATF4,BCL2,BNIP3,ZFP36L2,KLF5,TSPO,CCND3,CEBPD,CSPG4,DDIT3,DDX3X,EGR1,ENO1,ETV1,FGF2,FGFR1,FGFR2,FOXC1,FOXC2,FOXO3,FOS,FOSB,FUS,GAS6,GDF10,GSK3A,HIP1,HNRNPA1,HNRNPA2B1,HNRNPU,ID2,IGF2,CCN1,EIF3E,IRF1,KRT17,LRP6,MEF2C,MIF,NFKBIA,NPM1,DDR2,NR4A2,ENPP2,PEG3,PLAGL1,PTCH1,PTGS2,PTPN2,PTX3,ARID4A,REL,RLF,RPL5,RPLP1,RPS2,RPS3,RPS4X,SDC4,SRSF5,TRA2B,SLC5A3,SMARCD3,SOD2,SOX9,TCF7L2,TFRC,THBS1,TAF15,L…	323,468,596,664,678,688,706,896,1052,1464,1649,1654,1958,2023,2115,2247,2260,2263,2296,2303,2309,2353,2354,2521,2621,2662,2931,3092,3178,3181,3192,3398,3481,3491,3646,3659,3872,4040,4208,4282,4792,4869,4921,4929,5168,5178,5325,5727,5743,5771,5806,5926,5966,6018,6125,6176,6187,6188,6191,6385,6430,6434,6526,6604,6648,6662,6934,7037,7057,8148,8543,8664,8812,9221,9516,9592,9618,9774,10135,10140,10142…	C1
GO:0051171	regulation of nitrogen compound metabolic process	BP	0.381743	0.338219	184	3023	9654	0.0220278	1.22158	APBB2,ATF4,BCL2,ZFP36L2,KLF5,TSPO,CAMLG,CCND3,CEBPD,CSPG4,DBI,DDIT3,DDX3X,EEF1A1,EGR1,EIF4A2,ENO1,ERF,ETV1,FGF2,FGFR1,FGFR2,FOXC1,FOXC2,FOXO3,FOS,FOSB,FUS,GAPDH,GAS6,GDF10,GNAQ,GOLGB1,GSK3A,MSH6,HIP1,HNRNPA1,HNRNPA2B1,HNRNPU,DNAJA1,ID2,ID4,IGF2,CCN1,EIF3E,IRF1,KRT17,LRP6,MDFI,MEF2C,MIF,NFKBIA,NPM1,DDR2,NR4A2,ENPP1,ENPP2,PEG3,PLAGL1,PTCH1,PTGS2,PTPN2,PTX3,ARID4A,REL,RLF,BRD2,RPL5,RPL22,RPL37,RPL38…	323,468,596,678,688,706,819,896,1052,1464,1622,1649,1654,1915,1958,1974,2023,2077,2115,2247,2260,2263,2296,2303,2309,2353,2354,2521,2597,2621,2662,2776,2804,2931,2956,3092,3178,3181,3192,3301,3398,3400,3481,3491,3646,3659,3872,4040,4188,4208,4282,4792,4869,4921,4929,5167,5168,5178,5325,5727,5743,5771,5806,5926,5966,6018,6046,6125,6146,6167,6169,6176,6187,6188,6191,6201,6208,6224,6231,6271,6385,64…	C1
GO:0022618	ribonucleoprotein complex assembly	BP	0.0311203	0.0175655	15	157	299	0.0221	1.88049	EIF3E,RPSA,RPL5,RPL23A,RPL24,RPL38,RPLP0,RPS5,RPS14,SRSF5,EIF3D,RPL13A,NOP53,EIF3L,AGO3	3.64639e+64	C1
GO:0048872	homeostasis of number of cells	BP	0.0311203	0.0175655	15	157	312	0.0221	1.88049	BCL2,CAMLG,CDK6,FOXO3,ID2,MEF2C,PTPN2,ARID4A,RPS6,RPS14,RPS17,SOX9,KLF2,ZC3H8,ASXL1	5.96819e+61	C1
GO:0001763	morphogenesis of a branching structure	BP	0.0248963	0.0129783	12	116	216	0.022186	2.05018	BCL2,FGF2,FGFR2,FOXC2,TNC,PTCH1,SOX9,SOCS3,SPRY2,SPINT2,SOX8,HHIP	5.96225e+50	C1
GO:0008285	negative regulation of cell population proliferation	BP	0.0643154	0.0441933	31	395	913	0.022252	1.52796	BCL2,TSPO,CDK6,FGF2,FGFR2,FRZB,IRF1,MEF2C,NPM1,NPR3,PTCH1,PTGS2,PTHLH,PTPN2,SDC4,SOD2,SOX9,THBS1,TPBG,SRPX,TOB1,SPRY2,SPINT2,CNMD,PDS5B,TNS2,PDCD4,CNOT7,FGFRL1,NDRG2,C1QL4	5.96706e+133	C1
GO:0035239	tube morphogenesis	BP	0.0788382	0.0565003	38	505	1226	0.0223758	1.46404	BCL2,KLF5,CALD1,COL15A1,COMP,CSPG4,FGF2,FGFR2,FOXC1,FOXC2,TNC,ID2,CCN1,MEF2C,MFGE8,ENPP2,PTCH1,PTGS2,BRD2,RPS7,S100A1,SDC4,SOX9,THBS1,LMO4,SPRY2,KLF2,SPINT2,CNMD,FOXP1,SRPX2,SOX8,DACT1,SEMA4A,HHIP,PHACTR4,NAA15,CTHRC1	5.96689e+162	C1
GO:0036293	response to decreased oxygen levels	BP	0.0373444	0.0223764	18	200	360	0.0225366	1.76345	AHCY,ATP1B1,BCL2,BNIP3,EGR1,ENO1,SLC29A1,FOXO3,ND5,NR4A2,PTGS2,S100B,SOD2,SOD3,THBS1,NAMPT,NOP53,VASN	1.91482e+71	C1
GO:0036294	cellular response to decreased oxygen levels	BP	0.0228216	0.0115238	11	103	180	0.0225733	2.12298	BCL2,BNIP3,EGR1,ENO1,SLC29A1,FOXO3,PTGS2,S100B,NAMPT,NOP53,VASN	5.96664e+45	C1
GO:0008238	exopeptidase activity	MF	0.0145228	0.00592974	7	53	186	0.0227926	2.69398	CPE,LTA4H,MMP16,TFRC,CPXM1,NPEPL1,AOPEP	1.3634e+30	C1
GO:0001843	neural tube closure	BP	0.0165975	0.00727232	8	65	93	0.0228332	2.48654	PTCH1,BRD2,RPS7,SDC4,LMO4,SPINT2,PHACTR4,CTHRC1	5.7276e+35	C1
GO:0045597	positive regulation of cell differentiation	BP	0.0726141	0.0513538	35	459	1041	0.0232789	1.48318	BCL2,KLF5,TSPO,FGF2,FGFR1,FOXC1,FOXO3,FOS,FRZB,GAS6,GPC1,HNRNPU,ID2,CCN1,MEF2C,NAP1L1,DDR2,PTCH1,PTGS2,SMARCD3,SOD2,SOX5,SOX9,TCF7L2,SOCS3,WIF1,OBSL1,BAMBI,TIAM2,SOX8,CARMIL1,PITHD1,NFKBIZ,BOC,CTHRC1	5.96689e+147	C1
GO:0051240	positive regulation of multicellular organismal process	BP	0.10166	0.0765272	49	684	1981	0.0235886	1.39372	ATF4,BCL2,TSPO,DDIT3,DDX3X,EGR1,ENO1,FGF2,FGFR2,FOXC1,FOXC2,FOXO3,FOS,GAPDH,GAS6,GNAS,GSK3A,ID2,IGF2,CCN1,IRF1,KRT17,MEF2C,MIF,NAP1L1,PTGS2,RPS3,S100A1,S100B,SMARCD3,SOX5,SOX9,TCF7L2,TFRC,THBS1,TPBG,RACK1,OBSL1,BAMBI,TIAM2,FOXP1,SNX5,SRPX2,SOX8,TRPV4,SEMA4A,NFKBIZ,ZCCHC3,H19	###############################################################################################################################################################################################################################################################	C1
GO:0002260	lymphocyte homeostasis	BP	0.0103734	0.00346834	5	31	65	0.0237438	3.39782	BCL2,CAMLG,MEF2C,RPS6,ZC3H8	5.96819e+18	C1
GO:0033120	positive regulation of RNA splicing	BP	0.0103734	0.00346834	5	31	40	0.0237438	3.39782	SRSF5,TRA2B,TRA2A,SLC38A2,RBM22	6.43064e+22	C1
GO:1902895	positive regulation of pri-miRNA transcription by RNA polymerase II	BP	0.0103734	0.00346834	5	31	49	0.0237438	3.39782	KLF5,EGR1,FGF2,FOXO3,FOS	6.88196e+18	C1
GO:0030318	melanocyte differentiation	BP	0.00622407	0.00134258	3	12	30	0.0238062	5.87569	BCL2,MEF2C,ENPP1	59642085167	C1
GO:0045662	negative regulation of myoblast differentiation	BP	0.00622407	0.00134258	3	12	23	0.0238062	5.87569	DDIT3,SOX9,SOX8	1649666230812	C1
GO:0060008	Sertoli cell differentiation	BP	0.00622407	0.00134258	3	12	20	0.0238062	5.87569	ARID4A,SOX9,SOX8	5926666230812	C1
GO:0060213	positive regulation of nuclear-transcribed mRNA poly(A) tail shortening	BP	0.00622407	0.00134258	3	12	16	0.0238062	5.87569	TOB1,PABPC1,CNOT7	101402698629883	C1
GO:0060644	mammary gland epithelial cell differentiation	BP	0.00622407	0.00134258	3	12	17	0.0238062	5.87569	FGF2,ID2,PTCH1	224733985727	C1
GO:0060706	cell differentiation involved in embryonic placenta development	BP	0.00622407	0.00134258	3	12	26	0.0238062	5.87569	MDFI,SOCS3,SPINT2	4188902110653	C1
GO:1900102	negative regulation of endoplasmic reticulum unfolded protein response	BP	0.00622407	0.00134258	3	12	16	0.0238062	5.87569	DNAJB9,RACK1,PPP1R15A	41891039923645	C1
GO:2000738	positive regulation of stem cell differentiation	BP	0.00622407	0.00134258	3	12	19	0.0238062	5.87569	FOXC1,SOX5,SOX9	229666606662	C1
GO:2001014	regulation of skeletal muscle cell differentiation	BP	0.00622407	0.00134258	3	12	21	0.0238062	5.87569	GPC1,MEF2C,S100B	281742086285	C1
GO:0072542	protein phosphatase activator activity	MF	0.00622407	0.00134258	3	12	14	0.0238062	5.87569	PPP2R5E,PPP1R15A,PHACTR4	55292364565979	C1
GO:1901618	organic hydroxy compound transmembrane transporter activity	MF	0.00622407	0.00134258	3	12	82	0.0238062	5.87569	SLC5A3,SLC16A1,SLC16A3	652665669123	C1
GO:0030278	regulation of ossification	BP	0.0186722	0.00872679	9	78	129	0.0238984	2.31254	BCL2,COMP,CCN1,MEF2C,DDR2,ENPP1,SOX9,DHRS3,RFLNA	5.96131e+36	C1
GO:0006414	translational elongation	BP	0.0124481	0.00469904	6	42	78	0.0239926	2.94759	EEF1A1,EEF1B2,RPLP1,RPLP2,RACK1,SECISBP2	1.91519e+25	C1
GO:0043536	positive regulation of blood vessel endothelial cell migration	BP	0.0124481	0.00469904	6	42	90	0.0239926	2.94759	FGF2,FGFR1,FOXC2,PTGS2,THBS1,SRPX2	2.24723e+24	C1
GO:0061614	pri-miRNA transcription by RNA polymerase II	BP	0.0124481	0.00469904	6	42	64	0.0239926	2.94759	KLF5,EGR1,FGF2,FOXO3,FOS,SOX9	6.88196e+22	C1
GO:0001754	eye photoreceptor cell differentiation	BP	0.00829875	0.00234952	4	21	50	0.0240498	4.15296	SOX9,TOPORS,SOX8,SDK2	6.6621e+18	C1
GO:0003401	axis elongation	BP	0.00829875	0.00234952	4	21	29	0.0240498	4.15296	FGFR2,TNC,SOX9,SPRY2	2.26334e+16	C1
GO:0010092	specification of animal organ identity	BP	0.00829875	0.00234952	4	21	39	0.0240498	4.15296	FGF2,FGFR2,MEF2C,SMARCD3	2247226342086600	C1
GO:0005732	sno(s)RNA-containing ribonucleoprotein complex	CC	0.00829875	0.00234952	4	21	51	0.0240498	4.15296	FBL,NOLC1,NOP56,NOP58	2.09192e+17	C1
GO:0048754	branching morphogenesis of an epithelial tube	BP	0.0207469	0.0101812	10	91	164	0.0242331	2.19027	BCL2,FGF2,FGFR2,FOXC2,TNC,PTCH1,SOX9,SPRY2,SOX8,HHIP	5.96225e+41	C1
GO:0071559	response to transforming growth factor beta	BP	0.033195	0.0193556	16	173	339	0.0242989	1.81472	ZFP36L2,FGFR2,FMOD,FOS,GDF10,LTBP1,LTBP2,MEF2C,SOX5,SOX9,THBS1,SPRY2,PEG10,BAMBI,CHST11,VASN	6.78226e+68	C1
GO:0000302	response to reactive oxygen species	BP	0.0290456	0.0162229	14	145	247	0.0244291	1.90092	BCL2,BNIP3,FOXO3,FOS,ND5,RPS3,TRA2B,SOD2,SOD3,KLF2,RACK1,OSER1,STK26,H19	5.96664e+59	C1
GO:0070371	ERK1 and ERK2 cascade	BP	0.0290456	0.0162229	14	145	391	0.0244291	1.90092	ZFP36L2,FGF2,FGFR2,GAS6,CCN1,MIF,PTPN2,SOX9,TPBG,SPRY2,NDRG2,TRPV4,CNKSR3,C1QL4	6.78225e+61	C1
GO:0009991	response to extracellular stimulus	BP	0.0477178	0.0308794	23	276	578	0.0247986	1.62456	AHCY,ATF4,BCL2,BNIP3,TSPO,DDIT3,FOXO3,FOS,GAS6,HNRNPA1,TNC,NR4A2,TNFRSF11B,PTGS2,SRSF2,SLC16A1,SOD2,NUAK1,NAMPT,STK26,SLC38A2,TRPV4,EIF2A	1.91469e+91	C1
GO:0060606	tube closure	BP	0.0165975	0.0073842	8	66	94	0.0248049	2.4434	PTCH1,BRD2,RPS7,SDC4,LMO4,SPINT2,PHACTR4,CTHRC1	5.7276e+35	C1
GO:0070661	leukocyte proliferation	BP	0.0248963	0.0132021	12	118	377	0.0250015	2.01103	BCL2,CCND3,IGF2,IMPDH2,IRF1,MEF2C,MIF,NPR3,RPS3,RPS6,SDC4,TFRC	5.96896e+45	C1
GO:2000026	regulation of multicellular organismal development	BP	0.103734	0.0786529	50	703	1746	0.0251097	1.38298	ZFP36L2,TSPO,CDK6,COMP,FGF2,FGFR2,FOXC1,FOXC2,FOXO3,FOS,FRZB,GAS6,GSK3A,ID2,CCN1,IRF1,KRT17,MEF2C,NAP1L1,NFKBIA,DDR2,ENPP1,ENPP2,PTCH1,PTHLH,PTPN2,S100A1,S100B,SMARCD3,SOX5,SOX9,THBS1,TPBG,SPRY2,KLF2,RACK1,CNMD,OBSL1,DAAM2,MAFF,TIAM2,FOXP1,SRPX2,SOX8,PITHD1,SEMA4A,NFKBIZ,ZC3H8,RFLNA,CHADL	678,706,1021,1311,2247,2263,2296,2303,2309,2353,2487,2621,2931,3398,3491,3659,3872,4208,4673,4792,4921,5167,5168,5727,5744,5771,6271,6285,6604,6660,6662,7057,7162,10253,10365,10399,11061,23363,23500,23764,26230,27086,27286,30812,57095,64218,64332,84524,144347,150356	C1
GO:0006366	transcription by RNA polymerase II	BP	0.182573	0.150034	88	1341	4194	0.0253122	1.28391	APBB2,ATF4,KLF5,CCND3,CEBPD,DDIT3,DDX3X,EGR1,ENO1,ERF,ETV1,FGF2,FGFR2,FOXC1,FOXC2,FOXO3,FOS,FOSB,FUS,GSK3A,GTF2F2,HNRNPU,ID2,ID4,IGF2,CCN1,IRF1,LRP6,MDFI,MEF2C,NFKBIA,NPM1,NR4A2,PEG3,PLAGL1,PTCH1,PTPN2,ARID4A,REL,RLF,BRD2,RPS14,S100A1,SMARCD3,SOD2,SOX5,SOX9,TCF7L2,ZNF131,DEK,CBX4,LMO4,CCNK,SAP30,PIAS2,RPL23,LITAF,IER2,BCLAF1,TSC22D2,NAMPT,AASS,KLF2,HEXIM1,NFAT5,MAGED2,WWP2,MAFF,FOXP1,CNOT7,LMCD1,…	323,468,688,896,1052,1649,1654,1958,2023,2077,2115,2247,2263,2296,2303,2309,2353,2354,2521,2931,2963,3192,3398,3400,3481,3491,3659,4040,4188,4208,4792,4869,4929,5178,5325,5727,5771,5926,5966,6018,6046,6208,6271,6604,6648,6660,6662,6934,7690,7913,8535,8543,8812,8819,9063,9349,9516,9592,9774,9819,10135,10157,10365,10614,10725,10916,11060,23764,27086,29883,29995,29997,30812,51132,51278,51339,51585,5…	C1
GO:0016324	apical plasma membrane	CC	0.026971	0.0147684	13	132	418	0.0255298	1.94176	ATP1B1,CSPG4,SLC29A1,FAT1,GNAS,DDR2,SLC16A1,MPDZ,SLC16A3,STK26,TRPV4,ECRG4,CNKSR3	4.81146e+55	C1
GO:0045182	translation regulator activity	MF	0.0228216	0.0117476	11	105	216	0.0256327	2.07733	EEF1A1,EEF1B2,EIF4A2,EIF3E,RPL22,RPS14,EIF3D,SAMD4A,PABPC1,EIF3L,EIF2A	1.91519e+47	C1
GO:0045860	positive regulation of protein kinase activity	BP	0.0373444	0.022712	18	203	476	0.02573	1.73423	CCND3,DDX3X,EGR1,FGF2,FGFR1,GAS6,IGF2,CCN1,NPM1,DDR2,RPLP1,RPS3,SDC4,THBS1,CCNK,TRAF4,SPRY2,DIPK2A	8.96165e+73	C1
GO:0098552	side of membrane	CC	0.0373444	0.022712	18	203	725	0.02573	1.73423	CD59,EEF1A1,GNAQ,GNAS,HIP1,DNAJA1,MFGE8,NCAM1,RPS26,RPS29,TFRC,THBS1,LITAF,CD302,FARP1,SNX5,PLEKHA4,ADGRA3	9.66192e+75	C1
GO:0019079	viral genome replication	BP	0.0186722	0.00883867	9	79	152	0.0257359	2.27919	BCL2,DDX3X,GAS6,DEK,CCNK,IFITM3,PABPC1,CNOT7,ZC3HAV1	5.96165e+38	C1
GO:0051147	regulation of muscle cell differentiation	BP	0.0186722	0.00883867	9	79	176	0.0257359	2.27919	BCL2,FGFR2,GSK3A,ID2,IGF2,MEF2C,SMARCD3,SOD2,PDCD4	5.96226e+35	C1
GO:0007507	heart development	BP	0.0560166	0.0378161	27	338	779	0.025905	1.55401	COL2A1,COL11A1,CPE,FGF2,FGFR2,FOXC1,FOXC2,GSK3A,HNRNPU,ID2,CCN1,LY6E,MEF2C,PTCH1,SMARCD3,SOX9,LMO4,DHRS3,PDLIM5,HEXIM1,OBSL1,PDCD4,PLCE1,FGFRL1,ADGRG6,ASXL1,DIPK2A	1.28013e+118	C1
GO:0001547	antral ovarian follicle growth	BP	0.00414938	0.000559409	2	5	8	0.0260297	11.7314	FOXO3,PTX3	23095806	C1
GO:0003431	growth plate cartilage chondrocyte development	BP	0.00414938	0.000559409	2	5	5	0.0260297	11.7314	SOX9,COL27A1	666285301	C1
GO:0007194	negative regulation of adenylate cyclase activity	BP	0.00414938	0.000559409	2	5	20	0.0260297	11.7314	NPR3,AKAP9	488310142	C1
GO:0009071	serine family amino acid catabolic process	BP	0.00414938	0.000559409	2	5	21	0.0260297	11.7314	CDO1,GCSH	10362653	C1
GO:0010623	programmed cell death involved in cell development	BP	0.00414938	0.000559409	2	5	12	0.0260297	11.7314	BCL2,FGF2	5962247	C1
GO:0014012	peripheral nervous system axon regeneration	BP	0.00414938	0.000559409	2	5	9	0.0260297	11.7314	TSPO,TNC	7063371	C1
GO:0019370	leukotriene biosynthetic process	BP	0.00414938	0.000559409	2	5	29	0.0260297	11.7314	LTA4H,LTC4S	40484056	C1
GO:0031280	negative regulation of cyclase activity	BP	0.00414938	0.000559409	2	5	23	0.0260297	11.7314	NPR3,AKAP9	488310142	C1
GO:0034036	purine ribonucleoside bisphosphate biosynthetic process	BP	0.00414938	0.000559409	2	5	9	0.0260297	11.7314	PAPSS2,PAPSS1	90609061	C1
GO:0045719	negative regulation of glycogen biosynthetic process	BP	0.00414938	0.000559409	2	5	8	0.0260297	11.7314	GSK3A,ENPP1	29315167	C1
GO:0048254	snoRNA localization	BP	0.00414938	0.000559409	2	5	6	0.0260297	11.7314	FBL,NOP58	209151602	C1
GO:0050428	3'-phosphoadenosine 5'-phosphosulfate biosynthetic process	BP	0.00414938	0.000559409	2	5	9	0.0260297	11.7314	PAPSS2,PAPSS1	90609061	C1
GO:0051901	positive regulation of mitochondrial depolarization	BP	0.00414938	0.000559409	2	5	10	0.0260297	11.7314	TSPO,RACK1	70610399	C1
GO:0061181	regulation of chondrocyte development	BP	0.00414938	0.000559409	2	5	6	0.0260297	11.7314	PTHLH,RFLNA	5744144347	C1
GO:0070874	negative regulation of glycogen metabolic process	BP	0.00414938	0.000559409	2	5	9	0.0260297	11.7314	GSK3A,ENPP1	29315167	C1
GO:0071500	cellular response to nitrosative stress	BP	0.00414938	0.000559409	2	5	6	0.0260297	11.7314	DDIT3,DNAJA1	16493301	C1
GO:0072033	renal vesicle formation	BP	0.00414938	0.000559409	2	5	8	0.0260297	11.7314	SOX9,SOX8	666230812	C1
GO:0072173	metanephric tubule morphogenesis	BP	0.00414938	0.000559409	2	5	11	0.0260297	11.7314	SOX9,SOX8	666230812	C1
GO:0072197	ureter morphogenesis	BP	0.00414938	0.000559409	2	5	7	0.0260297	11.7314	SOX9,SOX8	666230812	C1
GO:0072282	metanephric nephron tubule morphogenesis	BP	0.00414938	0.000559409	2	5	8	0.0260297	11.7314	SOX9,SOX8	666230812	C1
GO:0075525	viral translational termination-reinitiation	BP	0.00414938	0.000559409	2	5	5	0.0260297	11.7314	EIF3D,EIF3L	866451386	C1
GO:1905461	positive regulation of vascular associated smooth muscle cell apoptotic process	BP	0.00414938	0.000559409	2	5	9	0.0260297	11.7314	SOD2,PDCD4	664827250	C1
GO:0001848	complement binding	MF	0.00414938	0.000559409	2	5	26	0.0260297	11.7314	CD59,PTX3	9665806	C1
GO:0016701	oxidoreductase activity, acting on single donors with incorporation of molecular oxygen	MF	0.00414938	0.000559409	2	5	53	0.0260297	11.7314	CDO1,PTGS2	10365743	C1
GO:0016702	oxidoreductase activity, acting on single donors with incorporation of molecular oxygen, incorporation of two atoms of oxygen	MF	0.00414938	0.000559409	2	5	50	0.0260297	11.7314	CDO1,PTGS2	10365743	C1
GO:0032357	oxidized purine DNA binding	MF	0.00414938	0.000559409	2	5	11	0.0260297	11.7314	MSH6,RPS3	29566188	C1
GO:0051434	BH3 domain binding	MF	0.00414938	0.000559409	2	5	7	0.0260297	11.7314	BCL2,RACK1	59610399	C1
GO:1901363	heterocyclic compound binding	MF	0.412863	0.370105	199	3308	9426	0.0261351	1.20932	ADCY2,AHCY,ATF4,BCL2,ZFP36L2,KLF5,CDK6,CEBPD,CENPC,DBI,DDIT3,DDX3X,EEF1A1,EEF1B2,EGR1,EIF4A2,ENO1,ERF,FBL,ETV1,FGFR1,FGFR2,FOXC1,FOXC2,FOXO3,FOS,FOSB,FUS,GAPDH,GMDS,GNAQ,GNAS,GOLGB1,GSK3A,MSH6,GTF2F2,HNRNPA1,HNRNPA2B1,HNRNPU,DNAJA1,IMPDH2,EIF3E,IRF1,RPSA,LTA4H,MEF2C,MTR,NAP1L1,RPL10A,NPM1,DDR2,NR4A2,P4HA1,ENPP1,ENPP2,PEG3,PLAGL1,PNN,PTGS2,ARID4A,RBBP6,REL,RLF,RPL4,RPL5,RPL7,RPL9,RPL13,RPL15,RPL17…	108,191,468,596,678,688,1021,1052,1060,1622,1649,1654,1915,1933,1958,1974,2023,2077,2091,2115,2260,2263,2296,2303,2309,2353,2354,2521,2597,2762,2776,2778,2804,2931,2956,2963,3178,3181,3192,3301,3615,3646,3659,3921,4048,4208,4548,4673,4736,4869,4921,4929,5033,5167,5168,5178,5325,5411,5743,5926,5930,5966,6018,6124,6125,6129,6133,6137,6138,6139,6144,6146,6147,6152,6157,6160,6164,6167,6168,6169,6173,…	C1
GO:0019222	regulation of metabolic process	BP	0.437759	0.394607	211	3527	12811	0.0263428	1.20684	APBB2,ATF4,ATP1B1,BCL2,BNIP3,ZFP36L2,KLF5,TSPO,CAMLG,CCND3,CDK6,CEBPD,COL2A1,COMP,COX11,CSPG4,DBI,DDIT3,DDX3X,EEF1A1,EGR1,EIF4A2,ENO1,ERF,ETV1,FGF2,FGFR1,FGFR2,FOXC1,FOXC2,FOXO3,FOS,FOSB,FUS,GAPDH,GAS6,GCHFR,GDF10,GNAQ,GNAS,GOLGB1,GSK3A,MSH6,HIP1,HNRNPA1,HNRNPA2B1,HNRNPU,DNAJA1,TNC,ID2,ID4,IGF2,CCN1,EIF3E,IRF1,KRT17,LRP6,LTBP1,MDFI,DNAJB9,MEF2C,MIF,NFKBIA,NPM1,NPR3,DDR2,NR4A2,ENPP1,ENPP2,PEG3,PLA…	323,468,481,596,664,678,688,706,819,896,1021,1052,1280,1311,1353,1464,1622,1649,1654,1915,1958,1974,2023,2077,2115,2247,2260,2263,2296,2303,2309,2353,2354,2521,2597,2621,2644,2662,2776,2778,2804,2931,2956,3092,3178,3181,3192,3301,3371,3398,3400,3481,3491,3646,3659,3872,4040,4052,4188,4189,4208,4282,4792,4869,4883,4921,4929,5167,5168,5178,5325,5727,5743,5744,5771,5806,5926,5930,5966,6018,6046,6125…	C1
GO:1902532	negative regulation of intracellular signal transduction	BP	0.0518672	0.0344596	25	308	695	0.0264164	1.57975	BCL2,DDIT3,DDX3X,DUSP2,ENO1,GSK3A,DNAJA1,MIF,PTGS2,PTPN2,SOD2,THBS1,TSPAN6,TPT1,LITAF,SPRY2,RACK1,IVNS1ABP,PDCD4,NOP53,DACT1,NDRG2,CNKSR3,UBR1,C1QL4	5.96165e+111	C1
GO:0007189	adenylate cyclase-activating G protein-coupled receptor signaling pathway	BP	0.0124481	0.00481092	6	43	200	0.026659	2.86761	ADCY2,GNAQ,GNAS,GSK3A,PTHLH,ADGRG6	1.08278e+23	C1
GO:0046718	viral entry into host cell	BP	0.0165975	0.00749608	8	67	158	0.0268926	2.40163	GAS6,RPSA,LY6E,NCAM1,PTX3,TFRC,IFITM3,WWP2	2.62139e+33	C1
GO:0060415	muscle tissue morphogenesis	BP	0.0103734	0.00358022	5	32	74	0.0269344	3.27162	COL11A1,FGFR2,FOXC1,FOXC2,LY6E	1.30123e+19	C1
GO:1901224	positive regulation of NIK/NF-kappaB signaling	BP	0.0103734	0.00358022	5	32	76	0.0269344	3.27162	DDX3X,RPS3,NFAT5,PDCD4,AGO3	1.65462e+23	C1
GO:0001894	tissue homeostasis	BP	0.0228216	0.0118595	11	106	296	0.0272703	2.05522	APBB2,BCL2,COL2A1,FOXC1,TNFRSF11B,PTGS2,SOX9,TFRC,CYTL1,LPCAT1,ZNF830	3.23596e+44	C1
GO:0001666	response to hypoxia	BP	0.0352697	0.0212576	17	190	343	0.0274783	1.75026	AHCY,ATP1B1,BCL2,BNIP3,EGR1,ENO1,SLC29A1,FOXO3,ND5,NR4A2,PTGS2,S100B,SOD2,SOD3,THBS1,NOP53,VASN	1.91482e+66	C1
GO:0001701	in utero embryonic development	BP	0.0414938	0.0261804	20	234	372	0.027558	1.66715	FGFR2,FOXC1,IGF2,CCN1,LY6E,MDFI,PTCH1,RBBP6,RPL13,ZFAND5,SOCS3,KLF2,SPINT2,POLG2,MAFF,SOX8,CHST11,CCNB1IP1,TET1,ZNF830	2.26323e+88	C1
GO:0071417	cellular response to organonitrogen compound	BP	0.0560166	0.0380398	27	340	780	0.0276669	1.5437	ATF4,KLF5,CCND3,COL16A1,EGR1,FOXC2,FOXO3,GNAS,GSK3A,IGF2,MEF2C,NR4A2,ENPP1,PTGS2,PTPN2,SRSF5,SOX9,SOCS3,RPL23,NAMPT,AKAP9,KLF2,TNS2,SNX5,GOLPH3,SLC25A33,UBR1	4.68689e+113	C1
GO:0072593	reactive oxygen species metabolic process	BP	0.0248963	0.0134258	12	120	312	0.0280704	1.97333	BCL2,BNIP3,TSPO,FOXO3,CCN1,ND2,SLC5A3,SOD2,SOD3,THBS1,SLC25A33,H19	5.96665e+47	C1
GO:1901031	regulation of response to reactive oxygen species	BP	0.00829875	0.0024614	4	22	43	0.0281771	3.92208	FOXO3,RACK1,STK26,H19	2.3091e+19	C1
GO:0017147	Wnt-protein binding	MF	0.00829875	0.0024614	4	22	66	0.0281771	3.92208	FRZB,LRP6,WIF1,CTHRC1	2.4874e+18	C1
GO:0016070	RNA metabolic process	BP	0.323651	0.28418	156	2540	8812	0.028266	1.21873	APBB2,ATF4,ZFP36L2,KLF5,CCND3,CEBPD,DDIT3,DDX3X,EGR1,EIF4A2,ENO1,ERF,FBL,ETV1,FGF2,FGFR2,FOXC1,FOXC2,FOXO3,FOS,FOSB,FUS,GAS6,GOLGB1,GSK3A,GTF2F2,HNRNPA1,HNRNPA2B1,HNRNPU,ID2,ID4,IGF2,CCN1,EIF3E,IRF1,LRP6,MDFI,MEF2C,RPL10A,NFKBIA,NPM1,DDR2,NR4A2,ENPP1,PEG3,PLAGL1,PNN,PTCH1,PTPN2,ARID4A,RBBP6,REL,RLF,BRD2,RPL5,RPL7,RPS3,RPS6,RPS7,RPS8,RPS14,RPS16,RPS17,RPS25,RPS26,S100A1,SRSF2,SRSF5,TRA2B,SMARCD3,S…	323,468,678,688,896,1052,1649,1654,1958,1974,2023,2077,2091,2115,2247,2263,2296,2303,2309,2353,2354,2521,2621,2804,2931,2963,3178,3181,3192,3398,3400,3481,3491,3646,3659,4040,4188,4208,4736,4792,4869,4921,4929,5167,5178,5325,5411,5727,5771,5926,5930,5966,6018,6046,6125,6129,6188,6194,6201,6202,6208,6217,6218,6230,6231,6271,6427,6430,6434,6604,6648,6660,6662,6934,7037,7090,7690,7913,8148,8535,8543…	C1
GO:0010557	positive regulation of macromolecule biosynthetic process	BP	0.153527	0.124077	74	1109	2463	0.0283385	1.30041	APBB2,ATF4,KLF5,CEBPD,DDIT3,DDX3X,EGR1,ETV1,FGF2,FGFR2,FOXC1,FOXC2,FOXO3,FOS,FOSB,FUS,GSK3A,HNRNPA1,HNRNPU,ID2,IGF2,CCN1,EIF3E,IRF1,KRT17,LRP6,MEF2C,NFKBIA,NPM1,NR4A2,PEG3,PLAGL1,PTCH1,ARID4A,REL,RLF,RPL5,RPS4X,SMARCD3,SOX9,TCF7L2,THBS1,TAF15,LMO4,EIF3D,CCNK,NOLC1,LITAF,IER2,BCLAF1,NAMPT,TOB1,TOPORS,KLF2,NFAT5,POLG2,SAMD4A,PPP1R15A,MAFF,BAMBI,PABPC1,SNX5,CNOT7,SERTAD3,SOX8,IER5,CYTL1,PITHD1,RAP2C…	323,468,688,1052,1649,1654,1958,2115,2247,2263,2296,2303,2309,2353,2354,2521,2931,3178,3192,3398,3481,3491,3646,3659,3872,4040,4208,4792,4869,4929,5178,5325,5727,5926,5966,6018,6125,6191,6604,6662,6934,7057,8148,8543,8664,8812,9221,9516,9592,9774,10135,10140,10210,10365,10725,11232,23034,23645,23764,25805,26986,27131,29883,29946,30812,51278,54360,57095,57826,64764,80155,80312,84524,171023	C1
GO:0061458	reproductive system development	BP	0.0414938	0.0262922	20	235	477	0.0286709	1.65919	BCL2,COL9A3,FGFR2,FOXC1,FOXO3,TNC,IGF2,CCN1,MDFI,PTCH1,PTGS2,PTX3,ARID4A,RPS6,SOX9,SOCS3,SPINT2,SOX8,PLEKHA5,ZNF830	5.9613e+82	C1
GO:0008217	regulation of blood pressure	BP	0.0165975	0.00760797	8	68	226	0.0290994	2.36155	GAS6,GSK3A,ID2,NPR3,PTGS2,SOD2,NAMPT,SNX5	2.62129e+33	C1
GO:1901564	organonitrogen compound metabolic process	BP	0.441909	0.399642	213	3572	11628	0.0291584	1.20149	ADCY2,ACAN,AHCY,ATF4,BCL2,BNIP3,ZFP36L2,TSPO,CAMLG,CCND3,CDK6,CDO1,COL2A1,COL11A1,COMP,CPE,CSPG4,CTBS,DBI,DDIT3,DDX3X,EEF1A1,EEF1B2,EGR1,EIF4A2,ENO1,FBL,EXTL2,FGF2,FGFR1,FGFR2,FOXC1,FOXO3,GAPDH,GAS6,GCSH,GDF10,GLS,GNAQ,GPC1,GSK3A,HIP1,DNAJA1,IGF2,CCN1,IMPDH2,EIF3E,KRT17,RPSA,LRP6,LTA4H,LY6E,DNAJB9,MIF,MMP16,MTR,RPL10A,NFKBIA,NKTR,NPM1,DDR2,NR4A2,P4HA1,ENPP1,ENPP2,PPP2R5E,PPT1,PTCH1,PTGS2,PTHLH,PT…	108,176,191,468,596,664,678,706,819,896,1021,1036,1280,1301,1311,1363,1464,1486,1622,1649,1654,1915,1933,1958,1974,2023,2091,2135,2247,2260,2263,2296,2309,2597,2621,2653,2662,2744,2776,2817,2931,3092,3301,3481,3491,3615,3646,3872,3921,4040,4048,4061,4189,4282,4325,4548,4736,4792,4820,4869,4921,4929,5033,5167,5168,5529,5538,5727,5743,5744,5771,5806,5926,5930,6018,6046,6124,6125,6129,6133,6137,6138…	C1
GO:0045600	positive regulation of fat cell differentiation	BP	0.0124481	0.0049228	6	44	69	0.0295149	2.79184	KLF5,FRZB,HNRNPU,ID2,PTGS2,WIF1	6.88249e+23	C1
GO:0048678	response to axon injury	BP	0.0124481	0.0049228	6	44	85	0.0295149	2.79184	BCL2,BNIP3,TSPO,FGF2,TNC,MTR	5.96665e+20	C1
GO:2001244	positive regulation of intrinsic apoptotic signaling pathway	BP	0.0124481	0.0049228	6	44	67	0.0295149	2.79184	DDIT3,PTPN2,RPS3,RPS7,BCLAF1,RACK1	1.64958e+24	C1
GO:0008286	insulin receptor signaling pathway	BP	0.0186722	0.00906243	9	81	144	0.0297067	2.21528	CCND3,FOXC2,GSK3A,IGF2,ENPP1,PTPN2,SOCS3,TNS2,SNX5	8.9623e+36	C1
GO:0001709	cell fate determination	BP	0.00622407	0.00145446	3	13	44	0.0297352	5.28712	IFRD1,MEF2C,PTCH1	347542085727	C1
GO:0010758	regulation of macrophage chemotaxis	BP	0.00622407	0.00145446	3	13	31	0.0297352	5.28712	MIF,THBS1,TRPV4	4282705759341	C1
GO:0010863	positive regulation of phospholipase C activity	BP	0.00622407	0.00145446	3	13	41	0.0297352	5.28712	FGF2,FGFR1,GNAQ	224722602776	C1
GO:0015695	organic cation transport	BP	0.00622407	0.00145446	3	13	58	0.0297352	5.28712	SLC29A1,SLC38A2,SLC44A2	20305440757153	C1
GO:0019430	removal of superoxide radicals	BP	0.00622407	0.00145446	3	13	26	0.0297352	5.28712	SOD2,SOD3,H19	66486649283120	C1
GO:0039531	regulation of viral-induced cytoplasmic pattern recognition receptor signaling pathway	BP	0.00622407	0.00145446	3	13	28	0.0297352	5.28712	TSPAN6,NOP53,ZCCHC3	71052999785364	C1
GO:0045933	positive regulation of muscle contraction	BP	0.00622407	0.00145446	3	13	49	0.0297352	5.28712	ENO1,PTGS2,TRPV4	2023574359341	C1
GO:0051900	regulation of mitochondrial depolarization	BP	0.00622407	0.00145446	3	13	22	0.0297352	5.28712	BCL2,TSPO,RACK1	59670610399	C1
GO:0071514	genetic imprinting	BP	0.00622407	0.00145446	3	13	27	0.0297352	5.28712	GSK3A,IGF2,ARID4A	293134815926	C1
GO:0072010	glomerular epithelium development	BP	0.00622407	0.00145446	3	13	25	0.0297352	5.28712	FOXC1,FOXC2,ASXL1	22962303171023	C1
GO:1905564	positive regulation of vascular endothelial cell proliferation	BP	0.00622407	0.00145446	3	13	25	0.0297352	5.28712	FGF2,FGFR1,IGF2	224722603481	C1
GO:2001026	regulation of endothelial cell chemotaxis	BP	0.00622407	0.00145446	3	13	29	0.0297352	5.28712	FGF2,FGFR1,THBS1	224722607057	C1
GO:0005852	eukaryotic translation initiation factor 3 complex	CC	0.00622407	0.00145446	3	13	34	0.0297352	5.28712	EIF3E,EIF3D,EIF3L	3646866451386	C1
GO:0033290	eukaryotic 48S preinitiation complex	CC	0.00622407	0.00145446	3	13	15	0.0297352	5.28712	EIF3E,EIF3D,EIF3L	3646866451386	C1
GO:0060076	excitatory synapse	CC	0.00622407	0.00145446	3	13	53	0.0297352	5.28712	FGFR2,SLC16A3,SRPX2	2263912327286	C1
GO:0098554	cytoplasmic side of endoplasmic reticulum membrane	CC	0.00622407	0.00145446	3	13	20	0.0297352	5.28712	DNAJA1,RPS26,RPS29	330162316235	C1
GO:0035255	ionotropic glutamate receptor binding	MF	0.00622407	0.00145446	3	13	30	0.0297352	5.28712	FUS,GNAS,ND2	252127784536	C1
GO:0051094	positive regulation of developmental process	BP	0.0995851	0.0758559	48	678	1669	0.0299598	1.37383	BCL2,BNIP3,KLF5,TSPO,FGF2,FGFR1,FGFR2,FOXC1,FOXC2,FOXO3,FOS,FRZB,GAS6,GPC1,HNRNPU,ID2,IGF2,CCN1,KRT17,MEF2C,NAP1L1,DDR2,ENPP2,PTCH1,PTGS2,S100A1,SMARCD3,SOD2,SOX5,SOX9,TCF7L2,TFRC,THBS1,TPBG,SOCS3,RACK1,WIF1,OBSL1,BAMBI,TIAM2,SRPX2,SOX8,CARMIL1,PITHD1,SEMA4A,NFKBIZ,BOC,CTHRC1	###############################################################################################################################################################################################################################################################	C1
GO:0042149	cellular response to glucose starvation	BP	0.0103734	0.0036921	5	33	51	0.0303855	3.15444	ATF4,BCL2,FOXO3,HNRNPA1,NUAK1	4.68596e+17	C1
GO:0060425	lung morphogenesis	BP	0.0103734	0.0036921	5	33	53	0.0303855	3.15444	FGFR2,TNC,SOX9,SPRY2,HHIP	2.26334e+21	C1
GO:0044267	cellular protein metabolic process	BP	0.360996	0.320989	174	2869	8480	0.0306306	1.20759	ATF4,BCL2,BNIP3,ZFP36L2,TSPO,CAMLG,CCND3,CDK6,CPE,CSPG4,DBI,DDIT3,DDX3X,EEF1A1,EEF1B2,EGR1,EIF4A2,ENO1,FBL,EXTL2,FGF2,FGFR1,FGFR2,FOXO3,GAPDH,GAS6,GCSH,GDF10,GNAQ,GSK3A,HIP1,DNAJA1,IGF2,CCN1,EIF3E,KRT17,RPSA,LRP6,LTA4H,DNAJB9,MIF,RPL10A,NFKBIA,NKTR,NPM1,DDR2,P4HA1,ENPP1,ENPP2,PPP2R5E,PPT1,PTGS2,PTPN2,ARID4A,RBBP6,RLF,BRD2,RPL4,RPL5,RPL7,RPL9,RPL13,RPL15,RPL17,RPL21,RPL22,RPL23A,RPL24,RPL27A,RPL31…	468,596,664,678,706,819,896,1021,1363,1464,1622,1649,1654,1915,1933,1958,1974,2023,2091,2135,2247,2260,2263,2309,2597,2621,2653,2662,2776,2931,3092,3301,3481,3491,3646,3872,3921,4040,4048,4189,4282,4736,4792,4820,4869,4921,5033,5167,5168,5529,5538,5743,5771,5926,5930,6018,6046,6124,6125,6129,6133,6137,6138,6139,6144,6146,6147,6152,6157,6160,6164,6167,6168,6169,6173,6175,6176,6181,6187,6188,6189,6…	C1
GO:0019058	viral life cycle	BP	0.033195	0.019915	16	178	398	0.0306607	1.75771	BCL2,DDX3X,GAS6,RPSA,LY6E,NCAM1,PTX3,TFRC,DEK,CCNK,IFITM3,WWP2,PABPC1,CNOT7,ZC3HAV1,CHMP1B	5.96165e+68	C1
GO:0046651	lymphocyte proliferation	BP	0.0228216	0.0120832	11	108	341	0.0307696	2.01237	BCL2,CCND3,IGF2,IMPDH2,IRF1,MEF2C,MIF,RPS3,RPS6,SDC4,TFRC	5.96896e+41	C1
GO:0019901	protein kinase binding	MF	0.0643154	0.045424	31	406	772	0.0310448	1.48113	ATF4,ATP1B1,CCND3,CSPG4,DCX,EEF1A1,FOXO3,GAS6,GSK3A,ND2,NPM1,PTPN2,RBBP6,RPS3,RPS6,RPS7,SDC4,SRSF2,SRSF5,SOX9,TCF7L2,TFRC,CCNK,TRAF4,TOB1,SPRY2,RACK1,PDLIM5,PPP1R15A,DACT1,TRPV4	4.68482e+127	C1
GO:0045861	negative regulation of proteolysis	BP	0.0311203	0.0183486	15	164	412	0.0311803	1.79059	CAMLG,DDX3X,GAPDH,GAS6,PTGS2,RPL5,RPS7,THBS1,PTTG1,RPL23,SPINT2,ARL6IP1,NOP53,SPOCK3,CRIM1	8.19165e+63	C1
GO:0071826	ribonucleoprotein complex subunit organization	BP	0.0311203	0.0183486	15	164	310	0.0311803	1.79059	EIF3E,RPSA,RPL5,RPL23A,RPL24,RPL38,RPLP0,RPS5,RPS14,SRSF5,EIF3D,RPL13A,NOP53,EIF3L,AGO3	3.64639e+64	C1
GO:0006937	regulation of muscle contraction	BP	0.0165975	0.00771985	8	69	207	0.031428	2.3225	ATP1B1,ENO1,PTGS2,TNNT3,AKAP9,PLCE1,TRPV4,C12orf57	4.81202e+35	C1
GO:0014020	primary neural tube formation	BP	0.0165975	0.00771985	8	69	99	0.031428	2.3225	PTCH1,BRD2,RPS7,SDC4,LMO4,SPINT2,PHACTR4,CTHRC1	5.7276e+35	C1
GO:0071456	cellular response to hypoxia	BP	0.0207469	0.0106288	10	95	169	0.03154	2.08625	BCL2,BNIP3,EGR1,ENO1,SLC29A1,FOXO3,PTGS2,S100B,NOP53,VASN	5.96664e+40	C1
GO:0061333	renal tubule morphogenesis	BP	0.0124481	0.00503468	6	45	85	0.0325644	2.72002	BCL2,FGF2,MEF2C,PTCH1,SOX9,SOX8	5.96225e+23	C1
GO:0015030	Cajal body	CC	0.0124481	0.00503468	6	45	88	0.0325644	2.72002	FBL,HNRNPA2B1,NOLC1,ARIH1,NOP58,ZC3H8	2.09132e+26	C1
GO:0046620	regulation of organ growth	BP	0.0145228	0.00637727	7	57	114	0.0325668	2.47717	FGF2,FGFR2,FOXC1,FOXC2,GSK3A,IGF2,MEF2C	2.24723e+27	C1
GO:0001837	epithelial to mesenchymal transition	BP	0.0228216	0.0121951	11	109	193	0.0326344	1.99161	FGFR1,FGFR2,FOXC1,LRP6,SOX9,TCF7L2,NOLC1,SPRY2,BAMBI,PDCD4,VASN	2.26023e+48	C1
GO:0032943	mononuclear cell proliferation	BP	0.0228216	0.0121951	11	109	346	0.0326344	1.99161	BCL2,CCND3,IGF2,IMPDH2,IRF1,MEF2C,MIF,RPS3,RPS6,SDC4,TFRC	5.96896e+41	C1
GO:1901888	regulation of cell junction assembly	BP	0.0228216	0.0121951	11	109	242	0.0326344	1.99161	COL16A1,MEF2C,SDC4,THBS1,TPBG,GPC6,FARP1,PDLIM5,LIMCH1,SRPX2,SEMA4A	1.30742e+49	C1
GO:0045879	negative regulation of smoothened signaling pathway	BP	0.00829875	0.00257328	4	23	37	0.0327	3.71478	ENPP1,PTCH1,RACK1,HHIP	5.16757e+17	C1
GO:1903670	regulation of sprouting angiogenesis	BP	0.00829875	0.00257328	4	23	65	0.0327	3.71478	FGF2,S100A1,THBS1,KLF2	2.24763e+16	C1
GO:0070717	poly-purine tract binding	MF	0.00829875	0.00257328	4	23	37	0.0327	3.71478	DDX3X,HNRNPU,PABPC4,PABPC1	1.65432e+16	C1
GO:0007267	cell-cell signaling	BP	0.103734	0.0799955	50	715	2470	0.0328462	1.35594	ATF4,KLF5,CPE,DDIT3,DDX3X,EGR1,SLC29A1,FAT1,FGF2,FGFR2,FOXO3,FRZB,GLS,GNAQ,GSK3A,TNC,LRP6,LY6E,MDFI,MEF2C,NR4A2,PPT1,PTGS2,PTHLH,RPL22,RPS12,S100B,SLC16A1,SOX9,TCF7L2,TLE3,TPBG,FCHSD2,GPC6,NAMPT,AKAP9,FARP1,RACK1,NUDT3,WIF1,DAAM2,BAMBI,SIPA1L1,DACT1,NDRG2,PLEKHA4,TRPV4,DIXDC1,CTHRC1,SHISA2	468,688,1363,1649,1654,1958,2030,2195,2247,2263,2309,2487,2744,2776,2931,3371,4040,4061,4188,4208,4929,5538,5743,5744,6146,6206,6285,6566,6662,6934,7090,7162,9873,10082,10135,10142,10160,10399,11165,11197,23500,25805,26037,51339,57447,57664,59341,85458,115908,387914	C1
GO:0005887	integral component of plasma membrane	CC	0.0684647	0.049228	33	440	2163	0.0332394	1.45342	ADCY2,ATP1B1,CSPG4,SLC29A1,FAT1,FGFR1,FGFR2,TM4SF1,MMP16,NPR3,DDR2,ENPP1,SDC4,SLC2A3,SLC5A3,SLC16A1,TFRC,TSPAN6,TSPAN4,TPBG,ITGA10,SGCE,SLC16A3,AKAP9,SLC38A2,ATP8B2,ADGRG6,PCDH10,TRPV4,PERP,SEMA4A,HHIP,BOC	1.08481e+139	C1
GO:0030545	signaling receptor regulator activity	MF	0.026971	0.0153278	13	137	810	0.0332944	1.86242	FGF2,GAS6,GDF10,IGF2,LY6E,MIF,TNFRSF11B,PTHLH,CLEC11A,MIA,NAMPT,SEMA4A,ENHO	2.24726e+55	C1
GO:0048706	embryonic skeletal system development	BP	0.0165975	0.00783173	8	70	125	0.033881	2.28471	COL2A1,COL11A1,FGFR2,FOXC2,MDFI,MMP16,CHST11,UCMA	1.28013e+34	C1
GO:0001658	branching involved in ureteric bud morphogenesis	BP	0.0103734	0.00380398	5	34	62	0.0341022	3.04534	BCL2,FGF2,PTCH1,SOX9,SOX8	5.96225e+19	C1
GO:1901606	alpha-amino acid catabolic process	BP	0.0103734	0.00380398	5	34	138	0.0341022	3.04534	AHCY,CDO1,GCSH,GLS,AASS	1.91104e+19	C1
GO:0051018	protein kinase A binding	MF	0.0103734	0.00380398	5	34	76	0.0341022	3.04534	GSK3A,RPS3,SOX9,AKAP9,DACT1	2.93162e+21	C1
GO:0071840	cellular component organization or biogenesis	BP	0.429461	0.388901	207	3476	10334	0.0341356	1.19434	APBB2,ATP1B1,BCL2,BNIP3,KLF5,TSPO,CALD1,CAMLG,CAPN6,CENPC,CNN3,COL2A1,COL9A1,COL9A2,COL9A3,COL11A1,COL11A2,COL12A1,COL15A1,COL16A1,COMP,CSPG4,DCX,DDX3X,ENO1,FBL,ETV1,FAT1,FGFR2,FOXC1,FOXC2,FMOD,FRZB,FUS,GAPDH,GAS6,GCHFR,GLS,GOLGB1,GPC1,GSK3A,GTF2F2,HIP1,HNRNPA1,HNRNPA2B1,HNRNPU,TNC,IGF2,CCN1,EIF3E,KRT17,RPSA,LTBP2,MEF2C,MFGE8,MIF,MMP16,COX3,ND1,ND2,ND5,MTR,NAP1L1,NCAM1,RPL10A,NPM1,DDR2,NR4A2,TNFR…	323,481,596,664,688,706,800,819,827,1060,1266,1280,1297,1298,1299,1301,1302,1303,1306,1307,1311,1464,1641,1654,2023,2091,2115,2195,2263,2296,2303,2331,2487,2521,2597,2621,2644,2744,2804,2817,2931,2963,3092,3178,3181,3192,3371,3481,3491,3646,3872,3921,4053,4208,4240,4282,4325,4514,4535,4536,4540,4548,4673,4684,4736,4869,4921,4929,4982,5018,5033,5167,5168,5538,5727,5806,6046,6125,6129,6147,6152,616…	C1
GO:0014070	response to organic cyclic compound	BP	0.0746888	0.0547102	36	489	1096	0.0342798	1.42593	ADCY2,ATF4,BCL2,ZFP36L2,KLF5,TSPO,CDO1,EGR1,FOXO3,FOS,FOSB,GNAS,GSK3A,HNRNPU,DNAJA1,TNC,LRP6,MEF2C,ND1,NFKBIA,NPM1,PTCH1,PTGS2,S100B,SRSF2,SLC16A1,SOD2,THBS1,PIAS2,NAMPT,AKAP9,KLF2,FOXP1,GOLPH3,ZCCHC3,FIBIN	1.08469e+145	C1
GO:0045926	negative regulation of growth	BP	0.0290456	0.017006	14	152	266	0.0347397	1.80293	BCL2,DDX3X,ENO1,FRZB,GSK3A,ENPP1,PPT1,PTCH1,RACK1,SERTAD3,MEG3,CDKN2AIP,TSPYL2,SEMA4A	5.96165e+60	C1
GO:0033674	positive regulation of kinase activity	BP	0.0414938	0.0268516	20	240	584	0.0347513	1.6205	CCND3,DDX3X,EGR1,FGF2,FGFR1,FGFR2,GAS6,IGF2,CCN1,NPM1,DDR2,RPLP1,RPS3,SDC4,THBS1,LMO4,CCNK,TRAF4,SPRY2,DIPK2A	8.96165e+81	C1
GO:0019887	protein kinase regulator activity	MF	0.0248963	0.0138733	12	124	257	0.0350129	1.902	CCND3,DDX3X,GAS6,IGF2,NPM1,RPLP1,CCNK,SOCS3,SPRY2,RACK1,HEXIM1,CCNL1	8.96165e+50	C1
GO:0050954	sensory perception of mechanical stimulus	BP	0.0145228	0.00648915	7	58	194	0.035388	2.42833	COL2A1,COL11A1,COL11A2,DDIT3,RPL38,SPRY2,SOBP	1.28013e+29	C1
GO:0045069	regulation of viral genome replication	BP	0.0124481	0.00514656	6	46	106	0.0358115	2.65148	BCL2,DDX3X,IFITM3,PABPC1,CNOT7,ZC3HAV1	5.96165e+26	C1
GO:1904035	regulation of epithelial cell apoptotic process	BP	0.0124481	0.00514656	6	46	101	0.0358115	2.65148	FOXO3,GAS6,TCF7L2,THBS1,PDCD4,H19	2.30926e+26	C1
GO:0019210	kinase inhibitor activity	MF	0.0124481	0.00514656	6	46	98	0.0358115	2.65148	LRP6,NPM1,SOCS3,SPRY2,RACK1,HEXIM1	4.04049e+26	C1
GO:0031330	negative regulation of cellular catabolic process	BP	0.0311203	0.0186843	15	167	302	0.0358131	1.75462	BCL2,TSPO,CAMLG,FUS,GSK3A,HNRNPU,RPL5,RPS7,TAF15,RPL23,NAMPT,TOB1,PABPC1,NOP53,SECISBP2	5.96707e+61	C1
GO:0007610	behavior	BP	0.0435685	0.0286418	21	256	665	0.0359521	1.59347	AHCY,BCL2,TSPO,EGR1,ETV1,FOS,GLS,ID2,MEF2C,NR4A2,PPT1,PTGS2,S100B,SLC16A1,THBS1,TPBG,C1QL1,SRPX2,SOBP,C12orf57,NPW	1.91597e+87	C1
GO:0031667	response to nutrient levels	BP	0.0435685	0.0286418	21	256	544	0.0359521	1.59347	AHCY,ATF4,BCL2,BNIP3,TSPO,DDIT3,FOXO3,GAS6,HNRNPA1,TNC,TNFRSF11B,PTGS2,SRSF2,SLC16A1,SOD2,NUAK1,NAMPT,STK26,SLC38A2,TRPV4,EIF2A	1.91469e+83	C1
GO:0000303	response to superoxide	BP	0.00622407	0.00156635	3	14	32	0.0363662	4.80661	SOD2,SOD3,H19	66486649283120	C1
GO:0001732	formation of cytoplasmic translation initiation complex	BP	0.00622407	0.00156635	3	14	17	0.0363662	4.80661	EIF3E,EIF3D,EIF3L	3646866451386	C1
GO:0010574	regulation of vascular endothelial growth factor production	BP	0.00622407	0.00156635	3	14	68	0.0363662	4.80661	ATF4,PTGS2,NDRG2	468574357447	C1
GO:0010661	positive regulation of muscle cell apoptotic process	BP	0.00622407	0.00156635	3	14	34	0.0363662	4.80661	BNIP3,SOD2,PDCD4	664664827250	C1
GO:0035902	response to immobilization stress	BP	0.00622407	0.00156635	3	14	25	0.0363662	4.80661	FOXO3,FOS,SOD2	230923536648	C1
GO:0046827	positive regulation of protein export from nucleus	BP	0.00622407	0.00156635	3	14	17	0.0363662	4.80661	GAS6,TCF7L2,RBM22	2621693455696	C1
GO:0060211	regulation of nuclear-transcribed mRNA poly(A) tail shortening	BP	0.00622407	0.00156635	3	14	18	0.0363662	4.80661	TOB1,PABPC1,CNOT7	101402698629883	C1
GO:0071450	cellular response to oxygen radical	BP	0.00622407	0.00156635	3	14	28	0.0363662	4.80661	SOD2,SOD3,H19	66486649283120	C1
GO:0071451	cellular response to superoxide	BP	0.00622407	0.00156635	3	14	28	0.0363662	4.80661	SOD2,SOD3,H19	66486649283120	C1
GO:0090335	regulation of brown fat cell differentiation	BP	0.00622407	0.00156635	3	14	25	0.0363662	4.80661	HNRNPU,PTGS2,TRPV4	3192574359341	C1
GO:1903205	regulation of hydrogen peroxide-induced cell death	BP	0.00622407	0.00156635	3	14	30	0.0363662	4.80661	FOXO3,RACK1,STK26	23091039951765	C1
GO:0034249	negative regulation of cellular amide metabolic process	BP	0.0290456	0.0171179	14	153	370	0.0364357	1.78977	ATF4,ZFP36L2,DDX3X,GAPDH,EIF3E,RPS3,TOB1,RACK1,DIS3,SAMD4A,RPL13A,PABPC1,CNOT7,AGO3	4.68678e+62	C1
GO:0042391	regulation of membrane potential	BP	0.0290456	0.0171179	14	153	592	0.0364357	1.78977	ATP1B1,BCL2,BNIP3,TSPO,SLC29A1,GNAQ,GSK3A,MEF2C,SOD2,AKAP9,RACK1,WWP2,SLC25A36,SLC25A33	4.81597e+56	C1
GO:0090101	negative regulation of transmembrane receptor protein serine/threonine kinase signaling pathway	BP	0.0186722	0.00939808	9	84	180	0.0364364	2.12599	LTBP1,TOB1,SPRY2,PEG10,BAMBI,CHST11,CRIM1,VASN,UCMA	4.0521e+45	C1
GO:1990845	adaptive thermogenesis	BP	0.0186722	0.00939808	9	84	163	0.0364364	2.12599	ATF4,DDIT3,FOXC2,GNAS,HNRNPU,NPR3,TLE3,ACOT13,TRPV4	4.68165e+36	C1
GO:0019207	kinase regulator activity	MF	0.026971	0.0155516	13	139	295	0.0368327	1.83226	CCND3,DDX3X,GAS6,IGF2,LRP6,NPM1,RPLP1,CCNK,SOCS3,SPRY2,RACK1,HEXIM1,CCNL1	8.96165e+54	C1
GO:0080135	regulation of cellular response to stress	BP	0.06639	0.0478854	32	428	818	0.0369909	1.44728	ATF4,BCL2,CDK6,DDIT3,ENO1,FOXO3,FUS,DNAJA1,DNAJB9,MIF,NPM1,PTGS2,PTPN2,RPS3,SOD2,TPT1,DEK,TRAF4,BCLAF1,NUAK1,NAMPT,RACK1,KLHDC10,PPP1R15A,PDCD4,IER5,DACT1,STK26,SLC38A2,TRPV4,KLHL15,H19	4.68596e+138	C1
GO:0030858	positive regulation of epithelial cell differentiation	BP	0.00829875	0.00268516	4	24	66	0.0376223	3.52882	FGF2,FOXC1,PTCH1,SOX9	2247229657276660	C1
GO:0051150	regulation of smooth muscle cell differentiation	BP	0.00829875	0.00268516	4	24	49	0.0376223	3.52882	FGFR2,SMARCD3,SOD2,PDCD4	2.26366e+16	C1
GO:1900101	regulation of endoplasmic reticulum unfolded protein response	BP	0.00829875	0.00268516	4	24	35	0.0376223	3.52882	DNAJB9,PTPN2,RACK1,PPP1R15A	4.18958e+17	C1
GO:1905953	negative regulation of lipid localization	BP	0.00829875	0.00268516	4	24	77	0.0376223	3.52882	NFKBIA,PTPN2,THBS1,ASXL1	4.79258e+17	C1
GO:2000351	regulation of endothelial cell apoptotic process	BP	0.00829875	0.00268516	4	24	64	0.0376223	3.52882	FOXO3,GAS6,THBS1,PDCD4	2.30926e+16	C1
GO:0035254	glutamate receptor binding	MF	0.00829875	0.00268516	4	24	52	0.0376223	3.52882	FUS,GNAS,HIP1,ND2	2521277830924530	C1
GO:0006971	hypotonic response	BP	0.00414938	0.000671291	2	6	13	0.0376656	8.79966	TSPO,TRPV4	70659341	C1
GO:0010637	negative regulation of mitochondrial fusion	BP	0.00414938	0.000671291	2	6	10	0.0376656	8.79966	BNIP3,TFRC	6647037	C1
GO:0030431	sleep	BP	0.00414938	0.000671291	2	6	32	0.0376656	8.79966	SLC29A1,FOS	20302353	C1
GO:0033085	negative regulation of T cell differentiation in thymus	BP	0.00414938	0.000671291	2	6	7	0.0376656	8.79966	PTPN2,ZC3H8	577184524	C1
GO:0044803	multi-organism membrane organization	BP	0.00414938	0.000671291	2	6	8	0.0376656	8.79966	GAS6,FCHSD2	26219873	C1
GO:0048266	behavioral response to pain	BP	0.00414938	0.000671291	2	6	13	0.0376656	8.79966	TSPO,THBS1	7067057	C1
GO:0048341	paraxial mesoderm formation	BP	0.00414938	0.000671291	2	6	7	0.0376656	8.79966	FOXC1,FOXC2	22962303	C1
GO:0048703	embryonic viscerocranium morphogenesis	BP	0.00414938	0.000671291	2	6	10	0.0376656	8.79966	FOXC2,CHST11	230350515	C1
GO:0060707	trophoblast giant cell differentiation	BP	0.00414938	0.000671291	2	6	13	0.0376656	8.79966	MDFI,SOCS3	41889021	C1
GO:0071476	cellular hypotonic response	BP	0.00414938	0.000671291	2	6	11	0.0376656	8.79966	TSPO,TRPV4	70659341	C1
GO:1901018	positive regulation of potassium ion transmembrane transporter activity	BP	0.00414938	0.000671291	2	6	33	0.0376656	8.79966	ATP1B1,AKAP9	48110142	C1
GO:1902416	positive regulation of mRNA binding	BP	0.00414938	0.000671291	2	6	8	0.0376656	8.79966	EIF3E,EIF3D	36468664	C1
GO:1902732	positive regulation of chondrocyte proliferation	BP	0.00414938	0.000671291	2	6	8	0.0376656	8.79966	COMP,SOX9	13116662	C1
GO:1902746	regulation of lens fiber cell differentiation	BP	0.00414938	0.000671291	2	6	8	0.0376656	8.79966	FGF2,SPRY2	224710253	C1
GO:1903587	regulation of blood vessel endothelial cell proliferation involved in sprouting angiogenesis	BP	0.00414938	0.000671291	2	6	52	0.0376656	8.79966	FGF2,THBS1	22477057	C1
GO:1905288	vascular associated smooth muscle cell apoptotic process	BP	0.00414938	0.000671291	2	6	15	0.0376656	8.79966	SOD2,PDCD4	664827250	C1
GO:1905459	regulation of vascular associated smooth muscle cell apoptotic process	BP	0.00414938	0.000671291	2	6	15	0.0376656	8.79966	SOD2,PDCD4	664827250	C1
GO:2000465	regulation of glycogen (starch) synthase activity	BP	0.00414938	0.000671291	2	6	10	0.0376656	8.79966	GSK3A,IGF2	29313481	C1
GO:2000739	regulation of mesenchymal stem cell differentiation	BP	0.00414938	0.000671291	2	6	7	0.0376656	8.79966	SOX5,SOX9	66606662	C1
GO:2000794	regulation of epithelial cell proliferation involved in lung morphogenesis	BP	0.00414938	0.000671291	2	6	7	0.0376656	8.79966	FGFR2,SOX9	22636662	C1
GO:0044327	dendritic spine head	CC	0.00414938	0.000671291	2	6	8	0.0376656	8.79966	FUS,SRGAP2	252123380	C1
GO:0097413	Lewy body	CC	0.00414938	0.000671291	2	6	8	0.0376656	8.79966	ATF4,ARIH1	46825820	C1
GO:0004181	metallocarboxypeptidase activity	MF	0.00414938	0.000671291	2	6	38	0.0376656	8.79966	CPE,CPXM1	136356265	C1
GO:0005355	glucose transmembrane transporter activity	MF	0.00414938	0.000671291	2	6	37	0.0376656	8.79966	SLC2A3,SLC5A3	65156526	C1
GO:0005523	tropomyosin binding	MF	0.00414938	0.000671291	2	6	22	0.0376656	8.79966	CALD1,TNNT3	8007140	C1
GO:0015145	monosaccharide transmembrane transporter activity	MF	0.00414938	0.000671291	2	6	45	0.0376656	8.79966	SLC2A3,SLC5A3	65156526	C1
GO:0015149	hexose transmembrane transporter activity	MF	0.00414938	0.000671291	2	6	41	0.0376656	8.79966	SLC2A3,SLC5A3	65156526	C1
GO:0016801	hydrolase activity, acting on ether bonds	MF	0.00414938	0.000671291	2	6	19	0.0376656	8.79966	AHCY,LTA4H	1914048	C1
GO:0031748	D1 dopamine receptor binding	MF	0.00414938	0.000671291	2	6	9	0.0376656	8.79966	GNAS,SNX5	277827131	C1
GO:0032356	oxidized DNA binding	MF	0.00414938	0.000671291	2	6	12	0.0376656	8.79966	MSH6,RPS3	29566188	C1
GO:0051428	peptide hormone receptor binding	MF	0.00414938	0.000671291	2	6	31	0.0376656	8.79966	GNAS,PTHLH	27785744	C1
GO:0070180	large ribosomal subunit rRNA binding	MF	0.00414938	0.000671291	2	6	7	0.0376656	8.79966	RPLP0,RPL23	61759349	C1
GO:0007219	Notch signaling pathway	BP	0.0207469	0.0109644	10	98	241	0.0379517	2.01443	FOXC1,FOXC2,GMDS,NFKBIA,SOX9,DLK1,WWP2,SUSD5,PERP,ENHO	2.29623e+44	C1
GO:0031016	pancreas development	BP	0.0103734	0.00391587	5	35	89	0.0380888	2.94351	CDK6,GSK3A,IGF2,SOX9,TCF7L2	1.02129e+19	C1
GO:0048644	muscle organ morphogenesis	BP	0.0103734	0.00391587	5	35	81	0.0380888	2.94351	COL11A1,FGFR2,FOXC1,FOXC2,LY6E	1.30123e+19	C1
GO:0006402	mRNA catabolic process	BP	0.033195	0.0204744	16	183	354	0.0381768	1.70406	ZFP36L2,FUS,HNRNPU,EIF3E,NPM1,TAF15,PABPC4,TOB1,DIS3,SAMD4A,UPF2,PABPC1,CNOT7,ZC3HAV1,SECISBP2,AGO3	6.78252e+72	C1
GO:0042592	homeostatic process	BP	0.116183	0.0919669	56	822	2468	0.038289	1.31965	APBB2,ATF4,ATP1B1,BCL2,BNIP3,TSPO,CAMLG,CDK6,COL2A1,COX11,DDIT3,DDX3X,EGR1,SLC29A1,FGF2,FOXC1,FOXC2,FOXO3,GAS6,GLS,GNAS,ID2,LRP6,MEF2C,NPM1,NPR3,TNFRSF11B,ENPP1,PPT1,PTCH1,PTGS2,PTPN2,ARID4A,RPS6,RPS14,RPS17,TRA2B,SLC16A1,SOD2,SOX9,TCF7L2,TFRC,TLE3,TPT1,KLF2,RACK1,TNS2,SNX5,PLCE1,CYTL1,ACOT13,TRPV4,LPCAT1,ZC3H8,ZNF830,ASXL1	323,468,481,596,664,706,819,1021,1280,1353,1649,1654,1958,2030,2247,2296,2303,2309,2621,2744,2778,3398,4040,4208,4869,4883,4982,5167,5538,5727,5743,5771,5926,6194,6208,6218,6434,6566,6648,6662,6934,7037,7090,7178,10365,10399,23371,27131,51196,54360,55856,59341,79888,84524,91603,171023	C1
GO:0007188	adenylate cyclase-modulating G protein-coupled receptor signaling pathway	BP	0.0145228	0.00660103	7	59	327	0.0383664	2.38121	ADCY2,GNAQ,GNAS,GSK3A,NPR3,PTHLH,ADGRG6	1.08278e+27	C1
GO:0030968	endoplasmic reticulum unfolded protein response	BP	0.0145228	0.00660103	7	59	104	0.0383664	2.38121	ATF4,DDIT3,DNAJB9,PTPN2,RACK1,PPP1R15A,CREB3L2	4.68165e+29	C1
GO:0061035	regulation of cartilage development	BP	0.0145228	0.00660103	7	59	81	0.0383664	2.38121	FRZB,CCN1,PTHLH,SOX5,SOX9,RFLNA,CHADL	2.48735e+31	C1
GO:0051252	regulation of RNA metabolic process	BP	0.255187	0.221302	123	1978	6251	0.0386011	1.21919	APBB2,ATF4,ZFP36L2,KLF5,CCND3,CEBPD,DDIT3,DDX3X,EGR1,EIF4A2,ENO1,ERF,ETV1,FGF2,FGFR2,FOXC1,FOXC2,FOXO3,FOS,FOSB,FUS,GAS6,GOLGB1,GSK3A,HNRNPA1,HNRNPU,ID2,ID4,IGF2,CCN1,IRF1,LRP6,MDFI,MEF2C,NFKBIA,NPM1,DDR2,NR4A2,ENPP1,PEG3,PLAGL1,PTCH1,PTPN2,ARID4A,REL,RLF,BRD2,RPS3,RPS14,RPS26,S100A1,SRSF2,SRSF5,TRA2B,SMARCD3,SOD2,SOX5,SOX9,TCF7L2,TFRC,TLE3,ZNF131,DEK,TAF15,CBX4,LMO4,PABPC4,CCNK,SAP30,PIAS2,NOLC1…	323,468,678,688,896,1052,1649,1654,1958,1974,2023,2077,2115,2247,2263,2296,2303,2309,2353,2354,2521,2621,2804,2931,3178,3192,3398,3400,3481,3491,3659,4040,4188,4208,4792,4869,4921,4929,5167,5178,5325,5727,5771,5926,5966,6018,6046,6188,6208,6231,6271,6427,6430,6434,6604,6648,6660,6662,6934,7037,7090,7690,7913,8148,8535,8543,8761,8812,8819,9063,9221,9349,9516,9592,9774,9819,10135,10140,10157,10210,…	C1
GO:0090257	regulation of muscle system process	BP	0.0228216	0.0125308	11	112	315	0.0387078	1.93179	ATP1B1,ENO1,FOXO3,GSK3A,PTGS2,TNNT3,AKAP9,LMCD1,PLCE1,TRPV4,C12orf57	4.81202e+48	C1
GO:0034101	erythrocyte homeostasis	BP	0.0186722	0.00950996	9	85	161	0.0388942	2.09767	CDK6,FOXO3,ID2,PTPN2,ARID4A,RPS6,RPS14,RPS17,KLF2	1.02123e+36	C1
GO:2000377	regulation of reactive oxygen species metabolic process	BP	0.0186722	0.00950996	9	85	174	0.0388942	2.09767	BCL2,BNIP3,TSPO,FOXO3,SLC5A3,SOD2,THBS1,SLC25A33,H19	5.96665e+35	C1
GO:0006333	chromatin assembly or disassembly	BP	0.0165975	0.00805549	8	72	257	0.0391698	2.21273	NAP1L1,NPM1,BRD2,SMARCD3,SOX9,TSPYL2,SPTY2D1,UBN2	4.67349e+36	C1
GO:0044409	entry into host	BP	0.0165975	0.00805549	8	72	168	0.0391698	2.21273	GAS6,RPSA,LY6E,NCAM1,PTX3,TFRC,IFITM3,WWP2	2.62139e+33	C1
GO:0000288	nuclear-transcribed mRNA catabolic process, deadenylation-dependent decay	BP	0.0124481	0.00525845	6	47	82	0.0392596	2.58662	ZFP36L2,TOB1,DIS3,SAMD4A,PABPC1,CNOT7	6.78101e+27	C1
GO:0014855	striated muscle cell proliferation	BP	0.0124481	0.00525845	6	47	82	0.0392596	2.58662	FGF2,FGFR2,FOXC1,FOXC2,MEF2C,DIPK2A	2.24723e+25	C1
GO:0050671	positive regulation of lymphocyte proliferation	BP	0.0124481	0.00525845	6	47	159	0.0392596	2.58662	BCL2,IGF2,MEF2C,MIF,RPS3,TFRC	5.96348e+22	C1
GO:0045944	positive regulation of transcription by RNA polymerase II	BP	0.0975104	0.0754084	47	674	1520	0.0394665	1.34905	APBB2,ATF4,KLF5,CEBPD,DDIT3,DDX3X,EGR1,ETV1,FGF2,FGFR2,FOXC1,FOXC2,FOXO3,FOS,FOSB,GSK3A,HNRNPU,IGF2,CCN1,IRF1,LRP6,MEF2C,NFKBIA,NPM1,NR4A2,PEG3,PLAGL1,ARID4A,REL,RLF,SOX9,TCF7L2,LMO4,LITAF,IER2,BCLAF1,NAMPT,KLF2,NFAT5,MAFF,CNOT7,SOX8,IER5,CYTL1,CREB3L2,TET1,ASXL1	###############################################################################################################################################################################################################################################################	C1
GO:0031252	cell leading edge	CC	0.0435685	0.0289774	21	259	509	0.0399979	1.57281	APBB2,CDK6,CSPG4,DDX3X,EEF1A1,FAT1,RPS3,S100B,LMO4,SGCE,SPRY2,FRMD4B,SRGAP2,TIAM2,PABPC1,SNX5,PLCE1,CARMIL1,TRPV4,PHACTR4,PLEKHH2	3.23102e+94	C1
GO:0010634	positive regulation of epithelial cell migration	BP	0.0207469	0.0110763	10	99	213	0.0402756	1.99156	FGF2,FGFR1,FOXC2,ENPP2,PTGS2,SOX9,THBS1,IQSEC1,FOXP1,SRPX2	2.24723e+41	C1
GO:1901654	response to ketone	BP	0.0228216	0.0126426	11	113	196	0.0408965	1.91264	ADCY2,TSPO,FOXO3,FOS,FOSB,GAS6,TNC,THBS1,KLF2,GOLPH3,FIBIN	1.08706e+45	C1
GO:0001659	temperature homeostasis	BP	0.0186722	0.00962184	9	86	181	0.0414624	2.0703	ATF4,DDIT3,EGR1,FOXC2,GNAS,NPR3,PTGS2,TLE3,ACOT13	4.68165e+35	C1
GO:0003727	single-stranded RNA binding	MF	0.0145228	0.00671291	7	60	102	0.0415047	2.33625	DDX3X,HNRNPA1,HNRNPU,CBX4,PABPC4,PABPC1,AGO3	1.65432e+30	C1
GO:0043065	positive regulation of apoptotic process	BP	0.0518672	0.036026	25	322	656	0.041816	1.50272	ATF4,BNIP3,TSPO,DDIT3,DDX3X,FOXO3,FRZB,GSK3A,DNAJA1,CCN1,MEF2C,PTGS2,PTPN2,RPS3,RPS6,RPS7,S100B,SOD2,THBS1,SRPX,BCLAF1,RACK1,PDCD4,ZC3H8,H19	4.68665e+101	C1
GO:0008015	blood circulation	BP	0.0352697	0.0223764	17	200	720	0.04187	1.65263	ATP1B1,COMP,FOXC1,FOXC2,GAS6,GSK3A,ID2,NPR3,PTGS2,S100A1,SOD2,SOD3,NAMPT,AKAP9,KLF2,SNX5,TRPV4	4.81131e+71	C1
GO:0010761	fibroblast migration	BP	0.0103734	0.00402775	5	36	49	0.0423487	2.84824	FGF2,DDR2,SDC4,THBS1,ZFAND5	2.24749e+19	C1
GO:0042542	response to hydrogen peroxide	BP	0.0207469	0.0111882	10	100	157	0.0426953	1.96921	BCL2,BNIP3,FOXO3,ND5,RPS3,SOD2,KLF2,RACK1,OSER1,STK26	5.96664e+41	C1
GO:0010942	positive regulation of cell death	BP	0.0560166	0.0396062	27	354	763	0.0427011	1.47508	ATF4,BNIP3,TSPO,DDIT3,DDX3X,EGR1,FOXO3,FOS,FRZB,GSK3A,DNAJA1,CCN1,MEF2C,PTGS2,PTPN2,RPS3,RPS6,RPS7,S100B,SOD2,THBS1,SRPX,BCLAF1,RACK1,PDCD4,ZC3H8,H19	4.68665e+109	C1
GO:0009615	response to virus	BP	0.0311203	0.0191318	15	171	493	0.04274	1.70881	BCL2,BNIP3,CDK6,DDX3X,ENO1,IRF1,TSPAN6,TPT1,IFITM3,IVNS1ABP,CNOT7,NOP53,ZC3HAV1,ZCCHC3,H19	5.96664e+65	C1
GO:0032946	positive regulation of mononuclear cell proliferation	BP	0.0124481	0.00537033	6	48	162	0.0429116	2.52479	BCL2,IGF2,MEF2C,MIF,RPS3,TFRC	5.96348e+22	C1
GO:0061053	somite development	BP	0.0124481	0.00537033	6	48	92	0.0429116	2.52479	FOXC1,FOXC2,FRZB,LRP6,PTCH1,RBBP6	2.29623e+23	C1
GO:0000289	nuclear-transcribed mRNA poly(A) tail shortening	BP	0.00829875	0.00279705	4	25	39	0.0429463	3.36042	TOB1,SAMD4A,PABPC1,CNOT7	1.01402e+19	C1
GO:0032570	response to progesterone	BP	0.00829875	0.00279705	4	25	37	0.0429463	3.36042	TSPO,FOS,FOSB,THBS1	706235323547057	C1
GO:0090102	cochlea development	BP	0.00829875	0.00279705	4	25	50	0.0429463	3.36042	FRZB,SOX9,SOBP,CTHRC1	2.48767e+18	C1
GO:1903715	regulation of aerobic respiration	BP	0.00829875	0.00279705	4	25	35	0.0429463	3.36042	BNIP3,NOP53,TRPV4,SLC25A33	6.643e+17	C1
GO:0035198	miRNA binding	MF	0.00829875	0.00279705	4	25	40	0.0429463	3.36042	HNRNPA1,HNRNPA2B1,KCNQ1OT1,AGO3	3.17832e+18	C1
GO:0038024	cargo receptor activity	MF	0.00829875	0.00279705	4	25	112	0.0429463	3.36042	LRP6,ENPP1,ENPP2,TFRC	4040516751687030	C1
GO:0048018	receptor ligand activity	MF	0.0248963	0.0143209	12	128	736	0.0430976	1.83541	FGF2,GAS6,GDF10,IGF2,MIF,TNFRSF11B,PTHLH,CLEC11A,MIA,NAMPT,SEMA4A,ENHO	2.24726e+51	C1
GO:0071453	cellular response to oxygen levels	BP	0.0228216	0.0127545	11	114	196	0.0431696	1.89386	BCL2,BNIP3,EGR1,ENO1,SLC29A1,FOXO3,PTGS2,S100B,NAMPT,NOP53,VASN	5.96664e+45	C1
GO:0090287	regulation of cellular response to growth factor stimulus	BP	0.033195	0.02081	16	186	381	0.0432814	1.67339	FGF2,FGFR1,GPC1,CCN1,LTBP1,THBS1,TOB1,SPRY2,CNMD,PEG10,BAMBI,CHST11,CRIM1,HHIP,VASN,SHISA2	2.24723e+75	C1
GO:0044260	cellular macromolecule metabolic process	BP	0.526971	0.488029	254	4362	15721	0.043494	1.1791	APBB2,ATF4,BCL2,BNIP3,ZFP36L2,KLF5,TSPO,CAMLG,CCND3,CDK6,CEBPD,COL2A1,COL11A1,CPE,CSPG4,DBI,DDIT3,DDX3X,EEF1A1,EEF1B2,EGR1,EIF4A2,ENO1,ERF,FBL,ETV1,EXTL2,FGF2,FGFR1,FGFR2,FOXC1,FOXC2,FOXO3,FOS,FOSB,FUS,GAPDH,GAS6,GCSH,GDF10,GNAQ,GOLGB1,GPC1,GSK3A,MSH6,GTF2F2,HIP1,HNRNPA1,HNRNPA2B1,HNRNPU,DNAJA1,ID2,ID4,IGF2,CCN1,EIF3E,IRF1,KRT17,RPSA,LRP6,LTA4H,MDFI,DNAJB9,MEF2C,MIF,NAP1L1,RPL10A,NFKBIA,NKTR,NPM1…	323,468,596,664,678,688,706,819,896,1021,1052,1280,1301,1363,1464,1622,1649,1654,1915,1933,1958,1974,2023,2077,2091,2115,2135,2247,2260,2263,2296,2303,2309,2353,2354,2521,2597,2621,2653,2662,2776,2804,2817,2931,2956,2963,3092,3178,3181,3192,3301,3398,3400,3481,3491,3646,3659,3872,3921,4040,4048,4188,4189,4208,4282,4673,4736,4792,4820,4869,4921,4929,5033,5167,5168,5178,5325,5529,5538,5727,5743,577…	C1
GO:0000305	response to oxygen radical	BP	0.00622407	0.00167823	3	15	33	0.043687	4.40571	SOD2,SOD3,H19	66486649283120	C1
GO:0003417	growth plate cartilage development	BP	0.00622407	0.00167823	3	15	18	0.043687	4.40571	COMP,SOX9,COL27A1	1311666285301	C1
GO:0046596	regulation of viral entry into host cell	BP	0.00622407	0.00167823	3	15	51	0.043687	4.40571	LY6E,PTX3,IFITM3	4061580610410	C1
GO:0048512	circadian behavior	BP	0.00622407	0.00167823	3	15	49	0.043687	4.40571	AHCY,EGR1,ID2	19119583398	C1
GO:0051882	mitochondrial depolarization	BP	0.00622407	0.00167823	3	15	25	0.043687	4.40571	BCL2,TSPO,RACK1	59670610399	C1
GO:1900274	regulation of phospholipase C activity	BP	0.00622407	0.00167823	3	15	43	0.043687	4.40571	FGF2,FGFR1,GNAQ	224722602776	C1
GO:0016282	eukaryotic 43S preinitiation complex	CC	0.00622407	0.00167823	3	15	17	0.043687	4.40571	EIF3E,EIF3D,EIF3L	3646866451386	C1
GO:0043170	macromolecule metabolic process	BP	0.599585	0.561199	289	5016	20614	0.0443242	1.18124	ACAN,APBB2,ATF4,ATP1B1,BCL2,BNIP3,ZFP36L2,KLF5,TSPO,CAMLG,CCND3,CDK6,CEBPD,COL2A1,COL11A1,COMP,CPE,CSPG4,CTBS,DBI,DDIT3,DDX3X,EEF1A1,EEF1B2,EGR1,EIF4A2,ENO1,ERF,FBL,ETV1,EXTL2,FGF2,FGFR1,FGFR2,FOXC1,FOXC2,FOXO3,FOS,FOSB,FUS,GAPDH,GAS6,GCSH,GDF10,GNAQ,GOLGB1,GPC1,GSK3A,MSH6,GTF2F2,HIP1,HNRNPA1,HNRNPA2B1,HNRNPU,DNAJA1,TNC,ID2,ID4,IGF2,CCN1,EIF3E,IRF1,KRT17,RPSA,LRP6,LTA4H,LTBP1,MDFI,DNAJB9,MEF2C,MI…	176,323,468,481,596,664,678,688,706,819,896,1021,1052,1280,1301,1311,1363,1464,1486,1622,1649,1654,1915,1933,1958,1974,2023,2077,2091,2115,2135,2247,2260,2263,2296,2303,2309,2353,2354,2521,2597,2621,2653,2662,2776,2804,2817,2931,2956,2963,3092,3178,3181,3192,3301,3371,3398,3400,3481,3491,3646,3659,3872,3921,4040,4048,4052,4188,4189,4208,4282,4325,4673,4736,4792,4820,4869,4921,4929,5033,5167,5168,…	C1
GO:0070301	cellular response to hydrogen peroxide	BP	0.0145228	0.00682479	7	61	105	0.0448051	2.29264	BNIP3,FOXO3,RPS3,KLF2,RACK1,OSER1,STK26	6.64231e+30	C1
GO:0090263	positive regulation of canonical Wnt signaling pathway	BP	0.0165975	0.00827926	8	74	129	0.0449838	2.14534	DDX3X,FGF2,FGFR2,RPS12,DAAM2,BAMBI,DACT1,PLEKHA4	1.65422e+35	C1
GO:1903900	regulation of viral life cycle	BP	0.0165975	0.00827926	8	74	186	0.0449838	2.14534	BCL2,DDX3X,LY6E,PTX3,IFITM3,PABPC1,CNOT7,ZC3HAV1	5.96165e+34	C1
GO:0048608	reproductive structure development	BP	0.0394191	0.0259566	19	232	473	0.045126	1.58799	BCL2,COL9A3,FGFR2,FOXC1,FOXO3,TNC,IGF2,CCN1,MDFI,PTCH1,PTGS2,PTX3,ARID4A,RPS6,SOX9,SOCS3,SPINT2,SOX8,ZNF830	5.9613e+77	C1
GO:0048589	developmental growth	BP	0.0580913	0.04162	28	372	687	0.0455243	1.45428	BCL2,KLF5,COMP,FGF2,FGFR2,FOXC1,FOXC2,FOXO3,GNAS,GSK3A,TNC,IGF2,LY6E,MEF2C,DDR2,PTCH1,PTX3,RBBP6,SOX9,SPRY2,KLF2,PDLIM5,TNS2,CHST11,SEMA4A,COL27A1,ZNF830,DIPK2A	5.96688e+119	C1
GO:0071824	protein-DNA complex subunit organization	BP	0.0228216	0.0128664	11	115	333	0.0455282	1.87545	CENPC,NAP1L1,NPM1,BRD2,SMARCD3,SOX9,RPL23,POLE3,TSPYL2,SPTY2D1,UBN2	1.06047e+49	C1
GO:0080090	regulation of primary metabolic process	BP	0.383817	0.347058	185	3102	9952	0.0458851	1.18276	APBB2,ATF4,BCL2,ZFP36L2,KLF5,TSPO,CAMLG,CCND3,CEBPD,COX11,CSPG4,DBI,DDIT3,DDX3X,EEF1A1,EGR1,EIF4A2,ENO1,ERF,ETV1,FGF2,FGFR1,FGFR2,FOXC1,FOXC2,FOXO3,FOS,FOSB,FUS,GAPDH,GAS6,GDF10,GNAQ,GOLGB1,GSK3A,MSH6,HIP1,HNRNPA1,HNRNPA2B1,HNRNPU,DNAJA1,ID2,ID4,IGF2,CCN1,EIF3E,IRF1,KRT17,LRP6,MDFI,MEF2C,MIF,NFKBIA,NPM1,DDR2,NR4A2,ENPP1,ENPP2,PEG3,PLAGL1,PTCH1,PTGS2,PTPN2,PTX3,ARID4A,REL,RLF,BRD2,RPL5,RPL22,RPL37…	323,468,596,678,688,706,819,896,1052,1353,1464,1622,1649,1654,1915,1958,1974,2023,2077,2115,2247,2260,2263,2296,2303,2309,2353,2354,2521,2597,2621,2662,2776,2804,2931,2956,3092,3178,3181,3192,3301,3398,3400,3481,3491,3646,3659,3872,4040,4188,4208,4282,4792,4869,4921,4929,5167,5168,5178,5325,5727,5743,5771,5806,5926,5966,6018,6046,6125,6146,6167,6169,6176,6187,6188,6191,6201,6208,6224,6231,6271,63…	C1
GO:0032922	circadian regulation of gene expression	BP	0.0124481	0.00548221	6	49	84	0.0467699	2.46581	ATF4,EGR1,HNRNPU,ID2,ID4,NAMPT	4.68196e+23	C1
GO:0033273	response to vitamin	BP	0.0124481	0.00548221	6	49	99	0.0467699	2.46581	TSPO,GAS6,TNC,PTGS2,SRSF2,SOD2	7.06262e+22	C1
GO:1900407	regulation of cellular response to oxidative stress	BP	0.0124481	0.00548221	6	49	104	0.0467699	2.46581	ATF4,FOXO3,SOD2,RACK1,STK26,H19	4.68231e+26	C1
GO:0010660	regulation of muscle cell apoptotic process	BP	0.0103734	0.00413963	5	37	92	0.0468843	2.75894	BNIP3,LRP6,SOD2,PDCD4,DIPK2A	6.64404e+21	C1
GO:0033077	T cell differentiation in thymus	BP	0.0103734	0.00413963	5	37	79	0.0468843	2.75894	BCL2,ZFP36L2,PTPN2,RPS6,ZC3H8	5.96679e+18	C1
GO:0048662	negative regulation of smooth muscle cell proliferation	BP	0.0103734	0.00413963	5	37	86	0.0468843	2.75894	MEF2C,NPR3,SOD2,PDCD4,NDRG2	4.20849e+21	C1
GO:0050792	regulation of viral process	BP	0.0186722	0.0098456	9	88	208	0.0469366	2.01742	BCL2,DDX3X,LY6E,PTX3,IFITM3,HEXIM1,PABPC1,CNOT7,ZC3HAV1	5.96165e+39	C1
GO:0034097	response to cytokine	BP	0.0643154	0.0471023	31	421	1190	0.0470673	1.42153	BCL2,ZFP36L2,KLF5,EGR1,EIF4A2,FOXC1,FOXO3,FOS,GAPDH,GAS6,GSK3A,HNRNPU,IMPDH2,IRF1,NFKBIA,PTGS2,PTPN2,REL,RPLP0,RPS3,RPS16,SOX9,TFRC,THBS1,SOCS3,SPRY2,KLF2,IFITM3,NFAT5,RPL13A,CNOT7	5.96679e+126	C1
GO:0043068	positive regulation of programmed cell death	BP	0.0518672	0.0364735	25	326	679	0.0472432	1.48202	ATF4,BNIP3,TSPO,DDIT3,DDX3X,FOXO3,FRZB,GSK3A,DNAJA1,CCN1,MEF2C,PTGS2,PTPN2,RPS3,RPS6,RPS7,S100B,SOD2,THBS1,SRPX,BCLAF1,RACK1,PDCD4,ZC3H8,H19	4.68665e+101	C1
GO:1901652	response to peptide	BP	0.0477178	0.0330051	23	295	592	0.0475735	1.50759	KLF5,CCND3,CDO1,EGR1,FOXC2,FOXO3,GSK3A,IGF2,LRP6,NFKBIA,NR4A2,ENPP1,PTGS2,PTPN2,SRSF5,SOCS3,RPL23,NAMPT,KLF2,TNS2,SNX5,TRPV4,SLC25A33	6.88896e+95	C1
GO:0001664	G protein-coupled receptor binding	MF	0.0207469	0.0114119	10	102	425	0.047828	1.92597	GNAQ,GNAS,DNAJA1,LRP6,PTCH1,ARHGEF1,BAMBI,SNX5,CTHRC1,NPW	2.77628e+45	C1
GO:2000027	regulation of animal organ morphogenesis	BP	0.0165975	0.00839114	8	75	148	0.0480924	2.11298	FGF2,TNFRSF11B,SOX9,GPC6,SOX8,DACT1,PLEKHA4,CTHRC1	2.2475e+37	C1
GO:1990830	cellular response to leukemia inhibitory factor	BP	0.0145228	0.00693667	7	62	94	0.0482696	2.25079	KLF5,EIF4A2,HNRNPU,RPS16,TFRC,SOCS3,SPRY2	6.88197e+27	C1
GO:0050873	brown fat cell differentiation	BP	0.00829875	0.00290893	4	26	55	0.0486717	3.20734	BNIP3,HNRNPU,PTGS2,TRPV4	6643192574359340	C1
GO:0060711	labyrinthine layer development	BP	0.00829875	0.00290893	4	26	44	0.0486717	3.20734	FGFR2,CCN1,SOCS3,SPINT2	2.26335e+16	C1
GO:0072577	endothelial cell apoptotic process	BP	0.00829875	0.00290893	4	26	71	0.0486717	3.20734	FOXO3,GAS6,THBS1,PDCD4	2.30926e+16	C1
GO:0004177	aminopeptidase activity	MF	0.00829875	0.00290893	4	26	64	0.0486717	3.20734	LTA4H,MMP16,NPEPL1,AOPEP	4.04843e+17	C1
GO:0031323	regulation of cellular metabolic process	BP	0.39834	0.362162	192	3237	10398	0.0500846	1.17647	APBB2,ATF4,BCL2,BNIP3,ZFP36L2,KLF5,TSPO,CAMLG,CCND3,CEBPD,COX11,CSPG4,DBI,DDIT3,DDX3X,EEF1A1,EGR1,EIF4A2,ENO1,ERF,ETV1,FGF2,FGFR1,FGFR2,FOXC1,FOXC2,FOXO3,FOS,FOSB,FUS,GAPDH,GAS6,GDF10,GNAQ,GOLGB1,GSK3A,MSH6,HIP1,HNRNPA1,HNRNPA2B1,HNRNPU,DNAJA1,ID2,ID4,IGF2,CCN1,EIF3E,IRF1,KRT17,LRP6,MDFI,MEF2C,MIF,NFKBIA,NPM1,DDR2,NR4A2,ENPP1,ENPP2,PEG3,PLAGL1,PTCH1,PTGS2,PTPN2,PTX3,ARID4A,RBBP6,REL,RLF,BRD2,RPL5…	323,468,596,664,678,688,706,819,896,1052,1353,1464,1622,1649,1654,1915,1958,1974,2023,2077,2115,2247,2260,2263,2296,2303,2309,2353,2354,2521,2597,2621,2662,2776,2804,2931,2956,3092,3178,3181,3192,3301,3398,3400,3481,3491,3646,3659,3872,4040,4188,4208,4282,4792,4869,4921,4929,5167,5168,5178,5325,5727,5743,5771,5806,5926,5930,5966,6018,6046,6125,6146,6167,6169,6176,6187,6188,6191,6201,6208,6224,623…	C1
GO:0034284	response to monosaccharide	BP	0.0228216	0.0130902	11	117	240	0.0505068	1.83947	EGR1,SLC29A1,FOXO3,GAS6,PTGS2,TRA2B,SOD2,TCF7L2,THBS1,NAMPT,RACK1	1.9582e+45	C1
GO:0010951	negative regulation of endopeptidase activity	BP	0.0207469	0.0115238	10	103	274	0.0505435	1.90505	DDX3X,GAPDH,GAS6,PTGS2,THBS1,PTTG1,SPINT2,ARL6IP1,SPOCK3,CRIM1	1.65426e+43	C1
GO:0070482	response to oxygen levels	BP	0.0373444	0.024614	18	220	386	0.050604	1.58503	AHCY,ATP1B1,BCL2,BNIP3,EGR1,ENO1,SLC29A1,FOXO3,ND5,NR4A2,PTGS2,S100B,SOD2,SOD3,THBS1,NAMPT,NOP53,VASN	1.91482e+71	C1
GO:0001892	embryonic placenta development	BP	0.0124481	0.00559409	6	50	84	0.0508367	2.40945	FGFR2,IGF2,CCN1,MDFI,SOCS3,SPINT2	2.26335e+24	C1
GO:0035567	non-canonical Wnt signaling pathway	BP	0.0124481	0.00559409	6	50	114	0.0508367	2.40945	FRZB,GPC6,DAAM2,DACT1,PLEKHA4,CTHRC1	2.4871e+29	C1
GO:0050864	regulation of B cell activation	BP	0.0124481	0.00559409	6	50	226	0.0508367	2.40945	BCL2,ZFP36L2,ID2,MEF2C,MIF,TFRC	5.96678e+21	C1
GO:0051881	regulation of mitochondrial membrane potential	BP	0.0124481	0.00559409	6	50	80	0.0508367	2.40945	BCL2,BNIP3,TSPO,RACK1,SLC25A36,SLC25A33	5.96665e+23	C1
GO:0003139	secondary heart field specification	BP	0.00414938	0.000783173	2	7	11	0.0508783	7.03794	MEF2C,SMARCD3	42086604	C1
GO:0003211	cardiac ventricle formation	BP	0.00414938	0.000783173	2	7	10	0.0508783	7.03794	MEF2C,SMARCD3	42086604	C1
GO:0003433	chondrocyte development involved in endochondral bone morphogenesis	BP	0.00414938	0.000783173	2	7	8	0.0508783	7.03794	SOX9,COL27A1	666285301	C1
GO:0006691	leukotriene metabolic process	BP	0.00414938	0.000783173	2	7	51	0.0508783	7.03794	LTA4H,LTC4S	40484056	C1
GO:0006910	phagocytosis, recognition	BP	0.00414938	0.000783173	2	7	103	0.0508783	7.03794	MFGE8,PTX3	42405806	C1
GO:0010501	RNA secondary structure unwinding	BP	0.00414938	0.000783173	2	7	12	0.0508783	7.03794	DDX3X,AGO3	1654192669	C1
GO:0010804	negative regulation of tumor necrosis factor-mediated signaling pathway	BP	0.00414938	0.000783173	2	7	23	0.0508783	7.03794	GAS6,PTPN2	26215771	C1
GO:0010940	positive regulation of necrotic cell death	BP	0.00414938	0.000783173	2	7	16	0.0508783	7.03794	BNIP3,TSPO	664706	C1
GO:0032071	regulation of endodeoxyribonuclease activity	BP	0.00414938	0.000783173	2	7	8	0.0508783	7.03794	NPM1,RPS3	48696188	C1
GO:0034393	positive regulation of smooth muscle cell apoptotic process	BP	0.00414938	0.000783173	2	7	16	0.0508783	7.03794	SOD2,PDCD4	664827250	C1
GO:0035989	tendon development	BP	0.00414938	0.000783173	2	7	8	0.0508783	7.03794	COL11A1,COMP	13011311	C1
GO:0043374	CD8-positive, alpha-beta T cell differentiation	BP	0.00414938	0.000783173	2	7	15	0.0508783	7.03794	BCL2,IRF1	5963659	C1
GO:0046325	negative regulation of glucose import	BP	0.00414938	0.000783173	2	7	16	0.0508783	7.03794	GSK3A,ENPP1	29315167	C1
GO:0051350	negative regulation of lyase activity	BP	0.00414938	0.000783173	2	7	26	0.0508783	7.03794	NPR3,AKAP9	488310142	C1
GO:0060242	contact inhibition	BP	0.00414938	0.000783173	2	7	9	0.0508783	7.03794	TSPO,SRPX	7068406	C1
GO:0060245	detection of cell density	BP	0.00414938	0.000783173	2	7	9	0.0508783	7.03794	TSPO,SRPX	7068406	C1
GO:0060449	bud elongation involved in lung branching	BP	0.00414938	0.000783173	2	7	7	0.0508783	7.03794	FGFR2,SPRY2	226310253	C1
GO:0060736	prostate gland growth	BP	0.00414938	0.000783173	2	7	10	0.0508783	7.03794	FGFR2,SOX9	22636662	C1
GO:0071609	chemokine (C-C motif) ligand 5 production	BP	0.00414938	0.000783173	2	7	11	0.0508783	7.03794	DDX3X,TRPV4	165459341	C1
GO:0071649	regulation of chemokine (C-C motif) ligand 5 production	BP	0.00414938	0.000783173	2	7	11	0.0508783	7.03794	DDX3X,TRPV4	165459341	C1
GO:0072203	cell proliferation involved in metanephros development	BP	0.00414938	0.000783173	2	7	10	0.0508783	7.03794	EGR1,PTCH1	19585727	C1
GO:0090184	positive regulation of kidney development	BP	0.00414938	0.000783173	2	7	9	0.0508783	7.03794	SOX9,SOX8	666230812	C1
GO:1902337	regulation of apoptotic process involved in morphogenesis	BP	0.00414938	0.000783173	2	7	11	0.0508783	7.03794	FOXC1,FOXC2	22962303	C1
GO:1903671	negative regulation of sprouting angiogenesis	BP	0.00414938	0.000783173	2	7	30	0.0508783	7.03794	THBS1,KLF2	705710365	C1
GO:1904181	positive regulation of membrane depolarization	BP	0.00414938	0.000783173	2	7	12	0.0508783	7.03794	TSPO,RACK1	70610399	C1
GO:1904748	regulation of apoptotic process involved in development	BP	0.00414938	0.000783173	2	7	12	0.0508783	7.03794	FOXC1,FOXC2	22962303	C1
GO:1905216	positive regulation of RNA binding	BP	0.00414938	0.000783173	2	7	9	0.0508783	7.03794	EIF3E,EIF3D	36468664	C1
GO:1990144	intrinsic apoptotic signaling pathway in response to hypoxia	BP	0.00414938	0.000783173	2	7	9	0.0508783	7.03794	BNIP3,ENO1	6642023	C1
GO:2000586	regulation of platelet-derived growth factor receptor-beta signaling pathway	BP	0.00414938	0.000783173	2	7	8	0.0508783	7.03794	HIP1,PTPN2	30925771	C1
GO:0070761	pre-snoRNP complex	CC	0.00414938	0.000783173	2	7	8	0.0508783	7.03794	NOP56,NOP58	1052851602	C1
GO:0030957	Tat protein binding	MF	0.00414938	0.000783173	2	7	10	0.0508783	7.03794	DNAJA1,NPM1	33014869	C1
GO:0051119	sugar transmembrane transporter activity	MF	0.00414938	0.000783173	2	7	50	0.0508783	7.03794	SLC2A3,SLC5A3	65156526	C1
GO:0001841	neural tube formation	BP	0.0165975	0.00850302	8	76	107	0.0513377	2.08167	PTCH1,BRD2,RPS7,SDC4,LMO4,SPINT2,PHACTR4,CTHRC1	5.7276e+35	C1
GO:0040029	regulation of gene expression, epigenetic	BP	0.0165975	0.00850302	8	76	128	0.0513377	2.08167	GSK3A,HNRNPU,IGF2,ARID4A,KLF2,RLIM,POLE3,TET1	2.93132e+35	C1
GO:0000002	mitochondrial genome maintenance	BP	0.00622407	0.00179011	3	16	22	0.0516807	4.06662	POLG2,SLC25A36,SLC25A33	112325518684275	C1
GO:0006907	pinocytosis	BP	0.00622407	0.00179011	3	16	23	0.0516807	4.06662	PPT1,SNX5,CARMIL1	55382713155604	C1
GO:0007622	rhythmic behavior	BP	0.00622407	0.00179011	3	16	51	0.0516807	4.06662	AHCY,EGR1,ID2	19119583398	C1
GO:0010573	vascular endothelial growth factor production	BP	0.00622407	0.00179011	3	16	72	0.0516807	4.06662	ATF4,PTGS2,NDRG2	468574357447	C1
GO:0045947	negative regulation of translational initiation	BP	0.00622407	0.00179011	3	16	22	0.0516807	4.06662	ATF4,EIF3E,RPL13A	468364623521	C1
GO:0048246	macrophage chemotaxis	BP	0.00622407	0.00179011	3	16	45	0.0516807	4.06662	MIF,THBS1,TRPV4	4282705759341	C1
GO:0048745	smooth muscle tissue development	BP	0.00622407	0.00179011	3	16	23	0.0516807	4.06662	PTCH1,SOX9,ZFAND5	572766627763	C1
GO:0050853	B cell receptor signaling pathway	BP	0.00622407	0.00179011	3	16	156	0.0516807	4.06662	BCL2,MEF2C,FOXP1	596420827086	C1
GO:0060561	apoptotic process involved in morphogenesis	BP	0.00622407	0.00179011	3	16	25	0.0516807	4.06662	FOXC1,FOXC2,CCN1	229623033491	C1
GO:0070993	translation preinitiation complex	CC	0.00622407	0.00179011	3	16	19	0.0516807	4.06662	EIF3E,EIF3D,EIF3L	3646866451386	C1
GO:0005179	hormone activity	MF	0.00622407	0.00179011	3	16	165	0.0516807	4.06662	IGF2,PTHLH,ENHO	34815744375704	C1
GO:0060675	ureteric bud morphogenesis	BP	0.0103734	0.00425151	5	38	70	0.0516972	2.67525	BCL2,FGF2,PTCH1,SOX9,SOX8	5.96225e+19	C1
GO:0072171	mesonephric tubule morphogenesis	BP	0.0103734	0.00425151	5	38	72	0.0516972	2.67525	BCL2,FGF2,PTCH1,SOX9,SOX8	5.96225e+19	C1
GO:0045471	response to ethanol	BP	0.0145228	0.00704856	7	63	138	0.0519001	2.21018	CDO1,EEF1B2,FGFR2,TNC,RPL10A,RPL15,SOD2	1.03619e+27	C1
GO:1990823	response to leukemia inhibitory factor	BP	0.0145228	0.00704856	7	63	95	0.0519001	2.21018	KLF5,EIF4A2,HNRNPU,RPS16,TFRC,SOCS3,SPRY2	6.88197e+27	C1
GO:0030546	signaling receptor activator activity	MF	0.0248963	0.0147684	12	132	747	0.0523977	1.77347	FGF2,GAS6,GDF10,IGF2,MIF,TNFRSF11B,PTHLH,CLEC11A,MIA,NAMPT,SEMA4A,ENHO	2.24726e+51	C1
GO:0042802	identical protein binding	MF	0.147303	0.122399	71	1094	2179	0.0527118	1.25514	AHCY,ATF4,BCL2,BNIP3,CENPC,COL2A1,DBI,DDIT3,ENO1,FGF2,FGFR1,FGFR2,FOXC2,FOS,FUS,GAPDH,GMDS,HIP1,HNRNPU,IMPDH2,LDHB,LRP6,LTC4S,MDFI,MIF,NFKBIA,NPM1,NPR3,OXA1L,P4HA1,ENPP1,PTGS2,PTX3,RPL7,RPL22,S100A1,S100B,SDC4,TRA2B,SLC16A1,SOD2,TFRC,THBS1,PAPSS1,TRAF4,CEP57,NAMPT,RACK1,PAICS,HEXIM1,POLG2,ARL6IP1,TNS2,SRGAP2,SUMF2,FOXP1,SRPX2,NOP53,IER5,STK26,FGFRL1,CHMP1B,CCNB1IP1,TRPV4,KIF9,GGCT,TAF1D,UXS1,RILP…	191,468,596,664,1060,1280,1622,1649,2023,2247,2260,2263,2303,2353,2521,2597,2762,3092,3192,3615,3945,4040,4056,4188,4282,4792,4869,4883,5018,5033,5167,5743,5806,6129,6146,6271,6285,6385,6434,6566,6648,7037,7057,9061,9618,9702,10135,10399,10606,10614,11232,23204,23371,23380,25870,27086,27286,29997,51278,51765,53834,57132,57820,59341,64147,79017,79101,80146,196383,338761,387758	C1
GO:0046649	lymphocyte activation	BP	0.0497925	0.0351309	24	314	1027	0.0527658	1.47547	BCL2,ZFP36L2,CCND3,EGR1,GAS6,MSH6,ID2,IGF2,IMPDH2,IRF1,DNAJB9,MEF2C,MIF,PTPN2,RPL22,RPS3,RPS6,SDC4,TFRC,ITM2A,FOXP1,SEMA4A,NFKBIZ,ZC3H8	5.96679e+96	C1
GO:0031400	negative regulation of protein modification process	BP	0.0518672	0.036921	25	330	637	0.0531683	1.46187	TSPO,CAMLG,DBI,GNAQ,DNAJA1,LRP6,NPM1,ENPP1,PTPN2,RPL5,RPL37,RPS3,RPS7,RPS20,SOCS3,RPL23,FRY,AASS,SPRY2,RACK1,HEXIM1,IVNS1ABP,PPP1R15A,PDCD4,CNKSR3	7.06819e+107	C1
GO:0140297	DNA-binding transcription factor binding	MF	0.0456432	0.0316626	22	283	479	0.0532165	1.50157	ATF4,BCL2,KLF5,DDIT3,FOS,FUS,DNAJA1,ID2,MEF2C,NFKBIA,NPM1,NR4A2,PTPN2,RPS3,SMARCD3,SOX9,TCF7L2,WWP2,FOXP1,CNOT7,DACT1,ASXL1	4.68597e+90	C1
GO:0071345	cellular response to cytokine stimulus	BP	0.0560166	0.0405012	27	362	1048	0.0536438	1.43844	ZFP36L2,KLF5,EGR1,EIF4A2,FOXC1,FOXO3,GAPDH,GAS6,GSK3A,HNRNPU,IMPDH2,IRF1,NFKBIA,PTPN2,RPLP0,RPS3,RPS16,SOX9,TFRC,THBS1,SOCS3,SPRY2,KLF2,IFITM3,NFAT5,RPL13A,CNOT7	6.78688e+111	C1
GO:0001315	age-dependent response to reactive oxygen species	BP	0.00207469	0.000111882	1	1	1	0.0539271	Inf	SOD2	6648	C1
GO:0001546	preantral ovarian follicle growth	BP	0.00207469	0.000111882	1	1	3	0.0539271	Inf	ZNF830	91603	C1
GO:0001660	fever generation	BP	0.00207469	0.000111882	1	1	12	0.0539271	Inf	PTGS2	5743	C1
GO:0001661	conditioned taste aversion	BP	0.00207469	0.000111882	1	1	2	0.0539271	Inf	FOS	2353	C1
GO:0001905	activation of membrane attack complex	BP	0.00207469	0.000111882	1	1	4	0.0539271	Inf	CD59	966	C1
GO:0001969	regulation of activation of membrane attack complex	BP	0.00207469	0.000111882	1	1	4	0.0539271	Inf	CD59	966	C1
GO:0001971	negative regulation of activation of membrane attack complex	BP	0.00207469	0.000111882	1	1	2	0.0539271	Inf	CD59	966	C1
GO:0002041	intussusceptive angiogenesis	BP	0.00207469	0.000111882	1	1	1	0.0539271	Inf	CCN1	3491	C1
GO:0002439	chronic inflammatory response to antigenic stimulus	BP	0.00207469	0.000111882	1	1	5	0.0539271	Inf	AHCY	191	C1
GO:0002581	negative regulation of antigen processing and presentation of peptide or polysaccharide antigen via MHC class II	BP	0.00207469	0.000111882	1	1	3	0.0539271	Inf	THBS1	7057	C1
GO:0003068	regulation of systemic arterial blood pressure by acetylcholine	BP	0.00207469	0.000111882	1	1	1	0.0539271	Inf	SOD2	6648	C1
GO:0003069	acetylcholine-mediated vasodilation involved in regulation of systemic arterial blood pressure	BP	0.00207469	0.000111882	1	1	1	0.0539271	Inf	SOD2	6648	C1
GO:0003070	regulation of systemic arterial blood pressure by neurotransmitter	BP	0.00207469	0.000111882	1	1	1	0.0539271	Inf	SOD2	6648	C1
GO:0003172	sinoatrial valve development	BP	0.00207469	0.000111882	1	1	2	0.0539271	Inf	MEF2C	4208	C1
GO:0003185	sinoatrial valve morphogenesis	BP	0.00207469	0.000111882	1	1	1	0.0539271	Inf	MEF2C	4208	C1
GO:0003363	lamellipodium assembly involved in ameboidal cell migration	BP	0.00207469	0.000111882	1	1	1	0.0539271	Inf	SRGAP2	23380	C1
GO:0003412	establishment of epithelial cell apical/basal polarity involved in camera-type eye morphogenesis	BP	0.00207469	0.000111882	1	1	1	0.0539271	Inf	FAT1	2195	C1
GO:0006272	leading strand elongation	BP	0.00207469	0.000111882	1	1	5	0.0539271	Inf	POLE3	54107	C1
GO:0006546	glycine catabolic process	BP	0.00207469	0.000111882	1	1	7	0.0539271	Inf	GCSH	2653	C1
GO:0007518	myoblast fate determination	BP	0.00207469	0.000111882	1	1	2	0.0539271	Inf	IFRD1	3475	C1
GO:0007521	muscle cell fate determination	BP	0.00207469	0.000111882	1	1	2	0.0539271	Inf	MEF2C	4208	C1
GO:0007567	parturition	BP	0.00207469	0.000111882	1	1	13	0.0539271	Inf	MAFF	23764	C1
GO:0010157	response to chlorate	BP	0.00207469	0.000111882	1	1	2	0.0539271	Inf	PTCH1	5727	C1
GO:0010335	response to non-ionic osmotic stress	BP	0.00207469	0.000111882	1	1	1	0.0539271	Inf	PTGS2	5743	C1
GO:0010455	positive regulation of cell fate commitment	BP	0.00207469	0.000111882	1	1	13	0.0539271	Inf	FGF2	2247	C1
GO:0010904	regulation of UDP-glucose catabolic process	BP	0.00207469	0.000111882	1	1	1	0.0539271	Inf	GSK3A	2931	C1
GO:0010905	negative regulation of UDP-glucose catabolic process	BP	0.00207469	0.000111882	1	1	1	0.0539271	Inf	GSK3A	2931	C1
GO:0014034	neural crest cell fate commitment	BP	0.00207469	0.000111882	1	1	4	0.0539271	Inf	SOX9	6662	C1
GO:0014036	neural crest cell fate specification	BP	0.00207469	0.000111882	1	1	2	0.0539271	Inf	SOX9	6662	C1
GO:0014737	positive regulation of muscle atrophy	BP	0.00207469	0.000111882	1	1	2	0.0539271	Inf	FOXO3	2309	C1
GO:0014843	growth factor dependent regulation of skeletal muscle satellite cell proliferation	BP	0.00207469	0.000111882	1	1	1	0.0539271	Inf	FGF2	2247	C1
GO:0015728	mevalonate transport	BP	0.00207469	0.000111882	1	1	1	0.0539271	Inf	SLC16A1	6566	C1
GO:0015750	pentose transmembrane transport	BP	0.00207469	0.000111882	1	1	2	0.0539271	Inf	SLC5A3	6526	C1
GO:0015756	fucose transmembrane transport	BP	0.00207469	0.000111882	1	1	2	0.0539271	Inf	SLC5A3	6526	C1
GO:0015798	myo-inositol transport	BP	0.00207469	0.000111882	1	1	8	0.0539271	Inf	SLC5A3	6526	C1
GO:0015838	amino-acid betaine transport	BP	0.00207469	0.000111882	1	1	12	0.0539271	Inf	SLC38A2	54407	C1
GO:0015858	nucleoside transport	BP	0.00207469	0.000111882	1	1	19	0.0539271	Inf	SLC29A1	2030	C1
GO:0015860	purine nucleoside transmembrane transport	BP	0.00207469	0.000111882	1	1	6	0.0539271	Inf	SLC29A1	2030	C1
GO:0015862	uridine transport	BP	0.00207469	0.000111882	1	1	8	0.0539271	Inf	SLC29A1	2030	C1
GO:0015864	pyrimidine nucleoside transport	BP	0.00207469	0.000111882	1	1	10	0.0539271	Inf	SLC29A1	2030	C1
GO:0019464	glycine decarboxylation via glycine cleavage system	BP	0.00207469	0.000111882	1	1	4	0.0539271	Inf	GCSH	2653	C1
GO:0019510	S-adenosylhomocysteine catabolic process	BP	0.00207469	0.000111882	1	1	1	0.0539271	Inf	AHCY	191	C1
GO:0021527	spinal cord association neuron differentiation	BP	0.00207469	0.000111882	1	1	12	0.0539271	Inf	LMO4	8543	C1
GO:0021538	epithalamus development	BP	0.00207469	0.000111882	1	1	3	0.0539271	Inf	NR4A2	4929	C1
GO:0021847	ventricular zone neuroblast division	BP	0.00207469	0.000111882	1	1	2	0.0539271	Inf	FGFR2	2263	C1
GO:0021986	habenula development	BP	0.00207469	0.000111882	1	1	3	0.0539271	Inf	NR4A2	4929	C1
GO:0021997	neural plate axis specification	BP	0.00207469	0.000111882	1	1	2	0.0539271	Inf	PTCH1	5727	C1
GO:0030103	vasopressin secretion	BP	0.00207469	0.000111882	1	1	1	0.0539271	Inf	TRPV4	59341	C1
GO:0030167	proteoglycan catabolic process	BP	0.00207469	0.000111882	1	1	5	0.0539271	Inf	GPC1	2817	C1
GO:0030200	heparan sulfate proteoglycan catabolic process	BP	0.00207469	0.000111882	1	1	4	0.0539271	Inf	GPC1	2817	C1
GO:0031460	glycine betaine transport	BP	0.00207469	0.000111882	1	1	1	0.0539271	Inf	SLC38A2	54407	C1
GO:0031620	regulation of fever generation	BP	0.00207469	0.000111882	1	1	9	0.0539271	Inf	PTGS2	5743	C1
GO:0031622	positive regulation of fever generation	BP	0.00207469	0.000111882	1	1	7	0.0539271	Inf	PTGS2	5743	C1
GO:0032227	negative regulation of synaptic transmission, dopaminergic	BP	0.00207469	0.000111882	1	1	2	0.0539271	Inf	PTGS2	5743	C1
GO:0032238	adenosine transport	BP	0.00207469	0.000111882	1	1	5	0.0539271	Inf	SLC29A1	2030	C1
GO:0032625	interleukin-21 production	BP	0.00207469	0.000111882	1	1	7	0.0539271	Inf	FOXP1	27086	C1
GO:0032665	regulation of interleukin-21 production	BP	0.00207469	0.000111882	1	1	7	0.0539271	Inf	FOXP1	27086	C1
GO:0032745	positive regulation of interleukin-21 production	BP	0.00207469	0.000111882	1	1	2	0.0539271	Inf	FOXP1	27086	C1
GO:0032848	negative regulation of cellular pH reduction	BP	0.00207469	0.000111882	1	1	1	0.0539271	Inf	BCL2	596	C1
GO:0033037	polysaccharide localization	BP	0.00207469	0.000111882	1	1	2	0.0539271	Inf	CHST11	50515	C1
GO:0033319	UDP-D-xylose metabolic process	BP	0.00207469	0.000111882	1	1	1	0.0539271	Inf	UXS1	80146	C1
GO:0033320	UDP-D-xylose biosynthetic process	BP	0.00207469	0.000111882	1	1	1	0.0539271	Inf	UXS1	80146	C1
GO:0033566	gamma-tubulin complex localization	BP	0.00207469	0.000111882	1	1	2	0.0539271	Inf	MZT1	440145	C1
GO:0034021	response to silicon dioxide	BP	0.00207469	0.000111882	1	1	3	0.0539271	Inf	SOD2	6648	C1
GO:0034154	toll-like receptor 7 signaling pathway	BP	0.00207469	0.000111882	1	1	14	0.0539271	Inf	DDX3X	1654	C1
GO:0034155	regulation of toll-like receptor 7 signaling pathway	BP	0.00207469	0.000111882	1	1	8	0.0539271	Inf	DDX3X	1654	C1
GO:0034157	positive regulation of toll-like receptor 7 signaling pathway	BP	0.00207469	0.000111882	1	1	7	0.0539271	Inf	DDX3X	1654	C1
GO:0034158	toll-like receptor 8 signaling pathway	BP	0.00207469	0.000111882	1	1	5	0.0539271	Inf	DDX3X	1654	C1
GO:0034159	regulation of toll-like receptor 8 signaling pathway	BP	0.00207469	0.000111882	1	1	3	0.0539271	Inf	DDX3X	1654	C1
GO:0034161	positive regulation of toll-like receptor 8 signaling pathway	BP	0.00207469	0.000111882	1	1	3	0.0539271	Inf	DDX3X	1654	C1
GO:0034463	90S preribosome assembly	BP	0.00207469	0.000111882	1	1	1	0.0539271	Inf	RPL38	6169	C1
GO:0035564	regulation of kidney size	BP	0.00207469	0.000111882	1	1	4	0.0539271	Inf	ASXL1	171023	C1
GO:0035602	fibroblast growth factor receptor signaling pathway involved in negative regulation of apoptotic process in bone marrow cell	BP	0.00207469	0.000111882	1	1	1	0.0539271	Inf	FGFR2	2263	C1
GO:0035603	fibroblast growth factor receptor signaling pathway involved in hemopoiesis	BP	0.00207469	0.000111882	1	1	1	0.0539271	Inf	FGFR2	2263	C1
GO:0035604	fibroblast growth factor receptor signaling pathway involved in positive regulation of cell proliferation in bone marrow	BP	0.00207469	0.000111882	1	1	1	0.0539271	Inf	FGFR2	2263	C1
GO:0035606	peptidyl-cysteine S-trans-nitrosylation	BP	0.00207469	0.000111882	1	1	2	0.0539271	Inf	GAPDH	2597	C1
GO:0035607	fibroblast growth factor receptor signaling pathway involved in orbitofrontal cortex development	BP	0.00207469	0.000111882	1	1	1	0.0539271	Inf	FGFR2	2263	C1
GO:0036497	eIF2alpha dephosphorylation in response to endoplasmic reticulum stress	BP	0.00207469	0.000111882	1	1	2	0.0539271	Inf	PPP1R15A	23645	C1
GO:0042350	GDP-L-fucose biosynthetic process	BP	0.00207469	0.000111882	1	1	8	0.0539271	Inf	GMDS	2762	C1
GO:0042351	'de novo' GDP-L-fucose biosynthetic process	BP	0.00207469	0.000111882	1	1	6	0.0539271	Inf	GMDS	2762	C1
GO:0042483	negative regulation of odontogenesis	BP	0.00207469	0.000111882	1	1	2	0.0539271	Inf	TNFRSF11B	4982	C1
GO:0042489	negative regulation of odontogenesis of dentin-containing tooth	BP	0.00207469	0.000111882	1	1	2	0.0539271	Inf	TNFRSF11B	4982	C1
GO:0042539	hypotonic salinity response	BP	0.00207469	0.000111882	1	1	2	0.0539271	Inf	TRPV4	59341	C1
GO:0042660	positive regulation of cell fate specification	BP	0.00207469	0.000111882	1	1	2	0.0539271	Inf	FGF2	2247	C1
GO:0043095	regulation of GTP cyclohydrolase I activity	BP	0.00207469	0.000111882	1	1	1	0.0539271	Inf	GCHFR	2644	C1
GO:0043105	negative regulation of GTP cyclohydrolase I activity	BP	0.00207469	0.000111882	1	1	1	0.0539271	Inf	GCHFR	2644	C1
GO:0044026	DNA hypermethylation	BP	0.00207469	0.000111882	1	1	3	0.0539271	Inf	GSK3A	2931	C1
GO:0044027	hypermethylation of CpG island	BP	0.00207469	0.000111882	1	1	2	0.0539271	Inf	GSK3A	2931	C1
GO:0044335	canonical Wnt signaling pathway involved in neural crest cell differentiation	BP	0.00207469	0.000111882	1	1	2	0.0539271	Inf	LRP6	4040	C1
GO:0044861	protein transport into plasma membrane raft	BP	0.00207469	0.000111882	1	1	1	0.0539271	Inf	ATP1B1	481	C1
GO:0044866	modulation by host of viral exo-alpha-sialidase activity	BP	0.00207469	0.000111882	1	1	2	0.0539271	Inf	PTX3	5806	C1
GO:0044867	modulation by host of viral catalytic activity	BP	0.00207469	0.000111882	1	1	2	0.0539271	Inf	PTX3	5806	C1
GO:0044869	negative regulation by host of viral exo-alpha-sialidase activity	BP	0.00207469	0.000111882	1	1	2	0.0539271	Inf	PTX3	5806	C1
GO:0044870	modulation by host of viral glycoprotein metabolic process	BP	0.00207469	0.000111882	1	1	2	0.0539271	Inf	PTX3	5806	C1
GO:0044871	negative regulation by host of viral glycoprotein metabolic process	BP	0.00207469	0.000111882	1	1	2	0.0539271	Inf	PTX3	5806	C1
GO:0046671	negative regulation of retinal cell programmed cell death	BP	0.00207469	0.000111882	1	1	1	0.0539271	Inf	BCL2	596	C1
GO:0048162	multi-layer follicle stage	BP	0.00207469	0.000111882	1	1	3	0.0539271	Inf	ZNF830	91603	C1
GO:0048241	epinephrine transport	BP	0.00207469	0.000111882	1	1	10	0.0539271	Inf	LY6E	4061	C1
GO:0048242	epinephrine secretion	BP	0.00207469	0.000111882	1	1	7	0.0539271	Inf	LY6E	4061	C1
GO:0048342	paraxial mesodermal cell differentiation	BP	0.00207469	0.000111882	1	1	2	0.0539271	Inf	FOXC2	2303	C1
GO:0048343	paraxial mesodermal cell fate commitment	BP	0.00207469	0.000111882	1	1	2	0.0539271	Inf	FOXC2	2303	C1
GO:0048630	skeletal muscle tissue growth	BP	0.00207469	0.000111882	1	1	7	0.0539271	Inf	IGF2	3481	C1
GO:0048631	regulation of skeletal muscle tissue growth	BP	0.00207469	0.000111882	1	1	5	0.0539271	Inf	IGF2	3481	C1
GO:0048633	positive regulation of skeletal muscle tissue growth	BP	0.00207469	0.000111882	1	1	3	0.0539271	Inf	IGF2	3481	C1
GO:0048865	stem cell fate commitment	BP	0.00207469	0.000111882	1	1	6	0.0539271	Inf	SOX9	6662	C1
GO:0048866	stem cell fate specification	BP	0.00207469	0.000111882	1	1	4	0.0539271	Inf	SOX9	6662	C1
GO:0051316	attachment of spindle microtubules to kinetochore involved in meiotic chromosome segregation	BP	0.00207469	0.000111882	1	1	1	0.0539271	Inf	CENPC	1060	C1
GO:0051415	microtubule nucleation by interphase microtubule organizing center	BP	0.00207469	0.000111882	1	1	1	0.0539271	Inf	MZT1	440145	C1
GO:0051455	monopolar spindle attachment to meiosis I kinetochore	BP	0.00207469	0.000111882	1	1	1	0.0539271	Inf	CENPC	1060	C1
GO:0051638	barbed-end actin filament uncapping	BP	0.00207469	0.000111882	1	1	1	0.0539271	Inf	CARMIL1	55604	C1
GO:0051695	actin filament uncapping	BP	0.00207469	0.000111882	1	1	2	0.0539271	Inf	CARMIL1	55604	C1
GO:0051780	behavioral response to nutrient	BP	0.00207469	0.000111882	1	1	1	0.0539271	Inf	SLC16A1	6566	C1
GO:0060025	regulation of synaptic activity	BP	0.00207469	0.000111882	1	1	3	0.0539271	Inf	MEF2C	4208	C1
GO:0060086	circadian temperature homeostasis	BP	0.00207469	0.000111882	1	1	3	0.0539271	Inf	EGR1	1958	C1
GO:0060516	primary prostatic bud elongation	BP	0.00207469	0.000111882	1	1	2	0.0539271	Inf	SOX9	6662	C1
GO:0060517	epithelial cell proliferation involved in prostatic bud elongation	BP	0.00207469	0.000111882	1	1	1	0.0539271	Inf	SOX9	6662	C1
GO:0060523	prostate epithelial cord elongation	BP	0.00207469	0.000111882	1	1	3	0.0539271	Inf	FGFR2	2263	C1
GO:0060529	squamous basal epithelial stem cell differentiation involved in prostate gland acinus development	BP	0.00207469	0.000111882	1	1	2	0.0539271	Inf	FGFR2	2263	C1
GO:0060671	epithelial cell differentiation involved in embryonic placenta development	BP	0.00207469	0.000111882	1	1	3	0.0539271	Inf	SPINT2	10653	C1
GO:0060672	epithelial cell morphogenesis involved in placental branching	BP	0.00207469	0.000111882	1	1	3	0.0539271	Inf	SPINT2	10653	C1
GO:0060735	regulation of eIF2 alpha phosphorylation by dsRNA	BP	0.00207469	0.000111882	1	1	1	0.0539271	Inf	NPM1	4869	C1
GO:0060739	mesenchymal-epithelial cell signaling involved in prostate gland development	BP	0.00207469	0.000111882	1	1	1	0.0539271	Inf	TNC	3371	C1
GO:0060784	regulation of cell proliferation involved in tissue homeostasis	BP	0.00207469	0.000111882	1	1	1	0.0539271	Inf	SOX9	6662	C1
GO:0061031	endodermal digestive tract morphogenesis	BP	0.00207469	0.000111882	1	1	2	0.0539271	Inf	ID2	3398	C1
GO:0061395	positive regulation of transcription from RNA polymerase II promoter in response to arsenic-containing substance	BP	0.00207469	0.000111882	1	1	1	0.0539271	Inf	ATF4	468	C1
GO:0061481	response to TNF agonist	BP	0.00207469	0.000111882	1	1	1	0.0539271	Inf	RPS3	6188	C1
GO:0061586	positive regulation of transcription by transcription factor localization	BP	0.00207469	0.000111882	1	1	1	0.0539271	Inf	KLF5	688	C1
GO:0061956	penetration of cumulus oophorus	BP	0.00207469	0.000111882	1	1	1	0.0539271	Inf	PITHD1	57095	C1
GO:0070104	negative regulation of interleukin-6-mediated signaling pathway	BP	0.00207469	0.000111882	1	1	9	0.0539271	Inf	PTPN2	5771	C1
GO:0070366	regulation of hepatocyte differentiation	BP	0.00207469	0.000111882	1	1	2	0.0539271	Inf	FRZB	2487	C1
GO:0070367	negative regulation of hepatocyte differentiation	BP	0.00207469	0.000111882	1	1	1	0.0539271	Inf	FRZB	2487	C1
GO:0071000	response to magnetism	BP	0.00207469	0.000111882	1	1	3	0.0539271	Inf	SOD2	6648	C1
GO:0071471	cellular response to non-ionic osmotic stress	BP	0.00207469	0.000111882	1	1	1	0.0539271	Inf	PTGS2	5743	C1
GO:0071477	cellular hypotonic salinity response	BP	0.00207469	0.000111882	1	1	2	0.0539271	Inf	TRPV4	59341	C1
GO:0071505	response to mycophenolic acid	BP	0.00207469	0.000111882	1	1	2	0.0539271	Inf	EGR1	1958	C1
GO:0071506	cellular response to mycophenolic acid	BP	0.00207469	0.000111882	1	1	2	0.0539271	Inf	EGR1	1958	C1
GO:0071544	diphosphoinositol polyphosphate catabolic process	BP	0.00207469	0.000111882	1	1	1	0.0539271	Inf	NUDT3	11165	C1
GO:0071619	phosphorylation of RNA polymerase II C-terminal domain serine 2 residues	BP	0.00207469	0.000111882	1	1	1	0.0539271	Inf	CCNK	8812	C1
GO:0071798	response to prostaglandin D	BP	0.00207469	0.000111882	1	1	4	0.0539271	Inf	TNC	3371	C1
GO:0071799	cellular response to prostaglandin D stimulus	BP	0.00207469	0.000111882	1	1	4	0.0539271	Inf	TNC	3371	C1
GO:0071879	positive regulation of adenylate cyclase-activating adrenergic receptor signaling pathway	BP	0.00207469	0.000111882	1	1	1	0.0539271	Inf	GSK3A	2931	C1
GO:0072301	regulation of metanephric glomerular mesangial cell proliferation	BP	0.00207469	0.000111882	1	1	2	0.0539271	Inf	EGR1	1958	C1
GO:0072303	positive regulation of glomerular metanephric mesangial cell proliferation	BP	0.00207469	0.000111882	1	1	1	0.0539271	Inf	EGR1	1958	C1
GO:0072566	chemokine (C-X-C motif) ligand 1 production	BP	0.00207469	0.000111882	1	1	6	0.0539271	Inf	TRPV4	59341	C1
GO:0090310	negative regulation of DNA methylation-dependent heterochromatin assembly	BP	0.00207469	0.000111882	1	1	3	0.0539271	Inf	TET1	80312	C1
GO:0090362	positive regulation of platelet-derived growth factor production	BP	0.00207469	0.000111882	1	1	2	0.0539271	Inf	PTGS2	5743	C1
GO:0090497	mesenchymal cell migration	BP	0.00207469	0.000111882	1	1	2	0.0539271	Inf	TPBG	7162	C1
GO:0097018	renal albumin absorption	BP	0.00207469	0.000111882	1	1	2	0.0539271	Inf	GAS6	2621	C1
GO:0097497	blood vessel endothelial cell delamination	BP	0.00207469	0.000111882	1	1	1	0.0539271	Inf	TRPV4	59341	C1
GO:0097742	de novo centriole assembly	BP	0.00207469	0.000111882	1	1	6	0.0539271	Inf	CEP63	80254	C1
GO:0098535	de novo centriole assembly involved in multi-ciliated epithelial cell differentiation	BP	0.00207469	0.000111882	1	1	6	0.0539271	Inf	CEP63	80254	C1
GO:0098758	response to interleukin-8	BP	0.00207469	0.000111882	1	1	3	0.0539271	Inf	EGR1	1958	C1
GO:0098759	cellular response to interleukin-8	BP	0.00207469	0.000111882	1	1	3	0.0539271	Inf	EGR1	1958	C1
GO:0099156	cell-cell signaling via exosome	BP	0.00207469	0.000111882	1	1	1	0.0539271	Inf	KLF5	688	C1
GO:0099577	regulation of translation at presynapse, modulating synaptic transmission	BP	0.00207469	0.000111882	1	1	1	0.0539271	Inf	RPL22	6146	C1
GO:0110111	negative regulation of animal organ morphogenesis	BP	0.00207469	0.000111882	1	1	2	0.0539271	Inf	TNFRSF11B	4982	C1
GO:0140244	regulation of translation at presynapse	BP	0.00207469	0.000111882	1	1	1	0.0539271	Inf	RPL22	6146	C1
GO:1900022	regulation of D-erythro-sphingosine kinase activity	BP	0.00207469	0.000111882	1	1	1	0.0539271	Inf	EEF1A1	1915	C1
GO:1900036	positive regulation of cellular response to heat	BP	0.00207469	0.000111882	1	1	1	0.0539271	Inf	IER5	51278	C1
GO:1900095	regulation of dosage compensation by inactivation of X chromosome	BP	0.00207469	0.000111882	1	1	1	0.0539271	Inf	RLIM	51132	C1
GO:1900142	negative regulation of oligodendrocyte apoptotic process	BP	0.00207469	0.000111882	1	1	1	0.0539271	Inf	GAS6	2621	C1
GO:1900259	regulation of RNA-directed 5'-3' RNA polymerase activity	BP	0.00207469	0.000111882	1	1	1	0.0539271	Inf	EIF4A2	1974	C1
GO:1900260	negative regulation of RNA-directed 5'-3' RNA polymerase activity	BP	0.00207469	0.000111882	1	1	1	0.0539271	Inf	EIF4A2	1974	C1
GO:1901193	regulation of formation of translation preinitiation complex	BP	0.00207469	0.000111882	1	1	1	0.0539271	Inf	RPL13A	23521	C1
GO:1901194	negative regulation of formation of translation preinitiation complex	BP	0.00207469	0.000111882	1	1	1	0.0539271	Inf	RPL13A	23521	C1
GO:1901409	positive regulation of phosphorylation of RNA polymerase II C-terminal domain	BP	0.00207469	0.000111882	1	1	1	0.0539271	Inf	CCNK	8812	C1
GO:1901509	regulation of endothelial tube morphogenesis	BP	0.00207469	0.000111882	1	1	8	0.0539271	Inf	FOXP1	27086	C1
GO:1901642	nucleoside transmembrane transport	BP	0.00207469	0.000111882	1	1	13	0.0539271	Inf	SLC29A1	2030	C1
GO:1901670	negative regulation of superoxide dismutase activity	BP	0.00207469	0.000111882	1	1	3	0.0539271	Inf	H19	283120	C1
GO:1902038	positive regulation of hematopoietic stem cell differentiation	BP	0.00207469	0.000111882	1	1	1	0.0539271	Inf	FOXC1	2296	C1
GO:1902205	regulation of interleukin-2-mediated signaling pathway	BP	0.00207469	0.000111882	1	1	1	0.0539271	Inf	PTPN2	5771	C1
GO:1902206	negative regulation of interleukin-2-mediated signaling pathway	BP	0.00207469	0.000111882	1	1	1	0.0539271	Inf	PTPN2	5771	C1
GO:1902215	negative regulation of interleukin-4-mediated signaling pathway	BP	0.00207469	0.000111882	1	1	1	0.0539271	Inf	PTPN2	5771	C1
GO:1902227	negative regulation of macrophage colony-stimulating factor signaling pathway	BP	0.00207469	0.000111882	1	1	3	0.0539271	Inf	PTPN2	5771	C1
GO:1902233	negative regulation of positive thymic T cell selection	BP	0.00207469	0.000111882	1	1	1	0.0539271	Inf	PTPN2	5771	C1
GO:1902310	positive regulation of peptidyl-serine dephosphorylation	BP	0.00207469	0.000111882	1	1	2	0.0539271	Inf	PPP1R15A	23645	C1
GO:1902546	positive regulation of DNA N-glycosylase activity	BP	0.00207469	0.000111882	1	1	1	0.0539271	Inf	RPS3	6188	C1
GO:1902629	regulation of mRNA stability involved in cellular response to UV	BP	0.00207469	0.000111882	1	1	1	0.0539271	Inf	NPM1	4869	C1
GO:1902748	positive regulation of lens fiber cell differentiation	BP	0.00207469	0.000111882	1	1	1	0.0539271	Inf	FGF2	2247	C1
GO:1902889	protein localization to spindle microtubule	BP	0.00207469	0.000111882	1	1	1	0.0539271	Inf	HNRNPU	3192	C1
GO:1903015	regulation of exo-alpha-sialidase activity	BP	0.00207469	0.000111882	1	1	3	0.0539271	Inf	PTX3	5806	C1
GO:1903016	negative regulation of exo-alpha-sialidase activity	BP	0.00207469	0.000111882	1	1	2	0.0539271	Inf	PTX3	5806	C1
GO:1903060	negative regulation of protein lipidation	BP	0.00207469	0.000111882	1	1	3	0.0539271	Inf	DBI	1622	C1
GO:1903610	regulation of calcium-dependent ATPase activity	BP	0.00207469	0.000111882	1	1	2	0.0539271	Inf	TNNT3	7140	C1
GO:1903612	positive regulation of calcium-dependent ATPase activity	BP	0.00207469	0.000111882	1	1	1	0.0539271	Inf	TNNT3	7140	C1
GO:1903840	response to arsenite(3-)	BP	0.00207469	0.000111882	1	1	1	0.0539271	Inf	SLC38A2	54407	C1
GO:1903841	cellular response to arsenite(3-)	BP	0.00207469	0.000111882	1	1	1	0.0539271	Inf	SLC38A2	54407	C1
GO:1903916	regulation of endoplasmic reticulum stress-induced eIF2 alpha dephosphorylation	BP	0.00207469	0.000111882	1	1	2	0.0539271	Inf	PPP1R15A	23645	C1
GO:1903917	positive regulation of endoplasmic reticulum stress-induced eIF2 alpha dephosphorylation	BP	0.00207469	0.000111882	1	1	2	0.0539271	Inf	PPP1R15A	23645	C1
GO:1903945	positive regulation of hepatocyte apoptotic process	BP	0.00207469	0.000111882	1	1	2	0.0539271	Inf	H19	283120	C1
GO:1904226	regulation of glycogen synthase activity, transferring glucose-1-phosphate	BP	0.00207469	0.000111882	1	1	1	0.0539271	Inf	GSK3A	2931	C1
GO:1904227	negative regulation of glycogen synthase activity, transferring glucose-1-phosphate	BP	0.00207469	0.000111882	1	1	1	0.0539271	Inf	GSK3A	2931	C1
GO:1904679	myo-inositol import across plasma membrane	BP	0.00207469	0.000111882	1	1	1	0.0539271	Inf	SLC5A3	6526	C1
GO:1904689	negative regulation of cytoplasmic translational initiation	BP	0.00207469	0.000111882	1	1	1	0.0539271	Inf	RPL13A	23521	C1
GO:1904832	negative regulation of removal of superoxide radicals	BP	0.00207469	0.000111882	1	1	3	0.0539271	Inf	H19	283120	C1
GO:1904891	positive regulation of excitatory synapse assembly	BP	0.00207469	0.000111882	1	1	4	0.0539271	Inf	SEMA4A	64218	C1
GO:1905377	response to D-galactose	BP	0.00207469	0.000111882	1	1	1	0.0539271	Inf	NAMPT	10135	C1
GO:1905563	negative regulation of vascular endothelial cell proliferation	BP	0.00207469	0.000111882	1	1	25	0.0539271	Inf	MEF2C	4208	C1
GO:1905702	regulation of inhibitory synapse assembly	BP	0.00207469	0.000111882	1	1	4	0.0539271	Inf	SEMA4A	64218	C1
GO:1905704	positive regulation of inhibitory synapse assembly	BP	0.00207469	0.000111882	1	1	2	0.0539271	Inf	SEMA4A	64218	C1
GO:1905917	positive regulation of cell differentiation involved in phenotypic switching	BP	0.00207469	0.000111882	1	1	3	0.0539271	Inf	SOD2	6648	C1
GO:1905918	regulation of CoA-transferase activity	BP	0.00207469	0.000111882	1	1	2	0.0539271	Inf	DBI	1622	C1
GO:1905920	positive regulation of CoA-transferase activity	BP	0.00207469	0.000111882	1	1	2	0.0539271	Inf	DBI	1622	C1
GO:1905932	positive regulation of vascular associated smooth muscle cell differentiation involved in phenotypic switching	BP	0.00207469	0.000111882	1	1	3	0.0539271	Inf	SOD2	6648	C1
GO:1990280	RNA localization to chromatin	BP	0.00207469	0.000111882	1	1	2	0.0539271	Inf	HNRNPU	3192	C1
GO:1990787	negative regulation of hh target transcription factor activity	BP	0.00207469	0.000111882	1	1	1	0.0539271	Inf	ENPP1	5167	C1
GO:2000338	regulation of chemokine (C-X-C motif) ligand 1 production	BP	0.00207469	0.000111882	1	1	6	0.0539271	Inf	TRPV4	59341	C1
GO:2000340	positive regulation of chemokine (C-X-C motif) ligand 1 production	BP	0.00207469	0.000111882	1	1	5	0.0539271	Inf	TRPV4	59341	C1
GO:2000383	regulation of ectoderm development	BP	0.00207469	0.000111882	1	1	1	0.0539271	Inf	TPT1	7178	C1
GO:2000384	negative regulation of ectoderm development	BP	0.00207469	0.000111882	1	1	1	0.0539271	Inf	TPT1	7178	C1
GO:2000532	regulation of renal albumin absorption	BP	0.00207469	0.000111882	1	1	2	0.0539271	Inf	GAS6	2621	C1
GO:2000533	negative regulation of renal albumin absorption	BP	0.00207469	0.000111882	1	1	1	0.0539271	Inf	GAS6	2621	C1
GO:2001163	regulation of phosphorylation of RNA polymerase II C-terminal domain serine 2 residues	BP	0.00207469	0.000111882	1	1	1	0.0539271	Inf	CCNK	8812	C1
GO:2001165	positive regulation of phosphorylation of RNA polymerase II C-terminal domain serine 2 residues	BP	0.00207469	0.000111882	1	1	1	0.0539271	Inf	CCNK	8812	C1
GO:2001246	negative regulation of phosphatidylcholine biosynthetic process	BP	0.00207469	0.000111882	1	1	1	0.0539271	Inf	LPCAT1	79888	C1
GO:2001272	positive regulation of cysteine-type endopeptidase activity involved in execution phase of apoptosis	BP	0.00207469	0.000111882	1	1	2	0.0539271	Inf	RPS3	6188	C1
GO:0005582	collagen type XV trimer	CC	0.00207469	0.000111882	1	1	1	0.0539271	Inf	COL15A1	1306	C1
GO:0005585	collagen type II trimer	CC	0.00207469	0.000111882	1	1	2	0.0539271	Inf	COL2A1	1280	C1
GO:0005595	collagen type XII trimer	CC	0.00207469	0.000111882	1	1	1	0.0539271	Inf	COL12A1	1303	C1
GO:0005596	collagen type XIV trimer	CC	0.00207469	0.000111882	1	1	1	0.0539271	Inf	COL14A1	7373	C1
GO:0005597	collagen type XVI trimer	CC	0.00207469	0.000111882	1	1	1	0.0539271	Inf	COL16A1	1307	C1
GO:0005861	troponin complex	CC	0.00207469	0.000111882	1	1	19	0.0539271	Inf	TNNT3	7140	C1
GO:0005960	glycine cleavage complex	CC	0.00207469	0.000111882	1	1	2	0.0539271	Inf	GCSH	2653	C1
GO:0031021	interphase microtubule organizing center	CC	0.00207469	0.000111882	1	1	3	0.0539271	Inf	MZT1	440145	C1
GO:0032301	MutSalpha complex	CC	0.00207469	0.000111882	1	1	4	0.0539271	Inf	MSH6	2956	C1
GO:0033291	eukaryotic 80S initiation complex	CC	0.00207469	0.000111882	1	1	1	0.0539271	Inf	RPL38	6169	C1
GO:0044301	climbing fiber	CC	0.00207469	0.000111882	1	1	2	0.0539271	Inf	C1QL1	10882	C1
GO:0070685	macropinocytic cup	CC	0.00207469	0.000111882	1	1	1	0.0539271	Inf	SNX5	27131	C1
GO:0070992	translation initiation complex	CC	0.00207469	0.000111882	1	1	1	0.0539271	Inf	RPL38	6169	C1
GO:0097196	Shu complex	CC	0.00207469	0.000111882	1	1	4	0.0539271	Inf	ZSWIM7	125150	C1
GO:0097598	sperm cytoplasmic droplet	CC	0.00207469	0.000111882	1	1	3	0.0539271	Inf	PITHD1	57095	C1
GO:0098577	inactive sex chromosome	CC	0.00207469	0.000111882	1	1	2	0.0539271	Inf	HNRNPU	3192	C1
GO:0120043	stereocilium shaft	CC	0.00207469	0.000111882	1	1	2	0.0539271	Inf	FCHSD2	9873	C1
GO:0001872	(1->3)-beta-D-glucan binding	MF	0.00207469	0.000111882	1	1	5	0.0539271	Inf	PTX3	5806	C1
GO:0001888	glucuronyl-galactosyl-proteoglycan 4-alpha-N-acetylglucosaminyltransferase activity	MF	0.00207469	0.000111882	1	1	2	0.0539271	Inf	EXTL2	2135	C1
GO:0004013	adenosylhomocysteinase activity	MF	0.00207469	0.000111882	1	1	2	0.0539271	Inf	AHCY	191	C1
GO:0004047	aminomethyltransferase activity	MF	0.00207469	0.000111882	1	1	4	0.0539271	Inf	GCSH	2653	C1
GO:0004359	glutaminase activity	MF	0.00207469	0.000111882	1	1	5	0.0539271	Inf	GLS	2744	C1
GO:0004365	glyceraldehyde-3-phosphate dehydrogenase (NAD+) (phosphorylating) activity	MF	0.00207469	0.000111882	1	1	5	0.0539271	Inf	GAPDH	2597	C1
GO:0004463	leukotriene-A4 hydrolase activity	MF	0.00207469	0.000111882	1	1	2	0.0539271	Inf	LTA4H	4048	C1
GO:0004568	chitinase activity	MF	0.00207469	0.000111882	1	1	9	0.0539271	Inf	CTBS	1486	C1
GO:0004638	phosphoribosylaminoimidazole carboxylase activity	MF	0.00207469	0.000111882	1	1	1	0.0539271	Inf	PAICS	10606	C1
GO:0004639	phosphoribosylaminoimidazolesuccinocarboxamide synthase activity	MF	0.00207469	0.000111882	1	1	2	0.0539271	Inf	PAICS	10606	C1
GO:0004666	prostaglandin-endoperoxide synthase activity	MF	0.00207469	0.000111882	1	1	2	0.0539271	Inf	PTGS2	5743	C1
GO:0004753	saccharopine dehydrogenase activity	MF	0.00207469	0.000111882	1	1	4	0.0539271	Inf	AASS	10157	C1
GO:0004754	saccharopine dehydrogenase (NAD+, L-lysine-forming) activity	MF	0.00207469	0.000111882	1	1	1	0.0539271	Inf	AASS	10157	C1
GO:0004998	transferrin receptor activity	MF	0.00207469	0.000111882	1	1	5	0.0539271	Inf	TFRC	7037	C1
GO:0005119	smoothened binding	MF	0.00207469	0.000111882	1	1	6	0.0539271	Inf	PTCH1	5727	C1
GO:0005326	neurotransmitter transmembrane transporter activity	MF	0.00207469	0.000111882	1	1	28	0.0539271	Inf	SLC29A1	2030	C1
GO:0005337	nucleoside transmembrane transporter activity	MF	0.00207469	0.000111882	1	1	22	0.0539271	Inf	SLC29A1	2030	C1
GO:0005365	myo-inositol transmembrane transporter activity	MF	0.00207469	0.000111882	1	1	7	0.0539271	Inf	SLC5A3	6526	C1
GO:0005367	myo-inositol:sodium symporter activity	MF	0.00207469	0.000111882	1	1	3	0.0539271	Inf	SLC5A3	6526	C1
GO:0005412	glucose:sodium symporter activity	MF	0.00207469	0.000111882	1	1	14	0.0539271	Inf	SLC5A3	6526	C1
GO:0005519	cytoskeletal regulatory protein binding	MF	0.00207469	0.000111882	1	1	1	0.0539271	Inf	CDC42EP3	10602	C1
GO:0008446	GDP-mannose 4,6-dehydratase activity	MF	0.00207469	0.000111882	1	1	4	0.0539271	Inf	GMDS	2762	C1
GO:0008503	benzodiazepine receptor activity	MF	0.00207469	0.000111882	1	1	11	0.0539271	Inf	TSPO	706	C1
GO:0008705	methionine synthase activity	MF	0.00207469	0.000111882	1	1	3	0.0539271	Inf	MTR	4548	C1
GO:0015130	mevalonate transmembrane transporter activity	MF	0.00207469	0.000111882	1	1	1	0.0539271	Inf	SLC16A1	6566	C1
GO:0015146	pentose transmembrane transporter activity	MF	0.00207469	0.000111882	1	1	2	0.0539271	Inf	SLC5A3	6526	C1
GO:0015150	fucose transmembrane transporter activity	MF	0.00207469	0.000111882	1	1	2	0.0539271	Inf	SLC5A3	6526	C1
GO:0015211	purine nucleoside transmembrane transporter activity	MF	0.00207469	0.000111882	1	1	6	0.0539271	Inf	SLC29A1	2030	C1
GO:0015213	uridine transmembrane transporter activity	MF	0.00207469	0.000111882	1	1	5	0.0539271	Inf	SLC29A1	2030	C1
GO:0015214	pyrimidine nucleoside transmembrane transporter activity	MF	0.00207469	0.000111882	1	1	8	0.0539271	Inf	SLC29A1	2030	C1
GO:0015275	stretch-activated, cation-selective, calcium channel activity	MF	0.00207469	0.000111882	1	1	3	0.0539271	Inf	TRPV4	59341	C1
GO:0016802	trialkylsulfonium hydrolase activity	MF	0.00207469	0.000111882	1	1	2	0.0539271	Inf	AHCY	191	C1
GO:0017130	poly(C) RNA binding	MF	0.00207469	0.000111882	1	1	2	0.0539271	Inf	HNRNPU	3192	C1
GO:0017172	cysteine dioxygenase activity	MF	0.00207469	0.000111882	1	1	2	0.0539271	Inf	CDO1	1036	C1
GO:0030156	benzodiazepine receptor binding	MF	0.00207469	0.000111882	1	1	6	0.0539271	Inf	DBI	1622	C1
GO:0030172	troponin C binding	MF	0.00207469	0.000111882	1	1	5	0.0539271	Inf	TNNT3	7140	C1
GO:0030519	snoRNP binding	MF	0.00207469	0.000111882	1	1	3	0.0539271	Inf	NOLC1	9221	C1
GO:0030550	acetylcholine receptor inhibitor activity	MF	0.00207469	0.000111882	1	1	8	0.0539271	Inf	LY6E	4061	C1
GO:0032034	myosin II head/neck binding	MF	0.00207469	0.000111882	1	1	3	0.0539271	Inf	LIMCH1	22998	C1
GO:0032143	single thymine insertion binding	MF	0.00207469	0.000111882	1	1	4	0.0539271	Inf	MSH6	2956	C1
GO:0032358	oxidized pyrimidine DNA binding	MF	0.00207469	0.000111882	1	1	1	0.0539271	Inf	RPS3	6188	C1
GO:0034701	tripeptidase activity	MF	0.00207469	0.000111882	1	1	1	0.0539271	Inf	LTA4H	4048	C1
GO:0035248	alpha-1,4-N-acetylgalactosaminyltransferase activity	MF	0.00207469	0.000111882	1	1	1	0.0539271	Inf	EXTL2	2135	C1
GO:0035605	peptidyl-cysteine S-nitrosylase activity	MF	0.00207469	0.000111882	1	1	1	0.0539271	Inf	GAPDH	2597	C1
GO:0036009	protein-glutamine N-methyltransferase activity	MF	0.00207469	0.000111882	1	1	4	0.0539271	Inf	FBL	2091	C1
GO:0036458	hepatocyte growth factor binding	MF	0.00207469	0.000111882	1	1	1	0.0539271	Inf	SRPX2	27286	C1
GO:0038062	protein tyrosine kinase collagen receptor activity	MF	0.00207469	0.000111882	1	1	5	0.0539271	Inf	DDR2	4921	C1
GO:0042084	5-methyltetrahydrofolate-dependent methyltransferase activity	MF	0.00207469	0.000111882	1	1	3	0.0539271	Inf	MTR	4548	C1
GO:0043727	5-amino-4-imidazole carboxylate lyase activity	MF	0.00207469	0.000111882	1	1	1	0.0539271	Inf	PAICS	10606	C1
GO:0043891	glyceraldehyde-3-phosphate dehydrogenase (NAD(P)+) (phosphorylating) activity	MF	0.00207469	0.000111882	1	1	5	0.0539271	Inf	GAPDH	2597	C1
GO:0044549	GTP cyclohydrolase binding	MF	0.00207469	0.000111882	1	1	1	0.0539271	Inf	GCHFR	2644	C1
GO:0044729	hemi-methylated DNA-binding	MF	0.00207469	0.000111882	1	1	3	0.0539271	Inf	EGR1	1958	C1
GO:0045148	tripeptide aminopeptidase activity	MF	0.00207469	0.000111882	1	1	1	0.0539271	Inf	LTA4H	4048	C1
GO:0047130	saccharopine dehydrogenase (NADP+, L-lysine-forming) activity	MF	0.00207469	0.000111882	1	1	1	0.0539271	Inf	AASS	10157	C1
GO:0047131	saccharopine dehydrogenase (NAD+, L-glutamate-forming) activity	MF	0.00207469	0.000111882	1	1	1	0.0539271	Inf	AASS	10157	C1
GO:0047191	1-alkylglycerophosphocholine O-acyltransferase activity	MF	0.00207469	0.000111882	1	1	1	0.0539271	Inf	LPCAT1	79888	C1
GO:0047280	nicotinamide phosphoribosyltransferase activity	MF	0.00207469	0.000111882	1	1	2	0.0539271	Inf	NAMPT	10135	C1
GO:0048040	UDP-glucuronate decarboxylase activity	MF	0.00207469	0.000111882	1	1	2	0.0539271	Inf	UXS1	80146	C1
GO:0051429	corticotropin-releasing hormone receptor binding	MF	0.00207469	0.000111882	1	1	10	0.0539271	Inf	GNAS	2778	C1
GO:0051430	corticotropin-releasing hormone receptor 1 binding	MF	0.00207469	0.000111882	1	1	4	0.0539271	Inf	GNAS	2778	C1
GO:0062064	box C/D snoRNP complex binding	MF	0.00207469	0.000111882	1	1	3	0.0539271	Inf	NOLC1	9221	C1
GO:0062065	box H/ACA snoRNP complex binding	MF	0.00207469	0.000111882	1	1	1	0.0539271	Inf	NOLC1	9221	C1
GO:0070401	NADP+ binding	MF	0.00207469	0.000111882	1	1	3	0.0539271	Inf	GMDS	2762	C1
GO:0106177	cyclic-GMP-AMP hydrolase activity	MF	0.00207469	0.000111882	1	1	1	0.0539271	Inf	ENPP1	5167	C1
GO:0140135	mechanosensitive cation channel activity	MF	0.00207469	0.000111882	1	1	4	0.0539271	Inf	TRPV4	59341	C1
GO:1990259	histone-glutamine methyltransferase activity	MF	0.00207469	0.000111882	1	1	3	0.0539271	Inf	FBL	2091	C1
GO:0002067	glandular epithelial cell differentiation	BP	0.00829875	0.00302081	4	27	61	0.0547968	3.06757	CDK6,FGF2,FGFR2,GSK3A	1021224722632930	C1
GO:0042100	B cell proliferation	BP	0.00829875	0.00302081	4	27	113	0.0547968	3.06757	BCL2,MEF2C,MIF,TFRC	596420842827037	C1
GO:0046622	positive regulation of organ growth	BP	0.00829875	0.00302081	4	27	59	0.0547968	3.06757	FGF2,FGFR2,IGF2,MEF2C	2247226334814200	C1
GO:1903018	regulation of glycoprotein metabolic process	BP	0.00829875	0.00302081	4	27	67	0.0547968	3.06757	BCL2,PTX3,TCF7L2,ITM2A	596580669349452	C1
GO:2001239	regulation of extrinsic apoptotic signaling pathway in absence of ligand	BP	0.00829875	0.00302081	4	27	44	0.0547968	3.06757	BCL2,COL2A1,FGFR1,SRPX	596128022608406	C1
GO:0070665	positive regulation of leukocyte proliferation	BP	0.0124481	0.00570597	6	51	174	0.0551132	2.35582	BCL2,IGF2,MEF2C,MIF,RPS3,TFRC	5.96348e+22	C1
GO:0034470	ncRNA processing	BP	0.0477178	0.0335646	23	300	572	0.0555201	1.47948	DDX3X,FBL,HNRNPA2B1,RPL10A,RPL5,RPL7,RPS6,RPS7,RPS8,RPS14,RPS16,RPS17,RPS25,RPL14,NOLC1,NSA2,NOP56,DIS3,INTS6,NOB1,NOP53,NOP58,AGO3	1.65421e+100	C1
GO:0006446	regulation of translational initiation	BP	0.0145228	0.00716044	7	64	101	0.055698	2.17121	ATF4,DDX3X,EIF4A2,EIF3E,NPM1,RPL13A,PPP1R15A	4.68165e+28	C1
GO:0030217	T cell differentiation	BP	0.0228216	0.0133139	11	119	304	0.0558406	1.80504	BCL2,ZFP36L2,EGR1,IRF1,PTPN2,RPL22,RPS6,FOXP1,SEMA4A,NFKBIZ,ZC3H8	5.96678e+45	C1
GO:0043488	regulation of mRNA stability	BP	0.0228216	0.0133139	11	119	224	0.0558406	1.80504	ZFP36L2,FUS,HNRNPU,NPM1,TAF15,PABPC4,TOB1,DIS3,SAMD4A,PABPC1,CNOT7	6.78252e+47	C1
GO:0015850	organic hydroxy compound transport	BP	0.0186722	0.0101812	9	91	425	0.0560145	1.94295	TSPO,LRP6,LY6E,NFKBIA,PTCH1,SLC5A3,SLC16A1,SLC16A3,OSBPL1A	7.06404e+36	C1
GO:2001234	negative regulation of apoptotic signaling pathway	BP	0.026971	0.0165585	13	148	276	0.0560902	1.70835	BCL2,COL2A1,DDX3X,ENO1,DNAJA1,MIF,NR4A2,PTGS2,SOD2,TCF7L2,THBS1,TPT1,IVNS1ABP	5.96128e+51	C1
GO:0071772	response to BMP	BP	0.0207469	0.0117476	10	105	257	0.0562788	1.86455	COL2A1,COMP,EGR1,CCN1,SOX9,TOB1,SPINT2,BAMBI,PDCD4,CRIM1	1.28013e+44	C1
GO:0071773	cellular response to BMP stimulus	BP	0.0207469	0.0117476	10	105	257	0.0562788	1.86455	COL2A1,COMP,EGR1,CCN1,SOX9,TOB1,SPINT2,BAMBI,PDCD4,CRIM1	1.28013e+44	C1
GO:0006809	nitric oxide biosynthetic process	BP	0.0103734	0.00436339	5	39	87	0.0567879	2.59599	TSPO,GCHFR,PTGS2,PTX3,KLF2	7.06264e+19	C1
GO:0061515	myeloid cell development	BP	0.0103734	0.00436339	5	39	75	0.0567879	2.59599	ARID4A,RPS6,PABPC4,KLF2,FOXP1	5.92662e+21	C1
GO:0030218	erythrocyte differentiation	BP	0.0165975	0.00872679	8	78	152	0.0582436	2.02173	CDK6,FOXO3,ID2,PTPN2,ARID4A,RPS6,RPS14,KLF2	1.02123e+32	C1
GO:0007178	transmembrane receptor protein serine/threonine kinase signaling pathway	BP	0.0373444	0.0250615	18	224	569	0.0583384	1.5535	COMP,EGR1,FMOD,FOS,GDF10,CCN1,LTBP1,LTBP2,THBS1,TOB1,SPRY2,PEG10,BAMBI,PDCD4,CHST11,CRIM1,VASN,UCMA	1.3112e+82	C1
GO:0046700	heterocycle catabolic process	BP	0.0456432	0.0319982	22	286	672	0.0584105	1.48397	AHCY,ZFP36L2,FUS,GSK3A,HNRNPU,EIF3E,NPM1,ENPP1,TAF15,PABPC4,TOB1,KCNQ1OT1,NUDT3,DIS3,SAMD4A,UPF2,PABPC1,CNOT7,ZC3HAV1,SECISBP2,TET1,AGO3	1.91678e+98	C1
GO:0043484	regulation of RNA splicing	BP	0.0228216	0.0134258	11	120	206	0.0586431	1.78829	FUS,HNRNPA1,HNRNPU,NPM1,RPS26,SRSF2,SRSF5,TRA2B,TRA2A,SLC38A2,RBM22	2.52132e+46	C1
GO:0007565	female pregnancy	BP	0.0186722	0.0102931	9	92	201	0.0592764	1.91933	BCL2,COL16A1,FOS,FOSB,PTGS2,PTHLH,NAMPT,MAGED2,SLC38A2	5.96131e+37	C1
GO:0003012	muscle system process	BP	0.0311203	0.0200269	15	179	613	0.0593511	1.62389	APBB2,ATP1B1,CALD1,COMP,ENO1,FOXO3,GSK3A,PTGS2,TNNT3,AKAP9,PDLIM5,LMCD1,PLCE1,TRPV4,C12orf57	3.23482e+63	C1
GO:0030098	lymphocyte differentiation	BP	0.0311203	0.0200269	15	179	448	0.0593511	1.62389	BCL2,ZFP36L2,EGR1,GAS6,ID2,IRF1,DNAJB9,PTPN2,RPL22,RPS6,ITM2A,FOXP1,SEMA4A,NFKBIZ,ZC3H8	5.96678e+61	C1
GO:0034655	nucleobase-containing compound catabolic process	BP	0.0435685	0.03032	21	271	613	0.0595541	1.49514	AHCY,ZFP36L2,FUS,GSK3A,HNRNPU,EIF3E,NPM1,ENPP1,TAF15,PABPC4,TOB1,KCNQ1OT1,NUDT3,DIS3,SAMD4A,UPF2,PABPC1,CNOT7,ZC3HAV1,SECISBP2,AGO3	1.91678e+93	C1
GO:0008585	female gonad development	BP	0.0124481	0.00581786	6	52	102	0.0596007	2.30426	BCL2,COL9A3,FOXC1,FOXO3,PTX3,ZNF830	5.9613e+23	C1
GO:1902369	negative regulation of RNA catabolic process	BP	0.0124481	0.00581786	6	52	85	0.0596007	2.30426	FUS,HNRNPU,TAF15,TOB1,PABPC1,SECISBP2	2.52132e+26	C1
GO:0031234	extrinsic component of cytoplasmic side of plasma membrane	CC	0.0124481	0.00581786	6	52	122	0.0596007	2.30426	GNAQ,GNAS,HIP1,FARP1,SNX5,PLEKHA4	2.77628e+26	C1
GO:0043408	regulation of MAPK cascade	BP	0.0518672	0.0373685	25	334	887	0.0596113	1.44224	CSPG4,DUSP2,FGF2,FGFR1,FGFR2,GAS6,DNAJA1,IGF2,CCN1,MIF,PTPN2,RPS3,THBS1,TPBG,TRAF4,SPRY2,KLHDC10,PDCD4,PLCE1,DACT1,NDRG2,TRPV4,CNKSR3,NRK,C1QL4	1.46418e+112	C1
GO:0005979	regulation of glycogen biosynthetic process	BP	0.00622407	0.00190199	3	17	38	0.0603259	3.77532	GSK3A,IGF2,ENPP1	293134815167	C1
GO:0010962	regulation of glucan biosynthetic process	BP	0.00622407	0.00190199	3	17	38	0.0603259	3.77532	GSK3A,IGF2,ENPP1	293134815167	C1
GO:0036474	cell death in response to hydrogen peroxide	BP	0.00622407	0.00190199	3	17	34	0.0603259	3.77532	FOXO3,RACK1,STK26	23091039951765	C1
GO:0060045	positive regulation of cardiac muscle cell proliferation	BP	0.00622407	0.00190199	3	17	31	0.0603259	3.77532	FGF2,FGFR2,MEF2C	224722634208	C1
GO:0071353	cellular response to interleukin-4	BP	0.00622407	0.00190199	3	17	33	0.0603259	3.77532	IMPDH2,PTPN2,RPLP0	361557716175	C1
GO:0071498	cellular response to fluid shear stress	BP	0.00622407	0.00190199	3	17	23	0.0603259	3.77532	MEF2C,PTGS2,KLF2	4208574310365	C1
GO:0090344	negative regulation of cell aging	BP	0.00622407	0.00190199	3	17	30	0.0603259	3.77532	CDK6,MIF,NAMPT	1021428210135	C1
GO:1904706	negative regulation of vascular associated smooth muscle cell proliferation	BP	0.00622407	0.00190199	3	17	50	0.0603259	3.77532	MEF2C,SOD2,PDCD4	4208664827250	C1
GO:0015215	nucleotide transmembrane transporter activity	MF	0.00622407	0.00190199	3	17	43	0.0603259	3.77532	SLC29A1,SLC25A36,SLC25A33	20305518684275	C1
GO:0015605	organophosphate ester transmembrane transporter activity	MF	0.00622407	0.00190199	3	17	57	0.0603259	3.77532	SLC29A1,SLC25A36,SLC25A33	20305518684275	C1
GO:0045893	positive regulation of transcription, DNA-templated	BP	0.128631	0.106176	62	949	2150	0.0610547	1.25964	APBB2,ATF4,KLF5,CEBPD,DDIT3,DDX3X,EGR1,ETV1,FGF2,FGFR2,FOXC1,FOXC2,FOXO3,FOS,FOSB,FUS,GSK3A,HNRNPU,ID2,IGF2,CCN1,IRF1,LRP6,MEF2C,NFKBIA,NPM1,NR4A2,PEG3,PLAGL1,PTCH1,ARID4A,REL,RLF,SMARCD3,SOX9,TCF7L2,TAF15,LMO4,CCNK,NOLC1,LITAF,IER2,BCLAF1,NAMPT,TOPORS,KLF2,NFAT5,MAFF,BAMBI,SNX5,CNOT7,SERTAD3,SOX8,IER5,CYTL1,PITHD1,RAP2C,CREB3L2,NAA15,TET1,ZC3H8,ASXL1	323,468,688,1052,1649,1654,1958,2115,2247,2263,2296,2303,2309,2353,2354,2521,2931,3192,3398,3481,3491,3659,4040,4208,4792,4869,4929,5178,5325,5727,5926,5966,6018,6604,6662,6934,8148,8543,8812,9221,9516,9592,9774,10135,10210,10365,10725,23764,25805,27131,29883,29946,30812,51278,54360,57095,57826,64764,80155,80312,84524,171023	C1
GO:1903508	positive regulation of nucleic acid-templated transcription	BP	0.128631	0.106176	62	949	2150	0.0610547	1.25964	APBB2,ATF4,KLF5,CEBPD,DDIT3,DDX3X,EGR1,ETV1,FGF2,FGFR2,FOXC1,FOXC2,FOXO3,FOS,FOSB,FUS,GSK3A,HNRNPU,ID2,IGF2,CCN1,IRF1,LRP6,MEF2C,NFKBIA,NPM1,NR4A2,PEG3,PLAGL1,PTCH1,ARID4A,REL,RLF,SMARCD3,SOX9,TCF7L2,TAF15,LMO4,CCNK,NOLC1,LITAF,IER2,BCLAF1,NAMPT,TOPORS,KLF2,NFAT5,MAFF,BAMBI,SNX5,CNOT7,SERTAD3,SOX8,IER5,CYTL1,PITHD1,RAP2C,CREB3L2,NAA15,TET1,ZC3H8,ASXL1	323,468,688,1052,1649,1654,1958,2115,2247,2263,2296,2303,2309,2353,2354,2521,2931,3192,3398,3481,3491,3659,4040,4208,4792,4869,4929,5178,5325,5727,5926,5966,6018,6604,6662,6934,8148,8543,8812,9221,9516,9592,9774,10135,10210,10365,10725,23764,25805,27131,29883,29946,30812,51278,54360,57095,57826,64764,80155,80312,84524,171023	C1
GO:0010762	regulation of fibroblast migration	BP	0.00829875	0.00313269	4	28	37	0.0613179	2.93944	FGF2,DDR2,SDC4,THBS1	2247492163857050	C1
GO:0010883	regulation of lipid storage	BP	0.00829875	0.00313269	4	28	67	0.0613179	2.93944	MEST,NFKBIA,PTPN2,ASXL1	4.23248e+17	C1
GO:0043021	ribonucleoprotein complex binding	MF	0.0228216	0.0135377	11	121	179	0.0615371	1.77183	DDX3X,HNRNPU,RPSA,NPM1,OXA1L,RPLP1,NOLC1,RACK1,SECISBP2,NAA15,EIF2A	1.65432e+47	C1
GO:0044270	cellular nitrogen compound catabolic process	BP	0.0456432	0.032222	22	288	679	0.0620661	1.47245	AHCY,ZFP36L2,FUS,GSK3A,HNRNPU,EIF3E,NPM1,ENPP1,TAF15,PABPC4,TOB1,KCNQ1OT1,NUDT3,DIS3,SAMD4A,UPF2,PABPC1,CNOT7,ZC3HAV1,SECISBP2,TET1,AGO3	1.91678e+98	C1
GO:0001776	leukocyte homeostasis	BP	0.0103734	0.00447527	5	40	91	0.0621564	2.52159	BCL2,CAMLG,MEF2C,RPS6,ZC3H8	5.96819e+18	C1
GO:0006984	ER-nucleus signaling pathway	BP	0.0103734	0.00447527	5	40	67	0.0621564	2.52159	ATF4,DDIT3,PTPN2,PPP1R15A,EIF2A	4.68165e+20	C1
GO:0098586	cellular response to virus	BP	0.0103734	0.00447527	5	40	95	0.0621564	2.52159	DDX3X,TSPAN6,NOP53,ZCCHC3,H19	1.65471e+23	C1
GO:2000059	negative regulation of ubiquitin-dependent protein catabolic process	BP	0.0103734	0.00447527	5	40	57	0.0621564	2.52159	CAMLG,RPL5,RPS7,RPL23,NOP53	8.19613e+19	C1
GO:2000736	regulation of stem cell differentiation	BP	0.0103734	0.00447527	5	40	61	0.0621564	2.52159	ZFP36L2,FOXC1,HNRNPU,SOX5,SOX9	6.7823e+18	C1
GO:0006986	response to unfolded protein	BP	0.0207469	0.0119714	10	107	183	0.0624261	1.82552	ATF4,COMP,DDIT3,DNAJA1,DNAJB9,PTPN2,THBS1,RACK1,PPP1R15A,CREB3L2	4.68131e+41	C1
GO:0070372	regulation of ERK1 and ERK2 cascade	BP	0.0248963	0.0152159	12	136	361	0.062974	1.71544	FGF2,FGFR2,GAS6,CCN1,MIF,PTPN2,TPBG,SPRY2,NDRG2,TRPV4,CNKSR3,C1QL4	2.24723e+54	C1
GO:1902680	positive regulation of RNA biosynthetic process	BP	0.128631	0.1064	62	951	2152	0.0631247	1.25647	APBB2,ATF4,KLF5,CEBPD,DDIT3,DDX3X,EGR1,ETV1,FGF2,FGFR2,FOXC1,FOXC2,FOXO3,FOS,FOSB,FUS,GSK3A,HNRNPU,ID2,IGF2,CCN1,IRF1,LRP6,MEF2C,NFKBIA,NPM1,NR4A2,PEG3,PLAGL1,PTCH1,ARID4A,REL,RLF,SMARCD3,SOX9,TCF7L2,TAF15,LMO4,CCNK,NOLC1,LITAF,IER2,BCLAF1,NAMPT,TOPORS,KLF2,NFAT5,MAFF,BAMBI,SNX5,CNOT7,SERTAD3,SOX8,IER5,CYTL1,PITHD1,RAP2C,CREB3L2,NAA15,TET1,ZC3H8,ASXL1	323,468,688,1052,1649,1654,1958,2115,2247,2263,2296,2303,2309,2353,2354,2521,2931,3192,3398,3481,3491,3659,4040,4208,4792,4869,4929,5178,5325,5727,5926,5966,6018,6604,6662,6934,8148,8543,8812,9221,9516,9592,9774,10135,10210,10365,10725,23764,25805,27131,29883,29946,30812,51278,54360,57095,57826,64764,80155,80312,84524,171023	C1
GO:0071496	cellular response to external stimulus	BP	0.033195	0.0219288	16	196	369	0.0637869	1.57852	ATF4,BCL2,BNIP3,FOXO3,FOS,GAS6,HNRNPA1,TNC,IRF1,NR4A2,PTGS2,SOX9,NUAK1,NAMPT,STK26,SLC38A2	4.68597e+63	C1
GO:0035195	gene silencing by miRNA	BP	0.0145228	0.0073842	7	66	994	0.0638003	2.09727	DDX3X,HNRNPA2B1,KCNQ1OT1,CNOT7,MEG3,AGO3,H19	1.65432e+34	C1
GO:0043535	regulation of blood vessel endothelial cell migration	BP	0.0145228	0.0073842	7	66	179	0.0638003	2.09727	FGF2,FGFR1,FOXC2,MEF2C,PTGS2,THBS1,SRPX2	2.24723e+28	C1
GO:0003207	cardiac chamber formation	BP	0.00414938	0.000895055	2	8	14	0.0654647	5.86554	MEF2C,SMARCD3	42086604	C1
GO:0010669	epithelial structure maintenance	BP	0.00414938	0.000895055	2	8	31	0.0654647	5.86554	SOX9,ZNF830	666291603	C1
GO:0032026	response to magnesium ion	BP	0.00414938	0.000895055	2	8	20	0.0654647	5.86554	TNFRSF11B,THBS1	49827057	C1
GO:0032070	regulation of deoxyribonuclease activity	BP	0.00414938	0.000895055	2	8	10	0.0654647	5.86554	NPM1,RPS3	48696188	C1
GO:0032780	negative regulation of ATPase activity	BP	0.00414938	0.000895055	2	8	15	0.0654647	5.86554	CNN3,OXA1L	12665018	C1
GO:0042659	regulation of cell fate specification	BP	0.00414938	0.000895055	2	8	14	0.0654647	5.86554	FGF2,LMO4	22478543	C1
GO:0043508	negative regulation of JUN kinase activity	BP	0.00414938	0.000895055	2	8	16	0.0654647	5.86554	DNAJA1,PDCD4	330127250	C1
GO:0044793	negative regulation by host of viral process	BP	0.00414938	0.000895055	2	8	17	0.0654647	5.86554	PTX3,CCNK	58068812	C1
GO:0045475	locomotor rhythm	BP	0.00414938	0.000895055	2	8	15	0.0654647	5.86554	EGR1,ID2	19583398	C1
GO:0050857	positive regulation of antigen receptor-mediated signaling pathway	BP	0.00414938	0.000895055	2	8	33	0.0654647	5.86554	RPS3,FOXP1	618827086	C1
GO:0051354	negative regulation of oxidoreductase activity	BP	0.00414938	0.000895055	2	8	39	0.0654647	5.86554	OXA1L,H19	5018283120	C1
GO:0051409	response to nitrosative stress	BP	0.00414938	0.000895055	2	8	10	0.0654647	5.86554	DDIT3,DNAJA1	16493301	C1
GO:0060339	negative regulation of type I interferon-mediated signaling pathway	BP	0.00414938	0.000895055	2	8	21	0.0654647	5.86554	PTPN2,CNOT7	577129883	C1
GO:0060502	epithelial cell proliferation involved in lung morphogenesis	BP	0.00414938	0.000895055	2	8	9	0.0654647	5.86554	FGFR2,SOX9	22636662	C1
GO:0071397	cellular response to cholesterol	BP	0.00414938	0.000895055	2	8	21	0.0654647	5.86554	LRP6,PTCH1	40405727	C1
GO:1902415	regulation of mRNA binding	BP	0.00414938	0.000895055	2	8	10	0.0654647	5.86554	EIF3E,EIF3D	36468664	C1
GO:0005614	interstitial matrix	CC	0.00414938	0.000895055	2	8	10	0.0654647	5.86554	TNC,COL14A1	33717373	C1
GO:0008097	5S rRNA binding	MF	0.00414938	0.000895055	2	8	13	0.0654647	5.86554	RPL5,NOP53	612529997	C1
GO:0008140	cAMP response element binding protein binding	MF	0.00414938	0.000895055	2	8	11	0.0654647	5.86554	ATF4,DDIT3	4681649	C1
GO:0016290	palmitoyl-CoA hydrolase activity	MF	0.00414938	0.000895055	2	8	21	0.0654647	5.86554	PPT1,ACOT13	553855856	C1
GO:0016863	intramolecular oxidoreductase activity, transposing C=C bonds	MF	0.00414938	0.000895055	2	8	22	0.0654647	5.86554	MIF,EBPL	428284650	C1
GO:0043395	heparan sulfate proteoglycan binding	MF	0.00414938	0.000895055	2	8	17	0.0654647	5.86554	COMP,FBLN7	1311129804	C1
GO:0043522	leucine zipper domain binding	MF	0.00414938	0.000895055	2	8	11	0.0654647	5.86554	ATF4,DDIT3	4681649	C1
GO:0051400	BH domain binding	MF	0.00414938	0.000895055	2	8	12	0.0654647	5.86554	BCL2,RACK1	59610399	C1
GO:0070513	death domain binding	MF	0.00414938	0.000895055	2	8	13	0.0654647	5.86554	BCL2,RACK1	59610399	C1
GO:0097371	MDM2/MDM4 family protein binding	MF	0.00414938	0.000895055	2	8	11	0.0654647	5.86554	RPL37,RPS20	61676224	C1
GO:0098505	G-rich strand telomeric DNA binding	MF	0.00414938	0.000895055	2	8	14	0.0654647	5.86554	HNRNPA1,HNRNPA2B1	31783181	C1
GO:0010466	negative regulation of peptidase activity	BP	0.0207469	0.0120832	10	108	297	0.0656564	1.80672	DDX3X,GAPDH,GAS6,PTGS2,THBS1,PTTG1,SPINT2,ARL6IP1,SPOCK3,CRIM1	1.65426e+43	C1
GO:0080134	regulation of response to stress	BP	0.093361	0.0745133	45	666	1700	0.0662429	1.29916	ATF4,BCL2,CDK6,DDIT3,ENO1,FGF2,FOXC2,FOXO3,FUS,DNAJA1,IRF1,DNAJB9,MEF2C,MIF,NFKBIA,NPM1,PTGS2,PTPN2,RPS3,SOD2,THBS1,TSPAN6,TPT1,DEK,SOCS3,TRAF4,BCLAF1,NUAK1,NAMPT,RACK1,HEXIM1,KLHDC10,PPP1R15A,FOXP1,PDCD4,CNOT7,IER5,DACT1,STK26,SLC38A2,TRPV4,NFKBIZ,KLHL15,ZCCHC3,H19	###############################################################################################################################################################################################################################################################	C1
GO:0045177	apical part of cell	CC	0.0290456	0.0186843	14	167	499	0.0667309	1.62328	ATP1B1,CSPG4,SLC29A1,FAT1,GNAS,DDR2,PTCH1,SLC16A1,MPDZ,SLC16A3,STK26,TRPV4,ECRG4,CNKSR3	4.81146e+59	C1
GO:0048522	positive regulation of cellular process	BP	0.371369	0.338778	179	3028	9565	0.0669045	1.16262	APBB2,ATF4,ATP1B1,BCL2,BNIP3,ZFP36L2,KLF5,TSPO,CCND3,CDK6,CEBPD,COL16A1,COMP,CSPG4,DDIT3,DDX3X,EGR1,ENO1,ETV1,FGF2,FGFR1,FGFR2,FOXC1,FOXC2,FOXO3,FOS,FOSB,FRZB,FUS,GAPDH,GAS6,GDF10,GPC1,GSK3A,HIP1,HNRNPA1,HNRNPA2B1,HNRNPU,DNAJA1,TNC,ID2,IGF2,CCN1,EIF3E,IRF1,KRT17,LRP6,MEF2C,MFGE8,MIF,NAP1L1,NFKBIA,NPM1,DDR2,NR4A2,ENPP2,PEG3,PLAGL1,PPT1,PTCH1,PTGS2,PTHLH,PTPN2,PTX3,ARID4A,REL,RLF,RPL5,RPL37,RPLP1,R…	323,468,481,596,664,678,688,706,896,1021,1052,1307,1311,1464,1649,1654,1958,2023,2115,2247,2260,2263,2296,2303,2309,2353,2354,2487,2521,2597,2621,2662,2817,2931,3092,3178,3181,3192,3301,3371,3398,3481,3491,3646,3659,3872,4040,4208,4240,4282,4673,4792,4869,4921,4929,5168,5178,5325,5538,5727,5743,5744,5771,5806,5926,5966,6018,6125,6167,6176,6187,6188,6191,6194,6201,6206,6224,6271,6285,6320,6385,643…	C1
GO:0002042	cell migration involved in sprouting angiogenesis	BP	0.0103734	0.00458716	5	41	110	0.0678017	2.45129	FGF2,FOXC2,PTGS2,THBS1,SRPX2	2.24723e+20	C1
GO:0010657	muscle cell apoptotic process	BP	0.0103734	0.00458716	5	41	97	0.0678017	2.45129	BNIP3,LRP6,SOD2,PDCD4,DIPK2A	6.64404e+21	C1
GO:0046209	nitric oxide metabolic process	BP	0.0103734	0.00458716	5	41	93	0.0678017	2.45129	TSPO,GCHFR,PTGS2,PTX3,KLF2	7.06264e+19	C1
GO:0048525	negative regulation of viral process	BP	0.0103734	0.00458716	5	41	117	0.0678017	2.45129	LY6E,PTX3,IFITM3,HEXIM1,ZC3HAV1	4.06158e+22	C1
GO:0055006	cardiac cell development	BP	0.0103734	0.00458716	5	41	98	0.0678017	2.45129	GSK3A,HNRNPU,PDLIM5,OBSL1,PDCD4	2.93132e+22	C1
GO:1903201	regulation of oxidative stress-induced cell death	BP	0.0103734	0.00458716	5	41	84	0.0678017	2.45129	ATF4,FOXO3,SOD2,RACK1,STK26	4.68231e+20	C1
GO:0000165	MAPK cascade	BP	0.0580913	0.0432983	28	387	1061	0.068003	1.39095	ZFP36L2,CSPG4,DUSP2,FGF2,FGFR1,FGFR2,GAS6,DNAJA1,IGF2,CCN1,MEF2C,MIF,PTPN2,RPS3,SOX9,THBS1,TPBG,TRAF4,SPRY2,KLHDC10,PDCD4,PLCE1,DACT1,NDRG2,TRPV4,CNKSR3,NRK,C1QL4	6.78146e+123	C1
GO:1903312	negative regulation of mRNA metabolic process	BP	0.0145228	0.00749608	7	67	102	0.0681062	2.06195	FUS,HNRNPU,NPM1,TAF15,TOB1,PABPC1,SECISBP2	2.52132e+30	C1
GO:0035272	exocrine system development	BP	0.00829875	0.00324457	4	29	47	0.0682297	2.82156	FGFR2,FOXC1,IGF2,SOX9	2263229634816660	C1
GO:0045620	negative regulation of lymphocyte differentiation	BP	0.00829875	0.00324457	4	29	58	0.0682297	2.82156	ID2,IRF1,PTPN2,ZC3H8	3.39837e+16	C1
GO:0061005	cell differentiation involved in kidney development	BP	0.00829875	0.00324457	4	29	61	0.0682297	2.82156	FOXC2,MEF2C,PTCH1,ASXL1	2.30342e+17	C1
GO:1902229	regulation of intrinsic apoptotic signaling pathway in response to DNA damage	BP	0.00829875	0.00324457	4	29	37	0.0682297	2.82156	BCL2,MIF,RPS3,TPT1	596428261887178	C1
GO:0016538	cyclin-dependent protein serine/threonine kinase regulator activity	MF	0.00829875	0.00324457	4	29	60	0.0682297	2.82156	CCND3,CCNK,HEXIM1,CCNL1	8.96881e+16	C1
GO:0042692	muscle cell differentiation	BP	0.033195	0.0221526	16	198	473	0.0685667	1.5608	BCL2,KLF5,COMP,FGFR2,GSK3A,HNRNPU,ID2,IGF2,MEF2C,SMARCD3,SOD2,SOX9,TNNT3,PDLIM5,OBSL1,PDCD4	5.96688e+64	C1
GO:0008150	biological_process	BP	0.937759	0.919109	452	8215	53055	0.068672	1.34496	ADCY2,ACAN,AHCY,APBB2,ATF4,ATP1B1,BCL2,BNIP3,ZFP36L2,KLF5,TSPO,CALD1,CAMLG,CAPN6,CCND3,CD59,CDK6,CDO1,CEBPD,CENPC,CNN3,COL2A1,COL9A1,COL9A2,COL9A3,COL11A1,COL11A2,COL12A1,COL15A1,COL16A1,COMP,COX11,CPE,HAPLN1,CSPG4,CTBS,DBI,DCX,DDIT3,DDX3X,DUSP2,EEF1A1,EEF1B2,EGR1,EIF4A2,ENO1,SLC29A1,ERF,FBL,ETV1,EXTL2,FAT1,FGF2,FGFR1,FGFR2,FOXC1,FOXC2,FOXO3,FMOD,FOS,FOSB,FRZB,FUS,GAPDH,GAS6,GCHFR,GCSH,GDF10,GLS,…	108,176,191,323,468,481,596,664,678,688,706,800,819,827,896,966,1021,1036,1052,1060,1266,1280,1297,1298,1299,1301,1302,1303,1306,1307,1311,1353,1363,1404,1464,1486,1622,1641,1649,1654,1844,1915,1933,1958,1974,2023,2030,2077,2091,2115,2135,2195,2247,2260,2263,2296,2303,2309,2331,2353,2354,2487,2521,2597,2621,2644,2653,2662,2744,2762,2776,2778,2804,2817,2931,2956,2963,3092,3178,3181,3192,3301,3371,…	C1
GO:0007399	nervous system development	BP	0.165975	0.141754	80	1267	3494	0.0689025	1.21862	ACAN,BCL2,BNIP3,TSPO,CDK6,COL2A1,HAPLN1,CSPG4,DCX,ETV1,FGF2,FGFR1,FGFR2,FOXC1,FOXO3,FOS,GAS6,GPC1,GSK3A,TNC,ID2,LRP6,MEF2C,MTR,NAP1L1,NCAM1,NR4A2,PPT1,PTCH1,BRD2,RPL24,RPS7,S100A1,S100B,SDC4,TRA2B,SLC5A3,SMARCD3,SOX5,SOX9,TPBG,LMO4,IER2,IQSEC1,GPC6,FRY,FARP1,TOPORS,PDLIM5,SPINT2,C1QL1,SCRG1,OBSL1,SRGAP2,DAAM2,SIPA1L1,GPSM1,TIAM2,SRPX2,SOX8,CRIM1,DACT1,SLC38A2,SDK2,ADGRG6,NDRG2,TRPV4,SEMA4A,HHIP,C…	176,596,664,706,1021,1280,1404,1464,1641,2115,2247,2260,2263,2296,2309,2353,2621,2817,2931,3371,3398,4040,4208,4548,4673,4684,4929,5538,5727,6046,6152,6201,6271,6285,6385,6434,6526,6604,6660,6662,7162,8543,9592,9922,10082,10129,10160,10210,10611,10653,10882,11341,23363,23380,23500,26037,26086,26230,27286,30812,51232,51339,54407,54549,57211,57447,59341,64218,64399,64764,65979,79048,79739,84417,854…	C1
GO:0030246	carbohydrate binding	MF	0.0207469	0.0121951	10	109	307	0.0689919	1.78828	ACAN,P4HA1,ENPP1,ENPP2,PTX3,CLEC11A,SLC2A3,CD302,GALNT5,GALNT18	1.76503e+41	C1
GO:0030901	midbrain development	BP	0.0124481	0.00604162	6	54	101	0.06921	2.20764	FGF2,FGFR2,LRP6,NR4A2,S100A1,NDRG2	2.24723e+24	C1
GO:0046545	development of primary female sexual characteristics	BP	0.0124481	0.00604162	6	54	107	0.06921	2.20764	BCL2,COL9A3,FOXC1,FOXO3,PTX3,ZNF830	5.9613e+23	C1
GO:0046632	alpha-beta T cell differentiation	BP	0.0124481	0.00604162	6	54	126	0.06921	2.20764	BCL2,IRF1,RPL22,FOXP1,SEMA4A,NFKBIZ	5.96366e+25	C1
GO:0031069	hair follicle morphogenesis	BP	0.00622407	0.00201387	3	18	29	0.0695977	3.52354	BCL2,FGFR2,KRT17	59622633872	C1
GO:0031279	regulation of cyclase activity	BP	0.00622407	0.00201387	3	18	56	0.0695977	3.52354	GNAS,NPR3,AKAP9	2778488310142	C1
GO:0039528	cytoplasmic pattern recognition receptor signaling pathway in response to virus	BP	0.00622407	0.00201387	3	18	42	0.0695977	3.52354	TSPAN6,NOP53,ZCCHC3	71052999785364	C1
GO:0043029	T cell homeostasis	BP	0.00622407	0.00201387	3	18	39	0.0695977	3.52354	BCL2,RPS6,ZC3H8	596619484524	C1
GO:0048384	retinoic acid receptor signaling pathway	BP	0.00622407	0.00201387	3	18	37	0.0695977	3.52354	DHRS3,KLF2,ASXL1	924910365171023	C1
GO:0050931	pigment cell differentiation	BP	0.00622407	0.00201387	3	18	40	0.0695977	3.52354	BCL2,MEF2C,ENPP1	59642085167	C1
GO:0051385	response to mineralocorticoid	BP	0.00622407	0.00201387	3	18	36	0.0695977	3.52354	FOXO3,FOS,FOSB	230923532354	C1
GO:1901223	negative regulation of NIK/NF-kappaB signaling	BP	0.00622407	0.00201387	3	18	42	0.0695977	3.52354	DDX3X,TSPAN6,LITAF	165471059516	C1
GO:0046658	anchored component of plasma membrane	CC	0.00622407	0.00201387	3	18	77	0.0695977	3.52354	CD59,GPC1,GPC6	966281710082	C1
GO:0005109	frizzled binding	MF	0.00622407	0.00201387	3	18	55	0.0695977	3.52354	LRP6,BAMBI,CTHRC1	404025805115908	C1
GO:0050431	transforming growth factor beta binding	MF	0.00622407	0.00201387	3	18	39	0.0695977	3.52354	LTBP1,THBS1,VASN	40527057114990	C1
GO:0070273	phosphatidylinositol-4-phosphate binding	MF	0.00622407	0.00201387	3	18	32	0.0695977	3.52354	SNX5,PLEKHA5,GOLPH3	271315447764083	C1
GO:0050670	regulation of lymphocyte proliferation	BP	0.0165975	0.00906243	8	81	271	0.069656	1.93799	BCL2,IGF2,IRF1,MEF2C,MIF,RPS3,SDC4,TFRC	5.96348e+30	C1
GO:0090079	translation regulator activity, nucleic acid binding	MF	0.0165975	0.00906243	8	81	173	0.069656	1.93799	EEF1A1,EEF1B2,EIF4A2,EIF3E,EIF3D,PABPC1,EIF3L,EIF2A	1.91519e+34	C1
GO:0007584	response to nutrient	BP	0.0186722	0.0106288	9	95	185	0.0697829	1.8518	AHCY,TSPO,GAS6,TNC,TNFRSF11B,PTGS2,SRSF2,SLC16A1,SOD2	1.91706e+33	C1
GO:0022008	neurogenesis	BP	0.118257	0.097561	57	872	2251	0.0701459	1.25738	BCL2,BNIP3,TSPO,CDK6,CSPG4,DCX,ETV1,FGF2,FGFR1,FGFR2,FOXO3,GAS6,GPC1,GSK3A,TNC,ID2,LRP6,MEF2C,MTR,NAP1L1,NCAM1,NR4A2,PPT1,PTCH1,RPL24,S100B,SDC4,SMARCD3,SOX5,SOX9,TPBG,LMO4,IER2,IQSEC1,FRY,FARP1,TOPORS,PDLIM5,C1QL1,OBSL1,SRGAP2,DAAM2,SIPA1L1,TIAM2,SOX8,SDK2,ADGRG6,TRPV4,SEMA4A,HHIP,CREB3L2,SECISBP2,DIXDC1,BOC,C12orf57,CTHRC1,NRK	596,664,706,1021,1464,1641,2115,2247,2260,2263,2309,2621,2817,2931,3371,3398,4040,4208,4548,4673,4684,4929,5538,5727,6152,6285,6385,6604,6660,6662,7162,8543,9592,9922,10129,10160,10210,10611,10882,23363,23380,23500,26037,26230,30812,54549,57211,59341,64218,64399,64764,79048,85458,91653,113246,115908,203447	C1
GO:0006401	RNA catabolic process	BP	0.0352697	0.0239427	17	214	428	0.0701609	1.53259	ZFP36L2,FUS,HNRNPU,EIF3E,NPM1,TAF15,PABPC4,TOB1,KCNQ1OT1,DIS3,SAMD4A,UPF2,PABPC1,CNOT7,ZC3HAV1,SECISBP2,AGO3	6.78252e+77	C1
GO:0006936	muscle contraction	BP	0.0228216	0.0138733	11	124	470	0.0707747	1.72417	APBB2,ATP1B1,CALD1,COMP,ENO1,PTGS2,TNNT3,AKAP9,PLCE1,TRPV4,C12orf57	3.23482e+45	C1
GO:1903131	mononuclear cell differentiation	BP	0.033195	0.0222645	16	199	520	0.0710446	1.55208	BCL2,ZFP36L2,CDK6,EGR1,GAS6,ID2,IRF1,DNAJB9,PTPN2,RPL22,RPS6,ITM2A,FOXP1,SEMA4A,NFKBIZ,ZC3H8	5.96678e+65	C1
GO:0019439	aromatic compound catabolic process	BP	0.0456432	0.0327814	22	293	699	0.0718983	1.44441	AHCY,ZFP36L2,FUS,GSK3A,HNRNPU,EIF3E,NPM1,ENPP1,TAF15,PABPC4,TOB1,KCNQ1OT1,NUDT3,DIS3,SAMD4A,UPF2,PABPC1,CNOT7,ZC3HAV1,SECISBP2,TET1,AGO3	1.91678e+98	C1
GO:0031099	regeneration	BP	0.0207469	0.012307	10	110	202	0.0724333	1.77019	BCL2,KLF5,TSPO,GAS6,TNC,MTR,PTCH1,RPS16,SRSF5,UPF2	5.96689e+37	C1
GO:0030856	regulation of epithelial cell differentiation	BP	0.0145228	0.00760797	7	68	167	0.0725824	2.02791	FGF2,FOXC1,FRZB,PTCH1,SOX9,SPRY2,MAFF	2.24723e+29	C1
GO:0030177	positive regulation of Wnt signaling pathway	BP	0.0186722	0.0107407	9	96	186	0.0735275	1.83013	DDX3X,FGF2,FGFR2,RPS12,DAAM2,BAMBI,DACT1,PLEKHA4,DIXDC1	1.65422e+40	C1
GO:1903313	positive regulation of mRNA metabolic process	BP	0.0186722	0.0107407	9	96	166	0.0735275	1.83013	ZFP36L2,TRA2B,TOB1,DIS3,SAMD4A,PABPC1,CNOT7,TRA2A,ZC3HAV1	6.78643e+41	C1
GO:0007422	peripheral nervous system development	BP	0.0103734	0.00469904	5	42	86	0.0737218	2.38464	ETV1,GPC1,SLC5A3,SOX8,ADGRG6	2.11528e+21	C1
GO:0048708	astrocyte differentiation	BP	0.0103734	0.00469904	5	42	83	0.0737218	2.38464	CDK6,ID2,S100B,SOX9,SOX8	1.02134e+20	C1
GO:0062207	regulation of pattern recognition receptor signaling pathway	BP	0.0103734	0.00469904	5	42	124	0.0737218	2.38464	DDX3X,IRF1,TSPAN6,NOP53,ZCCHC3	1.65437e+21	C1
GO:2001057	reactive nitrogen species metabolic process	BP	0.0103734	0.00469904	5	42	96	0.0737218	2.38464	TSPO,GCHFR,PTGS2,PTX3,KLF2	7.06264e+19	C1
GO:0031225	anchored component of membrane	CC	0.0103734	0.00469904	5	42	190	0.0737218	2.38464	CD59,GPC1,LY6E,NCAM1,GPC6	9.66282e+19	C1
GO:0031047	gene silencing by RNA	BP	0.0165975	0.00917431	8	82	1045	0.0737437	1.91159	DDX3X,HNRNPA2B1,KCNQ1OT1,PABPC1,CNOT7,MEG3,AGO3,H19	1.65432e+39	C1
GO:0032944	regulation of mononuclear cell proliferation	BP	0.0165975	0.00917431	8	82	275	0.0737437	1.91159	BCL2,IGF2,IRF1,MEF2C,MIF,RPS3,SDC4,TFRC	5.96348e+30	C1
GO:0008237	metallopeptidase activity	MF	0.0165975	0.00917431	8	82	331	0.0737437	1.91159	CPE,LTA4H,MMP16,TFRC,YME1L1,CPXM1,NPEPL1,AOPEP	1.3634e+35	C1
GO:0030425	dendrite	CC	0.0477178	0.0346834	23	310	721	0.0741636	1.42619	ADCY2,BNIP3,CNN3,FUS,GCHFR,GSK3A,HNRNPU,ND1,PPT1,PTCH1,RPLP0,RPS6,TPBG,MPDZ,SGCE,AKAP9,FARP1,RACK1,SAMD4A,SRGAP2,SIPA1L1,SLC38A2,TTLL7	1.08664e+97	C1
GO:0097447	dendritic tree	CC	0.0477178	0.0346834	23	310	724	0.0741636	1.42619	ADCY2,BNIP3,CNN3,FUS,GCHFR,GSK3A,HNRNPU,ND1,PPT1,PTCH1,RPLP0,RPS6,TPBG,MPDZ,SGCE,AKAP9,FARP1,RACK1,SAMD4A,SRGAP2,SIPA1L1,SLC38A2,TTLL7	1.08664e+97	C1
GO:0036473	cell death in response to oxidative stress	BP	0.0124481	0.0061535	6	55	107	0.0743315	2.1624	ATF4,BCL2,FOXO3,SOD2,RACK1,STK26	4.68596e+23	C1
GO:0060993	kidney morphogenesis	BP	0.0124481	0.0061535	6	55	106	0.0743315	2.1624	BCL2,FGF2,PTCH1,SOX9,SOX8,ASXL1	5.96225e+25	C1
GO:0072080	nephron tubule development	BP	0.0124481	0.0061535	6	55	101	0.0743315	2.1624	BCL2,FGF2,MEF2C,PTCH1,SOX9,SOX8	5.96225e+23	C1
GO:1902882	regulation of response to oxidative stress	BP	0.0124481	0.0061535	6	55	113	0.0743315	2.1624	ATF4,FOXO3,SOD2,RACK1,STK26,H19	4.68231e+26	C1
GO:0050821	protein stabilization	BP	0.0248963	0.0156635	12	140	220	0.0748727	1.66104	ATP1B1,CAMLG,GAPDH,GNAQ,HIP1,NPM1,RPL5,RPS7,RPL23,NOP53,NAA15,ZSWIM7	4.81819e+49	C1
GO:1901653	cellular response to peptide	BP	0.0352697	0.0241665	17	216	429	0.0750525	1.51683	KLF5,CCND3,FOXC2,FOXO3,GSK3A,IGF2,NR4A2,ENPP1,PTPN2,SRSF5,SOCS3,RPL23,NAMPT,KLF2,TNS2,SNX5,SLC25A33	6.88896e+70	C1
GO:0045665	negative regulation of neuron differentiation	BP	0.00829875	0.00335646	4	30	75	0.0755255	2.71285	FOXO3,SOX9,SOX8,DIXDC1	2.30967e+17	C1
GO:0071470	cellular response to osmotic stress	BP	0.00829875	0.00335646	4	30	47	0.0755255	2.71285	TSPO,DDX3X,PTGS2,TRPV4	7061654574359340	C1
GO:0061980	regulatory RNA binding	MF	0.00829875	0.00335646	4	30	55	0.0755255	2.71285	HNRNPA1,HNRNPA2B1,KCNQ1OT1,AGO3	3.17832e+18	C1
GO:0042110	T cell activation	BP	0.033195	0.0224883	16	201	653	0.0761778	1.53493	BCL2,ZFP36L2,CCND3,EGR1,IGF2,IRF1,PTPN2,RPL22,RPS3,RPS6,SDC4,TFRC,FOXP1,SEMA4A,NFKBIZ,ZC3H8	5.96679e+64	C1
GO:0001816	cytokine production	BP	0.0477178	0.0347953	23	311	1114	0.076238	1.42107	ATF4,TSPO,DDIT3,DDX3X,EGR1,GAPDH,GAS6,IRF1,LTBP1,MIF,PTGS2,REL,RPS3,THBS1,LITAF,KLF2,NFAT5,FOXP1,PDCD4,NDRG2,TRPV4,ZCCHC3,H19	4.68706e+98	C1
GO:0048732	gland development	BP	0.0394191	0.0277467	19	248	474	0.0770457	1.47419	BCL2,TSPO,CDO1,SLC29A1,FGF2,FGFR2,FOXC1,FRZB,TNC,ID2,IGF2,LY6E,PTCH1,RPS16,SRSF5,SOX9,LMO4,UPF2,ASXL1	5.96706e+76	C1
GO:0008135	translation factor activity, RNA binding	MF	0.0145228	0.00771985	7	69	141	0.0772288	1.99498	EEF1A1,EEF1B2,EIF4A2,EIF3E,EIF3D,EIF3L,EIF2A	1.91519e+29	C1
GO:0035966	response to topologically incorrect protein	BP	0.0228216	0.0140971	11	126	213	0.0774016	1.69378	ATF4,COMP,DDIT3,DNAJA1,DNAJB9,PTPN2,THBS1,RACK1,PPP1R15A,CREB3L2,KLHL15	4.68131e+46	C1
GO:0019897	extrinsic component of plasma membrane	CC	0.0165975	0.00928619	8	83	207	0.0779738	1.88591	GNAQ,GNAS,HIP1,MFGE8,AKAP9,FARP1,SNX5,PLEKHA4	2.77628e+35	C1
GO:0019900	kinase binding	MF	0.06639	0.0512419	32	458	871	0.0780289	1.34037	ATF4,ATP1B1,CCND3,CSPG4,DCX,EEF1A1,FOXO3,GAS6,GSK3A,ND2,NPM1,PTPN2,RBBP6,RPS3,RPS6,RPS7,SDC4,SRSF2,SRSF5,SOX9,TCF7L2,TFRC,CCNK,TRAF4,TOB1,SPRY2,RACK1,PDLIM5,TNS2,PPP1R15A,DACT1,TRPV4	4.68482e+132	C1
GO:0030027	lamellipodium	CC	0.0248963	0.0157753	12	141	230	0.0780579	1.64797	APBB2,CSPG4,DDX3X,FAT1,SRGAP2,TIAM2,PABPC1,PLCE1,CARMIL1,TRPV4,PHACTR4,PLEKHH2	3.23146e+55	C1
GO:0019219	regulation of nucleobase-containing compound metabolic process	BP	0.26556	0.237637	128	2124	6727	0.0781632	1.17019	APBB2,ATF4,ZFP36L2,KLF5,CCND3,CEBPD,DDIT3,DDX3X,EGR1,EIF4A2,ENO1,ERF,ETV1,FGF2,FGFR2,FOXC1,FOXC2,FOXO3,FOS,FOSB,FUS,GAS6,GOLGB1,GSK3A,MSH6,HNRNPA1,HNRNPA2B1,HNRNPU,ID2,ID4,IGF2,CCN1,IRF1,LRP6,MDFI,MEF2C,NFKBIA,NPM1,DDR2,NR4A2,ENPP1,PEG3,PLAGL1,PTCH1,PTPN2,ARID4A,REL,RLF,BRD2,RPS3,RPS14,RPS26,S100A1,SRSF2,SRSF5,TRA2B,SMARCD3,SOD2,SOX5,SOX9,TCF7L2,TFRC,TLE3,ZNF131,DEK,TAF15,CBX4,LMO4,PABPC4,CCNK,SA…	323,468,678,688,896,1052,1649,1654,1958,1974,2023,2077,2115,2247,2263,2296,2303,2309,2353,2354,2521,2621,2804,2931,2956,3178,3181,3192,3398,3400,3481,3491,3659,4040,4188,4208,4792,4869,4921,4929,5167,5178,5325,5727,5771,5926,5966,6018,6046,6188,6208,6231,6271,6427,6430,6434,6604,6648,6660,6662,6934,7037,7090,7690,7913,8148,8535,8543,8761,8812,8819,9063,9221,9349,9516,9592,9774,9819,10135,10140,10…	C1
GO:1903506	regulation of nucleic acid-templated transcription	BP	0.224066	0.197919	108	1769	5758	0.0788935	1.18133	APBB2,ATF4,KLF5,CCND3,CEBPD,DDIT3,DDX3X,EGR1,EIF4A2,ENO1,ERF,ETV1,FGF2,FGFR2,FOXC1,FOXC2,FOXO3,FOS,FOSB,FUS,GAS6,GOLGB1,GSK3A,HNRNPU,ID2,ID4,IGF2,CCN1,IRF1,LRP6,MDFI,MEF2C,NFKBIA,NPM1,DDR2,NR4A2,ENPP1,PEG3,PLAGL1,PTCH1,PTPN2,ARID4A,REL,RLF,BRD2,RPS3,RPS14,S100A1,SRSF2,SMARCD3,SOD2,SOX5,SOX9,TCF7L2,TFRC,TLE3,ZNF131,DEK,TAF15,CBX4,LMO4,CCNK,SAP30,PIAS2,NOLC1,RPL23,LITAF,IER2,BCLAF1,TSC22D2,NAMPT,TO…	323,468,688,896,1052,1649,1654,1958,1974,2023,2077,2115,2247,2263,2296,2303,2309,2353,2354,2521,2621,2804,2931,3192,3398,3400,3481,3491,3659,4040,4188,4208,4792,4869,4921,4929,5167,5178,5325,5727,5771,5926,5966,6018,6046,6188,6208,6271,6427,6604,6648,6660,6662,6934,7037,7090,7690,7913,8148,8535,8543,8812,8819,9063,9221,9349,9516,9592,9774,9819,10135,10140,10157,10210,10365,10614,10725,10916,11060…	C1
GO:0001782	B cell homeostasis	BP	0.00622407	0.00212576	3	19	31	0.0794684	3.30298	BCL2,CAMLG,MEF2C	5968194208	C1
GO:0016202	regulation of striated muscle tissue development	BP	0.00622407	0.00212576	3	19	40	0.0794684	3.30298	BCL2,IGF2,MEF2C	59634814208	C1
GO:0043243	positive regulation of protein-containing complex disassembly	BP	0.00622407	0.00212576	3	19	39	0.0794684	3.30298	BNIP3,CARMIL1,TRPV4	6645560459341	C1
GO:0043555	regulation of translation in response to stress	BP	0.00622407	0.00212576	3	19	28	0.0794684	3.30298	DDX3X,NPM1,PPP1R15A	1654486923645	C1
GO:0045429	positive regulation of nitric oxide biosynthetic process	BP	0.00622407	0.00212576	3	19	43	0.0794684	3.30298	PTGS2,PTX3,KLF2	5743580610365	C1
GO:0045746	negative regulation of Notch signaling pathway	BP	0.00622407	0.00212576	3	19	45	0.0794684	3.30298	NFKBIA,DLK1,WWP2	4792878811060	C1
GO:0048634	regulation of muscle organ development	BP	0.00622407	0.00212576	3	19	45	0.0794684	3.30298	BCL2,IGF2,MEF2C	59634814208	C1
GO:0060740	prostate gland epithelium morphogenesis	BP	0.00622407	0.00212576	3	19	25	0.0794684	3.30298	FGFR2,TNC,SOX9	226333716662	C1
GO:0070670	response to interleukin-4	BP	0.00622407	0.00212576	3	19	36	0.0794684	3.30298	IMPDH2,PTPN2,RPLP0	361557716175	C1
GO:1904407	positive regulation of nitric oxide metabolic process	BP	0.00622407	0.00212576	3	19	44	0.0794684	3.30298	PTGS2,PTX3,KLF2	5743580610365	C1
GO:1905521	regulation of macrophage migration	BP	0.00622407	0.00212576	3	19	50	0.0794684	3.30298	MIF,THBS1,TRPV4	4282705759341	C1
GO:2000050	regulation of non-canonical Wnt signaling pathway	BP	0.00622407	0.00212576	3	19	35	0.0794684	3.30298	DAAM2,DACT1,PLEKHA4	235005133957664	C1
GO:0004693	cyclin-dependent protein serine/threonine kinase activity	MF	0.00622407	0.00212576	3	19	40	0.0794684	3.30298	CCND3,CDK6,CCNK	89610218812	C1
GO:0019211	phosphatase activator activity	MF	0.00622407	0.00212576	3	19	21	0.0794684	3.30298	PPP2R5E,PPP1R15A,PHACTR4	55292364565979	C1
GO:0097472	cyclin-dependent protein kinase activity	MF	0.00622407	0.00212576	3	19	40	0.0794684	3.30298	CCND3,CDK6,CCNK	89610218812	C1
GO:0030097	hemopoiesis	BP	0.0622407	0.0476617	30	426	1075	0.0795098	1.35084	ATF4,BCL2,ZFP36L2,CDK6,EGR1,FGFR2,FOXC1,FOXO3,FOS,GAS6,ID2,IRF1,DNAJB9,MEF2C,NFKBIA,PTPN2,ARID4A,RPL22,RPS6,RPS14,TFRC,PABPC4,ITM2A,KLF2,FOXP1,PITHD1,SEMA4A,NFKBIZ,ZC3H8,ASXL1	4.68597e+124	C1
GO:0030512	negative regulation of transforming growth factor beta receptor signaling pathway	BP	0.0124481	0.00626538	6	56	99	0.0796633	2.11893	LTBP1,SPRY2,PEG10,BAMBI,CHST11,VASN	4.0521e+29	C1
GO:0019915	lipid storage	BP	0.0103734	0.00481092	5	43	108	0.0799143	2.32182	MEST,NFKBIA,ENPP1,PTPN2,ASXL1	4.23248e+21	C1
GO:0045669	positive regulation of osteoblast differentiation	BP	0.0103734	0.00481092	5	43	72	0.0799143	2.32182	FGF2,CCN1,MEF2C,DDR2,CTHRC1	2.24735e+21	C1
GO:0048477	oogenesis	BP	0.0103734	0.00481092	5	43	96	0.0799143	2.32182	BCL2,FOXO3,PTX3,RPS6,ZNF830	5.96231e+19	C1
GO:0072078	nephron tubule morphogenesis	BP	0.0103734	0.00481092	5	43	80	0.0799143	2.32182	BCL2,FGF2,PTCH1,SOX9,SOX8	5.96225e+19	C1
GO:0071407	cellular response to organic cyclic compound	BP	0.0477178	0.035019	23	313	680	0.0805044	1.41092	ADCY2,ATF4,ZFP36L2,KLF5,EGR1,FOXO3,GNAS,GSK3A,HNRNPU,DNAJA1,TNC,LRP6,MEF2C,NPM1,PTCH1,PTGS2,SLC16A1,PIAS2,AKAP9,KLF2,FOXP1,GOLPH3,ZCCHC3	1.08469e+92	C1
GO:0048518	positive regulation of biological process	BP	0.390041	0.359141	188	3210	10853	0.0805547	1.14981	APBB2,ATF4,ATP1B1,BCL2,BNIP3,ZFP36L2,KLF5,TSPO,CCND3,CD59,CDK6,CEBPD,COL16A1,COMP,CSPG4,DBI,DDIT3,DDX3X,EGR1,ENO1,ETV1,FGF2,FGFR1,FGFR2,FOXC1,FOXC2,FOXO3,FOS,FOSB,FRZB,FUS,GAPDH,GAS6,GDF10,GNAS,GPC1,GSK3A,HIP1,HNRNPA1,HNRNPA2B1,HNRNPU,DNAJA1,TNC,ID2,IGF2,CCN1,EIF3E,IRF1,KRT17,LRP6,DNAJB9,MEF2C,MFGE8,MIF,NAP1L1,NFKBIA,NPM1,DDR2,NR4A2,ENPP2,PEG3,PLAGL1,PPT1,PTCH1,PTGS2,PTHLH,PTPN2,PTX3,ARID4A,REL,R…	323,468,481,596,664,678,688,706,896,966,1021,1052,1307,1311,1464,1622,1649,1654,1958,2023,2115,2247,2260,2263,2296,2303,2309,2353,2354,2487,2521,2597,2621,2662,2778,2817,2931,3092,3178,3181,3192,3301,3371,3398,3481,3491,3646,3659,3872,4040,4189,4208,4240,4282,4673,4792,4869,4921,4929,5168,5178,5325,5538,5727,5743,5744,5771,5806,5926,5966,6018,6125,6167,6176,6187,6188,6191,6194,6201,6206,6224,6271…	C1
GO:0097435	supramolecular fiber organization	BP	0.0643154	0.0495637	31	443	1058	0.0805994	1.34197	BCL2,CALD1,COL2A1,COL11A1,COL11A2,COL12A1,COMP,FAT1,FOXC1,FOXC2,FMOD,HIP1,KRT17,LTBP2,DDR2,P4HA1,RPS3,SDC4,TNNT3,COL14A1,FCHSD2,AKAP9,CDC42EP3,LIMCH1,OBSL1,CARMIL1,TRPV4,PLEKHH2,RFLNA,CHADL,MZT1	5.968e+135	C1
GO:2001141	regulation of RNA biosynthetic process	BP	0.224066	0.198143	108	1771	5764	0.0808083	1.17957	APBB2,ATF4,KLF5,CCND3,CEBPD,DDIT3,DDX3X,EGR1,EIF4A2,ENO1,ERF,ETV1,FGF2,FGFR2,FOXC1,FOXC2,FOXO3,FOS,FOSB,FUS,GAS6,GOLGB1,GSK3A,HNRNPU,ID2,ID4,IGF2,CCN1,IRF1,LRP6,MDFI,MEF2C,NFKBIA,NPM1,DDR2,NR4A2,ENPP1,PEG3,PLAGL1,PTCH1,PTPN2,ARID4A,REL,RLF,BRD2,RPS3,RPS14,S100A1,SRSF2,SMARCD3,SOD2,SOX5,SOX9,TCF7L2,TFRC,TLE3,ZNF131,DEK,TAF15,CBX4,LMO4,CCNK,SAP30,PIAS2,NOLC1,RPL23,LITAF,IER2,BCLAF1,TSC22D2,NAMPT,TO…	323,468,688,896,1052,1649,1654,1958,1974,2023,2077,2115,2247,2263,2296,2303,2309,2353,2354,2521,2621,2804,2931,3192,3398,3400,3481,3491,3659,4040,4188,4208,4792,4869,4921,4929,5167,5178,5325,5727,5771,5926,5966,6018,6046,6188,6208,6271,6427,6604,6648,6660,6662,6934,7037,7090,7690,7913,8148,8535,8543,8812,8819,9063,9221,9349,9516,9592,9774,9819,10135,10140,10157,10210,10365,10614,10725,10916,11060…	C1
GO:0060249	anatomical structure homeostasis	BP	0.0228216	0.014209	11	127	345	0.0808568	1.67898	APBB2,BCL2,COL2A1,FOXC1,TNFRSF11B,PTGS2,SOX9,TFRC,CYTL1,LPCAT1,ZNF830	3.23596e+44	C1
GO:0001946	lymphangiogenesis	BP	0.00414938	0.00100694	2	9	23	0.0812388	5.02726	FOXC1,FOXC2	22962303	C1
GO:0003214	cardiac left ventricle morphogenesis	BP	0.00414938	0.00100694	2	9	15	0.0812388	5.02726	CPE,GSK3A	13632931	C1
GO:0003418	growth plate cartilage chondrocyte differentiation	BP	0.00414938	0.00100694	2	9	9	0.0812388	5.02726	SOX9,COL27A1	666285301	C1
GO:0010635	regulation of mitochondrial fusion	BP	0.00414938	0.00100694	2	9	15	0.0812388	5.02726	BNIP3,TFRC	6647037	C1
GO:0010755	regulation of plasminogen activation	BP	0.00414938	0.00100694	2	9	16	0.0812388	5.02726	ENO1,THBS1	20237057	C1
GO:0010829	negative regulation of glucose transmembrane transport	BP	0.00414938	0.00100694	2	9	21	0.0812388	5.02726	GSK3A,ENPP1	29315167	C1
GO:0017062	respiratory chain complex III assembly	BP	0.00414938	0.00100694	2	9	15	0.0812388	5.02726	TTC19,SLC25A33	5490284275	C1
GO:0032897	negative regulation of viral transcription	BP	0.00414938	0.00100694	2	9	16	0.0812388	5.02726	IFITM3,HEXIM1	1041010614	C1
GO:0034551	mitochondrial respiratory chain complex III assembly	BP	0.00414938	0.00100694	2	9	15	0.0812388	5.02726	TTC19,SLC25A33	5490284275	C1
GO:0036151	phosphatidylcholine acyl-chain remodeling	BP	0.00414938	0.00100694	2	9	22	0.0812388	5.02726	DBI,LPCAT1	162279888	C1
GO:0042104	positive regulation of activated T cell proliferation	BP	0.00414938	0.00100694	2	9	29	0.0812388	5.02726	IGF2,RPS3	34816188	C1
GO:0045606	positive regulation of epidermal cell differentiation	BP	0.00414938	0.00100694	2	9	27	0.0812388	5.02726	FOXC1,PTCH1	22965727	C1
GO:0048340	paraxial mesoderm morphogenesis	BP	0.00414938	0.00100694	2	9	10	0.0812388	5.02726	FOXC1,FOXC2	22962303	C1
GO:0051152	positive regulation of smooth muscle cell differentiation	BP	0.00414938	0.00100694	2	9	22	0.0812388	5.02726	SMARCD3,SOD2	66046648	C1
GO:0060766	negative regulation of androgen receptor signaling pathway	BP	0.00414938	0.00100694	2	9	16	0.0812388	5.02726	PIAS2,FOXP1	906327086	C1
GO:0071679	commissural neuron axon guidance	BP	0.00414938	0.00100694	2	9	11	0.0812388	5.02726	NCAM1,PTCH1	46845727	C1
GO:0072079	nephron tubule formation	BP	0.00414938	0.00100694	2	9	19	0.0812388	5.02726	SOX9,SOX8	666230812	C1
GO:0090336	positive regulation of brown fat cell differentiation	BP	0.00414938	0.00100694	2	9	18	0.0812388	5.02726	HNRNPU,PTGS2	31925743	C1
GO:0090649	response to oxygen-glucose deprivation	BP	0.00414938	0.00100694	2	9	11	0.0812388	5.02726	BNIP3,NAMPT	66410135	C1
GO:1901881	positive regulation of protein depolymerization	BP	0.00414938	0.00100694	2	9	21	0.0812388	5.02726	CARMIL1,TRPV4	5560459341	C1
GO:1902166	negative regulation of intrinsic apoptotic signaling pathway in response to DNA damage by p53 class mediator	BP	0.00414938	0.00100694	2	9	15	0.0812388	5.02726	BCL2,MIF	5964282	C1
GO:1902237	positive regulation of endoplasmic reticulum stress-induced intrinsic apoptotic signaling pathway	BP	0.00414938	0.00100694	2	9	11	0.0812388	5.02726	DDIT3,PTPN2	16495771	C1
GO:1903897	regulation of PERK-mediated unfolded protein response	BP	0.00414938	0.00100694	2	9	12	0.0812388	5.02726	PTPN2,PPP1R15A	577123645	C1
GO:0015101	organic cation transmembrane transporter activity	MF	0.00414938	0.00100694	2	9	66	0.0812388	5.02726	SLC29A1,SLC44A2	203057153	C1
GO:0047617	acyl-CoA hydrolase activity	MF	0.00414938	0.00100694	2	9	46	0.0812388	5.02726	PPT1,ACOT13	553855856	C1
GO:0070181	small ribosomal subunit rRNA binding	MF	0.00414938	0.00100694	2	9	9	0.0812388	5.02726	RPS3,RPS14	61886208	C1
GO:0071936	coreceptor activity involved in Wnt signaling pathway	MF	0.00414938	0.00100694	2	9	11	0.0812388	5.02726	LRP6,GPC6	404010082	C1
GO:0042063	gliogenesis	BP	0.026971	0.0175655	13	157	345	0.08124	1.59986	BNIP3,TSPO,CDK6,CSPG4,FGF2,GPC1,ID2,S100B,SOX9,SRGAP2,DAAM2,SOX8,ADGRG6	6.64706e+53	C1
GO:0002262	myeloid cell homeostasis	BP	0.0186722	0.0109644	9	98	191	0.0813825	1.78864	CDK6,FOXO3,ID2,PTPN2,ARID4A,RPS6,RPS14,RPS17,KLF2	1.02123e+36	C1
GO:0035194	post-transcriptional gene silencing by RNA	BP	0.0145228	0.00783173	7	70	1010	0.0820453	1.96309	DDX3X,HNRNPA2B1,KCNQ1OT1,CNOT7,MEG3,AGO3,H19	1.65432e+34	C1
GO:0001890	placenta development	BP	0.0165975	0.00939808	8	84	150	0.0823461	1.86091	FGFR2,IGF2,CCN1,MDFI,PTGS2,RPS6,SOCS3,SPINT2	2.26335e+32	C1
GO:0002753	cytoplasmic pattern recognition receptor signaling pathway	BP	0.00829875	0.00346834	4	31	73	0.0831968	2.61189	NFKBIA,TSPAN6,NOP53,ZCCHC3	4.79271e+17	C1
GO:0009225	nucleotide-sugar metabolic process	BP	0.00829875	0.00346834	4	31	62	0.0831968	2.61189	EXTL2,GMDS,GSK3A,UXS1	2.13528e+16	C1
GO:0031103	axon regeneration	BP	0.00829875	0.00346834	4	31	53	0.0831968	2.61189	BCL2,TSPO,TNC,MTR	59670633714548	C1
GO:0048546	digestive tract morphogenesis	BP	0.00829875	0.00346834	4	31	46	0.0831968	2.61189	BCL2,FGFR2,ID2,DACT1	5962263339851330	C1
GO:0001775	cell activation	BP	0.0622407	0.0478854	30	428	1454	0.0832505	1.34372	BCL2,ZFP36L2,KLF5,CCND3,COMP,EGR1,GAS6,GNAS,MSH6,ID2,IGF2,IMPDH2,IRF1,DNAJB9,MEF2C,MIF,PTPN2,RPL22,RPS3,RPS6,SDC4,TFRC,THBS1,LMO4,ITM2A,NAMPT,FOXP1,SEMA4A,NFKBIZ,ZC3H8	5.96679e+120	C1
GO:0009746	response to hexose	BP	0.0207469	0.0126426	10	113	234	0.0833962	1.71802	EGR1,SLC29A1,FOXO3,GAS6,PTGS2,TRA2B,TCF7L2,THBS1,NAMPT,RACK1	1.9582e+41	C1
GO:0043292	contractile fiber	CC	0.0207469	0.0126426	10	113	329	0.0833962	1.71802	CALD1,ENO1,RPL15,S100A1,SDC4,TNNT3,DEK,PDE4DIP,PDLIM5,OBSL1	8.00202e+40	C1
GO:0036464	cytoplasmic ribonucleoprotein granule	CC	0.0290456	0.0193556	14	173	302	0.0837415	1.5609	DDX3X,HNRNPU,RPLP0,RPS4X,RPS6,PABPC4,SAMD4A,UPF2,PABPC1,CNOT7,UBAP2,NUFIP2,NFKBIZ,AGO3	1.65432e+64	C1
GO:0016032	viral process	BP	0.0394191	0.0280823	19	251	518	0.0843836	1.4546	BCL2,DDX3X,GAS6,RPSA,LY6E,NCAM1,PTX3,TFRC,DEK,EIF3D,CCNK,IFITM3,HEXIM1,WWP2,PABPC1,CNOT7,EIF3L,ZC3HAV1,CHMP1B	5.96165e+82	C1
GO:0001656	metanephros development	BP	0.0124481	0.00637727	6	57	102	0.0852041	2.07713	BCL2,EGR1,FOXC2,PTCH1,SOX9,SOX8	5.96196e+23	C1
GO:0061326	renal tubule development	BP	0.0124481	0.00637727	6	57	106	0.0852041	2.07713	BCL2,FGF2,MEF2C,PTCH1,SOX9,SOX8	5.96225e+23	C1
GO:1901655	cellular response to ketone	BP	0.0124481	0.00637727	6	57	97	0.0852041	2.07713	ADCY2,FOXO3,GAS6,TNC,KLF2,GOLPH3	1.08231e+24	C1
GO:0005604	basement membrane	CC	0.0124481	0.00637727	6	57	125	0.0852041	2.07713	COL2A1,COL9A1,COL9A3,COL15A1,TNC,SMOC1	1.28013e+24	C1
GO:0030295	protein kinase activator activity	MF	0.0124481	0.00637727	6	57	118	0.0852041	2.07713	DDX3X,GAS6,IGF2,RPLP1,CCNK,SPRY2	1.65426e+24	C1
GO:0000956	nuclear-transcribed mRNA catabolic process	BP	0.0186722	0.0110763	9	99	182	0.0854931	1.76856	ZFP36L2,EIF3E,TOB1,DIS3,SAMD4A,UPF2,PABPC1,CNOT7,SECISBP2	6.78365e+41	C1
GO:0097659	nucleic acid-templated transcription	BP	0.232365	0.206646	112	1847	6151	0.0857166	1.17261	APBB2,ATF4,KLF5,CCND3,CEBPD,DDIT3,DDX3X,EGR1,EIF4A2,ENO1,ERF,ETV1,FGF2,FGFR2,FOXC1,FOXC2,FOXO3,FOS,FOSB,FUS,GAS6,GOLGB1,GSK3A,GTF2F2,HNRNPU,ID2,ID4,IGF2,CCN1,IRF1,LRP6,MDFI,MEF2C,NFKBIA,NPM1,DDR2,NR4A2,ENPP1,PEG3,PLAGL1,PTCH1,PTPN2,ARID4A,REL,RLF,BRD2,RPS3,RPS14,S100A1,SRSF2,SMARCD3,SOD2,SOX5,SOX9,TCF7L2,TFRC,TLE3,ZNF131,DEK,TAF15,CBX4,LMO4,CCNK,SAP30,PIAS2,NOLC1,RPL23,LITAF,IER2,BCLAF1,TSC22D2,N…	323,468,688,896,1052,1649,1654,1958,1974,2023,2077,2115,2247,2263,2296,2303,2309,2353,2354,2521,2621,2804,2931,2963,3192,3398,3400,3481,3491,3659,4040,4188,4208,4792,4869,4921,4929,5167,5178,5325,5727,5771,5926,5966,6018,6046,6188,6208,6271,6427,6604,6648,6660,6662,6934,7037,7090,7690,7913,8148,8535,8543,8812,8819,9063,9221,9349,9516,9592,9774,9819,10135,10140,10157,10210,10365,10614,10625,10725,…	C1
GO:0006942	regulation of striated muscle contraction	BP	0.0103734	0.0049228	5	44	123	0.0863758	2.262	ATP1B1,TNNT3,AKAP9,TRPV4,C12orf57	4.81714e+22	C1
GO:0010595	positive regulation of endothelial cell migration	BP	0.0145228	0.00794361	7	71	161	0.0870311	1.93221	FGF2,FGFR1,FOXC2,PTGS2,THBS1,FOXP1,SRPX2	2.24723e+29	C1
GO:0042113	B cell activation	BP	0.0207469	0.0127545	10	114	396	0.0872641	1.7013	BCL2,ZFP36L2,MSH6,ID2,DNAJB9,MEF2C,MIF,PTPN2,TFRC,ITM2A	5.96678e+37	C1
GO:1901361	organic cyclic compound catabolic process	BP	0.0456432	0.0335646	22	300	745	0.0873782	1.40684	AHCY,ZFP36L2,FUS,GSK3A,HNRNPU,EIF3E,NPM1,ENPP1,TAF15,PABPC4,TOB1,KCNQ1OT1,NUDT3,DIS3,SAMD4A,UPF2,PABPC1,CNOT7,ZC3HAV1,SECISBP2,TET1,AGO3	1.91678e+98	C1
GO:0043487	regulation of RNA stability	BP	0.0228216	0.0144328	11	129	239	0.0880518	1.65013	ZFP36L2,FUS,HNRNPU,NPM1,TAF15,PABPC4,TOB1,DIS3,SAMD4A,PABPC1,CNOT7	6.78252e+47	C1
GO:0035295	tube development	BP	0.0850622	0.0686955	41	614	1482	0.0884866	1.27899	BCL2,KLF5,CALD1,COL2A1,COL15A1,COMP,CSPG4,FGF2,FGFR2,FOXC1,FOXC2,TNC,ID2,CCN1,MEF2C,MFGE8,ENPP2,PTCH1,PTGS2,BRD2,RPS7,S100A1,SDC4,SOX9,THBS1,LMO4,TRAF4,SPRY2,KLF2,SPINT2,CNMD,FOXP1,SRPX2,SOX8,DACT1,SEMA4A,HHIP,PHACTR4,NAA15,CTHRC1,ASXL1	5.96689e+176	C1
GO:0110165	cellular anatomical entity	CC	0.962656	0.948758	464	8480	52484	0.0898671	1.41485	ADCY2,ACAN,AHCY,APBB2,ATF4,ATP1B1,BCL2,BNIP3,ZFP36L2,KLF5,TSPO,CALD1,CAMLG,CAPN6,CCND3,CD59,CDK6,CDO1,CEBPD,CENPC,CNN3,COL2A1,COL9A1,COL9A2,COL9A3,COL11A1,COL11A2,COL12A1,COL15A1,COL16A1,COMP,COX11,CPE,HAPLN1,CSPG4,CTBS,DBI,DCX,DDIT3,DDX3X,DUSP2,EEF1A1,EEF1B2,EGR1,EIF4A2,ENO1,SLC29A1,ERF,FBL,ETV1,EXTL2,FAT1,FGF2,FGFR1,FGFR2,FOXC1,FOXC2,FOXO3,FMOD,FOS,FOSB,FRZB,FUS,GAPDH,GAS6,GCHFR,GCSH,GDF10,GLS,…	108,176,191,323,468,481,596,664,678,688,706,800,819,827,896,966,1021,1036,1052,1060,1266,1280,1297,1298,1299,1301,1302,1303,1306,1307,1311,1353,1363,1404,1464,1486,1622,1641,1649,1654,1844,1915,1933,1958,1974,2023,2030,2077,2091,2115,2135,2195,2247,2260,2263,2296,2303,2309,2331,2353,2354,2487,2521,2597,2621,2644,2653,2662,2744,2762,2776,2778,2804,2817,2931,2956,2963,3092,3178,3181,3192,3301,3371,…	C1
GO:0006862	nucleotide transport	BP	0.00622407	0.00223764	3	20	51	0.0899078	3.10838	SLC29A1,SLC25A36,SLC25A33	20305518684275	C1
GO:0030201	heparan sulfate proteoglycan metabolic process	BP	0.00622407	0.00223764	3	20	48	0.0899078	3.10838	EXTL2,GPC1,TCF7L2	213528176934	C1
GO:0031128	developmental induction	BP	0.00622407	0.00223764	3	20	36	0.0899078	3.10838	FGF2,SOX9,SOX8	2247666230812	C1
GO:0032615	interleukin-12 production	BP	0.00622407	0.00223764	3	20	66	0.0899078	3.10838	IRF1,THBS1,FOXP1	3659705727086	C1
GO:0032655	regulation of interleukin-12 production	BP	0.00622407	0.00223764	3	20	66	0.0899078	3.10838	IRF1,THBS1,FOXP1	3659705727086	C1
GO:0035767	endothelial cell chemotaxis	BP	0.00622407	0.00223764	3	20	38	0.0899078	3.10838	FGF2,FGFR1,THBS1	224722607057	C1
GO:0035886	vascular associated smooth muscle cell differentiation	BP	0.00622407	0.00223764	3	20	42	0.0899078	3.10838	COMP,SOD2,PDCD4	1311664827250	C1
GO:0042311	vasodilation	BP	0.00622407	0.00223764	3	20	49	0.0899078	3.10838	NPR3,SOD2,KLF2	4883664810365	C1
GO:0045143	homologous chromosome segregation	BP	0.00622407	0.00223764	3	20	77	0.0899078	3.10838	CENPC,PTTG1,CCNB1IP1	1060923257820	C1
GO:0048730	epidermis morphogenesis	BP	0.00622407	0.00223764	3	20	34	0.0899078	3.10838	BCL2,FGFR2,KRT17	59622633872	C1
GO:0048821	erythrocyte development	BP	0.00622407	0.00223764	3	20	37	0.0899078	3.10838	ARID4A,RPS6,KLF2	5926619410365	C1
GO:0052372	modulation by symbiont of entry into host	BP	0.00622407	0.00223764	3	20	58	0.0899078	3.10838	LY6E,PTX3,IFITM3	4061580610410	C1
GO:0055023	positive regulation of cardiac muscle tissue growth	BP	0.00622407	0.00223764	3	20	44	0.0899078	3.10838	FGF2,FGFR2,MEF2C	224722634208	C1
GO:0060512	prostate gland morphogenesis	BP	0.00622407	0.00223764	3	20	27	0.0899078	3.10838	FGFR2,TNC,SOX9	226333716662	C1
GO:0070306	lens fiber cell differentiation	BP	0.00622407	0.00223764	3	20	36	0.0899078	3.10838	ATF4,FGF2,SPRY2	468224710253	C1
GO:0070873	regulation of glycogen metabolic process	BP	0.00622407	0.00223764	3	20	48	0.0899078	3.10838	GSK3A,IGF2,ENPP1	293134815167	C1
GO:0110110	positive regulation of animal organ morphogenesis	BP	0.00622407	0.00223764	3	20	36	0.0899078	3.10838	FGF2,SOX9,SOX8	2247666230812	C1
GO:1901861	regulation of muscle tissue development	BP	0.00622407	0.00223764	3	20	42	0.0899078	3.10838	BCL2,IGF2,MEF2C	59634814208	C1
GO:1902253	regulation of intrinsic apoptotic signaling pathway by p53 class mediator	BP	0.00622407	0.00223764	3	20	30	0.0899078	3.10838	BCL2,MIF,RPS7	59642826201	C1
GO:1905332	positive regulation of morphogenesis of an epithelium	BP	0.00622407	0.00223764	3	20	39	0.0899078	3.10838	FGF2,SOX9,SOX8	2247666230812	C1
GO:0008376	acetylgalactosaminyltransferase activity	MF	0.00622407	0.00223764	3	20	64	0.0899078	3.10838	EXTL2,GALNT5,GALNT18	213511227374378	C1
GO:0045321	leukocyte activation	BP	0.0539419	0.0409488	26	366	1262	0.0902712	1.36098	BCL2,ZFP36L2,CCND3,EGR1,GAS6,MSH6,ID2,IGF2,IMPDH2,IRF1,DNAJB9,MEF2C,MIF,PTPN2,RPL22,RPS3,RPS6,SDC4,TFRC,THBS1,ITM2A,NAMPT,FOXP1,SEMA4A,NFKBIZ,ZC3H8	5.96679e+105	C1
GO:1903311	regulation of mRNA metabolic process	BP	0.0352697	0.0248378	17	222	404	0.0910662	1.47137	ZFP36L2,FUS,HNRNPA1,HNRNPU,NPM1,SRSF2,TRA2B,TAF15,PABPC4,TOB1,DIS3,SAMD4A,PABPC1,CNOT7,TRA2A,ZC3HAV1,SECISBP2	6.78252e+74	C1
GO:0000184	nuclear-transcribed mRNA catabolic process, nonsense-mediated decay	BP	0.00829875	0.00358022	4	32	62	0.0912343	2.51841	EIF3E,UPF2,PABPC1,SECISBP2	3.64626e+18	C1
GO:0017004	cytochrome complex assembly	BP	0.00829875	0.00358022	4	32	60	0.0912343	2.51841	COX3,OXA1L,TTC19,SLC25A33	4.5145e+17	C1
GO:0032481	positive regulation of type I interferon production	BP	0.00829875	0.00358022	4	32	83	0.0912343	2.51841	DDX3X,GAPDH,IRF1,ZCCHC3	1.65426e+16	C1
GO:0043462	regulation of ATPase activity	BP	0.00829875	0.00358022	4	32	51	0.0912343	2.51841	ATP1B1,CNN3,OXA1L,TNNT3	481126650187140	C1
GO:0045428	regulation of nitric oxide biosynthetic process	BP	0.00829875	0.00358022	4	32	68	0.0912343	2.51841	TSPO,PTGS2,PTX3,KLF2	7065743580610360	C1
GO:0048701	embryonic cranial skeleton morphogenesis	BP	0.00829875	0.00358022	4	32	48	0.0912343	2.51841	FGFR2,FOXC2,MMP16,CHST11	2.26323e+16	C1
GO:0050922	negative regulation of chemotaxis	BP	0.00829875	0.00358022	4	32	68	0.0912343	2.51841	MIF,PTPN2,THBS1,SEMA4A	4.28258e+16	C1
GO:0051149	positive regulation of muscle cell differentiation	BP	0.00829875	0.00358022	4	32	92	0.0912343	2.51841	BCL2,MEF2C,SMARCD3,SOD2	596420866046648	C1
GO:0032040	small-subunit processome	CC	0.00829875	0.00358022	4	32	41	0.0912343	2.51841	FBL,RPS7,NOP56,NOP58	2.09162e+17	C1
GO:0098631	cell adhesion mediator activity	MF	0.00829875	0.00358022	4	32	66	0.0912343	2.51841	CNN3,RPSA,ITGA10,PDLIM5	1.26639e+16	C1
GO:0048771	tissue remodeling	BP	0.0165975	0.00962184	8	86	187	0.0915168	1.81264	CSPG4,FOXC1,FOXC2,MEF2C,DDR2,TNFRSF11B,TFRC,CTHRC1	1.46423e+33	C1
GO:0016441	posttranscriptional gene silencing	BP	0.0145228	0.00805549	7	72	1019	0.0921853	1.90228	DDX3X,HNRNPA2B1,KCNQ1OT1,CNOT7,MEG3,AGO3,H19	1.65432e+34	C1
GO:0061014	positive regulation of mRNA catabolic process	BP	0.0145228	0.00805549	7	72	132	0.0921853	1.90228	ZFP36L2,TOB1,DIS3,SAMD4A,PABPC1,CNOT7,ZC3HAV1	6.78101e+32	C1
GO:1905952	regulation of lipid localization	BP	0.0145228	0.00805549	7	72	223	0.0921853	1.90228	TSPO,DBI,NFKBIA,PTCH1,PTPN2,THBS1,ASXL1	7.06162e+28	C1
GO:0090304	nucleic acid metabolic process	BP	0.344398	0.315954	166	2824	10204	0.0923056	1.14587	APBB2,ATF4,ZFP36L2,KLF5,CCND3,CEBPD,DDIT3,DDX3X,EGR1,EIF4A2,ENO1,ERF,FBL,ETV1,FGF2,FGFR2,FOXC1,FOXC2,FOXO3,FOS,FOSB,FUS,GAS6,GOLGB1,GSK3A,MSH6,GTF2F2,HNRNPA1,HNRNPA2B1,HNRNPU,ID2,ID4,IGF2,CCN1,EIF3E,IRF1,LRP6,MDFI,MEF2C,RPL10A,NFKBIA,NPM1,DDR2,NR4A2,ENPP1,ENPP2,PEG3,PLAGL1,PNN,PTCH1,PTPN2,ARID4A,RBBP6,REL,RLF,BRD2,RPL5,RPL7,RPS3,RPS6,RPS7,RPS8,RPS14,RPS16,RPS17,RPS25,RPS26,S100A1,SRSF2,SRSF5,TRA2…	323,468,678,688,896,1052,1649,1654,1958,1974,2023,2077,2091,2115,2247,2263,2296,2303,2309,2353,2354,2521,2621,2804,2931,2956,2963,3178,3181,3192,3398,3400,3481,3491,3646,3659,4040,4188,4208,4736,4792,4869,4921,4929,5167,5168,5178,5325,5411,5727,5771,5926,5930,5966,6018,6046,6125,6129,6188,6194,6201,6202,6208,6217,6218,6230,6231,6271,6427,6430,6434,6604,6648,6660,6662,6934,7037,7090,7690,7913,8148…	C1
GO:0040011	locomotion	BP	0.118257	0.099463	57	889	2749	0.0923974	1.22895	BCL2,TSPO,CDK6,CSPG4,DCX,ETV1,FAT1,FGF2,FGFR1,FOXC1,FOXC2,FOXO3,GAS6,GPC1,GSK3A,DNAJA1,CCN1,MEF2C,MIF,NCAM1,DDR2,NR4A2,ENPP2,PTCH1,PTGS2,PTPN2,RPL24,SDC4,SOD2,SOX9,THBS1,TPBG,ZFAND5,LMO4,IER2,IQSEC1,GPC6,SPRY2,RACK1,SPINT2,LIMCH1,SRGAP2,BAMBI,FOXP1,SRPX2,SOX8,SPOCK3,STK26,CARMIL1,RAP2C,TRPV4,GOLPH3,SEMA4A,PHACTR4,DIXDC1,BOC,CTHRC1	596,706,1021,1464,1641,2115,2195,2247,2260,2296,2303,2309,2621,2817,2931,3301,3491,4208,4282,4684,4921,4929,5168,5727,5743,5771,6152,6385,6648,6662,7057,7162,7763,8543,9592,9922,10082,10253,10399,10653,22998,23380,25805,27086,27286,30812,50859,51765,55604,57826,59341,64083,64218,65979,85458,91653,115908	C1
GO:0005783	endoplasmic reticulum	CC	0.149378	0.128552	72	1149	3131	0.0928165	1.20313	APBB2,BCL2,BNIP3,TSPO,CAMLG,CD59,COL2A1,COL9A1,COL9A2,COL9A3,COL11A1,COL11A2,COL12A1,COL15A1,COL16A1,DBI,EEF1B2,EXTL2,FOS,GAS6,DNAJA1,TNC,CCN1,LRP6,LTBP1,LTC4S,MATN3,DNAJB9,MEST,MFGE8,P4HA1,PTGS2,PTPN2,RPL4,RPL5,RPL13,RPL21,RPL24,RPL27A,RPL34,RPL36A,RPLP0,RPS3,RPS3A,RPS6,RPS8,RPS23,RPS26,RPS29,S100A1,THBS1,TPBG,COL14A1,SRPX,DHRS3,ARL6IP1,PPP1R15A,SUMF2,GPSM1,ERO1B,PHTF2,ATP8B2,ADGRG6,TRPV4,CREB3L…	323,596,664,706,819,966,1280,1297,1298,1299,1301,1302,1303,1306,1307,1622,1933,2135,2353,2621,3301,3371,3491,4040,4052,4056,4148,4189,4232,4240,5033,5743,5771,6124,6125,6137,6144,6152,6157,6164,6173,6175,6188,6189,6194,6202,6228,6231,6235,6271,7057,7162,7373,8406,9249,23204,23645,25870,26086,56605,57157,57198,57211,59341,64764,79888,81578,84650,85301,255631,387758,387914	C1
GO:0032774	RNA biosynthetic process	BP	0.232365	0.207429	112	1854	6171	0.0928716	1.16669	APBB2,ATF4,KLF5,CCND3,CEBPD,DDIT3,DDX3X,EGR1,EIF4A2,ENO1,ERF,ETV1,FGF2,FGFR2,FOXC1,FOXC2,FOXO3,FOS,FOSB,FUS,GAS6,GOLGB1,GSK3A,GTF2F2,HNRNPU,ID2,ID4,IGF2,CCN1,IRF1,LRP6,MDFI,MEF2C,NFKBIA,NPM1,DDR2,NR4A2,ENPP1,PEG3,PLAGL1,PTCH1,PTPN2,ARID4A,REL,RLF,BRD2,RPS3,RPS14,S100A1,SRSF2,SMARCD3,SOD2,SOX5,SOX9,TCF7L2,TFRC,TLE3,ZNF131,DEK,TAF15,CBX4,LMO4,CCNK,SAP30,PIAS2,NOLC1,RPL23,LITAF,IER2,BCLAF1,TSC22D2,N…	323,468,688,896,1052,1649,1654,1958,1974,2023,2077,2115,2247,2263,2296,2303,2309,2353,2354,2521,2621,2804,2931,2963,3192,3398,3400,3481,3491,3659,4040,4188,4208,4792,4869,4921,4929,5167,5178,5325,5727,5771,5926,5966,6018,6046,6188,6208,6271,6427,6604,6648,6660,6662,6934,7037,7090,7690,7913,8148,8535,8543,8812,8819,9063,9221,9349,9516,9592,9774,9819,10135,10140,10157,10210,10365,10614,10625,10725,…	C1
GO:0031100	animal organ regeneration	BP	0.0103734	0.00503468	5	45	76	0.0931022	2.20512	GAS6,PTCH1,RPS16,SRSF5,UPF2	2.62157e+20	C1
GO:0032330	regulation of chondrocyte differentiation	BP	0.0103734	0.00503468	5	45	60	0.0931022	2.20512	PTHLH,SOX5,SOX9,RFLNA,CHADL	5.74467e+23	C1
GO:0043620	regulation of DNA-templated transcription in response to stress	BP	0.0103734	0.00503468	5	45	70	0.0931022	2.20512	ATF4,DDIT3,EGR1,BCLAF1,KLF2	4.68165e+19	C1
GO:0070373	negative regulation of ERK1 and ERK2 cascade	BP	0.0103734	0.00503468	5	45	83	0.0931022	2.20512	PTPN2,SPRY2,NDRG2,CNKSR3,C1QL4	5.7711e+25	C1
GO:0072088	nephron epithelium morphogenesis	BP	0.0103734	0.00503468	5	45	84	0.0931022	2.20512	BCL2,FGF2,PTCH1,SOX9,SOX8	5.96225e+19	C1
GO:0003743	translation initiation factor activity	MF	0.0103734	0.00503468	5	45	85	0.0931022	2.20512	EIF4A2,EIF3E,EIF3D,EIF3L,EIF2A	1.97436e+21	C1
GO:0004860	protein kinase inhibitor activity	MF	0.0103734	0.00503468	5	45	93	0.0931022	2.20512	NPM1,SOCS3,SPRY2,RACK1,HEXIM1	4.8699e+22	C1
GO:0051235	maintenance of location	BP	0.0290456	0.0196912	14	176	433	0.0931987	1.53144	TSPO,DDIT3,FGF2,HNRNPU,LTBP1,MDFI,MEST,NFKBIA,ENPP1,PTPN2,AKAP9,TOPORS,GOLPH3,ASXL1	7.06165e+59	C1
GO:0050920	regulation of chemotaxis	BP	0.0186722	0.0113001	9	101	264	0.0940805	1.72971	FGF2,FGFR1,GAS6,MIF,PTPN2,THBS1,TPBG,TRPV4,SEMA4A	2.24723e+37	C1
GO:0001817	regulation of cytokine production	BP	0.0456432	0.0339002	22	303	1096	0.0946399	1.39131	ATF4,TSPO,DDIT3,DDX3X,EGR1,GAPDH,GAS6,IRF1,LTBP1,MIF,PTGS2,REL,RPS3,THBS1,LITAF,KLF2,FOXP1,PDCD4,NDRG2,TRPV4,ZCCHC3,H19	4.68706e+93	C1
GO:0009743	response to carbohydrate	BP	0.0228216	0.0146565	11	131	269	0.0956269	1.62224	EGR1,SLC29A1,FOXO3,GAS6,PTGS2,TRA2B,SOD2,TCF7L2,THBS1,NAMPT,RACK1	1.9582e+45	C1
GO:0006355	regulation of transcription, DNA-templated	BP	0.221992	0.197807	107	1768	5752	0.0960137	1.16728	APBB2,ATF4,KLF5,CCND3,CEBPD,DDIT3,DDX3X,EGR1,ENO1,ERF,ETV1,FGF2,FGFR2,FOXC1,FOXC2,FOXO3,FOS,FOSB,FUS,GAS6,GOLGB1,GSK3A,HNRNPU,ID2,ID4,IGF2,CCN1,IRF1,LRP6,MDFI,MEF2C,NFKBIA,NPM1,DDR2,NR4A2,ENPP1,PEG3,PLAGL1,PTCH1,PTPN2,ARID4A,REL,RLF,BRD2,RPS3,RPS14,S100A1,SRSF2,SMARCD3,SOD2,SOX5,SOX9,TCF7L2,TFRC,TLE3,ZNF131,DEK,TAF15,CBX4,LMO4,CCNK,SAP30,PIAS2,NOLC1,RPL23,LITAF,IER2,BCLAF1,TSC22D2,NAMPT,TOB1,AASS…	323,468,688,896,1052,1649,1654,1958,2023,2077,2115,2247,2263,2296,2303,2309,2353,2354,2521,2621,2804,2931,3192,3398,3400,3481,3491,3659,4040,4188,4208,4792,4869,4921,4929,5167,5178,5325,5727,5771,5926,5966,6018,6046,6188,6208,6271,6427,6604,6648,6660,6662,6934,7037,7090,7690,7913,8148,8535,8543,8812,8819,9063,9221,9349,9516,9592,9774,9819,10135,10140,10157,10210,10365,10614,10725,10916,11060,2376…	C1
GO:0034329	cell junction assembly	BP	0.033195	0.0232714	16	208	528	0.0960379	1.47773	BCL2,COL16A1,MEF2C,SDC4,THBS1,TPBG,MPDZ,GPC6,FARP1,PDLIM5,LIMCH1,OBSL1,SRPX2,SDK2,TRPV4,SEMA4A	5.96131e+71	C1
GO:0070997	neuron death	BP	0.033195	0.0232714	16	208	408	0.0960379	1.47773	ATF4,BCL2,BNIP3,DDIT3,EGR1,FOXO3,FOS,GAPDH,GSK3A,MEF2C,NR4A2,PPT1,REL,SOD2,NAMPT,RACK1	4.68597e+62	C1
GO:0048534	hematopoietic or lymphoid organ development	BP	0.0643154	0.0504587	31	451	1123	0.096105	1.3151	ATF4,BCL2,ZFP36L2,CDK6,EGR1,FGFR2,FOXC1,FOXO3,FOS,GAS6,ID2,IRF1,DNAJB9,MEF2C,NFKBIA,PTPN2,ARID4A,RPL22,RPS6,RPS14,TFRC,LMO4,PABPC4,ITM2A,KLF2,FOXP1,PITHD1,SEMA4A,NFKBIZ,ZC3H8,ASXL1	4.68597e+128	C1
GO:0065004	protein-DNA complex assembly	BP	0.0165975	0.00973372	8	87	271	0.0963142	1.78952	CENPC,NAP1L1,NPM1,BRD2,SOX9,TSPYL2,SPTY2D1,UBN2	1.06047e+36	C1
GO:0070663	regulation of leukocyte proliferation	BP	0.0165975	0.00973372	8	87	295	0.0963142	1.78952	BCL2,IGF2,IRF1,MEF2C,MIF,RPS3,SDC4,TFRC	5.96348e+30	C1
GO:0016525	negative regulation of angiogenesis	BP	0.0124481	0.00660103	6	59	167	0.0969052	1.99829	FOXC1,THBS1,SPRY2,KLF2,CNMD,SEMA4A	2.29671e+27	C1
GO:0035270	endocrine system development	BP	0.0124481	0.00660103	6	59	148	0.0969052	1.99829	TSPO,CDK6,FGF2,GSK3A,LY6E,SOX9	7.06102e+22	C1
GO:1901343	negative regulation of vasculature development	BP	0.0124481	0.00660103	6	59	170	0.0969052	1.99829	FOXC1,THBS1,SPRY2,KLF2,CNMD,SEMA4A	2.29671e+27	C1
GO:2000181	negative regulation of blood vessel morphogenesis	BP	0.0124481	0.00660103	6	59	169	0.0969052	1.99829	FOXC1,THBS1,SPRY2,KLF2,CNMD,SEMA4A	2.29671e+27	C1
GO:0004866	endopeptidase inhibitor activity	MF	0.0124481	0.00660103	6	59	251	0.0969052	1.99829	GAPDH,GAS6,PTTG1,SPINT2,SPOCK3,CRIM1	2.59726e+26	C1
GO:0019955	cytokine binding	MF	0.0124481	0.00660103	6	59	199	0.0969052	1.99829	COMP,FGF2,LTBP1,THBS1,VASN,UCMA	1.31122e+27	C1
GO:0043565	sequence-specific DNA binding	MF	0.0975104	0.0806668	47	721	2684	0.0973546	1.24746	ATF4,BCL2,KLF5,CEBPD,CENPC,DDIT3,EGR1,ENO1,ERF,ETV1,FOXC1,FOXC2,FOXO3,FOS,FOSB,GOLGB1,HNRNPA1,HNRNPA2B1,HNRNPU,IRF1,MEF2C,NPM1,NR4A2,PEG3,PLAGL1,ARID4A,REL,RPS3,SOX5,SOX9,TCF7L2,ZNF131,CBX4,LITAF,KLF2,NFAT5,MAFF,UPF2,FOXP1,SOX8,TSPYL2,CREB3L2,ZBTB10,TET1,ZC3H8,FOXP4,ZNF791	###############################################################################################################################################################################################################################################################	C1
GO:0045185	maintenance of protein location	BP	0.0145228	0.00816737	7	73	111	0.097507	1.87327	TSPO,HNRNPU,LTBP1,MDFI,NFKBIA,TOPORS,GOLPH3	7.06319e+28	C1
GO:0001886	endothelial cell morphogenesis	BP	0.00414938	0.00111882	2	10	13	0.0980307	4.39861	COL15A1,CNMD	130611061	C1
GO:0006700	C21-steroid hormone biosynthetic process	BP	0.00414938	0.00111882	2	10	26	0.0980307	4.39861	TSPO,EGR1	7061958	C1
GO:0010759	positive regulation of macrophage chemotaxis	BP	0.00414938	0.00111882	2	10	23	0.0980307	4.39861	THBS1,TRPV4	705759341	C1
GO:0030033	microvillus assembly	BP	0.00414938	0.00111882	2	10	18	0.0980307	4.39861	KLF5,STK26	68851765	C1
GO:0031053	primary miRNA processing	BP	0.00414938	0.00111882	2	10	17	0.0980307	4.39861	DDX3X,HNRNPA2B1	16543181	C1
GO:0031268	pseudopodium organization	BP	0.00414938	0.00111882	2	10	20	0.0980307	4.39861	CDC42EP3,SRGAP2	1060223380	C1
GO:0031269	pseudopodium assembly	BP	0.00414938	0.00111882	2	10	19	0.0980307	4.39861	CDC42EP3,SRGAP2	1060223380	C1
GO:0032689	negative regulation of interferon-gamma production	BP	0.00414938	0.00111882	2	10	44	0.0980307	4.39861	DDIT3,GAS6	16492621	C1
GO:0044764	multi-organism cellular process	BP	0.00414938	0.00111882	2	10	16	0.0980307	4.39861	GAS6,FCHSD2	26219873	C1
GO:0045655	regulation of monocyte differentiation	BP	0.00414938	0.00111882	2	10	22	0.0980307	4.39861	CDK6,FOXP1	102127086	C1
GO:0045761	regulation of adenylate cyclase activity	BP	0.00414938	0.00111882	2	10	33	0.0980307	4.39861	NPR3,AKAP9	488310142	C1
GO:0047484	regulation of response to osmotic stress	BP	0.00414938	0.00111882	2	10	15	0.0980307	4.39861	PTGS2,TRPV4	574359341	C1
GO:0051315	attachment of mitotic spindle microtubules to kinetochore	BP	0.00414938	0.00111882	2	10	18	0.0980307	4.39861	CENPC,HNRNPU	10603192	C1
GO:0070293	renal absorption	BP	0.00414938	0.00111882	2	10	20	0.0980307	4.39861	GAS6,MAGED2	262110916	C1
GO:0072109	glomerular mesangium development	BP	0.00414938	0.00111882	2	10	17	0.0980307	4.39861	EGR1,FOXC2	19582303	C1
GO:0072189	ureter development	BP	0.00414938	0.00111882	2	10	20	0.0980307	4.39861	SOX9,SOX8	666230812	C1
GO:0072497	mesenchymal stem cell differentiation	BP	0.00414938	0.00111882	2	10	11	0.0980307	4.39861	SOX5,SOX9	66606662	C1
GO:0090190	positive regulation of branching involved in ureteric bud morphogenesis	BP	0.00414938	0.00111882	2	10	19	0.0980307	4.39861	SOX9,SOX8	666230812	C1
GO:0095500	acetylcholine receptor signaling pathway	BP	0.00414938	0.00111882	2	10	36	0.0980307	4.39861	GNAQ,LY6E	27764061	C1
GO:1901032	negative regulation of response to reactive oxygen species	BP	0.00414938	0.00111882	2	10	26	0.0980307	4.39861	RACK1,H19	10399283120	C1
GO:1904948	midbrain dopaminergic neuron differentiation	BP	0.00414938	0.00111882	2	10	22	0.0980307	4.39861	LRP6,NR4A2	40404929	C1
GO:1990440	positive regulation of transcription from RNA polymerase II promoter in response to endoplasmic reticulum stress	BP	0.00414938	0.00111882	2	10	17	0.0980307	4.39861	ATF4,DDIT3	4681649	C1
GO:2000095	regulation of Wnt signaling pathway, planar cell polarity pathway	BP	0.00414938	0.00111882	2	10	19	0.0980307	4.39861	DACT1,PLEKHA4	5133957664	C1
GO:2000108	positive regulation of leukocyte apoptotic process	BP	0.00414938	0.00111882	2	10	28	0.0980307	4.39861	MEF2C,ZC3H8	420884524	C1
GO:0001094	TFIID-class transcription factor complex binding	MF	0.00414938	0.00111882	2	10	10	0.0980307	4.39861	FBL,NOP58	209151602	C1
GO:0004653	polypeptide N-acetylgalactosaminyltransferase activity	MF	0.00414938	0.00111882	2	10	28	0.0980307	4.39861	GALNT5,GALNT18	11227374378	C1
GO:0005159	insulin-like growth factor receptor binding	MF	0.00414938	0.00111882	2	10	19	0.0980307	4.39861	GNAS,IGF2	27783481	C1
GO:0008353	RNA polymerase II CTD heptapeptide repeat kinase activity	MF	0.00414938	0.00111882	2	10	17	0.0980307	4.39861	CDK6,CCNK	10218812	C1
GO:0016289	CoA hydrolase activity	MF	0.00414938	0.00111882	2	10	51	0.0980307	4.39861	PPT1,ACOT13	553855856	C1
GO:0016881	acid-amino acid ligase activity	MF	0.00414938	0.00111882	2	10	44	0.0980307	4.39861	PAICS,TTLL7	1060679739	C1
GO:0031683	G-protein beta/gamma-subunit complex binding	MF	0.00414938	0.00111882	2	10	20	0.0980307	4.39861	GNAQ,GNAS	27762778	C1
GO:0034236	protein kinase A catalytic subunit binding	MF	0.00414938	0.00111882	2	10	17	0.0980307	4.39861	GSK3A,SOX9	29316662	C1
GO:0036122	BMP binding	MF	0.00414938	0.00111882	2	10	21	0.0980307	4.39861	COMP,UCMA	1311221044	C1
GO:0043047	single-stranded telomeric DNA binding	MF	0.00414938	0.00111882	2	10	19	0.0980307	4.39861	HNRNPA1,HNRNPA2B1	31783181	C1
GO:0051427	hormone receptor binding	MF	0.00414938	0.00111882	2	10	51	0.0980307	4.39861	GNAS,PTHLH	27785744	C1
GO:0043409	negative regulation of MAPK cascade	BP	0.0186722	0.0114119	9	102	223	0.0985565	1.71091	DUSP2,DNAJA1,PTPN2,SPRY2,PDCD4,DACT1,NDRG2,CNKSR3,C1QL4	1.84433e+43	C1
GO:0043433	negative regulation of DNA-binding transcription factor activity	BP	0.0186722	0.0114119	9	102	209	0.0985565	1.71091	DDIT3,GAS6,ID2,MDFI,NFKBIA,PTCH1,TCF7L2,WWP2,RLIM	1.64926e+37	C1
GO:0016310	phosphorylation	BP	0.130705	0.111546	63	997	2874	0.0987284	1.21087	BCL2,CCND3,CDK6,COX11,CSPG4,DDX3X,EEF1A1,EGR1,ENO1,FGF2,FGFR1,FGFR2,GAPDH,GAS6,GDF10,GNAQ,GSK3A,HNRNPU,DNAJA1,IGF2,CCN1,LRP6,MIF,NPM1,DDR2,ENPP1,ENPP2,PTGS2,PTPN2,BRD2,RPLP1,RPS3,SDC4,SOX9,TFRC,THBS1,LMO4,CCNK,SOCS3,PAPSS2,PAPSS1,TRAF4,NUAK1,AKAP9,SPRY2,RACK1,HEXIM1,LIMCH1,SIK3,PDCD4,SRPX2,CNOT7,NOP53,PLCE1,STK26,ETNK1,CCNL1,RAP2C,TSPYL2,EIF2A,CNKSR3,NRK,DIPK2A	596,896,1021,1353,1464,1654,1915,1958,2023,2247,2260,2263,2597,2621,2662,2776,2931,3192,3301,3481,3491,4040,4282,4869,4921,5167,5168,5743,5771,6046,6176,6188,6385,6662,7037,7057,8543,8812,9021,9060,9061,9618,9891,10142,10253,10399,10614,22998,23387,27250,27286,29883,29997,51196,51765,55500,57018,57826,64061,83939,154043,203447,205428	C1
GO:1901698	response to nitrogen compound	BP	0.0850622	0.0693667	41	620	1455	0.0988491	1.26478	ATF4,KLF5,TSPO,CCND3,CDO1,COL16A1,EGR1,FOXC2,FOXO3,FOS,FOSB,GNAQ,GNAS,GSK3A,IGF2,LRP6,LY6E,DNAJB9,MEF2C,ND5,MTR,NFKBIA,NPM1,NR4A2,ENPP1,PTGS2,PTPN2,SRSF5,SOX9,SOCS3,RPL23,NAMPT,AKAP9,KLF2,TNS2,SNX5,TRPV4,GOLPH3,SLC25A33,ZCCHC3,UBR1	4.68689e+170	C1
GO:0003677	DNA binding	MF	0.155602	0.13493	75	1206	3930	0.0988598	1.19342	ATF4,BCL2,KLF5,CEBPD,CENPC,DDIT3,DDX3X,EGR1,ENO1,ERF,ETV1,FOXC1,FOXC2,FOXO3,FOS,FOSB,FUS,GOLGB1,MSH6,GTF2F2,HNRNPA1,HNRNPA2B1,HNRNPU,IMPDH2,IRF1,MEF2C,NPM1,NR4A2,PEG3,PLAGL1,PNN,ARID4A,REL,RLF,RPL7,RPS3,SOD2,SOX5,SOX9,TCF7L2,ZNF131,ZFAND5,DEK,TAF15,CBX4,SAP30,PIAS2,LITAF,IER2,BCLAF1,AKAP9,TOPORS,KLF2,NFAT5,POLG2,PDS5B,PEG10,MAFF,UPF2,SETBP1,FOXP1,SOX8,POLE3,MIS18BP1,TSPYL2,CREB3L2,ZBTB10,TAF1D,TE…	468,596,688,1052,1060,1649,1654,1958,2023,2077,2115,2296,2303,2309,2353,2354,2521,2804,2956,2963,3178,3181,3192,3615,3659,4208,4869,4929,5178,5325,5411,5926,5966,6018,6129,6188,6648,6660,6662,6934,7690,7763,7913,8148,8535,8819,9063,9516,9592,9774,10142,10210,10365,10725,11232,23047,23089,23764,26019,26040,27086,30812,54107,55320,64061,64764,65986,79101,80312,84524,85364,116113,144108,163049,171023	C1
GO:0006807	nitrogen compound metabolic process	BP	0.614108	0.58503	296	5229	20324	0.0991769	1.13648	ADCY2,ACAN,AHCY,APBB2,ATF4,BCL2,BNIP3,ZFP36L2,KLF5,TSPO,CAMLG,CCND3,CDK6,CDO1,CEBPD,COL2A1,COL11A1,COMP,CPE,CSPG4,CTBS,DBI,DDIT3,DDX3X,EEF1A1,EEF1B2,EGR1,EIF4A2,ENO1,SLC29A1,ERF,FBL,ETV1,EXTL2,FGF2,FGFR1,FGFR2,FOXC1,FOXC2,FOXO3,FOS,FOSB,FUS,GAPDH,GAS6,GCHFR,GCSH,GDF10,GLS,GMDS,GNAQ,GOLGB1,GPC1,GSK3A,MSH6,GTF2F2,HIP1,HNRNPA1,HNRNPA2B1,HNRNPU,DNAJA1,ID2,ID4,IGF2,CCN1,IMPDH2,EIF3E,IRF1,KRT17,RPSA,LR…	108,176,191,323,468,596,664,678,688,706,819,896,1021,1036,1052,1280,1301,1311,1363,1464,1486,1622,1649,1654,1915,1933,1958,1974,2023,2030,2077,2091,2115,2135,2247,2260,2263,2296,2303,2309,2353,2354,2521,2597,2621,2644,2653,2662,2744,2762,2776,2804,2817,2931,2956,2963,3092,3178,3181,3192,3301,3398,3400,3481,3491,3615,3646,3659,3872,3921,4040,4048,4061,4188,4189,4208,4282,4325,4548,4736,4792,4820,4…	C1
GO:0010001	glial cell differentiation	BP	0.0207469	0.0130902	10	117	245	0.0995089	1.65301	BNIP3,CDK6,FGF2,GPC1,ID2,S100B,SOX9,DAAM2,SOX8,ADGRG6	6.64102e+41	C1
GO:0016458	gene silencing	BP	0.0207469	0.0130902	10	117	1119	0.0995089	1.65301	DDX3X,HNRNPA2B1,KCNQ1OT1,PABPC1,CNOT7,POLE3,MEG3,TET1,AGO3,H19	1.65432e+49	C1
GO:0071902	positive regulation of protein serine/threonine kinase activity	BP	0.0207469	0.0130902	10	117	224	0.0995089	1.65301	CCND3,DDX3X,FGF2,FGFR1,IGF2,RPS3,THBS1,CCNK,SPRY2,DIPK2A	8.96165e+41	C1
GO:0042593	glucose homeostasis	BP	0.0228216	0.0147684	11	132	276	0.0995568	1.60864	SLC29A1,FOXO3,GAS6,PTCH1,PTPN2,RPS6,TRA2B,SLC16A1,TCF7L2,RACK1,TRPV4	2.03023e+45	C1
GO:0001708	cell fate specification	BP	0.00829875	0.0036921	4	33	102	0.0996272	2.43132	FGF2,PTCH1,SOX9,LMO4	2247572766628540	C1
GO:0042116	macrophage activation	BP	0.00829875	0.0036921	4	33	130	0.0996272	2.43132	MIF,THBS1,NAMPT,FOXP1	4.28271e+17	C1
GO:0048146	positive regulation of fibroblast proliferation	BP	0.00829875	0.0036921	4	33	50	0.0996272	2.43132	CDK6,GAS6,MIF,DDR2	1021262142824920	C1
GO:0080164	regulation of nitric oxide metabolic process	BP	0.00829875	0.0036921	4	33	70	0.0996272	2.43132	TSPO,PTGS2,PTX3,KLF2	7065743580610360	C1
GO:0015293	symporter activity	MF	0.00829875	0.0036921	4	33	230	0.0996272	2.43132	SLC5A3,SLC16A1,SLC16A3,SLC38A2	6.52666e+16	C1
GO:0043539	protein serine/threonine kinase activator activity	MF	0.00829875	0.0036921	4	33	60	0.0996272	2.43132	DDX3X,IGF2,CCNK,SPRY2	1.65435e+16	C1
GO:0048699	generation of neurons	BP	0.107884	0.0904005	52	808	2061	0.0997848	1.23167	BCL2,TSPO,CDK6,DCX,ETV1,FGFR1,FGFR2,FOXO3,GAS6,GSK3A,TNC,ID2,LRP6,MEF2C,MTR,NAP1L1,NCAM1,NR4A2,PPT1,PTCH1,RPL24,S100B,SDC4,SMARCD3,SOX5,SOX9,TPBG,LMO4,IER2,IQSEC1,FRY,FARP1,TOPORS,PDLIM5,C1QL1,OBSL1,SRGAP2,DAAM2,SIPA1L1,TIAM2,SOX8,SDK2,TRPV4,SEMA4A,HHIP,CREB3L2,SECISBP2,DIXDC1,BOC,C12orf57,CTHRC1,NRK	596,706,1021,1641,2115,2260,2263,2309,2621,2931,3371,3398,4040,4208,4548,4673,4684,4929,5538,5727,6152,6285,6385,6604,6660,6662,7162,8543,9592,9922,10129,10160,10210,10611,10882,23363,23380,23500,26037,26230,30812,54549,59341,64218,64399,64764,79048,85458,91653,113246,115908,203447	C1
GO:0034654	nucleobase-containing compound biosynthetic process	BP	0.259336	0.234169	125	2093	6847	0.100122	1.15428	ADCY2,APBB2,ATF4,KLF5,CCND3,CEBPD,DDIT3,DDX3X,EGR1,EIF4A2,ENO1,ERF,ETV1,FGF2,FGFR2,FOXC1,FOXC2,FOXO3,FOS,FOSB,FUS,GAS6,GMDS,GOLGB1,GSK3A,GTF2F2,HNRNPA1,HNRNPA2B1,HNRNPU,ID2,ID4,IGF2,CCN1,IMPDH2,IRF1,LRP6,MDFI,MEF2C,NFKBIA,NPM1,DDR2,NR4A2,ENPP1,PEG3,PLAGL1,PPT1,PTCH1,PTPN2,ARID4A,REL,RLF,BRD2,RPS3,RPS14,S100A1,SRSF2,SMARCD3,SOD2,SOX5,SOX9,TCF7L2,TFRC,TLE3,ZNF131,DEK,TAF15,CBX4,LMO4,CCNK,SAP30,PAPS…	108,323,468,688,896,1052,1649,1654,1958,1974,2023,2077,2115,2247,2263,2296,2303,2309,2353,2354,2521,2621,2762,2804,2931,2963,3178,3181,3192,3398,3400,3481,3491,3615,3659,4040,4188,4208,4792,4869,4921,4929,5167,5178,5325,5538,5727,5771,5926,5966,6018,6046,6188,6208,6271,6427,6604,6648,6660,6662,6934,7037,7090,7690,7913,8148,8535,8543,8812,8819,9060,9061,9063,9221,9349,9516,9592,9774,9819,10135,101…	C1
GO:0001667	ameboidal-type cell migration	BP	0.0394191	0.0287536	19	257	585	0.100399	1.4169	FGF2,FGFR1,FOXC2,MEF2C,DDR2,ENPP2,PTGS2,SDC4,SOX9,THBS1,TPBG,ZFAND5,IQSEC1,SRGAP2,FOXP1,SRPX2,SOX8,SEMA4A,PHACTR4	2.24723e+81	C1
GO:0036003	positive regulation of transcription from RNA polymerase II promoter in response to stress	BP	0.00622407	0.00234952	3	21	37	0.100884	2.93539	ATF4,DDIT3,KLF2	468164910365	C1
GO:0043277	apoptotic cell clearance	BP	0.00622407	0.00234952	3	21	62	0.100884	2.93539	GAS6,MFGE8,THBS1	262142407057	C1
GO:0050854	regulation of antigen receptor-mediated signaling pathway	BP	0.00622407	0.00234952	3	21	81	0.100884	2.93539	PTPN2,RPS3,FOXP1	5771618827086	C1
GO:0050879	multicellular organismal movement	BP	0.00622407	0.00234952	3	21	69	0.100884	2.93539	COMP,TNNT3,C12orf57	13117140113246	C1
GO:0050881	musculoskeletal movement	BP	0.00622407	0.00234952	3	21	69	0.100884	2.93539	COMP,TNNT3,C12orf57	13117140113246	C1
GO:0060421	positive regulation of heart growth	BP	0.00622407	0.00234952	3	21	48	0.100884	2.93539	FGF2,FGFR2,MEF2C	224722634208	C1
GO:0097421	liver regeneration	BP	0.00622407	0.00234952	3	21	35	0.100884	2.93539	PTCH1,RPS16,SRSF5	572762176430	C1
GO:1901797	negative regulation of signal transduction by p53 class mediator	BP	0.00622407	0.00234952	3	21	36	0.100884	2.93539	BCL2,MIF,NOP53	596428229997	C1
GO:0008187	poly-pyrimidine tract binding	MF	0.00622407	0.00234952	3	21	33	0.100884	2.93539	HNRNPU,PABPC4,PABPC1	3192876126986	C1
GO:0042974	retinoic acid receptor binding	MF	0.00622407	0.00234952	3	21	30	0.100884	2.93539	FUS,NR4A2,ASXL1	25214929171023	C1
GO:0006139	nucleobase-containing compound metabolic process	BP	0.373444	0.345491	180	3088	11093	0.101169	1.1371	ADCY2,AHCY,APBB2,ATF4,ZFP36L2,KLF5,CCND3,CEBPD,DDIT3,DDX3X,EGR1,EIF4A2,ENO1,SLC29A1,ERF,FBL,ETV1,EXTL2,FGF2,FGFR2,FOXC1,FOXC2,FOXO3,FOS,FOSB,FUS,GAPDH,GAS6,GMDS,GOLGB1,GSK3A,MSH6,GTF2F2,HNRNPA1,HNRNPA2B1,HNRNPU,ID2,ID4,IGF2,CCN1,IMPDH2,EIF3E,IRF1,LRP6,MDFI,MEF2C,RPL10A,NFKBIA,NPM1,DDR2,NR4A2,ENPP1,ENPP2,PEG3,PLAGL1,PNN,PPT1,PTCH1,PTHLH,PTPN2,ARID4A,RBBP6,REL,RLF,BRD2,RPL5,RPL7,RPS3,RPS6,RPS7,RPS8…	108,191,323,468,678,688,896,1052,1649,1654,1958,1974,2023,2030,2077,2091,2115,2135,2247,2263,2296,2303,2309,2353,2354,2521,2597,2621,2762,2804,2931,2956,2963,3178,3181,3192,3398,3400,3481,3491,3615,3646,3659,4040,4188,4208,4736,4792,4869,4921,4929,5167,5168,5178,5325,5411,5538,5727,5744,5771,5926,5930,5966,6018,6046,6125,6129,6188,6194,6201,6202,6208,6217,6218,6230,6231,6271,6427,6430,6434,6604,6…	C1
GO:0006323	DNA packaging	BP	0.0145228	0.00827926	7	74	299	0.102994	1.84493	NAP1L1,NPM1,BRD2,SOX9,TSPYL2,SPTY2D1,UBN2	4.67349e+32	C1
GO:0034620	cellular response to unfolded protein	BP	0.0145228	0.00827926	7	74	130	0.102994	1.84493	ATF4,DDIT3,DNAJB9,PTPN2,RACK1,PPP1R15A,CREB3L2	4.68165e+29	C1
GO:0098657	import into cell	BP	0.0145228	0.00827926	7	74	325	0.102994	1.84493	ATP1B1,SLC29A1,SLC2A3,SLC5A3,THBS1,ARL6IP1,TRPV4	4.81203e+28	C1
GO:0098739	import across plasma membrane	BP	0.0124481	0.00671291	6	60	238	0.103061	1.96107	ATP1B1,SLC2A3,SLC5A3,THBS1,ARL6IP1,TRPV4	4.81652e+24	C1
GO:0019209	kinase activator activity	MF	0.0124481	0.00671291	6	60	126	0.103061	1.96107	DDX3X,GAS6,IGF2,RPLP1,CCNK,SPRY2	1.65426e+24	C1
GO:0001650	fibrillar center	CC	0.0186722	0.0115238	9	103	143	0.103154	1.6925	FBL,NOLC1,TRAF4,NUAK1,NOP56,SAMD4A,NOP53,EIF3L,NOP58	2.09192e+40	C1
GO:1903706	regulation of hemopoiesis	BP	0.0290456	0.0200269	14	179	435	0.103296	1.50306	ZFP36L2,CDK6,FOXO3,FOS,GAS6,ID2,IRF1,MEF2C,NFKBIA,PTPN2,FOXP1,PITHD1,NFKBIZ,ZC3H8	6.78102e+58	C1
GO:0033500	carbohydrate homeostasis	BP	0.0228216	0.0148803	11	133	278	0.103581	1.59527	SLC29A1,FOXO3,GAS6,PTCH1,PTPN2,RPS6,TRA2B,SLC16A1,TCF7L2,RACK1,TRPV4	2.03023e+45	C1
GO:0006351	transcription, DNA-templated	BP	0.23029	0.206534	111	1846	6142	0.103626	1.15902	APBB2,ATF4,KLF5,CCND3,CEBPD,DDIT3,DDX3X,EGR1,ENO1,ERF,ETV1,FGF2,FGFR2,FOXC1,FOXC2,FOXO3,FOS,FOSB,FUS,GAS6,GOLGB1,GSK3A,GTF2F2,HNRNPU,ID2,ID4,IGF2,CCN1,IRF1,LRP6,MDFI,MEF2C,NFKBIA,NPM1,DDR2,NR4A2,ENPP1,PEG3,PLAGL1,PTCH1,PTPN2,ARID4A,REL,RLF,BRD2,RPS3,RPS14,S100A1,SRSF2,SMARCD3,SOD2,SOX5,SOX9,TCF7L2,TFRC,TLE3,ZNF131,DEK,TAF15,CBX4,LMO4,CCNK,SAP30,PIAS2,NOLC1,RPL23,LITAF,IER2,BCLAF1,TSC22D2,NAMPT,TO…	323,468,688,896,1052,1649,1654,1958,2023,2077,2115,2247,2263,2296,2303,2309,2353,2354,2521,2621,2804,2931,2963,3192,3398,3400,3481,3491,3659,4040,4188,4208,4792,4869,4921,4929,5167,5178,5325,5727,5771,5926,5966,6018,6046,6188,6208,6271,6427,6604,6648,6660,6662,6934,7037,7090,7690,7913,8148,8535,8543,8812,8819,9063,9221,9349,9516,9592,9774,9819,10135,10140,10157,10210,10365,10614,10625,10725,10916…	C1
GO:0016043	cellular component organization	BP	0.39834	0.370329	192	3310	9992	0.104054	1.13344	APBB2,ATP1B1,BCL2,BNIP3,KLF5,TSPO,CALD1,CAMLG,CAPN6,CENPC,CNN3,COL2A1,COL9A1,COL9A2,COL9A3,COL11A1,COL11A2,COL12A1,COL15A1,COL16A1,COMP,CSPG4,DCX,DDX3X,ENO1,ETV1,FAT1,FGFR2,FOXC1,FOXC2,FMOD,FRZB,FUS,GAPDH,GAS6,GCHFR,GLS,GOLGB1,GPC1,GSK3A,GTF2F2,HIP1,HNRNPA1,HNRNPA2B1,HNRNPU,TNC,IGF2,CCN1,EIF3E,KRT17,RPSA,LTBP2,MEF2C,MFGE8,MIF,MMP16,COX3,ND1,ND2,ND5,MTR,NAP1L1,NCAM1,NPM1,DDR2,NR4A2,TNFRSF11B,OXA1L…	323,481,596,664,688,706,800,819,827,1060,1266,1280,1297,1298,1299,1301,1302,1303,1306,1307,1311,1464,1641,1654,2023,2115,2195,2263,2296,2303,2331,2487,2521,2597,2621,2644,2744,2804,2817,2931,2963,3092,3178,3181,3192,3371,3481,3491,3646,3872,3921,4053,4208,4240,4282,4325,4514,4535,4536,4540,4548,4673,4684,4869,4921,4929,4982,5018,5033,5167,5168,5538,5727,5806,6046,6125,6147,6152,6169,6175,6188,619…	C1
GO:0000494	box C/D RNA 3'-end processing	BP	0.00207469	0.000223764	1	2	3	0.104952	17.5588	FBL	2091	C1
GO:0000710	meiotic mismatch repair	BP	0.00207469	0.000223764	1	2	5	0.104952	17.5588	MSH6	2956	C1
GO:0001306	age-dependent response to oxidative stress	BP	0.00207469	0.000223764	1	2	2	0.104952	17.5588	SOD2	6648	C1
GO:0001544	initiation of primordial ovarian follicle growth	BP	0.00207469	0.000223764	1	2	2	0.104952	17.5588	FOXO3	2309	C1
GO:0002309	T cell proliferation involved in immune response	BP	0.00207469	0.000223764	1	2	6	0.104952	17.5588	RPS6	6194	C1
GO:0002580	regulation of antigen processing and presentation of peptide or polysaccharide antigen via MHC class II	BP	0.00207469	0.000223764	1	2	5	0.104952	17.5588	THBS1	7057	C1
GO:0003104	positive regulation of glomerular filtration	BP	0.00207469	0.000223764	1	2	4	0.104952	17.5588	GAS6	2621	C1
GO:0003166	bundle of His development	BP	0.00207469	0.000223764	1	2	7	0.104952	17.5588	ID2	3398	C1
GO:0006030	chitin metabolic process	BP	0.00207469	0.000223764	1	2	10	0.104952	17.5588	CTBS	1486	C1
GO:0006032	chitin catabolic process	BP	0.00207469	0.000223764	1	2	9	0.104952	17.5588	CTBS	1486	C1
GO:0006211	5-methylcytosine catabolic process	BP	0.00207469	0.000223764	1	2	3	0.104952	17.5588	TET1	80312	C1
GO:0006258	UDP-glucose catabolic process	BP	0.00207469	0.000223764	1	2	2	0.104952	17.5588	GSK3A	2931	C1
GO:0006407	rRNA export from nucleus	BP	0.00207469	0.000223764	1	2	2	0.104952	17.5588	NPM1	4869	C1
GO:0006543	glutamine catabolic process	BP	0.00207469	0.000223764	1	2	6	0.104952	17.5588	GLS	2744	C1
GO:0006808	regulation of nitrogen utilization	BP	0.00207469	0.000223764	1	2	3	0.104952	17.5588	BCL2	596	C1
GO:0007174	epidermal growth factor catabolic process	BP	0.00207469	0.000223764	1	2	2	0.104952	17.5588	SNX5	27131	C1
GO:0007538	primary sex determination	BP	0.00207469	0.000223764	1	2	3	0.104952	17.5588	SOX9	6662	C1
GO:0007542	primary sex determination, germ-line	BP	0.00207469	0.000223764	1	2	2	0.104952	17.5588	SOX9	6662	C1
GO:0007571	age-dependent general metabolic decline	BP	0.00207469	0.000223764	1	2	2	0.104952	17.5588	SOD2	6648	C1
GO:0008355	olfactory learning	BP	0.00207469	0.000223764	1	2	2	0.104952	17.5588	TPBG	7162	C1
GO:0009085	lysine biosynthetic process	BP	0.00207469	0.000223764	1	2	2	0.104952	17.5588	AASS	10157	C1
GO:0009093	cysteine catabolic process	BP	0.00207469	0.000223764	1	2	5	0.104952	17.5588	CDO1	1036	C1
GO:0009957	epidermal cell fate specification	BP	0.00207469	0.000223764	1	2	3	0.104952	17.5588	PTCH1	5727	C1
GO:0010260	animal organ senescence	BP	0.00207469	0.000223764	1	2	3	0.104952	17.5588	COMP	1311	C1
GO:0010266	response to vitamin B1	BP	0.00207469	0.000223764	1	2	3	0.104952	17.5588	TSPO	706	C1
GO:0010694	positive regulation of alkaline phosphatase activity	BP	0.00207469	0.000223764	1	2	6	0.104952	17.5588	MEF2C	4208	C1
GO:0010729	positive regulation of hydrogen peroxide biosynthetic process	BP	0.00207469	0.000223764	1	2	7	0.104952	17.5588	SOD2	6648	C1
GO:0010751	negative regulation of nitric oxide mediated signal transduction	BP	0.00207469	0.000223764	1	2	3	0.104952	17.5588	THBS1	7057	C1
GO:0010754	negative regulation of cGMP-mediated signaling	BP	0.00207469	0.000223764	1	2	6	0.104952	17.5588	THBS1	7057	C1
GO:0010760	negative regulation of macrophage chemotaxis	BP	0.00207469	0.000223764	1	2	6	0.104952	17.5588	MIF	4282	C1
GO:0014719	skeletal muscle satellite cell activation	BP	0.00207469	0.000223764	1	2	7	0.104952	17.5588	KLF5	688	C1
GO:0014735	regulation of muscle atrophy	BP	0.00207469	0.000223764	1	2	4	0.104952	17.5588	FOXO3	2309	C1
GO:0014901	satellite cell activation involved in skeletal muscle regeneration	BP	0.00207469	0.000223764	1	2	4	0.104952	17.5588	KLF5	688	C1
GO:0015697	quaternary ammonium group transport	BP	0.00207469	0.000223764	1	2	27	0.104952	17.5588	SLC38A2	54407	C1
GO:0018992	germ-line sex determination	BP	0.00207469	0.000223764	1	2	2	0.104952	17.5588	SOX9	6662	C1
GO:0019100	male germ-line sex determination	BP	0.00207469	0.000223764	1	2	2	0.104952	17.5588	SOX9	6662	C1
GO:0019276	UDP-N-acetylgalactosamine metabolic process	BP	0.00207469	0.000223764	1	2	4	0.104952	17.5588	EXTL2	2135	C1
GO:0019448	L-cysteine catabolic process	BP	0.00207469	0.000223764	1	2	5	0.104952	17.5588	CDO1	1036	C1
GO:0019857	5-methylcytosine metabolic process	BP	0.00207469	0.000223764	1	2	3	0.104952	17.5588	TET1	80312	C1
GO:0019878	lysine biosynthetic process via aminoadipic acid	BP	0.00207469	0.000223764	1	2	2	0.104952	17.5588	AASS	10157	C1
GO:0021678	third ventricle development	BP	0.00207469	0.000223764	1	2	4	0.104952	17.5588	C12orf57	113246	C1
GO:0021769	orbitofrontal cortex development	BP	0.00207469	0.000223764	1	2	3	0.104952	17.5588	FGFR2	2263	C1
GO:0021796	cerebral cortex regionalization	BP	0.00207469	0.000223764	1	2	6	0.104952	17.5588	TRA2B	6434	C1
GO:0021816	extension of a leading process involved in cell motility in cerebral cortex radial glia guided migration	BP	0.00207469	0.000223764	1	2	2	0.104952	17.5588	SRGAP2	23380	C1
GO:0030505	inorganic diphosphate transport	BP	0.00207469	0.000223764	1	2	4	0.104952	17.5588	ENPP1	5167	C1
GO:0030643	cellular phosphate ion homeostasis	BP	0.00207469	0.000223764	1	2	11	0.104952	17.5588	ENPP1	5167	C1
GO:0031117	positive regulation of microtubule depolymerization	BP	0.00207469	0.000223764	1	2	4	0.104952	17.5588	TRPV4	59341	C1
GO:0031652	positive regulation of heat generation	BP	0.00207469	0.000223764	1	2	11	0.104952	17.5588	PTGS2	5743	C1
GO:0031930	mitochondria-nucleus signaling pathway	BP	0.00207469	0.000223764	1	2	2	0.104952	17.5588	SLC25A33	84275	C1
GO:0032534	regulation of microvillus assembly	BP	0.00207469	0.000223764	1	2	8	0.104952	17.5588	KLF5	688	C1
GO:0032596	protein transport into membrane raft	BP	0.00207469	0.000223764	1	2	4	0.104952	17.5588	ATP1B1	481	C1
GO:0032792	negative regulation of CREB transcription factor activity	BP	0.00207469	0.000223764	1	2	7	0.104952	17.5588	DDIT3	1649	C1
GO:0033967	box C/D RNA metabolic process	BP	0.00207469	0.000223764	1	2	3	0.104952	17.5588	FBL	2091	C1
GO:0034124	regulation of MyD88-dependent toll-like receptor signaling pathway	BP	0.00207469	0.000223764	1	2	4	0.104952	17.5588	IRF1	3659	C1
GO:0034963	box C/D RNA processing	BP	0.00207469	0.000223764	1	2	3	0.104952	17.5588	FBL	2091	C1
[truncated: 44,607 more rows]
