# Supplementary material for: The embryonic origins of site-specific arthritis
Source: Nat Immunol. 2026 Jun 8;27(7):1390–403. doi: 10.1038/s41590-026-02542-2 (PMC13310765; doi:10.1038/s41590-026-02542-2)
Supplement: Supplementary file 16 — Differentially expressed genes for F1 versus F2 (Extended Data Fig. 5). [file 41590_2026_2542_MOESM16_ESM.xlsx]

## Sheet: Supplementary table 13 F1 vs F2
	baseMean	log2FoldChange	lfcSE	stat	pvalue	padj
A1BG	18.2948	-0.461639	0.337365	-1.36837	0.171197	0.618047
A4GALT	18.9096	-0.313847	0.352072	-0.646363	0.518044	0.968829
AAAS	25.2657	0.0411195	0.126516	0.325013	0.745172	1
AACS	12.2769	-0.129939	0.200584	-0.317355	0.750975	1
AADAT	10.7635	-0.516449	0.167387	-2.4978	0.0124966	0.13961
AAGAB	12.4371	0.0768092	0.157628	0.487281	0.626059	1
AAK1	61.1012	0.0226288	0.0944549	0	1	1
AAMDC	58.7208	-0.159589	0.168825	-0.945295	0.344508	0.836359
AAMP	56.3028	0.0154446	0.109928	0	1	1
AAR2	12.019	0.0563641	0.156819	0	1	1
AARS	20.0675	0.211844	0.120177	1.76278	0.0779383	0.414718
AARSD1	28.2799	0.105413	0.100207	1.05195	0.292821	0.789699
AASDH	28.5172	-0.237366	0.10175	-2.33284	0.0196567	0.185668
AASDHPPT	62.0169	0.129386	0.111599	1.15938	0.246301	0.729752
AASS	50.1492	-0.76115	0.189494	-4.01675	5.90067e-05	0.00258779
AATF	22.1399	-0.157234	0.119543	-1.31529	0.188412	0.648108
ABCA2	11.5838	-0.274979	0.171293	-1.60531	0.108426	0.484524
ABCA5	11.8348	-0.149341	0.197858	-0.754786	0.450378	0.923578
ABCA8	19.8937	-1.29476	0.607391	-2.13168	0.0330335	0.256568
ABCB6	19.3831	0.10773	0.103593	1.03994	0.298368	0.793824
ABCB7	14.5924	0.115809	0.0852593	1.35831	0.174365	0.623941
ABCB8	13.3982	-0.0779842	0.10577	-0.283495	0.776798	1
ABCC5	21.8897	-0.162336	0.107412	-1.51133	0.130704	0.537467
ABCD3	26.2797	0.0892895	0.103626	0.861653	0.388878	0.873807
ABCD4	26.4927	-0.00733626	0.116047	-0.0632178	0.949593	1
ABCE1	66.8019	0.00798608	0.0670452	0.119115	0.905184	1
ABCF1	65.6941	-0.0188178	0.110757	-0.169902	0.865087	1
ABCF2	17.8281	0.0283731	0.0966197	0.293657	0.76902	1
ABCF3	12.819	0.101693	0.120117	0.846616	0.397209	0.88102
ABHD10	20.6755	0.0221197	0.152893	0.144674	0.884968	1
ABHD12	22.0693	-0.00343257	0.120996	0	1	1
ABHD13	19.7735	0.0675842	0.110434	0.611988	0.540545	0.981757
ABHD14A	36.6088	0.157673	0.146105	1.07917	0.280511	0.776036
ABHD14B	21.669	-0.0871061	0.127647	-0.682398	0.494987	0.952497
ABHD16A	33.7666	-0.116508	0.100672	-1.1573	0.247151	0.730959
ABHD17A	82.8692	0.132418	0.0594894	2.22591	0.0260205	0.220244
ABHD17B	14.5831	-0.419351	0.181717	-2.30772	0.0210149	0.193735
ABHD2	24.9503	0.386907	0.181022	1.81488	0.0695425	0.386803
ABHD5	67.4789	-0.753424	0.291131	-1.90094	0.0573093	0.349038
ABHD8	18.5497	-0.0582471	0.139622	-0.417177	0.676549	1
ABI1	32.5444	-0.0920727	0.132316	-0.695857	0.486519	0.947611
ABI2	72.6193	-0.399423	0.131506	-3.0373	0.00238711	0.0434614
ABI3BP	212.255	-0.294665	0.227758	-0.454663	0.649352	1
ABITRAM	12.2094	-0.125796	0.168068	-0.748481	0.45417	0.926008
ABL1	38.0575	-0.0332429	0.105242	-0.315871	0.752101	1
ABL2	27.3899	0.225864	0.367476	0.614635	0.538795	0.981717
ABLIM1	67.1644	0.208153	0.196269	1.06055	0.288896	0.786054
ABR	22.4618	-0.325075	0.135359	-2.40158	0.0163246	0.166388
ABRACL	24.2124	-0.179678	0.1804	-0.995998	0.319251	0.811599
ABRAXAS1	29.1207	0.0708095	0.156546	0.452324	0.651035	1
ABRAXAS2	18.7696	0.0559322	0.123635	0.452399	0.650982	1
ABT1	19.9871	0.113002	0.113916	0.776075	0.437705	0.917611
ABTB1	10.1276	-0.0470925	0.158063	-0.297935	0.765753	1
AC004889.1	16.8919	-0.537741	0.174286	-3.08539	0.00203283	0.0388793
AC005082.1	8.76507	0.499576	0.254534	1.96271	0.0496798	0.322168
AC005261.1	40.5303	-0.139553	0.235695	-0.279501	0.77986	1
AC005332.6	12.4039	0.152357	0.16474	0.768101	0.442427	0.919269
AC005562.1	26.8466	-0.343475	0.123869	-2.77289	0.00555601	0.0784245
AC005670.3	15.8335	0.0532664	0.151899	0.177237	0.859322	1
AC005736.1	8.01309	-0.342258	0.222283	-1.53974	0.123624	0.521955
AC005921.2	13.3188	0.0274002	0.151081	0.18136	0.856085	1
AC006115.2	58.0969	-0.755208	0.243234	-3.10487	0.00190363	0.0374725
AC006333.2	11.2993	-0.0232168	0.190767	-0.121703	0.903135	1
AC007938.3	11.5885	-0.0137282	0.395531	-0.0347082	0.972312	1
AC007952.4	25.4756	-0.316161	0.210287	-1.50347	0.132717	0.542206
AC008124.1	25.4913	-0.0515545	0.133215	-0.387001	0.698755	1
AC008771.1	15.9936	0.039283	0.149751	0.262322	0.793073	1
AC008969.1	11.6967	-0.317319	0.25432	-1.24772	0.212135	0.687125
AC009041.2	56.4819	-0.300554	0.14969	-2.00784	0.0446608	0.304847
AC009107.2	14.7418	-0.200763	0.377949	-0.531192	0.595286	0.996279
AC010226.1	9.74377	0.176025	0.238702	0.737427	0.460862	0.930298
AC010642.2	54.2006	-0.0882651	0.159841	-0.552206	0.580808	0.993252
AC010931.2	7.69575	-0.508165	0.30228	-1.68111	0.092742	0.449365
AC012146.1	14.3007	-0.251891	0.232248	-1.08458	0.278108	0.772623
AC015871.1	11.7453	0.0151924	0.248899	0.0610386	0.951329	1
AC016876.1	12.5319	0.0499892	0.206884	0.241629	0.809068	1
AC019205.1	8.99852	-0.127257	0.148837	-0.855011	0.392545	0.877408
AC020916.1	129.033	-0.814648	0.282045	-2.87681	0.00401722	0.0635778
AC025159.1	18.5785	-0.23961	0.190248	-1.25946	0.207865	0.68007
AC025164.1	10.5647	-0.502177	0.198913	-1.91112	0.0559887	0.344043
AC025259.3	10.4956	-0.325827	0.340897	-0.877582	0.380171	0.865745
AC027031.2	13.5865	-0.245029	0.192555	-1.27252	0.20319	0.674129
AC027644.3	16.0054	-0.118364	0.126776	-0.933647	0.350486	0.839986
AC036176.1	11.5283	0.0159725	0.211223	0.0756191	0.939722	1
AC060780.1	12.538	-0.393794	0.192554	-1.00644	0.314205	0.807504
AC062004.1	12.0489	0.435279	0.305139	1.42649	0.153726	0.58306
AC064836.4	8.94843	-0.457879	0.239744	-1.90987	0.0561501	0.344463
AC068587.4	10.8556	0.341357	0.371155	0.919715	0.357722	0.847976
AC068888.1	10.5038	-0.222874	0.129689	-1.71853	0.0856992	0.434915
AC080038.1	10.564	-0.167385	0.209324	-0.799646	0.423916	0.90519
AC090114.2	10.2924	-0.169179	0.221116	-0.765114	0.444204	0.920008
AC091271.1	22.7394	-0.0573932	0.220457	-0.260337	0.794604	1
AC092069.1	26.4263	-0.288599	0.480125	-0.601092	0.547779	0.984414
AC092683.1	28.9362	-0.182124	0.396989	-0.458763	0.646404	1
AC092821.3	10.6286	-0.473677	0.187672	-2.52396	0.0116041	0.131508
AC093157.1	10.8542	0.0781946	0.144328	0.541784	0.587967	0.993421
AC093323.1	17.1549	-0.170648	0.128741	-1.32551	0.185001	0.644395
AC097376.3	16.929	-0.249036	0.148112	-1.68141	0.092683	0.44931
AC097448.1	11.39	0.0576501	0.187245	0.307886	0.758169	1
AC097534.2	9.72494	-0.685764	0.201469	-2.41111	0.0159042	0.16443
AC099518.5	9.99298	-0.00126001	0.19617	0	1	1
AC100810.1	33.7983	-0.319369	0.14254	-1.82504	0.067995	0.381958
AC108134.2	61.4948	0.157335	0.324976	0.484144	0.628284	1
AC118549.1	30.9061	0.0904662	0.0919167	0.98422	0.325008	0.817417
AC127502.2	13.5928	-0.10016	0.179963	-0.556561	0.577827	0.993252
AC132217.1	12.9375	0.237916	0.363605	0.654326	0.512902	0.963377
AC145124.1	11.2314	-0.0273985	0.270834	-0.101164	0.919421	1
AC240274.1	28.9492	-0.202731	0.324189	-0.625347	0.531744	0.977935
AC245297.3	44.8057	0.231786	0.125469	0.71162	0.4767	0.940532
AC245407.2	10.5364	-0.00295639	0.202349	-0.0146103	0.988343	1
AC246817.2	10.0155	-0.469533	0.249463	-1.88217	0.0598129	0.356046
ACAA1	29.8215	0.000861782	0.109264	0.00788718	0.993707	1
ACAA2	50.0313	-0.212245	0.0826043	-0.302935	0.76194	1
ACACA	16.2413	0.365089	0.131761	2.77084	0.00559121	0.0786859
ACAD11	9.00845	0.402894	0.158483	2.54219	0.0110159	0.127134
ACAD8	10.9884	-0.306124	0.193752	-1.08654	0.277238	0.771571
ACAD9	13.803	0.104811	0.121704	0.861195	0.389131	0.873807
ACADM	62.8889	0.0490836	0.0931715	0.526809	0.598326	0.997517
ACADVL	86.821	-0.221195	0.12945	-1.70873	0.0875018	0.436507
ACAN	49.5838	0.60708	0.403298	1.00938	0.312794	0.805829
ACAP2	92.9929	-0.0576855	0.0834751	-0.691051	0.489534	0.949348
ACAP3	23.4807	0.08573	0.143589	0.597052	0.550472	0.985598
ACAT1	46.9099	0.502277	0.201531	2.49231	0.0126916	0.140952
ACAT2	36.3788	0.237057	0.112639	2.10457	0.0353284	0.267344
ACBD3	109.841	0.186221	0.0944546	0.515315	0.606333	0.999453
ACBD5	20.6211	-0.120645	0.138234	-0.872755	0.382796	0.868109
ACBD6	63.4358	-0.0130066	0.0854218	-0.152263	0.87898	1
ACD	19.9542	-0.0883573	0.138795	-0.636603	0.524384	0.971381
ACER3	15.9896	0.109614	0.128763	0.85129	0.394608	0.879197
ACIN1	83.1723	-0.0184477	0.115386	-0.159878	0.872977	1
ACKR3	75.0512	1.1938	0.247571	4.01419	5.9651e-05	0.00260393
ACLY	43.3678	0.454858	0.19156	2.32583	0.0200275	0.187713
ACO1	19.2199	-0.189041	0.128522	-0.364395	0.715563	1
ACO2	27.4229	-0.132723	0.072775	0	1	1
ACOT13	39.4521	-0.0777521	0.188843	0	1	1
ACOT2	9.78748	0.115793	0.308083	0.37585	0.707028	1
ACOT7	19.2333	0.399256	0.135066	2.956	0.0031166	0.0522451
ACOT8	11.3947	0.0799124	0.11477	0.291842	0.770407	1
ACOT9	38.2382	0.269681	0.0739759	0.941949	0.346219	0.83791
ACOX1	19.4504	-0.0944641	0.143091	-0.66017	0.509145	0.960903
ACP1	125.172	0.12495	0.115716	0	1	1
ACP2	16.7915	-0.00512616	0.126055	-0.0406662	0.967562	1
ACSL1	9.13115	0.0906994	0.212977	0.425864	0.670207	1
ACSL3	45.8636	-0.00802208	0.145492	-0.0551377	0.956029	1
ACSL4	9.48169	-0.0607221	0.238984	-0.254084	0.79943	1
ACSS2	11.9373	-0.282327	0.141277	-0.582735	0.560072	0.989021
ACTA2	21.724	-0.0593726	0.271407	-0.218758	0.826838	1
ACTB	2307.74	0.373159	0.136093	2.74195	0.00610756	0.0837037
ACTG1	3049.64	0.157166	0.152213	1.03254	0.301821	0.795603
ACTL6A	49.9421	-0.117525	0.115506	-1.01749	0.308922	0.801549
ACTN1	52.0072	0.098112	0.173381	0.565875	0.571479	0.993252
ACTN4	107.365	0.0105832	0.0826693	0.128018	0.898134	1
ACTR10	102.478	-0.031156	0.13936	-0.0400866	0.968024	1
ACTR1A	48.3441	0.324893	0.0942842	3.44589	0.000569182	0.0147719
ACTR1B	21.2499	0.0875765	0.125117	0.699959	0.483953	0.945152
ACTR2	147.258	0.0937211	0.0786824	1.19113	0.233602	0.712993
ACTR3	85.308	0.0854624	0.0881988	0.968975	0.332558	0.825251
ACTR6	32.1561	-0.0100707	0.097432	0	1	1
ACTR8	10.9572	0.175863	0.168979	0.522397	0.601394	0.997656
ACVR1	23.3953	0.296073	0.153672	1.92666	0.0540221	0.338352
ACVR1B	12.0943	-0.927351	0.142157	-5.11654	3.11192e-07	3.63536e-05
ACVR2A	18.1898	-0.178381	0.142005	-1.25616	0.209059	0.682553
ACVRL1	36.9311	-0.850948	0.174268	-4.88297	1.04499e-06	9.66e-05
ACYP1	37.4312	-0.237943	0.21802	-1.09138	0.275104	0.768808
ACYP2	10.7749	-0.000767773	0.174219	0	1	1
ADAL	12.3715	0.579646	0.237724	1.59701	0.110265	0.488806
ADAM10	36.9111	-0.0560701	0.069486	-0.510554	0.609664	1
ADAM12	20.382	-0.590181	0.32154	-1.83548	0.0664342	0.376638
ADAM15	35.4316	0.479591	0.270328	1.77411	0.0760456	0.407226
ADAM17	45.3415	-0.116411	0.174908	-0.665553	0.505697	0.959652
ADAM22	15.1478	0.610858	0.256024	1.7916	0.0731969	0.398944
ADAM23	16.129	0.49705	0.21782	2.28192	0.0224938	0.201348
ADAM33	41.4084	1.01473	0.207403	4.89257	9.95262e-07	9.38433e-05
ADAM9	35.5227	0.706971	0.180554	3.91556	9.01947e-05	0.00354535
ADAMTS1	175.484	-0.302616	0.340587	-0.888515	0.374264	0.861294
ADAMTS10	15.4525	-0.0702533	0.165159	-0.425367	0.670569	1
ADAMTS12	19.2788	1.10424	0.27221	4.05656	4.98007e-05	0.00222545
ADAMTS15	17.1515	-0.374353	0.212913	-0.818895	0.412846	0.895086
ADAMTS16	11.5671	-1.75726	0.48635	-3.61317	0.000302482	0.00923011
ADAMTS19	44.676	0.151532	0.356073	0.320599	0.748514	1
ADAMTS2	62.7079	0.629417	0.286407	2.19763	0.0279756	0.22963
ADAMTS3	21.7537	0.680409	0.294813	1.62954	0.1032	0.472822
ADAMTS4	15.5418	-0.257555	0.336638	-0.386673	0.698998	1
ADAMTS5	65.9026	0.975996	0.358704	2.16333	0.0305155	0.243221
ADAMTS6	18.2032	1.29055	0.262052	4.16157	3.1607e-05	0.00152832
ADAMTS7	19.4769	-0.163627	0.179294	-0.912624	0.361441	0.851299
ADAMTS9	30.2874	-0.64919	0.264245	-1.90468	0.0568213	0.347
ADAMTSL1	14.2608	0.473878	0.250922	1.88855	0.0589519	0.353599
ADAMTSL3	42.9292	0.751595	0.247461	3.03723	0.00238763	0.0434614
ADAMTSL4	61.3186	0.383069	0.288729	1.32674	0.184594	0.643688
ADAR	48.7559	-0.135955	0.0933541	-0.909496	0.363088	0.851388
ADARB1	10.1365	0.843449	0.17634	4.78309	1.72624e-06	0.000149328
ADCK2	21.3478	0.439208	0.200614	2.18932	0.0285733	0.232402
ADCY1	34.2269	-1.68768	0.222756	-6.67851	2.41382e-11	1.13799e-08
ADCY3	21.5252	-0.326304	0.125245	-2.60533	0.00917867	0.111098
ADCY6	24.4205	-0.0233624	0.0989128	-0.236192	0.813284	1
ADCY9	9.36035	-0.536913	0.184373	-2.91211	0.00358994	0.0584621
ADD1	107.193	0.09072	0.0806698	0	1	1
ADD3	183.768	0.170988	0.196799	0.868843	0.384933	0.868933
ADGRA2	77.5741	-0.210496	0.140237	-1.501	0.133357	0.543396
ADGRA3	26.1198	-0.345611	0.106241	-2.78788	0.00530544	0.0759669
ADGRB2	21.6381	-0.171225	0.164792	-1.03904	0.298788	0.79427
ADGRD1	11.6344	0.73549	0.314975	2.33508	0.0195395	0.185164
ADGRE5	27.8083	0.168731	0.169251	0.996923	0.318802	0.810997
ADGRG2	140.786	0.517165	0.194056	2.3954	0.0166022	0.167783
ADGRG6	16.9822	-0.790088	0.302377	-2.61292	0.00897727	0.110158
ADGRL1	36.915	-0.336015	0.160012	-2.09993	0.0357352	0.268846
ADGRL2	61.9895	0.760129	0.178071	3.14553	0.00165787	0.0335451
ADGRL3	58.286	-0.620291	0.16841	-3.68322	0.000230309	0.00733642
ADH5	123.178	0.0566493	0.0789148	0	1	1
ADI1	103.804	0.129098	0.155421	0.830634	0.40618	0.888568
ADIPOR1	35.547	0.14064	0.102661	0	1	1
ADIPOR2	22.6437	-0.085106	0.21739	-0.391491	0.695435	1
ADIRF	46.2396	0.110658	0.740027	0.149532	0.881134	1
ADK	41.2376	-0.303078	0.125724	-2.41067	0.0159233	0.164441
ADM	57.6731	-0.885819	0.355475	-1.9293	0.0536935	0.337665
ADNP	88.3359	0.0750797	0.0886401	0.847017	0.396986	0.880941
ADNP2	22.9073	-0.0155902	0.183884	-0.0847827	0.932434	1
ADO	11.3169	0.323915	0.134433	2.40949	0.015975	0.164441
ADPGK	32.0634	0.111978	0.125972	0	1	1
ADPRHL2	27.6349	0.309086	0.143272	0.761394	0.446422	0.920959
ADRM1	70.6131	-0.0831256	0.113466	-0.732603	0.463801	0.930661
ADSL	46.2032	0.0553601	0.136663	0	1	1
ADSS	39.3032	-0.117356	0.0782344	0	1	1
AEBP1	80.3055	-0.0593168	0.171791	-0.345284	0.729881	1
AEBP2	35.9946	0.292672	0.11315	2.10371	0.0354036	0.267485
AF117829.1	22.1929	0.160667	0.149171	0.691973	0.488955	0.948827
AFAP1	27.2282	0.358032	0.134554	2.66088	0.00779359	0.100253
AFDN	49.1508	0.106911	0.176183	0.606817	0.543973	0.98229
AFF1	14.9252	-0.32741	0.227297	-1.44045	0.149739	0.575107
AFF3	22.8143	-0.0633993	0.205646	-0.308294	0.757859	1
AFF4	94.4168	-0.163721	0.164449	-0.99557	0.319459	0.811669
AFG3L2	30.2957	-0.0593455	0.131364	-0.0632636	0.949557	1
AFMID	37.886	0.0908621	0.161817	0.561513	0.574448	0.993252
AFTPH	24.8174	-0.150448	0.100211	-0.70668	0.479765	0.94261
AGAP1	40.4971	0.644924	0.281197	2.2935	0.0218195	0.198779
AGAP3	20.5731	-0.171831	0.0945207	-0.0997167	0.920569	1
AGFG1	34.8326	0.0206849	0.0979801	0.211114	0.832799	1
AGGF1	34.6673	0.0360776	0.145601	0.247783	0.804302	1
AGK	12.2819	0.173982	0.127074	0.00637479	0.994914	1
AGL	25.4581	-0.308852	0.126842	-2.43493	0.0148945	0.157798
AGO1	14.6276	-0.166654	0.178454	-0.933875	0.350368	0.839986
AGO2	62.041	0.020781	0.136937	0	1	1
AGO3	53.4189	-0.268119	0.195808	-1.36086	0.173559	0.623941
AGO4	12.2624	0.0294682	0.149774	0	1	1
AGPAT1	33.403	-0.00630989	0.0750909	0	1	1
AGPAT2	33.8817	-0.102589	0.182515	-0.562085	0.574058	0.993252
AGPAT3	13.5886	0.0127002	0.143045	0	1	1
AGPAT4	25.0081	-0.161432	0.222662	-0.585863	0.557967	0.987576
AGPAT5	33.1797	-0.178342	0.106667	-0.1326	0.89451	1
AGPS	20.1474	0.465558	0.201373	1.31874	0.187257	0.646757
AGRN	11.3747	-0.130877	0.284658	-0.45977	0.645681	1
AGTPBP1	10.0102	-0.14972	0.241513	-0.619926	0.535307	0.98046
AGTR1	25.4361	0.326197	0.270079	1.20778	0.227131	0.704479
AGTR2	13.686	-1.46069	0.404716	-3.11501	0.00183939	0.0364362
AGTRAP	39.9439	0.210104	0.157716	0.170707	0.864454	1
AHCTF1	36.002	-0.0381138	0.121529	-0.158936	0.873719	1
AHCY	47.1889	-0.0310736	0.0945308	-0.328714	0.742372	1
AHCYL1	79.4521	0.0279859	0.187161	0	1	1
AHCYL2	10.3254	-0.480564	0.173678	-2.76698	0.00565786	0.0791512
AHDC1	53.2992	-0.174901	0.10867	-0.659979	0.509268	0.960903
AHI1	68.7116	-0.0901078	0.227089	-0.396795	0.691519	1
AHNAK	555.466	0.202736	0.218331	0.928573	0.35311	0.84184
AHNAK2	32.3246	1.70393	0.293974	5.11587	3.12297e-07	3.63536e-05
AHR	78.9248	-0.533176	0.262154	-2.03382	0.0419693	0.29488
AHSA1	87.8783	-0.17097	0.114066	-1.49886	0.133909	0.544473
AIDA	58.9502	0.178341	0.156526	1.13937	0.25455	0.739645
AIF1L	11.7643	0.292333	0.251746	1.16122	0.245552	0.728774
AIFM1	13.5601	-0.012223	0.127845	0	1	1
AIG1	56.4184	-0.403593	0.142313	-2.83596	0.00456882	0.068978
AIMP1	96.9423	0.0142911	0.0814314	0	1	1
AIMP2	12.2763	0.191973	0.171481	1.1195	0.262927	0.752623
AIP	77.2092	0.012952	0.120059	0.10788	0.914091	1
AK1	95.5242	-0.115406	0.159476	-0.723658	0.469276	0.935386
AK2	40.1818	0.0293772	0.0775311	0.378909	0.704755	1
AK3	40.424	-0.217973	0.16563	-0.487554	0.625866	1
AK4	14.6286	0.126819	0.250286	0.506697	0.612368	1
AK6	51.9315	-0.0569819	0.146931	-0.387815	0.698153	1
AKAP1	9.89358	-0.41907	0.159101	-2.634	0.00843867	0.10515
AKAP10	17.3323	-0.0315622	0.128132	0	1	1
AKAP11	32.2986	0.0875932	0.0820769	1.06721	0.285878	0.781543
AKAP12	222.196	-0.265855	0.34152	-0.778448	0.436305	0.917356
AKAP13	148.666	0.0203852	0.186101	0.109539	0.912775	1
AKAP17A	35.6486	0.0126846	0.132086	0.0960332	0.923494	1
AKAP7	23.0096	0.173576	0.180649	0.643364	0.519988	0.969732
AKAP8	22.9802	-0.234533	0.161398	-1.45313	0.146188	0.567817
AKAP8L	53.3493	-0.343016	0.119897	-2.86093	0.00422394	0.0653982
AKAP9	180.989	0.0316909	0.152816	0.207379	0.835714	1
AKIP1	20.6255	-0.0343703	0.101596	-0.338303	0.735135	1
AKIRIN1	78.2766	-0.246843	0.194357	-1.27005	0.204066	0.674135
AKIRIN2	53.6533	-0.129042	0.106206	-0.465523	0.641557	1
AKR1A1	119.99	0.102276	0.108871	0.939428	0.347511	0.839937
AKR1B1	38.3242	0.0136348	0.097635	0.13965	0.888936	1
AKR1C1	17.5206	-1.24172	0.414076	-2.51576	0.0118775	0.133688
AKR7A2	106.535	0.158465	0.0732338	2.16382	0.0304779	0.243221
AKT1	68.3777	0.132851	0.140066	0.0702404	0.944002	1
AKT1S1	28.8567	0.112303	0.115019	0.810091	0.417888	0.899399
AKT2	56.2093	0.0132435	0.106862	0.123931	0.90137	1
AKT3	30.5289	-0.157577	0.167858	-0.938752	0.347858	0.839937
AKTIP	17.6907	0.30593	0.134878	2.26819	0.0233174	0.205268
AL021155.5	10.2063	-0.361984	0.273971	-1.32125	0.186418	0.645514
AL021368.2	12.5367	0.0477606	0.16317	0.292704	0.769749	1
AL049838.1	10.0821	0.2295	0.20615	1.11326	0.265595	0.755671
AL050341.2	11.2826	-0.0322944	0.187796	-0.171965	0.863465	1
AL096870.8	12.1285	-0.0526353	0.246459	-0.213566	0.830885	1
AL118516.1	47.9817	-0.632818	0.230432	-2.74623	0.00602853	0.0829825
AL135925.1	31.4367	-0.497481	0.190651	-2.60937	0.00907081	0.110619
AL139317.5	10.5052	-0.673711	0.369154	-1.63834	0.101352	0.469605
AL139393.3	12.77	-0.168642	0.168218	-0.457442	0.647353	1
AL158152.1	14.5664	-0.293199	0.158242	-1.85286	0.0639031	0.368527
AL161772.1	24.6891	-0.540849	0.307916	-1.75648	0.0790064	0.417808
AL354740.1	9.43583	0.079174	0.224531	0.05864	0.953239	1
AL355075.4	9.81841	-0.0383842	0.398937	-0.0962162	0.923349	1
AL392172.1	13.9171	0.0864216	0.209343	0.412823	0.679737	1
AL450998.2	15.8368	0.0127291	0.155681	0.0817639	0.934834	1
AL513534.2	9.29484	-0.275415	0.171553	-1.60542	0.108401	0.484524
AL627171.2	52.2858	0.136595	0.189029	0.383685	0.701212	1
AL691432.2	9.76571	-0.43705	0.246609	-1.77224	0.0763551	0.408368
ALAD	9.50424	-0.0959703	0.135259	-0.709529	0.477996	0.941317
ALAS1	23.9638	-0.393079	0.126825	-3.09937	0.00193932	0.0378589
ALCAM	82.2725	-0.571793	0.308836	-1.46394	0.143211	0.56243
ALDH16A1	13.3738	-0.0344175	0.142622	-0.241321	0.809307	1
ALDH18A1	32.8088	0.376764	0.0855087	2.0672	0.0387151	0.281734
ALDH1A1	25.5396	-0.728497	0.37002	-1.9688	0.0489755	0.320465
ALDH1A3	16.8618	0.266716	0.589668	0.452316	0.651041	1
ALDH1L2	14.3925	0.775314	0.297543	2.60572	0.00916817	0.111098
ALDH2	71.8157	0.359383	0.120382	2.98535	0.00283255	0.048916
ALDH3A2	38.539	-0.214568	0.0996048	-2.01228	0.04419	0.303915
ALDH6A1	23.8357	-0.128915	0.11547	-1.11644	0.264236	0.754536
ALDH7A1	56.9262	-0.0177027	0.0892559	-0.198336	0.842782	1
ALDH9A1	39.3927	-0.182229	0.124343	-1.46554	0.142775	0.56243
ALDOA	17.5476	-0.0192795	0.272556	-0.0341559	0.972753	1
ALG10B	9.17536	0.113891	0.15361	0.741432	0.458432	0.929853
ALG11	12.0316	-0.0451329	0.200505	-0.225096	0.821904	1
ALG12	14.2012	-0.0328321	0.174164	0	1	1
ALG13	24.7076	0.0934297	0.103701	0.90095	0.367615	0.855651
ALG14	20.3691	0.144253	0.104878	1.37543	0.169	0.614538
ALG2	22.2358	0.0733437	0.109657	0.668849	0.503592	0.958522
ALG3	22.2413	0.150081	0.135593	0.23137	0.817027	1
ALG5	50.963	-0.06658	0.123973	-0.256548	0.797527	1
ALG6	12.1927	0.207609	0.141175	1.47058	0.141405	0.559636
ALG8	16.9639	-0.00996754	0.0985956	-0.101095	0.919475	1
ALG9	12.7951	-0.0352845	0.123742	-0.257986	0.796417	1
ALKAL2	30.3287	-1.37592	0.414806	-3.31701	0.000909866	0.0213411
ALKBH2	33.7043	-0.0272691	0.173645	-0.157039	0.875214	1
ALKBH3	13.0135	0.0982904	0.140619	0.698982	0.484563	0.94556
ALKBH4	17.3482	0.156122	0.206189	0.7307	0.464963	0.932397
ALKBH5	50.2394	-0.0831055	0.133745	0	1	1
ALKBH7	138.702	-0.112793	0.117015	-0.963919	0.335087	0.828876
ALMS1	16.3012	-0.269079	0.109336	-2.46104	0.0138535	0.149971
ALYREF	90.8243	-0.0129806	0.117584	-0.0419574	0.966533	1
AMACR	10.7382	0.402224	0.164973	1.53146	0.125655	0.525241
AMD1	293.648	-0.435907	0.165848	-1.59892	0.109838	0.488359
AMFR	26.6499	-0.0658847	0.191574	-0.343913	0.730912	1
AMMECR1L	14.0164	-0.0175184	0.136166	0	1	1
AMN1	9.76393	-0.259809	0.268728	-0.966809	0.333639	0.82696
AMOT	13.351	0.24984	0.156284	1.59863	0.109903	0.488359
AMOTL1	58.5279	0.0325455	0.097454	0.333957	0.738412	1
AMOTL2	27.5471	0.396632	0.228385	1.73668	0.082443	0.425948
AMPD2	18.2989	0.156962	0.130786	1.20014	0.230083	0.708046
AMZ2	26.0502	0.0882407	0.205744	0.332639	0.739406	1
ANAPC1	16.2293	-0.207133	0.118935	-1.74157	0.0815837	0.42314
ANAPC10	33.7046	0.0620748	0.180713	0.0720269	0.94258	1
ANAPC11	191.443	0.0433487	0.0548548	0	1	1
ANAPC13	57.7846	0.166543	0.137519	1.21105	0.225875	0.702665
ANAPC15	23.42	0.00555799	0.120866	0.0459845	0.963323	1
ANAPC16	152.194	-0.0215514	0.138455	-0.155657	0.876304	1
ANAPC4	14.7152	-0.02942	0.134478	-0.218771	0.826828	1
ANAPC5	91.2118	0.0865043	0.0869173	0.995248	0.319616	0.811669
ANAPC7	21.7496	-0.0874958	0.106776	-0.81943	0.412541	0.894835
ANG	17.9815	0.442994	0.135077	2.23252	0.0255806	0.217885
ANGEL2	19.5303	-0.0560865	0.11327	0	1	1
ANGPT1	23.2821	1.28333	0.417341	2.59579	0.00943746	0.11307
ANGPTL1	190.776	-0.158138	0.373685	-0.423187	0.672159	1
ANGPTL2	88.3629	0.579209	0.295151	1.96242	0.0497142	0.322168
ANGPTL4	20.9495	-1.26998	0.477267	-2.24189	0.0249685	0.214937
ANGPTL6	12.7525	-0.241231	0.581213	-0.302447	0.762311	1
ANK2	78.3391	-0.373136	0.385045	-0.449652	0.652961	1
ANK3	52.9017	-0.243781	0.331249	-0.735945	0.461764	0.930298
ANKAR	11.9531	-0.289805	0.18534	-0.672498	0.501267	0.956562
ANKFY1	25.2682	-0.116818	0.125704	-0.929309	0.352729	0.841655
ANKH	42.1085	0.179539	0.260784	0.688458	0.491164	0.950182
ANKHD1	55.8708	-0.126923	0.158785	-0.79934	0.424093	0.90519
ANKIB1	40.317	0.106692	0.114699	0.930197	0.352269	0.84111
ANKLE2	46.1899	0.00536588	0.104445	0	1	1
ANKMY2	20.9006	0.130749	0.114803	0	1	1
ANKRA2	16.3974	0.0862954	0.144633	0.59665	0.550741	0.985598
ANKRD10	73.4167	-0.255019	0.160313	-0.722838	0.469779	0.935386
ANKRD11	164.577	0.00826175	0.163847	0	1	1
ANKRD12	118.082	-0.14815	0.144182	-1.02752	0.304175	0.796685
ANKRD13A	12.5683	0.00429745	0.126815	0.0338877	0.972967	1
ANKRD13B	20.0789	-0.233699	0.133254	-1.75379	0.0794668	0.418365
ANKRD13C	21.2905	-0.119086	0.118735	-0.160681	0.872345	1
ANKRD13D	24.8975	-0.11077	0.147219	-0.752421	0.451798	0.925081
ANKRD16	13.0896	-0.0261462	0.154093	-0.169677	0.865264	1
ANKRD17	60.855	-0.0224963	0.161804	0	1	1
ANKRD26	36.4643	-0.199323	0.179878	-0.186077	0.852384	1
ANKRD28	86.4667	-1.12234	0.176997	-5.81509	6.05997e-09	1.14279e-06
ANKRD29	10.9121	-0.493921	0.24561	-2.011	0.0443259	0.304184
ANKRD35	33.0092	0.0489483	0.124063	0.288207	0.773189	1
ANKRD36	32.569	-0.290017	0.157296	-1.84376	0.065218	0.373968
ANKRD36B	18.1993	-0.160976	0.175782	-0.915773	0.359786	0.849379
ANKRD36C	63.4525	-0.261109	0.176653	-1.47809	0.139384	0.554728
ANKRD37	32.1429	-0.401791	0.257332	-1.56137	0.118437	0.510338
ANKRD39	15.9115	0.121329	0.118931	1.02016	0.307653	0.800096
ANKRD40	23.391	0.0760187	0.103949	0	1	1
ANKRD42	17.0583	-0.703481	0.266513	-2.63957	0.00830108	0.104161
ANKRD44	15.5476	-0.4516	0.187732	-2.40556	0.0161475	0.165214
ANKRD46	18.5826	0.210865	0.176653	1.19367	0.232606	0.712329
ANKRD49	20.4863	0.189423	0.184333	1.02761	0.304134	0.796685
ANKRD50	54.3265	0.343515	0.0950337	2.01796	0.0435952	0.301584
ANKRD54	12.6479	-0.196318	0.101749	-0.437287	0.661903	1
ANKRD65	16.9299	0.191698	0.211232	0.907522	0.364131	0.851535
ANKRD9	18.1205	0.632899	0.209478	3.02132	0.00251679	0.0454614
ANKS1A	11.9898	-0.338051	0.175474	-1.9265	0.0540416	0.338352
ANKS3	16.5784	0.207115	0.111693	1.85433	0.0636924	0.368319
ANKZF1	13.9232	-0.317019	0.144771	-2.1898	0.0285387	0.232376
ANO1	24.1903	-1.1318	0.306422	-3.04089	0.00235883	0.0433556
ANO10	16.3973	-0.0997623	0.131613	-0.757999	0.448451	0.922337
ANO6	51.3032	0.26667	0.0977469	2.72816	0.00636879	0.0857876
ANOS1	33.4517	-0.812333	0.282631	-2.87419	0.00405069	0.0637958
ANP32A	114.729	-0.109496	0.0957296	0	1	1
ANP32B	258.133	-0.0540763	0.0984828	-0.549094	0.582941	0.993252
ANTKMT	31.4606	0.0411689	0.116284	0.354036	0.723312	1
ANTXR1	156.879	0.265994	0.222285	1.19663	0.231449	0.710163
ANTXR2	52.7922	-0.269785	0.321453	-0.839268	0.401319	0.88503
ANXA1	913.014	0.15191	0.249054	0.609946	0.541897	0.982132
ANXA11	54.2067	-0.025532	0.150738	-0.16938	0.865497	1
ANXA2	965.131	0.614501	0.152565	4.0278	5.63014e-05	0.00248068
ANXA4	122.737	1.00789	0.231872	3.48421	0.000493594	0.0135688
ANXA5	559.216	0.117088	0.0901327	1.29907	0.193921	0.659524
ANXA6	87.2289	-0.223171	0.0566171	-2.62079	0.00877269	0.108411
ANXA7	86.5389	0.292561	0.10461	2.79668	0.00516302	0.0747805
AOPEP	87.6651	-0.204329	0.206992	-0.987134	0.323577	0.815834
AP001160.1	10.6511	-0.0102142	0.250505	-0.0407743	0.967476	1
AP001528.1	34.3029	-0.324657	0.179185	-1.81185	0.0700093	0.388762
AP001816.1	11.1247	0.0927801	0.161628	0.418595	0.675512	1
AP1AR	17.89	-0.174393	0.116029	-1.50302	0.132834	0.542206
AP1B1	9.79831	-0.0456052	0.135179	-0.337369	0.735839	1
AP1G1	36.7274	-0.0479525	0.0858721	-0.558418	0.576559	0.993252
AP1M1	31.8719	0.201562	0.147789	0.0795971	0.936558	1
AP1S1	54.7503	-0.0575191	0.14342	-0.401054	0.68838	1
AP1S2	68.0281	-1.02321	0.214441	-3.83885	0.000123612	0.00458873
AP2A1	40.6223	0.0747823	0.0896557	0.834105	0.404222	0.887297
AP2A2	47.5157	0.0565839	0.0920787	0.614516	0.538874	0.981717
AP2B1	92.2448	0.0749851	0.0855722	0.876279	0.380879	0.86597
AP2M1	158.293	0.150062	0.0458715	3.27135	0.00107036	0.0243778
AP2S1	172.642	0.0700151	0.134932	0	1	1
AP3B1	44.9103	0.145618	0.156768	0.55088	0.581716	0.993252
AP3D1	40.3735	-0.0105406	0.107164	-0.0983596	0.921647	1
AP3M1	24.375	0.140384	0.0943216	1.01192	0.311578	0.804556
AP3M2	12.354	-0.262754	0.150816	-1.74221	0.0814714	0.42314
AP3S1	142.793	0.237472	0.104328	2.2762	0.0228343	0.202926
AP3S2	23.0636	0.148279	0.127908	1.15927	0.246346	0.729752
AP4M1	21.7265	-0.165727	0.101491	-1.24256	0.214028	0.689939
AP5M1	16.6726	-0.111572	0.130144	-0.857297	0.391281	0.875923
APAF1	21.9429	0.24091	0.177278	0.324596	0.745487	1
APBA2	11.0954	-0.583429	0.27906	-2.0907	0.0365553	0.272474
APBB1	12.1665	-0.372015	0.116265	-1.56752	0.116992	0.506949
APBB2	35.5253	0.289329	0.143075	2.02223	0.0431529	0.29953
APC	51.6657	-0.176933	0.144641	-1.22326	0.221232	0.697183
APCDD1	33.3192	-0.143888	0.444362	-0.323808	0.746083	1
APCDD1L	21.4079	0.276785	0.458273	0.603974	0.545861	0.982841
APCDD1L-DT	17.5163	1.13915	0.624812	1.50309	0.132816	0.542206
APEH	14.7673	0.0926874	0.0748758	1.23788	0.21576	0.691597
APEX1	141.923	-0.173452	0.14441	-1.20111	0.229709	0.707311
APH1A	97.7798	-0.0131469	0.1123	0	1	1
API5	28.2956	0.142892	0.0980919	0.148359	0.882059	1
APIP	35.395	0.0214329	0.186775	0.114752	0.908642	1
APLP1	16.4173	0.0558923	0.262287	0.213096	0.831252	1
APLP2	184.196	-0.296364	0.171019	-1.73293	0.0831075	0.428712
APMAP	46.2151	0.0998685	0.091995	0.0415328	0.966871	1
APOE	129.53	-1.45648	0.470635	-3.09472	0.00197	0.038142
APOL2	11.8972	-0.162678	0.190417	-0.854325	0.392925	0.87752
APOO	18.2378	-0.168656	0.209876	-0.566711	0.57091	0.993252
APOOL	21.1925	0.102551	0.138538	0	1	1
APP	239.447	-0.202737	0.102717	-1.97375	0.0484102	0.318312
APPBP2	44.6715	0.0574558	0.0852859	0.673684	0.500512	0.956562
APPL1	128.628	0.10355	0.08812	0	1	1
APPL2	22.8419	-0.0211799	0.114698	-0.0840261	0.933036	1
APRT	148.432	0.210275	0.150862	1.39383	0.163369	0.602662
APTR	17.2042	-0.427126	0.15016	-1.72529	0.0844743	0.431478
APTX	23.8956	-0.13926	0.102677	-1.35629	0.175006	0.624815
AQP1	96.627	1.38155	0.40646	2.90693	0.00364991	0.0592341
AQR	31.0758	-0.0147604	0.0821983	0	1	1
AR	27.6401	-0.230698	0.226051	-1.02056	0.307463	0.800096
ARAF	13.7069	-0.00651416	0.0795605	-0.0818769	0.934745	1
ARAP1	16.7118	0.531243	0.124975	4.25079	2.13017e-05	0.00112185
ARC	54.0322	-1.8227	0.428645	-4.25224	2.11641e-05	0.00112185
ARCN1	72.0204	0.241613	0.108647	2.03308	0.042044	0.294999
ARF1	344.324	0.237978	0.0782919	3.03962	0.00236873	0.0434529
ARF3	36.4966	-0.108783	0.103507	-0.686143	0.492623	0.951688
ARF4	408.283	0.196319	0.136536	1.43785	0.150477	0.576767
ARF5	147.187	-0.041858	0.245345	-0.170608	0.864532	1
ARF6	83.9326	-0.0238822	0.115384	-0.206981	0.836025	1
ARFGAP1	27.6419	0.171969	0.111141	1.54731	0.121789	0.516834
ARFGAP2	36.3163	-0.108868	0.119397	-0.911815	0.361866	0.851388
ARFGAP3	80.03	0.165726	0.0968807	0	1	1
ARFGEF1	30.5964	-0.113414	0.112052	0	1	1
ARFGEF2	12.8346	-0.0196715	0.148306	-0.132642	0.894476	1
ARFIP1	34.6335	0.144431	0.0855139	0.574015	0.565958	0.991191
ARFIP2	30.3687	0.164493	0.0901609	1.82443	0.0680865	0.381958
ARFRP1	32.2789	0.0863504	0.106572	0.810252	0.417796	0.899399
ARGLU1	260.798	0.132459	0.0905892	1.46219	0.143689	0.56285
ARHGAP1	29.8902	0.184702	0.107285	1.7216	0.0851414	0.433711
ARHGAP10	44.2738	0.458757	0.196906	1.91657	0.0552927	0.342213
ARHGAP11A	13.1737	-0.0998976	0.363558	-0.274778	0.783487	1
ARHGAP12	34.5071	0.222954	0.128895	1.72973	0.0836786	0.429888
ARHGAP17	20.3363	-0.123795	0.153472	-0.806633	0.419878	0.90155
ARHGAP18	12.7193	-0.634402	0.389295	-1.62962	0.103182	0.472822
ARHGAP19	12.0196	-0.202429	0.174638	-0.294206	0.768601	1
ARHGAP20	18.3062	0.303865	0.302427	0.381142	0.703098	1
ARHGAP21	115.347	-0.267871	0.174865	-1.53188	0.125553	0.525241
ARHGAP23	18.4395	0.166562	0.105098	1.58483	0.113006	0.496792
ARHGAP24	45.5553	0.411093	0.20495	2.00583	0.0448748	0.305947
ARHGAP26	30.0013	-0.924228	0.356205	-2.59465	0.00946861	0.113299
ARHGAP28	50.3295	0.658146	0.28029	1.63454	0.102145	0.471304
ARHGAP29	39.8671	0.842417	0.285684	2.2487	0.0245314	0.212794
ARHGAP31	10.1416	-0.0280642	0.181638	-0.154506	0.877211	1
ARHGAP32	13.1898	-0.263214	0.156498	-1.6819	0.0925876	0.449079
ARHGAP33	9.36381	-0.284247	0.19451	-1.46135	0.143919	0.56285
ARHGAP35	29.5754	-0.15584	0.0967918	-1.61006	0.107385	0.482126
ARHGAP42	26.2798	-0.289189	0.208122	-1.38951	0.164677	0.604177
ARHGAP5	82.9811	0.0872899	0.130172	0.670575	0.502492	0.957557
ARHGAP6	35.2709	-0.34591	0.251678	-1.37441	0.169314	0.615207
ARHGDIA	126.935	0.172586	0.0724169	2.38323	0.0171616	0.171792
ARHGEF1	25.6004	0.132071	0.0726412	1.81813	0.0690437	0.384532
ARHGEF10	62.1152	0.346097	0.177414	1.95079	0.0510826	0.327017
ARHGEF11	12.0469	-0.0720255	0.118774	0	1	1
ARHGEF12	40.5918	-0.0566163	0.178348	-0.317448	0.750903	1
ARHGEF17	22.6644	-0.191747	0.127264	-1.50668	0.131892	0.54034
ARHGEF2	21.4803	-0.32247	0.109936	-2.93326	0.00335426	0.0554866
ARHGEF25	23.7809	0.0123988	0.157763	0.0785912	0.937358	1
ARHGEF26	43.832	0.0243055	0.17989	0.135113	0.892522	1
ARHGEF3	12.6213	0.312477	0.208767	1.49678	0.134451	0.545499
ARHGEF4	8.78785	0.619042	0.19469	3.17962	0.00147468	0.0309682
ARHGEF40	56.1723	-0.115631	0.112368	-1.02904	0.303463	0.796649
ARHGEF7	31.8923	-0.0202252	0.114421	-0.176762	0.859696	1
ARHGEF9	22.3317	0.242402	0.114316	1.08138	0.279527	0.774566
ARID1A	73.185	-0.231249	0.0883854	-1.7851	0.0742454	0.402333
ARID1B	86.9976	-0.251174	0.149089	-0.343246	0.731414	1
ARID2	38.5516	-0.213	0.0509288	-4.00234	6.2719e-05	0.00269732
ARID3A	10.3991	-0.342245	0.219881	-1.5565	0.119589	0.512565
ARID4A	54.7792	-0.393137	0.123108	-3.19342	0.00140598	0.0299254
ARID4B	134.252	-0.321329	0.193137	-1.18504	0.236002	0.715574
ARID5A	24.2945	-0.939683	0.361012	-2.18599	0.028816	0.233625
ARID5B	138.867	0.489047	0.197744	2.47314	0.0133934	0.146503
ARIH1	83.4218	-0.448846	0.308903	-1.45303	0.146215	0.567817
ARIH2	32.9158	-0.0837776	0.0898492	0	1	1
ARL1	131.645	0.333105	0.0897694	2.28753	0.0221649	0.200543
ARL10	14.4563	0.0587356	0.123381	0.47605	0.634039	1
ARL13B	43.2491	-0.569871	0.28899	-1.97194	0.0486164	0.318783
ARL14EP	36.7872	0.288677	0.120708	1.81861	0.0689711	0.38453
ARL16	66.864	0.086717	0.148924	0	1	1
ARL17B	8.45733	-0.111919	0.305156	-0.36676	0.713798	1
ARL2	99.6798	0.18514	0.148808	1.24415	0.213443	0.688722
ARL2BP	71.1688	0.323379	0.102624	1.41056	0.158375	0.593056
ARL3	102.76	-0.195456	0.0860237	-2.27212	0.0230795	0.204711
ARL4A	74.9939	-0.455436	0.171953	-1.86043	0.0628246	0.364942
ARL4C	11.5858	-1.27747	0.287386	-3.74922	0.000177385	0.00598251
ARL4D	89.8826	0.123811	0.20687	0.598496	0.549509	0.985359
ARL5A	101.335	0.0858827	0.0831352	0	1	1
ARL5B	60.7673	-0.204498	0.133046	-1.53705	0.124282	0.523616
ARL6IP1	325.12	-0.375638	0.1741	-2.15759	0.0309595	0.245601
ARL6IP4	210.286	0.0330515	0.0703674	0	1	1
ARL6IP5	257.051	0.110765	0.162168	0.234968	0.814233	1
ARL6IP6	36.95	0.000760403	0.160808	0.00472865	0.996227	1
ARL8A	45.9514	0.234208	0.13866	0.359078	0.719537	1
ARL8B	31.2822	0.175781	0.113519	1.54847	0.121509	0.516316
ARMC1	40.3185	-0.0289716	0.0896797	-0.323056	0.746653	1
ARMC10	36.9956	-0.0226097	0.116163	-0.194637	0.845677	1
ARMC6	16.0966	0.113023	0.138072	0.789845	0.429619	0.910891
ARMC8	24.6295	-0.0978276	0.0999212	-0.979047	0.327557	0.820327
ARMC9	11.4664	-0.154415	0.16238	-0.950948	0.341631	0.834301
ARMCX1	65.4292	0.0294299	0.101288	0	1	1
ARMCX2	63.7472	-0.0645068	0.0876407	-0.736037	0.461708	0.930298
ARMCX3	126.275	0.0716599	0.0868158	0	1	1
ARMCX4	11.6544	-0.199468	0.112093	-0.421737	0.673217	1
ARMCX5-GPRASP2	11.3412	-0.0486287	0.155115	-0.3135	0.753901	1
ARMCX6	61.0754	-0.0225156	0.0911795	-0.246937	0.804957	1
ARMH4	39.5857	0.354837	0.176471	0.877404	0.380267	0.865745
ARMT1	18.5445	0.0596918	0.131391	0.454305	0.649609	1
ARNT	22.1218	0.15424	0.135708	1.13656	0.255723	0.741912
ARNT2	9.00269	-0.0122722	0.16385	-0.0748989	0.940295	1
ARPC1A	87.793	0.303411	0.116473	2.59855	0.00936185	0.112593
ARPC1B	128.369	0.552029	0.228325	1.54179	0.123125	0.52027
ARPC2	293.803	0.275365	0.0781905	3.52172	0.000428755	0.0120752
ARPC3	218.927	0.180222	0.0901024	2.00019	0.0454794	0.308064
ARPC4	90.0227	0.0617031	0.0769716	0.801635	0.422764	0.904115
ARPC5	173.155	0.301679	0.0873211	3.45482	0.000550658	0.0145847
ARPC5L	50.1183	-0.0467928	0.130394	-0.358856	0.719703	1
ARPIN	22.0654	0.0220993	0.11226	0.196858	0.843938	1
ARPP19	80.8374	0.023591	0.086862	0	1	1
ARRB1	10.5661	0.0702303	0.16135	0.435266	0.66337	1
ARRB2	10.7346	-0.142391	0.153703	-0.926406	0.354235	0.842202
ARRDC1	9.535	0.31291	0.195795	1.59815	0.110009	0.488359
ARRDC3	101.719	-0.336283	0.108911	-1.25133	0.210813	0.68466
ARSB	15.7046	0.250621	0.18436	1.35941	0.174016	0.623941
ARSJ	15.1624	-0.181842	0.234443	-0.775633	0.437965	0.917611
ARSK	19.8182	0.0805753	0.116775	0.690003	0.490192	0.949348
ARV1	13.2876	0.0211725	0.180822	0	1	1
AS3MT	8.74952	0.0646659	0.168705	0.383308	0.701491	1
ASAH1	55.4039	0.0509326	0.163331	0.311836	0.755165	1
ASAP1	50.7843	-0.237476	0.118269	-2.00794	0.0446502	0.304847
ASAP2	36.9278	0.0153977	0.213176	0.07223	0.942419	1
ASAP3	25.3885	0.277663	0.122439	2.26777	0.0233432	0.205268
ASB1	14.6595	0.562856	0.116953	3.10257	0.00191847	0.0376075
ASB3	28.7223	-0.108072	0.1158	-0.93327	0.350681	0.839986
ASB6	10.4946	0.0363994	0.173926	0.20928	0.834229	1
ASB8	32.5191	0.0569359	0.130993	0.219376	0.826357	1
ASCC1	20.0759	-0.108973	0.100504	-0.23504	0.814178	1
ASCC2	18.6664	-0.152845	0.0845062	-1.80868	0.0705008	0.389427
ASCC3	39.3867	0.0147102	0.0939554	0.156566	0.875587	1
ASF1A	29.4035	-0.197801	0.129472	-0.926667	0.354099	0.842202
ASGR1	9.49568	-0.721789	0.365933	-1.97246	0.0485566	0.318783
ASH1L	106.484	-0.134303	0.144602	-0.140138	0.888551	1
ASH2L	20.7584	0.132229	0.0815751	1.62095	0.105028	0.478178
ASL	19.1497	-0.0778385	0.222523	-0.349801	0.726488	1
ASMTL	15.8495	-0.125815	0.139321	-0.903057	0.366495	0.85423
ASNSD1	26.7503	0.0307302	0.136252	0.22554	0.821559	1
ASPH	96.6789	0.222133	0.111337	1.99514	0.0460271	0.30937
ASPM	74.0876	-0.173391	0.423347	-0.409571	0.682121	1
ASPN	462.486	2.33343	0.367742	6.3453	2.21993e-10	9.10076e-08
ASPSCR1	25.314	0.0559178	0.1369	0.408459	0.682937	1
ASS1	14.717	0.773881	0.198395	3.9007	9.59156e-05	0.00372176
ASTE1	9.83037	0.012376	0.123149	0	1	1
ASXL1	85.2374	-0.395469	0.164867	-2.39871	0.0164527	0.166809
ASXL2	15.7921	0.0329415	0.200585	0	1	1
ASXL3	17.0642	0.348284	0.214023	1.62732	0.10367	0.474517
ATAD1	37.5275	-0.0660158	0.0982499	0	1	1
ATAD2B	22.6017	-0.199707	0.176605	-1.13081	0.258134	0.745946
ATAD3A	14.6821	-0.00455178	0.108044	-0.0421289	0.966396	1
ATAD3B	11.2264	0.0702864	0.134829	0.5213	0.602158	0.997656
ATAD5	19.2362	-0.145189	0.250116	-0.580486	0.561587	0.989441
ATAT1	15.9342	-0.0903045	0.142119	-0.350292	0.726119	1
ATE1	27.7392	0.0202103	0.116578	0.173364	0.862366	1
ATF1	35.6694	-0.324532	0.144324	-1.68737	0.0915329	0.44648
ATF2	45.787	-0.227953	0.0663981	-2.30959	0.0209108	0.193113
ATF3	370.729	-0.649029	0.330039	-1.75069	0.0799992	0.419085
ATF4	221.49	-0.143599	0.234496	-0.612372	0.540292	0.981717
ATF5	24.2112	0.18774	0.259097	0.724593	0.468702	0.935321
ATF6	35.7935	-0.0420817	0.112698	0	1	1
ATF6B	32.4981	-0.218594	0.126218	-1.73187	0.0832963	0.428712
ATF7	42.4076	-0.132559	0.0688605	-1.92503	0.0542253	0.338828
ATF7IP	46.9699	0.0587285	0.114221	0.514166	0.607136	0.999736
ATF7IP2	15.69	-0.374864	0.227817	-1.64546	0.0998744	0.466462
ATG10	21.8299	0.0599305	0.11426	0.524512	0.599922	0.997656
ATG101	72.4755	-0.232405	0.158799	-1.14585	0.251858	0.737735
ATG12	67.167	0.0199996	0.0700606	0.285461	0.775291	1
ATG13	12.1344	0.0321662	0.116304	0	1	1
ATG14	21.4724	-0.0171163	0.133018	-0.128677	0.897613	1
ATG2A	10.4755	-0.175695	0.208975	-0.840749	0.400489	0.884358
ATG2B	16.3056	-0.109884	0.114645	-0.872947	0.382692	0.868109
ATG3	33.1713	-0.123855	0.084734	-1.46169	0.143827	0.56285
ATG4B	25.4262	0.0660294	0.0723605	0.912507	0.361502	0.851299
ATG4C	15.3723	0.0058385	0.13638	0.0428104	0.965853	1
ATG5	38.6044	-0.0629409	0.12275	-0.175956	0.860329	1
ATG9A	18.2809	-0.100826	0.102406	-0.0701571	0.944069	1
ATIC	22.4204	0.172532	0.13444	1.10873	0.267546	0.758021
ATL1	22.6267	0.26839	0.140198	1.91436	0.055574	0.342897
ATL2	19.0234	-0.101017	0.165313	0	1	1
ATL3	66.9342	0.38768	0.163228	1.2696	0.204226	0.674135
ATM	40.8665	-0.0827442	0.134843	-0.613632	0.539459	0.981717
ATMIN	31.8788	-0.00611445	0.0966266	-0.0632791	0.949544	1
ATN1	77.9603	-0.20532	0.0833192	-2.46425	0.0137299	0.149664
ATOH8	9.0687	0.0489846	0.243332	0.201308	0.840458	1
ATOX1	193.004	0.133103	0.134736	0.987886	0.323209	0.815834
ATP10A	11.6144	0.388225	0.346203	0.819852	0.4123	0.894685
ATP10D	27.1708	-0.378362	0.131951	-1.85032	0.0642681	0.370179
ATP11A	17.0296	0.252353	0.18575	1.35856	0.174287	0.623941
ATP11B	27.6948	0.17072	0.135264	1.26212	0.206905	0.678731
ATP11C	17.7307	-0.0703065	0.133255	-0.527608	0.597771	0.997517
ATP13A1	12.7169	-0.00975423	0.148849	-0.0655309	0.947751	1
ATP13A3	21.8447	-0.19649	0.194192	-1.01183	0.311617	0.804556
ATP1A1	111.13	-0.360007	0.158571	-1.30674	0.191302	0.654256
ATP1B1	66.6636	-0.781082	0.190444	-3.3316	0.000863473	0.0204565
ATP1B2	9.49394	-1.37753	0.2063	-5.70782	1.14429e-08	1.92922e-06
ATP1B3	53.5935	-0.0676761	0.217715	-0.310847	0.755917	1
ATP23	10.1402	0.302208	0.16285	1.39973	0.161595	0.599128
ATP2A2	57.0672	-0.166622	0.162454	-0.539112	0.58981	0.993749
ATP2B1	156.772	-0.00477409	0.194126	-0.0245927	0.98038	1
ATP2B1-AS1	20.4449	0.0829708	0.174621	0.475147	0.634682	1
ATP2B4	105.318	0.040242	0.139171	0.289155	0.772463	1
ATP2C1	44.0011	-0.165075	0.112169	-0.394117	0.693495	1
ATP5F1A	189.702	0.0746912	0.0615602	0.256613	0.797478	1
ATP5F1B	220.655	-0.0119227	0.0636467	-0.187326	0.851405	1
ATP5F1C	198.31	0.0427102	0.131972	0.323631	0.746218	1
ATP5F1D	287.191	0.0367183	0.125305	0.293032	0.769497	1
ATP5F1E	998.07	0.153952	0.176736	0.871085	0.383708	0.868454
ATP5IF1	171.44	-0.0911597	0.122889	-0.741802	0.458207	0.929853
ATP5MC1	140.565	0.134365	0.100815	0.576016	0.564604	0.990283
ATP5MC2	473.205	-0.124366	0.151576	-0.193014	0.846948	1
ATP5MC3	336.129	-0.000779167	0.142375	-0.00547264	0.995633	1
ATP5MD	336.903	0.125344	0.200641	0.624718	0.532156	0.978299
ATP5ME	346.236	0.159028	0.189684	0.783041	0.433603	0.915411
ATP5MF	244.953	0.135413	0.193166	0.701019	0.483291	0.945088
ATP5MG	590.084	-0.000107491	0.186945	-0.000574989	0.999541	1
ATP5MPL	239.148	0.0720169	0.117458	0.613129	0.539791	0.981717
ATP5PB	77.8574	-0.00114548	0.179379	-0.00638584	0.994905	1
ATP5PD	163.537	0.128155	0.0817855	0.790271	0.429369	0.910804
ATP5PF	314.1	0.176013	0.119154	1.47719	0.139623	0.554927
ATP5PO	219.481	0.00705212	0.0861761	0.0818338	0.934779	1
ATP6AP1	56.9443	-0.00400101	0.107946	-0.0370649	0.970433	1
ATP6AP2	173.934	0.150821	0.0799761	0	1	1
ATP6V0A1	18.4642	-0.0117134	0.113882	-0.102856	0.918077	1
ATP6V0A2	10.7569	0.0993345	0.149934	0.662524	0.507636	0.960317
ATP6V0B	125.169	-0.0339996	0.166954	-0.203646	0.83863	1
ATP6V0C	257.824	-0.187718	0.13471	-1.1454	0.252043	0.738049
ATP6V0D1	54.4894	-0.11832	0.0918868	-1.28767	0.197861	0.666149
ATP6V0E1	186.67	0.220641	0.111646	1.97625	0.0481261	0.316665
ATP6V0E2	13.5653	0.576309	0.244446	2.35761	0.0183929	0.178606
ATP6V1A	15.8851	-0.0119809	0.149817	0	1	1
ATP6V1B2	22.1069	-0.0293005	0.126588	-0.231464	0.816954	1
ATP6V1C1	17.2424	-0.00221411	0.089372	-0.0247741	0.980235	1
ATP6V1D	49.5665	0.173913	0.104578	1.663	0.096313	0.458484
ATP6V1E1	34.218	0.105597	0.0871734	1.21134	0.225764	0.702641
ATP6V1E2	13.0694	-0.0583492	0.156814	-0.372092	0.709824	1
ATP6V1F	161.289	0.159052	0.156788	0.774323	0.43874	0.917611
ATP6V1G1	271.382	0.163011	0.138983	0.189515	0.849689	1
ATP6V1H	18.7044	-0.106492	0.0926858	-1.13665	0.255683	0.741912
ATP7A	17.3985	0.119988	0.127766	0.939129	0.347664	0.839937
ATP8B2	23.6501	0.340877	0.180538	1.10632	0.268586	0.759528
ATP9A	16.6242	0.106357	0.130143	0.817232	0.413796	0.896114
ATP9B	15.1843	-0.225798	0.14213	-0.517689	0.604675	0.998858
ATPAF1	19.4491	0.0773463	0.111968	0.436541	0.662444	1
ATPAF2	10.3907	-0.140551	0.214318	-0.280545	0.779059	1
ATPSCKMT	11.9362	-0.131917	0.157014	-0.840165	0.400816	0.884873
ATR	17.2489	-0.0160156	0.174884	-0.0915785	0.927033	1
ATRAID	172.706	0.0449714	0.111559	0.403118	0.686861	1
ATRN	19.7725	-0.123949	0.107948	0	1	1
ATRNL1	8.61435	0.652004	0.236297	2.75926	0.0057933	0.0803309
ATRX	219.442	-0.0501151	0.141018	0	1	1
ATXN1	37.6802	0.0613988	0.181372	0.338525	0.734968	1
ATXN10	94.781	0.0681511	0.0773517	0	1	1
ATXN1L	16.63	-0.196958	0.131352	-0.544839	0.585864	0.993252
ATXN2	60.7322	0.0996009	0.12109	0.121672	0.903159	1
ATXN2L	42.3948	-0.112126	0.127894	-0.876709	0.380645	0.865909
ATXN3	32.279	-0.0679462	0.120441	-0.564147	0.572654	0.993252
ATXN7	23.1008	-0.162526	0.255805	-0.63535	0.5252	0.971955
ATXN7L3	14.781	-0.0959199	0.110485	-0.200645	0.840976	1
ATXN7L3B	95.0259	0.0303342	0.154566	0	1	1
AUH	11.9351	-0.0731962	0.168313	-0.434881	0.663649	1
AUP1	53.9824	0.152013	0.118327	1.28469	0.198901	0.667015
AURKAIP1	124.712	0.0307002	0.102822	0.298576	0.765264	1
AUTS2	104.225	-0.106912	0.111755	-0.956666	0.338736	0.831511
AUXG01000058.1	108.186	-0.103585	0.366714	-0.282467	0.777585	1
AVEN	15.9713	0.29203	0.148299	1.96919	0.0489314	0.320399
AVPI1	19.4366	0.167181	0.237181	0.704869	0.480892	0.943016
AXIN1	11.9658	0.0397221	0.134653	0.132086	0.894917	1
AXIN2	13.08	0.051463	0.169903	0.302897	0.761968	1
AXL	151.07	0.346591	0.0938208	2.87149	0.00408544	0.0641227
AZI2	63.9549	-0.0972595	0.0685953	-1.25099	0.210938	0.68466
AZIN1	52.1579	-0.200765	0.117095	-1.71454	0.0864292	0.43496
B2M	784.2	-0.137648	0.262019	-0.525336	0.59935	0.997611
B3GALNT1	32.9562	0.0740644	0.0977029	0	1	1
B3GALNT2	29.3471	-0.237801	0.178344	-1.02576	0.305004	0.797308
B3GALT2	12.9292	1.9446	0.358379	4.86804	1.12713e-06	0.000101216
B3GALT6	17.3365	0.0315779	0.102694	0.307496	0.758466	1
B3GAT3	55.0282	-0.118952	0.14456	-0.171046	0.864187	1
B3GLCT	18.9616	0.589861	0.212842	1.93339	0.0531883	0.336017
B3GNT2	16.1396	-0.00856443	0.250476	-0.0341926	0.972724	1
B3GNT5	15.5895	-0.397441	0.145777	-1.35441	0.175606	0.625771
B3GNT9	21.221	-0.141162	0.121159	-1.1651	0.243978	0.727068
B4GALNT4	25.9673	-0.174854	0.31182	-0.560752	0.574967	0.993252
B4GALT1	119.131	-0.320139	0.144086	-2.22187	0.0262922	0.221942
B4GALT2	45.3312	0.426305	0.133525	1.69485	0.0901038	0.44214
B4GALT3	18.5723	-0.142732	0.102835	-1.38798	0.165144	0.605185
B4GALT4	21.3613	0.100461	0.0963261	1.04293	0.296981	0.792531
B4GALT5	25.2918	-0.0078668	0.120683	-0.0651857	0.948026	1
B4GALT6	11.6988	0.127726	0.232859	0.548511	0.583341	0.993252
B4GALT7	32.961	0.280346	0.106076	2.33971	0.0192985	0.183618
B4GAT1	31.1526	0.141852	0.127228	1.11494	0.264875	0.755658
BABAM1	62.0241	0.0376912	0.103684	0.363522	0.716215	1
BABAM2	15.7017	-0.0419637	0.132452	-0.316822	0.751379	1
BACE1	33.0255	0.13788	0.158135	0.871911	0.383257	0.868109
BACE2	55.5581	0.63808	0.138173	4.61798	3.87489e-06	0.000268998
BACH1	41.1181	-0.0531382	0.188841	-0.281391	0.77841	1
BACH2	20.3586	-0.137892	0.15265	-0.903322	0.366355	0.85423
BAD	93.8827	-0.0889071	0.0882357	-1.00761	0.313642	0.807196
BAG1	66.3242	-0.00847874	0.0971041	-0.087316	0.93042	1
BAG2	30.4515	0.784412	0.217952	2.68138	0.00733197	0.0958883
BAG3	81.8071	-0.307398	0.452879	-0.678764	0.497287	0.955696
BAG4	21.8976	0.00286639	0.119804	0.0239257	0.980912	1
BAG5	44.4096	0.481382	0.0982696	2.86336	0.00419169	0.0652203
BAG6	46.1273	-0.0540678	0.105433	0	1	1
BAHCC1	10.4459	0.0947383	0.183406	0.51655	0.605471	0.999453
BAIAP2	29.1129	-0.353629	0.230562	-0.666323	0.505205	0.959652
BAIAP2-DT	11.0355	-0.173778	0.13978	-1.24322	0.213786	0.689393
BAK1	14.2293	0.0152314	0.176931	0.0860867	0.931397	1
BAMBI	49.7014	-1.26382	0.254198	-4.18498	2.85189e-05	0.00140788
BANF1	276.661	-0.088783	0.115789	-0.766763	0.443223	0.919634
BANP	18.0998	0.103079	0.129887	0.793607	0.427424	0.908373
BAP1	18.1283	-0.0327396	0.103959	-0.261712	0.793544	1
BARD1	35.046	-0.0030982	0.164026	-0.0188884	0.98493	1
BASP1	321.124	-0.18492	0.158218	-1.16876	0.242499	0.72611
BAX	65.5574	-0.0844918	0.125071	-0.675553	0.499325	0.95636
BAZ1A	39.2528	-0.220301	0.223723	-0.984706	0.324768	0.817045
BAZ1B	70.6863	0.0535487	0.182207	0.29389	0.768842	1
BAZ2A	29.7035	-0.254013	0.132461	-0.88409	0.376648	0.862949
BAZ2B	64.5382	-0.0828643	0.152775	-0.542396	0.587546	0.993421
BBC3	11.3487	-0.265811	0.361711	-0.734871	0.462418	0.930298
BBIP1	35.4434	0.0390192	0.104683	0.372736	0.709345	1
BBOF1	8.78039	0.0281058	0.156195	0.179941	0.857199	1
BBS2	12.3321	0.199762	0.172009	1.16134	0.245502	0.728774
BBS4	21.2079	0.0103159	0.139381	0.0740123	0.941001	1
BBS5	14.3688	-0.0891038	0.120159	-0.741548	0.458361	0.929853
BBS7	19.6046	0.0806042	0.107856	0.504687	0.613779	1
BBS9	12.2199	-0.0460494	0.13925	-0.330694	0.740875	1
BBX	99.4684	-0.356315	0.131394	-1.23302	0.217568	0.694409
BCAM	10.4745	0.0290073	0.25712	0.112816	0.910176	1
BCAP29	76.7901	-0.0248475	0.109623	-0.226663	0.820686	1
BCAP31	90.2237	-0.14087	0.118794	-1.18583	0.23569	0.715261
BCAR1	34.1219	0.204771	0.12279	1.66765	0.0953853	0.456962
BCAS2	56.8993	-0.126341	0.150853	-0.191064	0.848475	1
BCAS4	14.219	0.380138	0.207703	1.8302	0.0672198	0.37953
BCAT1	29.3933	0.685964	0.156465	3.16081	0.00157329	0.0321791
BCAT2	20.9466	0.149214	0.107358	1.38988	0.164566	0.604006
BCCIP	36.7371	-0.0928737	0.0885514	-1.04881	0.294265	0.790717
BCKDHA	18.5633	-0.0511557	0.104657	-0.488796	0.624986	1
BCKDHB	14.9462	-0.198785	0.15491	-1.28323	0.199411	0.668412
BCKDK	28.7147	-0.0223301	0.0976425	-0.228692	0.819108	1
BCL10	54.896	-0.103002	0.0981184	-1.04977	0.293824	0.790396
BCL11A	64.8572	-0.690047	0.314179	-1.57872	0.114401	0.500088
BCL2	31.0809	0.134251	0.210935	0.636459	0.524478	0.971381
BCL2L1	11.7448	-0.146626	0.152717	-0.960118	0.336996	0.830833
BCL2L11	17.2023	-0.372831	0.166508	-2.23912	0.0251482	0.215217
BCL2L12	26.2272	-0.244263	0.133961	-0.736181	0.461621	0.930298
BCL2L13	11.5522	0.0314874	0.164001	0.191995	0.847746	1
BCL2L2	9.39414	0.199638	0.16029	1.24548	0.212955	0.687683
BCL6	22.4075	-0.446908	0.209876	-2.12939	0.0332221	0.257514
BCL7A	28.0614	-0.232188	0.174897	-1.32757	0.184321	0.643314
BCL7B	27.9377	-0.041139	0.123466	0	1	1
BCL7C	153.356	0.0699788	0.0875728	0.799093	0.424237	0.90519
BCL9	17.4806	-0.244257	0.143961	-0.307425	0.75852	1
BCL9L	40.2384	-0.0295035	0.107062	-0.275573	0.782876	1
BCLAF1	201.797	-0.246445	0.174183	-1.28876	0.197481	0.666149
BCLAF3	16.8888	0.0771466	0.152896	0	1	1
BCOR	13.0329	-0.196869	0.125437	-1.56947	0.116539	0.505686
BCORL1	12.0015	0.0697331	0.163995	0.425214	0.670681	1
BCR	17.0756	0.0699679	0.131726	0.1645	0.869338	1
BCS1L	17.5937	-0.0398205	0.116268	0	1	1
BDH2	58.8085	-0.121666	0.0948642	-1.28253	0.199657	0.668525
BDP1	110.709	-0.156348	0.194481	-0.803926	0.42144	0.903126
BECN1	20.6537	0.180929	0.111758	0.243704	0.80746	1
BEND5	42.4813	0.250364	0.24078	0.751832	0.452152	0.925405
BET1	34.1432	0.378014	0.142013	2.66182	0.00777185	0.100247
BET1L	17.7536	0.323334	0.119759	1.30017	0.193543	0.659052
BEX2	25.0007	-0.68204	0.46847	-1.45589	0.145424	0.566378
BEX3	491.96	-0.1146	0.184797	-0.620142	0.535164	0.980406
BEX4	123.253	-0.0843104	0.279252	-0.301915	0.762717	1
BEX5	15.4695	-1.1266	0.190841	-5.82156	5.83006e-09	1.14081e-06
BFAR	38.1762	0.170414	0.0926918	0.251982	0.801055	1
BGLAP	12.2525	-0.270288	0.157576	-1.71529	0.0862922	0.43496
BGN	569.229	0.306232	0.409357	0.748082	0.454411	0.926008
BHLHE40	30.2521	-0.336282	0.486329	-0.69147	0.489271	0.949245
BHLHE41	10.2179	0.0790806	0.305495	0.258861	0.795743	1
BICC1	117.63	0.46804	0.129941	3.0332	0.00241977	0.0439614
BICD1	12.874	-0.433179	0.218008	-1.06959	0.284803	0.781077
BICD2	32.0542	0.144377	0.149644	0.9648	0.334645	0.828398
BICRAL	9.58905	0.0405852	0.173074	0.234496	0.8146	1
BIN1	93.5198	0.188607	0.107044	1.76196	0.0780753	0.414979
BIN3	10.9101	0.0813325	0.163145	0	1	1
BIRC2	59.301	0.0407625	0.0765179	0	1	1
BIRC6	63.5059	-0.035727	0.0773665	0	1	1
BIVM	18.2742	0.0471434	0.134906	0.349453	0.726749	1
BLCAP	30.2441	-0.113455	0.0570292	0	1	1
BLMH	29.3964	-0.120341	0.0920314	-1.30761	0.191005	0.653541
BLOC1S1	189.594	-0.000544486	0.159857	-0.00340607	0.997282	1
BLOC1S2	46.4832	-0.0289221	0.100436	-0.287967	0.773372	1
BLOC1S4	33.3077	0.0855763	0.160605	0.532838	0.594146	0.995555
BLOC1S5	22.1214	0.0572172	0.151991	0.376451	0.706582	1
BLOC1S6	70.8984	0.0162426	0.0945958	0.171706	0.863669	1
BLVRA	24.2931	0.225347	0.113489	1.8083	0.0705596	0.389455
BLVRB	60.6071	0.0666174	0.100086	0.665599	0.505667	0.959652
BLZF1	23.7399	-0.0886426	0.0893572	-0.992003	0.321196	0.813255
BMERB1	70.3638	-0.318179	0.0997342	-2.90436	0.00368001	0.0595176
BMI1	22.5802	-0.401154	0.141092	-2.84322	0.00446601	0.0681392
BMP1	77.1544	0.130609	0.132365	0.986735	0.323772	0.815834
BMP2	37.5692	-0.523043	0.27143	-1.45649	0.145258	0.565966
BMP2K	13.4382	0.163034	0.175882	0.216247	0.828795	1
BMP3	11.8318	1.54418	0.429139	3.13227	0.00173461	0.0348735
BMP4	77.1382	-0.250939	0.194517	-1.29006	0.197028	0.665394
BMP5	13.5591	-0.133604	0.337119	-0.39631	0.691876	1
BMP7	16.3661	0.129752	0.325643	0.39845	0.690298	1
BMPR1A	40.9165	0.127895	0.102372	1.24932	0.21155	0.686011
BMPR1B	10.8285	-0.0230408	0.244008	-0.0944263	0.924771	1
BMPR2	80.6112	-0.10215	0.140897	0	1	1
BMS1	34.8009	0.0888795	0.118486	0.750126	0.453179	0.925857
BMT2	14.1016	-0.148101	0.129443	0	1	1
BNC2	100.434	0.102707	0.150074	0.684373	0.493739	0.951919
BNIP1	17.7692	0.0737979	0.175145	0.421355	0.673496	1
BNIP2	41.9304	0.0943203	0.0960291	0.982206	0.325998	0.818115
BNIP3	67.6914	-0.171743	0.247352	-0.544579	0.586043	0.993252
BNIP3L	151.741	-0.105353	0.0737531	-1.42846	0.153159	0.581845
BOC	289.579	-0.453437	0.185805	-2.44039	0.0146715	0.156137
BOD1	88.9693	0.0348636	0.128687	0.270917	0.786455	1
BOD1L1	119.25	-0.0990692	0.166632	0	1	1
BOK	18.7846	-0.449808	0.216329	-2.07927	0.0375921	0.277352
BOLA1	15.9156	-0.0306294	0.111044	-0.27583	0.782679	1
BOLA2	30.0193	-0.0116072	0.18421	0	1	1
BOLA3	49.12	0.100612	0.174344	0.253052	0.800228	1
BOLA3-AS1	11.6983	-0.140241	0.144521	-0.214522	0.83014	1
BOP1	12.7633	0.145774	0.17018	0.687055	0.492048	0.951112
BORCS5	12.4527	-0.0957724	0.127282	-0.752445	0.451783	0.925081
BORCS7	85.8036	0.0421944	0.088253	0.478107	0.632574	1
BORCS8	13.753	-0.0208546	0.145726	-0.143108	0.886205	1
BPGM	25.876	-0.115723	0.114162	-1.01368	0.310738	0.804074
BPHL	30.8962	-0.132684	0.149204	-0.88928	0.373853	0.861294
BPNT1	10.4645	-0.132397	0.179068	-0.739364	0.459686	0.929853
BPTF	184.061	-0.00776957	0.155197	0	1	1
BRAF	35.9434	-0.334883	0.226846	-1.47626	0.139875	0.555317
BRAP	11.2483	0.155688	0.144569	1.07691	0.281521	0.777294
BRAT1	14.9942	-0.0823954	0.105823	-0.778618	0.436205	0.917356
BRCA1	16.6753	-0.0138992	0.271907	-0.0511175	0.959232	1
BRCA2	12.8875	0.0997578	0.323983	0.30791	0.758151	1
BRCC3	18.3287	0.345732	0.139531	1.49345	0.135321	0.546088
BRD1	21.4114	0.0546672	0.161945	0.304427	0.760802	1
BRD2	254.011	-0.430395	0.187007	-1.23202	0.217943	0.694486
BRD3	70.8607	0.0305524	0.08573	0.356379	0.721557	1
BRD3OS	12.9114	-0.0138979	0.177436	0	1	1
BRD4	103.359	-0.131654	0.103601	-1.27078	0.203806	0.674135
BRD7	87.634	0.0384314	0.0896271	0	1	1
BRD8	47.7593	-0.0809575	0.121051	-0.335443	0.737291	1
BRD9	37.9431	-0.0981135	0.0910813	0	1	1
BRF1	18.4505	0.00732348	0.102017	0.0717872	0.942771	1
BRF2	14.4656	0.119134	0.220078	0.437426	0.661803	1
BRI3	201.038	0.245661	0.100726	0.453319	0.650319	1
BRIP1	9.09794	0.0192339	0.201043	0.0956706	0.923782	1
BRIX1	44.8056	0.00681941	0.064655	0.105474	0.916	1
BRK1	252.134	-0.0284336	0.124914	0	1	1
BRMS1	18.7098	0.100804	0.100094	1.0071	0.313889	0.807469
BRMS1L	19.8981	-0.239191	0.128144	-0.616281	0.537709	0.981717
BROX	28.959	-0.0106757	0.0979385	-0.109004	0.913199	1
BRPF3	14.9637	-0.210868	0.142654	-1.39955	0.161648	0.599128
BRWD1	55.4988	-0.0113864	0.0857015	-0.132861	0.894304	1
BRWD3	17.3551	-0.198053	0.137117	-1.23919	0.215276	0.691597
BSCL2	42.5521	-0.0910372	0.13352	-0.681824	0.49535	0.952807
BSDC1	27.3143	-0.00138225	0.113029	-0.0122292	0.990243	1
BSG	247.532	0.00876751	0.121512	0.0721534	0.94248	1
BTAF1	25.2553	-0.380617	0.216433	-1.75859	0.0786467	0.416607
BTBD1	26.4229	0.135923	0.112882	0.844499	0.398391	0.88181
BTBD10	25.9155	-0.0296537	0.119869	-0.247385	0.80461	1
BTBD2	33.5024	0.0660618	0.135797	0.140696	0.88811	1
BTBD3	29.9536	-0.516161	0.187337	-1.68766	0.0914765	0.446445
BTBD6	38.1204	-0.0150987	0.114988	-0.131307	0.895532	1
BTBD7	65.8949	-0.169509	0.103242	-0.308682	0.757564	1
BTC	37.93	0.0434968	0.39353	0.11053	0.911989	1
BTD	14.9486	-0.388898	0.104881	-3.708	0.000208903	0.00688722
BTF3	973.36	0.0200392	0.131587	0	1	1
BTF3L4	89.7422	0.102526	0.132999	0	1	1
BTG1	828.367	-0.666213	0.170237	-2.73862	0.00616977	0.0840676
BTG2	239.863	-0.698491	0.264192	-1.88685	0.0591806	0.354172
BTG3	138.31	0.0559968	0.241717	0.0572577	0.95434	1
BTN2A1	25.0181	-0.312142	0.109398	-2.85328	0.00432705	0.0664492
BTN3A1	13.0902	-0.0208097	0.154491	-0.134698	0.892851	1
BTN3A2	11.5756	0.131268	0.473427	0.277272	0.781572	1
BTRC	16.0907	-0.338905	0.124184	-1.53159	0.125625	0.525241
BUB1B	14.4429	0.0892134	0.327837	0.272127	0.785524	1
BUB3	73.7067	-0.02637	0.0953891	0	1	1
BUD13	15.4755	-0.0087969	0.179861	-0.0489096	0.960991	1
BUD23	61.3504	-0.0688472	0.0872064	-0.789474	0.429835	0.910971
BUD31	122.596	-0.149147	0.134248	-1.11098	0.266576	0.75732
BX284668.5	16.0503	0.158011	0.296112	0.25085	0.80193	1
BX890604.2	15.1968	-0.152055	0.198838	-0.764718	0.444439	0.920008
BYSL	10.6728	0.200559	0.137332	1.46039	0.144184	0.563176
BZW1	247.868	-0.0421991	0.109481	-0.385446	0.699907	1
BZW2	82.6179	0.4403	0.143669	1.67259	0.0944074	0.453704
C10orf88	10.3774	0.011359	0.154929	0.0733174	0.941554	1
C11orf1	17.4916	0.14121	0.193724	0.72892	0.466051	0.933062
C11orf24	23.865	0.430851	0.120554	3.57392	0.00035167	0.0102028
C11orf49	24.1257	-0.0395455	0.0996019	-0.397035	0.691341	1
C11orf54	31.3084	0.176962	0.149617	1.18276	0.236903	0.716407
C11orf58	298.797	0.038004	0.0753466	0.504389	0.613988	1
C11orf68	37.7974	0.27381	0.129907	2.10775	0.0350528	0.266113
C11orf74	47.6984	0.0637168	0.187995	0.338928	0.734664	1
C11orf87	15.2985	-2.14891	0.432714	-4.50393	6.67095e-06	0.000416559
C11orf95	30.8552	0.0945991	0.144538	0.654493	0.512794	0.963377
C11orf96	486.47	-1.45593	0.475733	-2.63999	0.00829097	0.104161
C12orf10	49.6963	-0.113053	0.11679	-0.609188	0.5424	0.98229
C12orf29	24.9307	-0.0280097	0.0947811	0	1	1
C12orf4	11.6581	0.0294252	0.122008	0.241174	0.80942	1
C12orf43	20.7095	-0.0776646	0.112238	0	1	1
C12orf45	33.8097	-0.112967	0.128091	-0.0795221	0.936617	1
C12orf49	18.9525	-0.297573	0.104755	-2.84067	0.00450188	0.0685231
C12orf57	453.975	-0.266993	0.0917568	-1.44671	0.14798	0.571142
C12orf65	39.3232	-0.101823	0.157612	-0.646038	0.518255	0.968829
C12orf73	13.9625	-0.00244888	0.156571	-0.0156408	0.987521	1
C12orf75	44.969	0.372212	0.159674	2.33107	0.0197499	0.185773
C12orf76	35.389	-0.0205186	0.190292	-0.107827	0.914133	1
C14orf119	55.9566	0.236545	0.145705	1.32637	0.184719	0.643887
C14orf132	37.9543	0.441322	0.134881	2.35121	0.0187122	0.180322
C15orf40	30.6625	0.0348487	0.130648	0	1	1
C15orf41	9.10858	-0.0947851	0.137379	-0.0194002	0.984522	1
C15orf61	66.0178	0.197384	0.176649	0.124818	0.900668	1
C16orf58	28.932	0.185848	0.113889	1.63184	0.102714	0.472147
C16orf72	31.8101	-0.426832	0.214689	-1.44884	0.147382	0.57047
C16orf87	53.3898	0.0998443	0.143737	0	1	1
C16orf91	28.6647	0.0518399	0.184172	0.281475	0.778346	1
C17orf49	136.214	-0.244958	0.111275	-1.75027	0.0800714	0.419085
C17orf58	22.0947	0.0626141	0.136709	0.458009	0.646946	1
C17orf67	10.4736	-0.105585	0.183889	-0.574176	0.565849	0.991191
C17orf75	20.9282	-0.0153901	0.172041	-0.0894557	0.92872	1
C17orf80	13.4117	0.0809315	0.142006	0.548413	0.583409	0.993252
C18orf21	17.4666	-0.0348076	0.144527	-0.240837	0.809681	1
C18orf25	10.6651	-0.133967	0.198592	-0.674586	0.499939	0.956562
C18orf32	142.883	0.124163	0.145973	0.149862	0.880874	1
C18orf54	9.88113	-0.0790038	0.214719	-0.079832	0.936371	1
C19orf12	30.2839	0.108266	0.121242	0.892979	0.371869	0.859449
C19orf25	32.8176	0.0321868	0.0905377	0.355507	0.72221	1
C19orf38	10.9323	-0.474994	0.227583	-2.08713	0.0368768	0.273358
C19orf48	49.7127	0.140139	0.132454	1.05802	0.290047	0.786966
C19orf53	195.086	0.120574	0.128824	0.184473	0.853642	1
C1D	76.948	0.0677307	0.1346	0.503201	0.614823	1
C1GALT1	22.3162	0.417127	0.133532	3.12379	0.00178541	0.0355912
C1GALT1C1	27.0409	0.0239139	0.135264	0.176795	0.85967	1
C1QBP	128.213	0.0674004	0.134189	0.502279	0.615472	1
C1QL1	41.6731	-0.666324	0.343583	-1.93934	0.0524602	0.332648
C1QTNF2	102.121	0.966036	0.191253	5.05108	4.39313e-07	4.76124e-05
C1QTNF3	182.215	1.94209	0.319686	5.44937	5.05476e-08	7.44708e-06
C1QTNF4	105.403	-0.374392	0.178991	-2.09168	0.0364671	0.272459
C1QTNF6	24.229	0.119245	0.252199	0.472822	0.63634	1
C1QTNF7	22.8356	-1.93464	0.351941	-5.49706	3.86172e-08	5.77971e-06
C1R	141.793	-0.240094	0.243826	-0.984697	0.324773	0.817045
C1RL	12.7624	-0.238799	0.170773	-1.39834	0.162012	0.600241
C1S	60.4695	-0.307076	0.476499	-0.644442	0.519289	0.969304
C1orf109	15.7711	-0.131041	0.172183	-0.329196	0.742007	1
C1orf122	177.917	0.547447	0.124937	4.15473	3.25678e-05	0.00155092
C1orf131	26.9612	0.0968637	0.127012	0.120588	0.904017	1
C1orf174	28.756	0.0564254	0.166921	0.338037	0.735335	1
C1orf198	32.7088	0.318796	0.123281	1.50421	0.132528	0.541894
C1orf21	85.8195	0.324146	0.0958273	3.38261	0.000718012	0.0177474
C1orf216	18.6461	-0.108968	0.181426	-0.517394	0.604881	0.999023
C1orf35	46.2126	-0.183983	0.0768449	-2.39422	0.016656	0.168147
C1orf43	80.2863	0.124878	0.1127	1.10806	0.267836	0.758387
C1orf50	19.596	0.163661	0.169392	0.0809621	0.935472	1
C1orf52	66.774	-0.0657461	0.0838237	-0.784338	0.432842	0.914466
C1orf53	21.3804	-0.806707	0.228422	-2.93648	0.00331964	0.0550103
C1orf54	24.1731	-1.35715	0.246038	-4.70315	2.56182e-06	0.000199632
C1orf56	47.5484	-0.113574	0.229776	-0.494279	0.621109	1
C20orf194	14.3617	-0.200218	0.130005	-1.23767	0.215839	0.691597
C20orf27	45.1525	-0.078741	0.156232	-0.504	0.614261	1
C20orf96	13.5227	-0.208166	0.175041	-0.0733159	0.941555	1
C21orf58	11.6861	-0.177649	0.300391	-0.591393	0.554257	0.987576
C21orf91	19.3483	-0.359107	0.177503	-1.21995	0.222482	0.699232
C22orf39	37.9179	-0.221623	0.160028	-1.3849	0.166083	0.60721
C2CD5	18.7804	-0.0150837	0.105312	-0.143228	0.88611	1
C2orf49	35.6336	0.00622635	0.154618	0.0402693	0.967878	1
C2orf68	18.6047	-0.00784779	0.0988636	-0.0793799	0.93673	1
C2orf69	20.8474	0.119828	0.210962	0.237192	0.812508	1
C2orf74	13.0296	0.0646452	0.322456	0	1	1
C2orf76	20.5097	0.16569	0.180601	0.852777	0.393783	0.878326
C3orf14	33.1186	0.104744	0.14115	0.742076	0.458041	0.929853
C3orf33	11.6313	0.000894487	0.160862	0.00556059	0.995563	1
C3orf38	26.1492	-0.00645024	0.131715	0	1	1
C3orf70	12.3867	0.103911	0.230396	0.45101	0.651983	1
C4orf3	195.813	0.0738506	0.109612	0.338315	0.735125	1
C4orf46	19.0251	0.00836128	0.142119	0.058833	0.953085	1
C4orf48	71.632	0.371439	0.284552	0.740065	0.459261	0.929853
C5orf15	72.625	-0.108459	0.0863817	-1.25558	0.209268	0.682764
C5orf24	82.6126	-0.0736039	0.0706014	-1.04253	0.297167	0.792531
C5orf30	9.08939	0.185356	0.149983	0.555349	0.578656	0.993252
C5orf51	17.2627	-0.00871064	0.170753	-0.0510131	0.959315	1
C5orf56	13.9764	-0.0321288	0.123519	-0.260111	0.794778	1
C6orf120	29.2764	0.293795	0.108449	0.872196	0.383102	0.868109
C6orf226	13.5684	-0.243883	0.160364	-1.52081	0.128308	0.530427
C6orf47	10.1217	-0.0125351	0.124969	-0.100306	0.920102	1
C6orf62	94.5371	-0.249943	0.203365	-1.22903	0.219059	0.695874
C6orf89	47.873	-0.0162053	0.10967	-0.147764	0.882529	1
C7orf26	21.5351	-0.11037	0.134498	-0.362684	0.716841	1
C7orf50	82.028	-0.0384799	0.155543	0	1	1
C8orf33	41.7771	-0.0406036	0.0935489	0	1	1
C8orf58	11.3945	0.261105	0.250261	1.04333	0.296795	0.792531
C8orf76	37.4574	0.132966	0.14317	0	1	1
C8orf82	22.4842	0.0376863	0.158464	0.237822	0.812019	1
C8orf88	15.8902	-0.250138	0.205122	-1.21946	0.22267	0.699385
C9orf16	111.775	-0.135818	0.121319	-1.11951	0.262921	0.752623
C9orf40	10.4324	-0.423888	0.195577	-2.16737	0.0302067	0.241987
C9orf64	11.5422	0.0766374	0.145496	0.526733	0.598379	0.997517
C9orf78	65.6423	-0.124178	0.0675002	-1.83967	0.0658167	0.37475
C9orf85	26.8674	0.0418765	0.089711	0	1	1
CA11	11.9432	-0.278166	0.211356	-1.3161	0.188139	0.647815
CA5B	17.3131	0.582885	0.196023	2.97355	0.00294376	0.0501023
CAAP1	16.2862	0.112535	0.0786724	1.43043	0.152594	0.581572
CAB39	24.6471	0.0617034	0.124981	0.493702	0.621517	1
CAB39L	11.9162	0.476857	0.376014	1.26819	0.20473	0.674797
CABIN1	37.8927	-0.0693591	0.101437	-0.683764	0.494124	0.951919
CACHD1	29.2631	0.392811	0.165853	2.36843	0.0178639	0.175546
CACNA1C	11.344	0.341459	0.198194	1.72286	0.0849144	0.433256
CACNA1G	40.1443	0.10393	0.168916	0.615279	0.538371	0.981717
CACNA2D1	20.0465	0.397169	0.122988	3.22933	0.00124082	0.027464
CACNB3	12.9991	-0.0913104	0.143153	-0.637853	0.52357	0.971381
CACNB4	19.0004	-0.346178	0.210101	-1.64767	0.0994199	0.466383
CACTIN	9.65443	-0.0676938	0.106113	-0.592546	0.553485	0.987289
CACUL1	39.7828	-0.0964774	0.0849156	-0.0796127	0.936545	1
CACYBP	169.827	-0.168117	0.111068	-1.51364	0.130118	0.535439
CAD	17.0757	0.107907	0.115998	0.93025	0.352242	0.84111
CADM1	60.9578	0.555958	0.181815	2.12887	0.0332647	0.257514
CADM4	8.41631	-0.0261469	0.417668	-0.0626021	0.950083	1
CALCOCO1	31.1014	0.000427792	0.101233	0.00422584	0.996628	1
CALCOCO2	40.6338	0.0427385	0.122285	0.349499	0.726714	1
CALCRL	40.8663	-0.396319	0.339292	-1.16808	0.242775	0.726143
CALD1	386.258	0.414902	0.125507	1.71227	0.0868462	0.43496
CALHM2	24.2598	0.178469	0.155052	0	1	1
CALM1	860.623	-0.413355	0.147722	-2.79819	0.00513902	0.0745474
CALM2	795.729	0.0203	0.107502	0.188833	0.850224	1
CALM3	201.734	0.0505812	0.0968342	0.522348	0.601428	0.997656
CALML4	25.1132	0.941685	0.201496	4.67346	2.96173e-06	0.000223716
CALR	725.786	-0.166226	0.0807706	-2.058	0.0395901	0.285505
CALU	443.977	0.358001	0.100336	1.57473	0.11532	0.502472
CAMK1	33.9041	-0.000325993	0.0997766	-0.00326723	0.997393	1
CAMK1D	48.9038	-0.226871	0.227616	-0.996727	0.318897	0.810997
CAMK2D	65.2301	-0.507509	0.110324	-2.78734	0.0053143	0.0759669
CAMK2G	18.3922	0.210391	0.132401	0.910354	0.362636	0.851388
CAMK2N1	26.018	0.146551	0.201302	0.117101	0.90678	1
CAMK4	50.6559	-0.489652	0.181682	-2.69511	0.00703655	0.0930542
CAMKK2	19.5546	0.281268	0.144689	1.33522	0.181803	0.639159
CAMKMT	9.50291	-0.0497554	0.170882	-0.291169	0.770922	1
CAMLG	167.327	-0.1956	0.101426	-1.40455	0.160154	0.596525
CAMSAP1	15.4949	-0.2773	0.108795	-1.55648	0.119593	0.512565
CAMSAP2	49.1367	-0.100971	0.174497	-0.578642	0.562831	0.989773
CAMTA1	117.254	-0.130807	0.181422	-0.54862	0.583266	0.993252
CAND1	72.4931	-0.10708	0.0633499	-1.2536	0.209987	0.683454
CANT1	19.1634	0.180915	0.0972467	1.86037	0.0628331	0.364942
CANX	161.064	-0.0573608	0.102459	-0.559842	0.575588	0.993252
CAP1	88.0514	0.181705	0.124123	1.46392	0.143217	0.56243
CAP2	9.25185	0.252912	0.236637	0.645941	0.518318	0.968829
CAPG	120.072	0.306275	0.12891	2.37588	0.0175071	0.173763
CAPN1	53.078	0.249614	0.115197	2.16685	0.0302462	0.242098
CAPN10	11.3183	0.00601431	0.167738	0.0358553	0.971398	1
CAPN15	10.6753	-0.0160012	0.158426	0	1	1
CAPN2	82.4198	0.135493	0.0981998	1.37976	0.167659	0.611314
CAPN6	66.0743	-0.0698154	0.248282	-0.281194	0.778562	1
CAPN7	34.2568	0.072787	0.12873	0.565422	0.571787	0.993252
CAPNS1	117.572	0.0791372	0.0666707	1.18699	0.235233	0.714949
CAPRIN1	73.253	0.134814	0.0960867	1.40304	0.160604	0.597834
CAPRIN2	17.0685	-0.347542	0.162403	-1.69419	0.0902295	0.44242
CAPS	36.7513	-0.680605	0.255095	-2.66804	0.00762952	0.0990892
CAPZA1	93.8737	0.0939665	0.0898353	0.421516	0.673378	1
CAPZA2	94.7091	0.140054	0.0768536	1.82235	0.0684018	0.382497
CAPZB	161.706	0.34896	0.064338	3.80374	0.000142528	0.00510986
CARD19	54.448	0.030727	0.124931	0.245952	0.805719	1
CARD8	13.0362	0.0273661	0.119787	0.228456	0.819292	1
CARHSP1	84.9087	-0.112702	0.18629	-0.604979	0.545193	0.982841
CARM1	42.6062	0.00571867	0.106929	0.0534812	0.957349	1
CARMIL1	11.3166	-1.73021	0.274086	-6.1378	8.36705e-10	2.39069e-07
CARNMT1	12.1422	-0.310159	0.127599	-1.84252	0.0653997	0.374387
CARS	15.4775	0.159114	0.14899	1.06795	0.285542	0.781077
CARS2	36.7627	0.080044	0.0875226	0.914553	0.360426	0.85044
CASC15	39.4349	0.152206	0.177115	0.859358	0.390143	0.874644
CASC3	46.768	-0.0170815	0.0932629	0	1	1
CASC4	100.354	0.351243	0.149329	1.71769	0.0858528	0.434927
CASD1	34.5657	-0.107456	0.0989883	-1.08554	0.277682	0.772122
CASK	48.0362	0.239753	0.141347	1.05023	0.293614	0.790094
CASP2	22.261	-0.236756	0.11452	-0.954624	0.339768	0.832339
CASP3	50.238	-0.712825	0.145822	-4.88832	1.01699e-06	9.49422e-05
CASP4	17.9114	0.16714	0.357922	0.466975	0.640518	1
CASP6	23.5475	0.0499968	0.180958	0.276289	0.782326	1
CASP7	34.7726	-0.393	0.164812	-2.26751	0.0233591	0.205268
CAST	152.062	0.842907	0.248017	2.63979	0.00829565	0.104161
CASTOR1	11.8903	0.161619	0.184935	0.873919	0.382163	0.867873
CASTOR2	14.3546	-0.0865847	0.171598	-0.504579	0.613855	1
CAT	47.3112	-0.0923684	0.092393	-0.999734	0.317439	0.809831
CAV1	291.041	0.870425	0.296959	2.93113	0.00337737	0.0557709
CAV2	32.9038	1.00476	0.260737	3.85355	0.000116417	0.00437329
CAVIN1	311.258	0.457052	0.157685	1.63016	0.103068	0.472822
CAVIN3	157.844	0.301486	0.260993	1.15515	0.248029	0.732086
CBFA2T2	30.8138	-0.0642177	0.129189	-0.497083	0.619131	1
CBFA2T3	14.2345	0.126809	0.196767	0.64446	0.519277	0.969304
CBFB	27.3067	-0.158527	0.133232	-1.18986	0.234102	0.712993
CBL	17.0577	-0.148048	0.159389	-0.331728	0.740094	1
CBLB	22.6479	-0.191799	0.12949	-1.17558	0.239764	0.721446
CBLL1	15.6711	0.123225	0.140412	0.877596	0.380163	0.865745
CBR1	41.3876	0.0469003	0.134848	0	1	1
CBR3	23.4765	0.0311292	0.568058	0.0547993	0.956298	1
CBR4	21.7988	-0.0644705	0.143697	-0.448655	0.653681	1
CBWD1	21.3099	-0.0193506	0.166367	0	1	1
CBWD2	10.7127	-0.0635511	0.191836	-0.283055	0.777134	1
CBWD5	15.2114	-0.0573221	0.233142	-0.245868	0.805784	1
CBX1	177.378	0.0188744	0.0980636	0.192471	0.847374	1
CBX2	9.88064	-0.0947515	0.294418	-0.321826	0.747584	1
CBX3	212.658	0.112954	0.0675927	1.6711	0.094702	0.454888
CBX4	51.9807	-0.729417	0.228114	-2.32084	0.0202954	0.189361
CBX6	131.734	0.208996	0.0856913	2.43894	0.0147305	0.156588
CBY1	50.2232	0.00635264	0.118427	0.0536419	0.95722	1
CC2D1A	10.9115	-0.187374	0.153849	-1.21791	0.223258	0.699498
CC2D2A	26.4277	-0.299994	0.120982	-1.84522	0.0650057	0.373288
CCAR1	68.2607	-0.116524	0.129112	-0.902502	0.36679	0.85423
CCAR2	15.4766	-0.175472	0.147446	-1.19008	0.234016	0.712993
CCDC102A	40.8895	0.348871	0.107338	3.25022	0.00115317	0.0258271
CCDC102B	27.2421	-0.907482	0.308003	-2.85952	0.00424285	0.065542
CCDC106	28.3182	-0.0346379	0.259476	-0.133492	0.893804	1
CCDC107	81.7257	0.0243398	0.127378	0.191084	0.84846	1
CCDC112	25.632	-0.0412795	0.182744	-0.225887	0.821289	1
CCDC115	36.3937	0.00134965	0.114577	0.0117795	0.990602	1
CCDC117	28.2332	0.0108899	0.150824	0.0264927	0.978864	1
CCDC12	55.6299	-0.0850349	0.0864159	-0.343224	0.73143	1
CCDC124	69.5927	0.195558	0.074286	2.6325	0.00847594	0.105296
CCDC126	16.1465	-0.140247	0.14771	-0.949477	0.342378	0.834787
CCDC127	32.6348	-0.00894224	0.12831	-0.0696923	0.944439	1
CCDC130	24.7201	-0.140796	0.100112	-1.40638	0.15961	0.595318
CCDC137	20.6253	0.0516447	0.15077	0	1	1
CCDC14	48.6337	-0.0880927	0.120217	-0.732781	0.463692	0.930641
CCDC144A	27.9649	0.355165	0.502735	0.706465	0.479899	0.94261
CCDC149	10.8279	-0.239419	0.184412	-1.25134	0.210812	0.68466
CCDC167	50.5404	0.121368	0.11799	1.02863	0.303654	0.796649
CCDC171	18.9662	-0.295766	0.202117	-1.46334	0.143374	0.562578
CCDC174	36.5902	-0.00950949	0.113563	-0.0837378	0.933265	1
CCDC18	13.0865	-0.136972	0.241005	-0.568335	0.569807	0.992543
CCDC18-AS1	13.898	-0.357151	0.141579	-2.52262	0.0116484	0.131853
CCDC186	58.5303	0.101267	0.155348	0.337289	0.735899	1
CCDC22	11.2031	-0.0861677	0.128892	-0.668524	0.503799	0.958678
CCDC25	59.1418	0.41431	0.107434	1.99481	0.0460637	0.30937
CCDC28A	16.4215	0.119145	0.108027	1.10291	0.270065	0.761495
CCDC28B	52.0708	0.0869923	0.0966122	0.900427	0.367893	0.855816
CCDC3	14.9497	-1.53191	0.485438	-2.74374	0.00607442	0.0833708
CCDC32	29.1347	-0.0969473	0.105087	0	1	1
CCDC34	56.9629	0.391248	0.201675	1.94	0.0523802	0.332588
CCDC43	23.9213	0.0351258	0.115574	0	1	1
CCDC47	69.7133	-0.117874	0.124669	-0.945503	0.344402	0.836359
CCDC50	60.4617	0.0529719	0.112852	0.469393	0.638788	1
CCDC51	10.3087	-0.170575	0.245743	-0.496815	0.61932	1
CCDC58	20.4387	-0.0910333	0.1931	-0.359755	0.71903	1
CCDC59	79.5461	-0.068888	0.0770501	-0.894067	0.371286	0.859015
CCDC6	73.9248	0.524287	0.104261	3.33974	0.000838554	0.0199665
CCDC66	61.5955	-0.00437916	0.120966	0	1	1
CCDC71L	23.5251	0.0820131	0.201384	0.407248	0.683826	1
CCDC74A	10.9665	-0.449448	0.213162	-2.10847	0.0349899	0.266065
CCDC77	10.6353	-0.0958695	0.168427	-0.569204	0.569218	0.992543
CCDC8	30.5992	-0.071555	0.187884	-0.380846	0.703318	1
CCDC80	262.839	-0.272372	0.134897	-0.536496	0.591616	0.994263
CCDC82	57.4318	-0.306787	0.112871	-0.946101	0.344097	0.836352
CCDC84	13.466	-0.0420662	0.134991	-0.205172	0.837438	1
CCDC85A	13.3773	-0.242394	0.201513	-1.20287	0.229026	0.70687
CCDC85B	89.4273	-0.133122	0.140653	-0.946453	0.343917	0.836352
CCDC86	9.39863	0.144155	0.162725	0.885877	0.375684	0.861879
CCDC88A	170.378	-0.0393805	0.180875	-0.217722	0.827646	1
CCDC9	9.69951	-0.388111	0.143013	-1.36519	0.172192	0.620405
CCDC90B	79.8458	-0.151374	0.0824437	-1.83609	0.0663436	0.376638
CCDC91	22.5247	0.230684	0.187984	1.22714	0.219769	0.696043
CCDC92	15.1738	0.00550781	0.104114	0.0529017	0.95781	1
CCDC93	25.8811	-0.0101231	0.132097	-0.076634	0.938915	1
CCDC97	13.4719	-0.0178303	0.125767	0	1	1
CCHCR1	12.8099	-0.181939	0.135139	-1.34631	0.178204	0.6305
CCL2	68.1495	-1.16902	0.536482	-1.99944	0.0455609	0.308258
CCM2	31.8969	0.23358	0.0951993	0.361911	0.717418	1
CCN1	290.503	0.276353	0.291101	0.949337	0.342449	0.834787
CCN2	323.384	0.135878	0.231899	0.585936	0.557918	0.987576
CCN3	521.576	0.432269	0.335291	0.692738	0.488474	0.94848
CCN4	9.84119	0.627427	0.500098	0.854687	0.392725	0.877408
CCNA2	19.7518	0.201421	0.340706	0.258531	0.795997	1
CCNB1	44.4501	-0.166095	0.341372	-0.48655	0.626577	1
CCNB1IP1	90.5881	-0.0345741	0.157559	-0.219435	0.826311	1
CCNC	41.681	-0.0706253	0.0955139	-0.739424	0.459649	0.929853
CCND1	186.063	0.267769	0.144471	1.85344	0.0638188	0.368398
CCND2	367.202	-0.0210637	0.0959064	-0.219628	0.826161	1
CCND3	29.8678	-0.014189	0.144129	-0.0984465	0.921578	1
CCNDBP1	17.501	0.387975	0.164558	1.1423	0.253329	0.738609
CCNG1	42.5539	0.0696663	0.11179	0.623187	0.533161	0.979093
CCNG2	58.2787	-0.108114	0.0880134	-0.96117	0.336467	0.830134
CCNH	32.9417	-0.152029	0.170616	-0.891056	0.372899	0.86075
CCNI	482.895	0.0404037	0.0833258	0.484887	0.627756	1
CCNK	36.3103	-0.142281	0.21689	-0.656004	0.511821	0.962903
CCNL1	282.845	-0.427372	0.224599	-1.1716	0.241359	0.724841
CCNL2	61.4503	-0.144291	0.117423	-1.22881	0.219142	0.695874
CCNQ	19.9348	-0.0966736	0.150007	-0.644459	0.519278	0.969304
CCNT1	33.0583	-0.305128	0.147976	-2.06201	0.0392072	0.283718
CCNT2	32.9641	-0.0602563	0.124312	-0.436593	0.662407	1
CCNY	48.9625	0.011736	0.113884	0.103053	0.917921	1
CCNYL1	16.6824	0.124689	0.281498	0.442949	0.657802	1
CCP110	29.1307	0.00188127	0.167331	0.0112428	0.99103	1
CCPG1	61.6027	0.43584	0.174097	1.87672	0.0605564	0.35831
CCS	55.5696	0.0108151	0.114163	0.0947338	0.924526	1
CCSAP	9.77661	-0.697117	0.206773	-2.87637	0.00402284	0.0635778
CCSER2	52.5523	-0.313955	0.124598	-2.51973	0.0117443	0.13262
CCT2	156.687	0.0209592	0.111672	0.187686	0.851123	1
CCT3	153.468	-0.166519	0.101491	-1.64072	0.100855	0.468684
CCT4	171.365	-0.06678	0.11412	-0.585174	0.558431	0.987888
CCT5	140.024	-0.00184343	0.0872428	-0.0211299	0.983142	1
CCT6A	127.262	-0.0370322	0.0749168	-0.494311	0.621086	1
CCT7	105.307	0.128389	0.0577194	2.22437	0.0261234	0.220714
CCT8	125.719	0.0338112	0.118711	0.284819	0.775783	1
CCZ1	49.9102	0.260916	0.158278	1.64846	0.0992573	0.465852
CCZ1B	12.171	0.123148	0.367863	0.0550094	0.956131	1
CD109	42.0448	0.889788	0.447723	1.98736	0.0468822	0.312184
CD151	100.966	0.150731	0.216592	0.220689	0.825335	1
CD164	178.934	0.101241	0.0929639	1.08904	0.276137	0.770249
CD200	9.86663	0.487121	0.312643	1.55807	0.119216	0.511882
CD24	197.603	0.641753	0.384734	1.1482	0.250885	0.736485
CD248	78.2499	0.282771	0.155825	1.81467	0.0695745	0.386803
CD27-AS1	25.0973	-0.168764	0.121681	-1.38694	0.16546	0.606108
CD276	64.7876	0.175392	0.081229	1.07393	0.282854	0.779379
CD2AP	24.8621	0.036337	0.157994	0	1	1
CD2BP2	31.7617	0.106623	0.106504	1.00112	0.316769	0.809653
CD302	32.0193	-0.0864447	0.239027	-0.361653	0.717612	1
CD320	46.7787	-0.115943	0.140841	-0.823219	0.410384	0.893464
CD34	82.3004	0.647305	0.266267	2.43104	0.0150557	0.158528
CD44	120.635	0.140869	0.258595	0.544748	0.585927	0.993252
CD46	76.013	0.24645	0.090687	2.16977	0.0300239	0.240727
CD47	243.484	0.203459	0.134965	0.109047	0.913165	1
CD55	120.444	0.855607	0.34757	2.46168	0.0138287	0.149971
CD58	18.3247	0.33268	0.228516	0.750681	0.452845	0.925857
CD59	109.425	0.289382	0.122138	2.3693	0.0178218	0.175546
CD63	1390.42	0.0809241	0.0982759	0.465656	0.641462	1
CD70	19.6008	0.267056	0.857857	0.311306	0.755568	1
CD81	1398.44	0.11504	0.0869018	1.3238	0.185571	0.644582
CD82	16.2237	-0.673152	0.340085	-1.97936	0.0477754	0.3156
CD83	34.8766	-0.363304	0.202217	-0.807569	0.419339	0.901131
CD9	233.766	1.31504	0.379378	3.06769	0.00215723	0.0405189
CD99	562.384	0.0217352	0.12143	0.178994	0.857942	1
CD99L2	19.1333	0.233547	0.12895	1.29414	0.195616	0.662759
CDADC1	16.4535	-0.241178	0.101326	-1.37801	0.1682	0.612576
CDC123	54.8268	0.00521473	0.122115	0.0427035	0.965938	1
CDC14A	9.90567	-0.0509402	0.175791	0	1	1
CDC14B	10.3336	-0.628077	0.198352	-3.16647	0.001543	0.0319057
CDC16	32.7859	0.142356	0.0827595	1.69783	0.0895392	0.441284
CDC23	20.7723	-0.0252953	0.104157	0	1	1
CDC25B	28.8877	-0.154946	0.158978	-0.974642	0.329738	0.821868
CDC26	85.327	0.0609331	0.129267	0.471376	0.637372	1
CDC27	51.1286	0.0295653	0.0853094	0.346565	0.728918	1
CDC34	69.1881	0.160583	0.108417	0.710715	0.477261	0.940936
CDC37	105.591	-0.039558	0.0740348	-0.534317	0.593122	0.995115
CDC37L1	23.4247	-0.176167	0.134791	-0.558302	0.576638	0.993252
CDC40	50.7924	0.0533556	0.0889169	0	1	1
CDC42	475.37	0.121618	0.108162	1.12441	0.260841	0.750524
CDC42BPA	57.8075	0.110244	0.135186	0.815501	0.414785	0.897184
CDC42BPB	44.2142	0.133916	0.168666	0.793974	0.42721	0.908373
CDC42EP1	25.5534	-0.361248	0.163697	-2.20681	0.0273273	0.226622
CDC42EP2	15.3598	0.628028	0.182091	2.35062	0.0187422	0.180326
CDC42EP3	44.6377	0.0717208	0.280933	0.255295	0.798495	1
CDC42EP4	38.4513	-0.148051	0.146824	-0.934964	0.349807	0.839986
CDC42EP5	219.307	0.352221	0.16968	2.0758	0.0379129	0.278412
CDC42SE1	52.122	-0.166861	0.214509	-0.777872	0.436644	0.917611
CDC42SE2	32.1841	0.0946966	0.109482	0	1	1
CDC5L	75.6798	0.0446686	0.1634	0	1	1
CDC73	57.5557	0.149386	0.119785	0	1	1
CDCA4	34.7531	0.0177723	0.208778	0.0851254	0.932162	1
CDCA7L	15.5301	0.187449	0.176751	1.06053	0.288905	0.786054
CDH11	121.671	0.183304	0.178016	0.914153	0.360636	0.850535
CDH13	16.7993	-1.15827	0.350155	-3.30788	0.000940043	0.0218317
CDH2	31.256	0.140439	0.354028	0.396689	0.691597	1
CDH24	10.36	-0.0864124	0.198603	-0.435102	0.663489	1
CDH8	12.3392	0.788503	0.317517	2.48334	0.0130158	0.143205
CDIP1	17.5626	-0.325501	0.137555	-2.36634	0.017965	0.175998
CDIPT	40.3213	0.10385	0.108471	0.957399	0.338366	0.83128
CDK10	25.7507	-0.103818	0.0945098	-1.09849	0.271992	0.764415
CDK11A	21.8543	-0.115644	0.268368	0	1	1
CDK11B	25.4518	0.0297164	0.126113	0.235633	0.813717	1
CDK12	47.5772	-0.0349437	0.169233	-0.206482	0.836414	1
CDK13	46.8892	-0.147161	0.199769	-0.736656	0.461332	0.930298
CDK14	41.6065	-0.272014	0.111348	-2.44291	0.0145692	0.155575
CDK16	41.5607	0.0961246	0.100629	0.95524	0.339456	0.832339
CDK17	13.454	-0.254134	0.170217	-1.493	0.135437	0.546088
CDK19	32.4314	-0.247091	0.108888	-1.57945	0.114234	0.499819
CDK2	20.1478	-0.154476	0.125779	-1.22816	0.219387	0.695895
CDK2AP1	192.845	0.325771	0.15385	2.11746	0.0342209	0.261694
CDK2AP2	27.0279	0.022112	0.180167	0.122731	0.90232	1
CDK4	128.808	0.00717131	0.129195	0.0555076	0.955734	1
CDK5	12.9264	-0.0413152	0.188603	-0.068155	0.945662	1
CDK5RAP1	11.1706	0.0519938	0.158236	0.0151344	0.987925	1
CDK5RAP2	39.6612	0.0501696	0.150108	0.0567292	0.954761	1
CDK5RAP3	45.9056	-0.0341657	0.110802	-0.308349	0.757817	1
CDK6	95.7531	0.160943	0.132084	1.21849	0.223037	0.699498
CDK7	12.8124	-0.0681068	0.150035	-0.453938	0.649874	1
CDK8	8.91766	0.019026	0.13792	0.137949	0.890281	1
CDK9	22.7559	0.0498529	0.127645	0	1	1
CDKAL1	15.9642	0.040123	0.142341	0.281879	0.778036	1
CDKL3	9.52546	-0.0778425	0.134253	-0.579818	0.562037	0.989441
CDKL5	37.1418	0.116153	0.11899	0.976153	0.328988	0.82158
CDKN1A	132.559	-0.684272	0.454335	-1.5061	0.132042	0.540612
CDKN1B	53.6106	0.000104571	0.124211	0.000841877	0.999328	1
CDKN1C	281.169	0.0146305	0.139204	0.105101	0.916296	1
CDKN2AIP	71.8535	-0.444252	0.184754	-1.32204	0.186155	0.645077
CDKN2AIPNL	32.8771	0.15555	0.248808	0.625179	0.531854	0.977935
CDKN2C	11.8288	0.37945	0.348989	0.855371	0.392346	0.877408
CDKN2D	35.168	0.0971207	0.199483	0.486861	0.626357	1
CDKN3	44.6403	0.208254	0.312685	0.666018	0.5054	0.959652
CDO1	53.1473	-0.873578	0.169691	-5.14804	2.63221e-07	3.22325e-05
CDON	47.4539	0.0376587	0.187509	0.200837	0.840826	1
CDR2	26.056	0.0829814	0.202195	0.410402	0.681511	1
CDR2L	10.5552	0.0271444	0.238371	0.113875	0.909337	1
CDS2	13.8911	-0.12486	0.126681	-0.985625	0.324317	0.816415
CDT1	16.9403	-0.043654	0.170308	-0.256324	0.797701	1
CDV3	113.193	0.229039	0.176777	1.29564	0.1951	0.661725
CDYL	31.8107	0.228964	0.0947415	2.41672	0.0156611	0.16281
CEBPB	106.143	-0.527594	0.242453	-1.48646	0.137156	0.549589
CEBPD	272.936	-0.756873	0.410973	-1.35501	0.175413	0.625557
CEBPG	26.6938	0.211886	0.113384	1.86875	0.0616578	0.360876
CEBPZ	77.5641	-0.0206862	0.113363	-0.182478	0.855208	1
CEBPZOS	51.8455	0.0515951	0.131276	0.393028	0.694299	1
CELF1	53.2487	-0.137395	0.10876	-0.736533	0.461406	0.930298
CELF2	93.0406	-0.0629762	0.199407	-0.315818	0.752141	1
CEMIP2	39.2836	-0.427946	0.309529	-0.792941	0.427812	0.908727
CENPB	29.633	0.206561	0.124434	1.1106	0.266741	0.75756
CENPC	56.2229	-0.219873	0.124067	-0.467628	0.64005	1
CENPH	21.6017	0.0102668	0.137724	0.0745463	0.940576	1
CENPJ	20.5772	0.00606412	0.161656	0.0375125	0.970076	1
CENPK	36.9666	-0.0983826	0.20491	-0.480126	0.631138	1
CENPL	17.3155	0.0553246	0.245411	0.225437	0.821639	1
CENPM	16.3366	0.125863	0.214767	0.586043	0.557847	0.987576
CENPN	15.4653	0.036654	0.238615	0.153612	0.877916	1
CENPQ	14.4349	0.0480915	0.178872	0.26886	0.788037	1
CENPS	12.6695	-0.0554899	0.152606	-0.363615	0.716145	1
CENPT	33.4037	0.0609543	0.111034	0.548968	0.583028	0.993252
CENPV	46.584	-0.0143315	0.298767	-0.0479687	0.961741	1
CENPW	119.224	-0.0301335	0.185992	-0.162015	0.871294	1
CENPX	94.5314	0.0631636	0.13161	0.479929	0.631278	1
CEP104	12.114	0.0785306	0.149087	0.526745	0.598371	0.997517
CEP112	22.2779	-0.2305	0.16821	-0.958369	0.337877	0.83116
CEP126	46.2422	0.391789	0.145811	1.31533	0.188399	0.648108
CEP135	21.098	-0.0268567	0.155724	-0.172464	0.863073	1
CEP152	10.6951	-0.0176725	0.334876	-0.0527733	0.957913	1
CEP162	26.8604	0.0202693	0.133838	0.103815	0.917316	1
CEP164	30.8967	-0.0677261	0.133522	-0.50723	0.611994	1
CEP170	109.073	-0.261454	0.140381	-0.445754	0.655775	1
CEP192	23.3473	-0.0484657	0.110394	-0.439023	0.660645	1
CEP250	12.1356	-0.244119	0.174087	-1.40228	0.160831	0.597918
CEP290	55.4138	-0.0676407	0.186398	-0.362884	0.716692	1
CEP295	18.2549	-0.108587	0.198359	-0.547425	0.584087	0.993252
CEP350	57.4283	-0.0750124	0.13832	-0.391509	0.695421	1
CEP41	12.6712	0.0946174	0.183314	0.0254301	0.979712	1
CEP44	22.8682	0.05524	0.0873983	0	1	1
CEP55	9.72566	0.311656	0.367941	0.847027	0.39698	0.880941
CEP57	64.1671	-0.0247322	0.104633	0	1	1
CEP57L1	35.1277	-0.0113841	0.1013	-0.11238	0.910522	1
CEP63	28.8214	0.0495258	0.160135	0.309274	0.757113	1
CEP68	19.3221	-0.220009	0.133265	-0.865687	0.386662	0.870959
CEP70	20.0657	-0.412403	0.172809	-2.38647	0.0170112	0.171
CEP78	35.8015	-0.23038	0.134678	-1.7106	0.0871548	0.435497
CEP83	20.6567	-0.336622	0.175379	-1.91939	0.0549345	0.341674
CEP85L	41.558	-0.618312	0.183551	-2.279	0.0226671	0.201633
CEP89	29.5384	0.152525	0.120678	1.2639	0.206266	0.677189
CEP95	40.1141	-0.121644	0.122235	-0.655828	0.511935	0.962903
CEP97	28.2252	-0.0767218	0.118079	-0.649748	0.515855	0.966613
CEPT1	17.1544	-0.118552	0.156225	-0.758855	0.447939	0.922337
CERCAM	81.7365	0.647949	0.180845	3.5829	0.000339798	0.00995158
CERK	20.8179	0.0516	0.114077	0.452327	0.651033	1
CERS1	28.1128	0.240419	0.144784	1.66054	0.0968061	0.459053
CERS2	63.6774	0.109248	0.0814643	0.183748	0.854211	1
CERS4	30.9428	0.0321373	0.122226	0.262933	0.792602	1
CERS5	36.7507	0.00472177	0.0929158	0	1	1
CERS6	34.9286	-0.166795	0.0940267	-1.77391	0.0760778	0.407226
CERT1	64.4325	-0.343983	0.162395	-2.1182	0.0341585	0.261694
CES2	17.9327	0.0173263	0.156206	0.11092	0.91168	1
CETN2	58.8462	0.13943	0.0795016	1.75381	0.0794635	0.418365
CETN3	32.6885	0.00959753	0.189195	0.0507282	0.959542	1
CFAP20	87.333	-0.461166	0.109473	-2.38567	0.0170481	0.171007
CFAP298	54.398	-0.0914578	0.10318	-0.886393	0.375406	0.861879
CFAP36	58.8479	-0.00718914	0.106401	-0.0675662	0.946131	1
CFAP410	23.0373	0.0911903	0.169221	0.538881	0.589969	0.993749
CFAP44	25.8724	-0.496646	0.197994	-2.50839	0.0121282	0.135816
CFAP97	78.091	-0.0917413	0.0788729	0	1	1
CFDP1	215.683	0.0369093	0.062976	0	1	1
CFH	64.9508	0.0708653	0.29492	0.240286	0.810108	1
CFL1	786.315	0.0285659	0.0715658	0.399157	0.689778	1
CFL2	35.8575	0.396473	0.113587	2.63143	0.00850276	0.10549
CFLAR	33.0852	0.00331942	0.162132	0.0204736	0.983666	1
CGGBP1	84.0471	0.15209	0.0731386	1.80083	0.0717296	0.392991
CGNL1	69.5271	0.41478	0.167574	2.47521	0.0133158	0.145824
CGRRF1	25.3824	-0.0697312	0.118444	0	1	1
CHAF1A	13.3651	-0.106488	0.288561	-0.369031	0.712105	1
CHAMP1	19.0501	-0.22074	0.114091	-1.11723	0.263897	0.754191
CHCHD1	58.2688	0.0535179	0.109333	0.489492	0.624493	1
CHCHD10	46.6029	-0.69578	0.22611	-3.07718	0.00208969	0.0397049
CHCHD2	642.411	0.0270035	0.119606	0	1	1
CHCHD3	43.7015	-0.0174889	0.114491	-0.152753	0.878593	1
CHCHD5	53.2429	0.065379	0.117662	0.0148372	0.988162	1
CHCHD6	22.4439	-0.284917	0.197472	-1.44282	0.149071	0.573711
CHCHD7	31.5413	-0.0570675	0.0875142	-0.652093	0.514341	0.964927
CHD1	90.1722	-0.490473	0.204319	-2.40053	0.0163715	0.166432
CHD2	121.768	-0.268239	0.133926	-0.639007	0.522818	0.971381
CHD3	143.357	0.0470818	0.133317	0.353155	0.723972	1
CHD4	127.955	-0.350257	0.186645	-1.8766	0.0605734	0.35831
CHD6	51.789	-0.0988679	0.124925	-0.482599	0.62938	1
CHD8	45.4001	-0.136373	0.131247	-0.678651	0.497359	0.955696
CHD9	230.277	-0.13193	0.0760056	-1.71802	0.085793	0.434915
CHEK1	16.7414	-0.148643	0.165324	-0.899103	0.368598	0.856281
CHERP	23.3815	-0.233732	0.121219	-1.92819	0.0538321	0.337665
CHIC1	9.83991	-0.111902	0.139052	-0.804752	0.420963	0.902309
CHIC2	47.0248	-0.24429	0.146153	-0.385041	0.700207	1
CHID1	87.5431	-0.0866009	0.131519	-0.658467	0.510238	0.961438
CHKA	16.0075	-0.490172	0.235876	-2.0781	0.0377005	0.277718
CHKB	23.5784	0.0428882	0.161979	0.264777	0.791182	1
CHM	33.9291	-0.084584	0.0852646	-0.992019	0.321188	0.813255
CHML	18.6102	-0.109504	0.149177	-0.734053	0.462916	0.930298
CHMP1A	46.0557	0.0726984	0.112945	0.53447	0.593016	0.995115
CHMP1B	69.0787	-0.348589	0.155984	-1.57364	0.115572	0.502873
CHMP2A	103.26	0.181295	0.0881579	1.54166	0.123156	0.52027
CHMP2B	65.6853	0.0703645	0.0938555	0	1	1
CHMP3	115.776	0.0855706	0.0677102	0.717681	0.472954	0.937458
CHMP4A	44.7887	0.0270485	0.0870525	0	1	1
CHMP4B	54.4839	0.00160193	0.105321	0.0152099	0.987865	1
CHMP5	125.349	7.68783e-05	0.13573	0	1	1
CHMP6	28.1629	0.541043	0.151782	3.5646	0.000364416	0.0104857
CHMP7	16.4757	0.182546	0.15106	1.20843	0.226881	0.704169
CHN1	13.05	-0.523708	0.237537	-2.20474	0.0274723	0.227224
CHODL	30.1314	3.05554	0.529731	5.39054	7.02462e-08	1.019e-05
CHORDC1	86.1496	-0.260591	0.233406	-1.11647	0.264219	0.754536
CHP1	35.0851	0.135726	0.12161	0	1	1
CHPF	64.572	0.623434	0.221412	2.81572	0.00486681	0.0719266
CHPF2	13.526	0.314791	0.189041	1.6652	0.0958725	0.457975
CHPT1	32.3436	0.0954287	0.12928	0.394235	0.693408	1
CHRAC1	42.1153	-0.149314	0.0793921	-1.88072	0.0600098	0.356318
CHRD	15.2195	0.276987	0.251962	1.09932	0.271628	0.763907
CHRNB1	14.5674	0.0671964	0.148754	0.451727	0.651465	1
CHST10	14.0158	-0.403859	0.261572	-1.54397	0.122595	0.518963
CHST12	35.4988	0.208177	0.105843	1.96686	0.0491999	0.321264
CHST14	29.9673	0.252481	0.122588	0.631033	0.528019	0.974113
CHST2	21.8733	-0.198061	0.245083	-0.146164	0.883792	1
CHST3	20.4985	-0.286444	0.11825	-1.27092	0.203757	0.674135
CHSY1	31.6748	0.0510412	0.166707	0.306172	0.759474	1
CHTOP	46.7967	-0.0709955	0.087419	-0.812129	0.416718	0.898726
CHURC1	105.251	0.130051	0.0722762	0.451119	0.651904	1
CIAO1	53.2405	-0.0282239	0.0810851	-0.0950948	0.92424	1
CIAO2A	51.4366	0.014711	0.152144	0.0966916	0.922971	1
CIAO2B	144.675	0.22196	0.137816	1.45493	0.145688	0.566835
CIAO3	11.0444	0.184892	0.178791	1.03412	0.30108	0.794759
CIAPIN1	40.7327	0.0978456	0.149855	0.292131	0.770186	1
CIB1	63.4155	0.0359848	0.161029	0.223468	0.823171	1
CIB2	19.2235	-0.560558	0.286825	-1.25707	0.208729	0.681714
CIC	37.0318	-0.112578	0.0854251	-1.31786	0.187552	0.646828
CIDEB	12.2211	0.390517	0.155045	2.51874	0.0117777	0.132837
CINP	27.4514	0.23351	0.0891814	2.61837	0.00883498	0.108895
CIP2A	12.2112	-0.126118	0.22201	-0.568071	0.569987	0.992543
CIR1	83.2098	0.0776491	0.0972058	0.0709988	0.943399	1
CIRBP	644.409	-0.198406	0.154949	-1.28046	0.200382	0.669526
CISD1	40.9756	0.136701	0.169077	0.525305	0.599371	0.997611
CISD2	43.8329	-0.0373652	0.12874	-0.290237	0.771635	1
CISD3	16.4035	0.356913	0.14946	1.91869	0.055023	0.341943
CISH	11.1772	-0.284779	0.216318	-1.31648	0.188012	0.647705
CIT	31.023	-0.643319	0.263858	-1.68015	0.092929	0.449809
CITED1	17.2527	0.409545	0.28347	1.35738	0.174659	0.624283
CITED2	148.083	-0.43535	0.195777	-1.20213	0.229313	0.707062
CITED4	9.92141	0.647815	0.292522	1.53087	0.1258	0.525552
CIZ1	46.9211	0.187143	0.085458	2.18988	0.0285331	0.232376
CKAP4	177.994	0.421426	0.189343	1.21127	0.225793	0.702641
CKB	157.625	1.01306	0.299865	3.07057	0.0021365	0.0402901
CKLF	79.2824	0.0625222	0.126151	0.495613	0.620167	1
CKMT2-AS1	9.71122	-0.141421	0.183186	-0.772008	0.44011	0.917744
CLASP1	25.5466	-0.226246	0.105298	-2.14863	0.0316639	0.249422
CLASP2	18.6043	-0.0153542	0.107324	0	1	1
CLASRP	17.8478	-0.0863376	0.110228	-0.411822	0.68047	1
CLCC1	25.7247	0.0832822	0.107963	0.771399	0.44047	0.917745
CLCF1	10.1293	-0.424636	0.261738	-1.62237	0.104724	0.477718
CLCN3	37.7459	-0.153136	0.135541	-0.389513	0.696897	1
CLCN5	24.5034	-0.0784489	0.219206	-0.357878	0.720435	1
CLCN7	13.3398	0.160104	0.115543	1.38566	0.165849	0.606828
CLDN12	11.0993	-0.239423	0.135182	-1.77112	0.0765415	0.409132
CLDND1	92.2351	0.105139	0.140729	0	1	1
CLEC11A	76.9434	-0.477636	0.223924	-2.13302	0.0329227	0.255918
CLEC14A	10.9458	0.771391	0.201776	3.59841	0.000320166	0.00962981
CLEC3B	77.0666	0.849077	0.462619	1.83537	0.0664508	0.376638
CLHC1	10.0102	-0.193633	0.189018	-0.589043	0.555832	0.987576
CLIC1	370.576	0.201965	0.097245	2.07687	0.0378137	0.278334
CLIC3	12.2713	0.941025	0.384134	1.92908	0.0537212	0.337665
CLIC4	97.5512	0.118669	0.113645	1.04421	0.296389	0.792531
CLINT1	109.638	0.169942	0.102624	1.06742	0.285782	0.781507
CLIP1	34.3134	0.188769	0.212002	0.136097	0.891745	1
CLIP2	15.5967	-0.257686	0.104982	-0.889244	0.373872	0.861294
CLIP3	20.9191	-0.451424	0.126732	-3.56202	0.000368009	0.010547
CLK1	129.585	-0.410506	0.132616	-1.58733	0.112438	0.494773
CLK2	11.2166	-0.157232	0.12922	-1.21678	0.223687	0.699783
CLK3	24.715	0.0401106	0.0865378	0.463504	0.643003	1
CLK4	39.4129	-0.396161	0.115026	-3.4441	0.00057297	0.0148015
CLMP	79.0485	-0.302567	0.135132	-2.23906	0.0251523	0.215217
CLN3	21.5615	0.135905	0.115354	1.17815	0.238736	0.719872
CLN5	44.4233	-0.110247	0.102546	-1.0751	0.28233	0.778161
CLN6	11.8904	-0.00212216	0.151009	-0.0140532	0.988788	1
CLN8	17.7693	0.00576231	0.160069	0.0359989	0.971283	1
CLNS1A	104.434	-0.010305	0.134783	0	1	1
CLOCK	36.053	-0.0198422	0.14287	-0.138883	0.889542	1
CLPB	9.67157	-0.379393	0.198887	-1.27629	0.201852	0.672294
CLPP	57.1355	0.149124	0.085625	1.74159	0.0815803	0.42314
CLPTM1	41.6552	0.0121533	0.0854248	0.142269	0.886868	1
CLPTM1L	38.7837	-0.000276878	0.0876053	-0.00316051	0.997478	1
CLPX	35.5001	-0.0497313	0.112834	-0.210403	0.833353	1
CLSTN1	71.1335	-0.100247	0.0866252	-1.15725	0.24717	0.730959
CLSTN3	16.0349	-0.26445	0.143656	-1.84086	0.0656421	0.374645
CLTA	288.216	-0.0880378	0.152419	-0.577606	0.56353	0.990037
CLTB	97.5105	0.391172	0.130531	2.99678	0.00272844	0.0479971
CLTC	101.503	0.249444	0.128174	1.05514	0.291363	0.788427
CLU	135.853	-0.0816985	0.230006	-0.355202	0.722438	1
CLUAP1	35.1749	0.000536345	0.0848475	0.00632128	0.994956	1
CMAS	32.917	-0.058472	0.097646	-0.598816	0.549296	0.985325
CMBL	47.0995	-0.189593	0.137492	-1.37893	0.167915	0.611775
CMC1	36.1024	-0.156095	0.146006	-0.193988	0.846185	1
CMC2	61.1237	-0.162246	0.190656	-0.101729	0.918972	1
CMC4	27.1801	0.31109	0.1734	1.79407	0.0728027	0.397715
CMIP	22.0754	0.23817	0.113497	0.959758	0.337177	0.830833
CMPK1	87.7906	0.177844	0.0919553	0.505695	0.613071	1
CMSS1	42.5309	0.122905	0.0864423	1.42181	0.155081	0.585842
CMTM3	69.7629	0.556374	0.0932071	4.61975	3.84212e-06	0.000268998
CMTM4	9.35074	0.657269	0.221024	2.97375	0.00294187	0.0501023
CMTM6	81.5658	-0.0253809	0.0891115	-0.284822	0.775781	1
CMTM7	12.8727	0.0130238	0.161575	0.0806054	0.935756	1
CMTR1	13.0479	0.0484099	0.157242	0.307868	0.758182	1
CMTR2	16.9679	0.205903	0.12499	0.82975	0.40668	0.888664
CMYA5	49.6154	-0.0704062	0.269906	-0.260854	0.794205	1
CNBD2	11.2137	-0.266984	0.279615	-0.954825	0.339666	0.832339
CNBP	179.622	-0.0685597	0.0609452	-1.12494	0.260614	0.750331
CNDP2	19.6838	0.284038	0.148998	1.90633	0.0566075	0.346143
CNEP1R1	14.8013	0.0869908	0.175603	0.0901798	0.928144	1
CNFN	19.9025	-0.28821	0.363666	-0.387419	0.698446	1
CNIH1	80.944	0.189004	0.135255	1.39739	0.162296	0.600585
CNIH2	16.6534	-0.276237	0.258528	-1.0685	0.285295	0.781077
CNIH4	74.1866	0.119646	0.0808461	1.47992	0.138895	0.553761
CNKSR3	39.6558	-0.297556	0.200916	-1.02558	0.30509	0.797308
CNN2	35.3138	0.492763	0.294755	0.993242	0.320592	0.812754
CNN3	285.287	0.376485	0.12171	1.45004	0.147047	0.569406
CNNM3	13.2443	-0.0398732	0.113332	-0.351826	0.724968	1
CNOT1	37.3621	-0.0589148	0.107758	-0.546733	0.584562	0.993252
CNOT10	21.9023	-0.135643	0.0933672	-1.45279	0.146282	0.567845
CNOT11	15.7535	0.104615	0.141155	0.741134	0.458612	0.929853
CNOT2	71.0917	-0.0224218	0.0850037	0	1	1
CNOT3	19.6506	-0.0679189	0.0962339	-0.705769	0.480332	0.942626
CNOT4	74.8091	-0.030427	0.0953911	0	1	1
CNOT6	24.9219	-0.0498703	0.106752	-0.46716	0.640386	1
CNOT6L	34.8146	-0.0253146	0.0945857	-0.267637	0.788979	1
CNOT7	47.9934	-0.0543361	0.0829024	-0.655422	0.512196	0.963157
CNOT8	28.8673	0.123883	0.0754613	1.64168	0.100656	0.468042
CNOT9	30.2875	-0.0787181	0.169316	-0.0440152	0.964892	1
CNP	43.1158	-0.109771	0.0909908	-0.639398	0.522564	0.971381
CNPPD1	19.8623	0.134404	0.109415	1.22839	0.219302	0.695895
CNPY2	122.404	-0.0860584	0.106261	0	1	1
CNPY3	50.8591	0.0879711	0.119877	0.733842	0.463045	0.930298
CNPY4	70.0975	0.176902	0.0935709	1.89057	0.0586822	0.352654
CNRIP1	25.2862	0.411375	0.249997	1.64552	0.0998627	0.466462
CNST	13.5791	0.0318567	0.137654	0.231425	0.816984	1
CNTLN	80.1976	-0.0960154	0.179693	-0.534329	0.593114	0.995115
CNTN1	13.8194	-0.0718954	0.353602	-0.203323	0.838883	1
CNTN3	21.2606	0.482052	0.34662	1.39072	0.164309	0.603433
CNTN4	21.897	0.821211	0.272618	3.01231	0.00259267	0.0462997
CNTNAP1	13.6469	0.35482	0.36301	0.977439	0.328352	0.820855
CNTRL	43.7631	-0.132709	0.135972	-0.606501	0.544182	0.98229
COA1	37.5537	0.114171	0.105973	0.533805	0.593476	0.995481
COA3	59.2923	0.0486199	0.095381	0	1	1
COA4	66.9706	0.135189	0.118542	1.14043	0.254108	0.739044
COA5	37.3907	-0.0371828	0.157257	-0.236446	0.813087	1
COA6	42.9591	0.0309035	0.144224	0.214274	0.830333	1
COA8	73.9039	0.158504	0.101504	0.870298	0.384137	0.868593
COASY	13.5063	0.0412569	0.108564	0	1	1
COBLL1	17.2177	0.87847	0.420133	2.09093	0.036534	0.272474
COCH	20.5004	-1.18363	0.305831	-3.21626	0.00129872	0.0284055
COG1	9.99169	0.00363098	0.118678	0.0305952	0.975592	1
COG2	13.3463	0.390329	0.167554	1.13593	0.255987	0.741993
COG3	17.3147	0.12799	0.116957	1.09433	0.273808	0.766777
COG4	25.0144	-0.145841	0.0721824	-0.440223	0.659776	1
COG5	19.3716	0.185446	0.11277	1.64446	0.100081	0.466698
COG6	19.251	0.120517	0.153755	0.259838	0.794989	1
COG7	15.7284	0.0560813	0.108197	0.518325	0.604232	0.998651
COG8	9.66737	-0.156266	0.127041	-1.23004	0.21868	0.695806
COIL	32.4751	-0.0107556	0.128113	-0.0839545	0.933093	1
COL11A1	172.863	0.32943	0.298145	1.10493	0.269189	0.759707
COL12A1	507.335	1.3078	0.251705	4.40118	1.07666e-05	0.000642519
COL14A1	388.421	0.302035	0.282083	1.07073	0.284291	0.781077
COL15A1	57.5843	0.975987	0.63692	1.25107	0.210909	0.68466
COL16A1	96.8076	0.359821	0.153375	2.34601	0.0189754	0.181828
COL18A1	51.2772	-0.356982	0.207586	-1.71968	0.0854911	0.434915
COL1A1	11381.4	0.774064	0.333308	2.32237	0.0202131	0.188889
COL1A2	9899.88	0.706435	0.303717	2.32596	0.0200206	0.187713
COL21A1	268.953	-0.445301	0.210591	-2.11453	0.0344703	0.262917
COL23A1	14.1523	-0.294079	0.33617	-0.874794	0.381686	0.867001
COL24A1	9.72493	1.53981	0.295698	4.53099	5.87081e-06	0.000381764
COL26A1	31.3805	0.849909	0.520118	1.63407	0.102244	0.471304
COL27A1	79.5665	0.192038	0.188737	1.01749	0.30892	0.801549
COL2A1	72.2771	0.298938	0.415429	0.481121	0.63043	1
COL3A1	6387.9	0.679847	0.247568	1.93824	0.0525938	0.333047
COL4A1	128.361	-0.450712	0.218404	-2.06366	0.0390497	0.283231
COL4A2	215.2	-0.204329	0.145826	-0.268689	0.788169	1
COL4A5	31.4143	-0.473446	0.182005	-2.60127	0.00928789	0.111846
COL5A1	751.678	0.726627	0.188004	3.86495	0.000111114	0.00422458
COL5A2	1307.97	0.822296	0.159802	3.89417	9.85372e-05	0.00380782
COL5A3	31.0614	0.335856	0.443689	0.685569	0.492985	0.951752
COL6A1	959.58	0.180729	0.215717	0.684187	0.493857	0.951919
COL6A2	1433.33	0.158091	0.153086	1.0327	0.301746	0.795603
COL6A3	354.216	-0.00558433	0.311098	-0.0179504	0.985678	1
COL6A6	149.414	-0.640814	0.570621	-1.12301	0.261433	0.75149
COL8A2	82.3546	0.957549	0.170635	4.9539	7.27418e-07	7.30793e-05
COL9A1	18.3684	-0.344783	0.454542	-0.758528	0.448135	0.922337
COL9A2	22.0127	-1.12703	0.37916	-2.44907	0.0143226	0.153988
COL9A3	42.2872	0.211624	0.471735	0.0465331	0.962885	1
COLEC12	244.068	-0.446425	0.268982	-1.65968	0.0969778	0.4595
COLGALT1	39.9019	0.268602	0.123151	2.18109	0.0291771	0.23635
COMMD1	59.9834	0.093973	0.0895619	1.04925	0.294062	0.790396
COMMD10	25.5817	-0.0485819	0.134748	-0.360538	0.718445	1
COMMD2	85.1921	0.109057	0.154446	0.706116	0.480116	0.942626
COMMD3	48.104	-0.0053568	0.124871	-0.0428985	0.965782	1
COMMD4	57.7904	0.0319696	0.0696099	0.459268	0.646042	1
COMMD5	28.2095	0.23684	0.167982	0.34985	0.726451	1
COMMD6	495.688	-0.00915348	0.193591	-0.0472827	0.962288	1
COMMD7	47.316	-0.00871615	0.125764	-0.0693056	0.944746	1
COMMD8	26.8167	0.151998	0.132685	0	1	1
COMMD9	30.0081	0.0647421	0.137837	0.469702	0.638568	1
COMP	32.1181	0.869942	0.633169	1.37395	0.169458	0.615404
COMT	43.864	-0.36156	0.129708	-2.78749	0.00531173	0.0759669
COMTD1	15.0391	0.584286	0.182895	3.19465	0.00140002	0.0299171
COP1	19.0917	-0.062312	0.106243	-0.586503	0.557537	0.987576
COPA	114.968	0.157709	0.126183	0.554572	0.579188	0.993252
COPB1	121.844	0.135692	0.0892403	1.52053	0.128378	0.530447
COPB2	103.477	0.184881	0.0795488	2.32412	0.0201192	0.188198
COPE	190.093	0.175469	0.08175	2.04627	0.0407294	0.289185
COPG1	40.868	0.342658	0.0806447	2.5603	0.0104583	0.122498
COPG2	12.1922	-0.196495	0.141856	0	1	1
COPRS	72.9189	-0.0823643	0.138771	0	1	1
COPS2	83.9031	0.0448658	0.0728783	0.615626	0.538141	0.981717
COPS3	70.6606	-0.0654009	0.0939299	-0.360653	0.718359	1
COPS4	55.7674	0.00882434	0.102528	0	1	1
COPS5	72.214	0.0179887	0.136429	0.131854	0.895099	1
COPS6	117.648	-0.0480455	0.087688	0	1	1
COPS7A	36.0117	0.204286	0.100123	1.61985	0.105264	0.478791
COPS7B	21.7925	-0.0712138	0.120511	-0.59093	0.554567	0.987576
COPS8	62.5939	0.0184212	0.0934514	0.197121	0.843733	1
COPS9	233.448	0.157804	0.137785	0.965779	0.334155	0.827836
COPZ1	118.472	0.180079	0.07732	0.10094	0.919598	1
COPZ2	87.8749	0.813618	0.374542	2.1723	0.0298331	0.239809
COQ10A	9.44777	-0.160739	0.132233	-1.21557	0.224148	0.700294
COQ10B	58.4683	-0.408931	0.20599	-1.9852	0.0471223	0.312678
COQ2	12.0028	0.316953	0.162464	1.95091	0.0510673	0.327017
COQ4	34.09	-0.041227	0.0858354	-0.480303	0.631012	1
COQ5	21.1128	-0.0320307	0.13924	-0.23004	0.818061	1
COQ6	10.7649	0.085291	0.177124	0.0760103	0.939411	1
COQ7	24.877	0.12563	0.129658	0.0900331	0.928261	1
COQ8B	14.528	-0.242472	0.142338	-0.855151	0.392467	0.877408
COQ9	29.7824	0.0916385	0.125764	0.728657	0.466212	0.933062
CORO1B	46.3115	0.0324005	0.132293	0.244915	0.806522	1
CORO1C	38.2708	0.3537	0.193043	1.83223	0.0669169	0.378727
COTL1	22.7229	-0.507608	0.230126	-2.20578	0.0273991	0.227018
COX10	9.81123	-0.0299983	0.141879	-0.211436	0.832547	1
COX10-AS1	11.7723	-0.118093	0.180452	-0.654432	0.512834	0.963377
COX11	49.1622	0.0603867	0.0965325	0.269955	0.787195	1
COX14	56.2392	0.041384	0.110924	0.373086	0.709084	1
COX15	13.6348	0.0274707	0.0978458	0	1	1
COX16	97.6858	0.0189561	0.127725	0.034277	0.972656	1
COX17	39.1721	0.392792	0.16051	1.20112	0.229706	0.707311
COX19	25.365	0.0407618	0.0852163	0.478333	0.632413	1
COX20	99.5193	-0.0952587	0.0919588	-1.03588	0.300256	0.794759
COX4I1	463.173	0.0821364	0.0763941	0	1	1
COX5A	129.908	0.0110842	0.0885912	0.125116	0.900432	1
COX5B	266.254	0.0406399	0.106493	0	1	1
COX6A1	334.924	0.0407733	0.075603	0.539308	0.589674	0.993749
COX6B1	347.153	0.036465	0.150257	0.242684	0.80825	1
COX6C	531.448	-0.0458577	0.142037	-0.322858	0.746803	1
COX7A1	69.2642	0.242643	0.220635	1.09975	0.271442	0.763907
COX7A2	371.276	0.167232	0.134274	1.24546	0.212964	0.687683
COX7A2L	184.097	0.05377	0.178117	0.30188	0.762744	1
COX7B	219.84	0.0384193	0.0991737	0.387394	0.698464	1
COX7C	624.637	0.0198313	0.141751	0.139902	0.888737	1
COX8A	335.017	0.0527344	0.12389	0.425655	0.670359	1
CPAMD8	13.3437	-0.62262	0.364423	-1.70851	0.0875422	0.436507
CPD	22.9511	-0.141298	0.186471	0	1	1
CPE	224.332	-1.50953	0.229038	-6.21823	5.02785e-10	1.75584e-07
CPEB2	13.2909	-0.545998	0.248346	-1.39321	0.163556	0.602828
CPEB4	22.3214	-0.0719192	0.189739	-0.379043	0.704656	1
CPED1	63.5954	0.752924	0.170935	4.40474	1.05912e-05	0.000640159
CPLANE1	33.6673	-0.0470946	0.144441	-0.326047	0.744389	1
CPNE1	61.9001	-0.0129338	0.179682	0	1	1
CPNE2	18.2391	0.144321	0.126257	1.14307	0.25301	0.738609
CPNE3	106.72	-0.0224493	0.0861581	-0.26056	0.794432	1
CPNE8	45.3562	-0.324618	0.3163	-0.634193	0.525955	0.972743
CPOX	12.2522	0.0143456	0.159547	0.0899144	0.928355	1
CPQ	75.7802	0.168449	0.138781	1.21378	0.224831	0.7015
CPSF1	20.7012	0.120688	0.116611	1.03497	0.300684	0.794759
CPSF2	24.8092	0.04222	0.126467	0.333842	0.738499	1
CPSF3	15.5942	-0.114033	0.121828	-0.936014	0.349266	0.839986
CPSF4	12.6151	-0.219326	0.146905	-1.49298	0.135443	0.546088
CPSF6	58.9548	-0.0745215	0.0988521	-0.753869	0.450928	0.923903
CPSF7	26.2974	-0.0274508	0.0941711	0	1	1
CPT1A	18.5868	0.0781288	0.194878	0	1	1
CPTP	16.403	0.246533	0.161578	1.4077	0.15922	0.59436
CPXM1	62.6661	-0.044933	0.162936	-0.275771	0.782724	1
CRABP1	807.008	-0.543381	0.361684	-1.50236	0.133003	0.542424
CRABP2	369.627	0.200145	0.104054	1.92347	0.054421	0.339151
CRAMP1	12.9641	-0.162652	0.126053	-1.29035	0.196931	0.665394
CRAT	22.4063	0.133578	0.110868	1.20484	0.228265	0.70678
CRBN	49.2929	0.0210282	0.085072	0.247181	0.804768	1
CRCP	28.5264	-0.0180675	0.149634	-0.120745	0.903893	1
CREB1	59.4002	-0.143697	0.0873748	-1.64461	0.100051	0.466698
CREB3	32.2638	0.157592	0.0871043	0.458838	0.64635	1
CREB3L1	43.4024	1.34822	0.245257	4.68168	2.8454e-06	0.000218124
CREB3L2	46.6233	0.0522841	0.14699	0	1	1
CREB5	360.391	-0.483548	0.192781	-2.3127	0.0207394	0.191905
CREBBP	66.9492	-0.246867	0.117108	-0.400205	0.689006	1
CREBL2	13.5135	0.222286	0.152793	1.45481	0.145721	0.566835
CREBRF	43.5349	-0.412986	0.227035	-0.93812	0.348183	0.839986
CREBZF	39.5244	-0.126748	0.140796	-0.900222	0.368002	0.855816
CREG1	16.9861	-0.264723	0.194737	-1.35939	0.174024	0.623941
CRELD1	10.2025	0.427041	0.264022	1.61745	0.105782	0.47968
CRELD2	67.937	0.0406893	0.120586	0.337428	0.735794	1
CREM	61.237	-0.531104	0.24997	-1.51095	0.130801	0.537607
CRIM1	37.1107	-0.264212	0.174414	-1.51486	0.129808	0.534481
CRIM1-DT	9.31606	-0.47337	0.253794	-1.86518	0.0621567	0.363345
CRIP1	787.882	1.05267	0.218247	3.9069	9.34879e-05	0.00365767
CRIP2	125.617	0.348359	0.196641	0.76286	0.445547	0.920133
CRIPT	49.2127	0.165243	0.158572	1.04207	0.297377	0.792531
CRISPLD1	58.5075	-0.266092	0.228314	-1.16546	0.243831	0.727068
CRK	63.6343	-0.184009	0.13909	-1.32295	0.185852	0.644582
CRKL	21.3821	0.0112428	0.103837	0	1	1
CRLF1	126.157	-0.511976	0.311078	-1.02665	0.304584	0.796984
CRLF3	11.2373	-0.122102	0.165745	-0.736688	0.461312	0.930298
CRLS1	38.7764	0.122433	0.10994	1.11364	0.265435	0.755671
CRMP1	19.3759	-0.17897	0.238836	-0.749342	0.453651	0.925861
CRNDE	30.1058	1.00273	0.267507	3.74844	0.000177938	0.00598251
CRNKL1	30.0998	0.0156176	0.107324	0	1	1
CROCC	26.4426	-0.0974643	0.194466	-0.50119	0.616237	1
CROT	22.6633	-0.240165	0.108571	-0.369941	0.711427	1
CRTAP	159.406	0.0859165	0.0833607	1.03066	0.3027	0.796556
CRTC1	18.5139	-0.0740358	0.135643	-0.545815	0.585193	0.993252
CRTC2	12.5713	-0.262259	0.129818	-1.63284	0.102504	0.471697
CRTC3	23.509	-0.0318425	0.126783	-0.251156	0.801693	1
CRY1	29.385	0.00733848	0.165113	0.0444452	0.964549	1
CRY2	14.9742	0.225264	0.237617	0.948014	0.343122	0.835534
CRYAB	129.069	0.282472	0.372665	0.757978	0.448464	0.922337
CRYBG3	59.9951	-0.30606	0.185907	-1.5506	0.120998	0.515306
CRYL1	46.8621	-0.107432	0.160736	-0.668377	0.503893	0.958678
CRYZ	11.7196	0.0699535	0.191925	0.364484	0.715497	1
CRYZL1	30.9931	-0.0158734	0.104578	0	1	1
CS	17.4769	-0.183037	0.1878	-0.974636	0.329741	0.821868
CSAD	58.8919	-0.294936	0.147164	-2.00414	0.0450553	0.306638
CSDE1	210.585	0.0926833	0.0512792	1.80742	0.0706964	0.389595
CSE1L	26.6768	0.206252	0.114733	0.143266	0.88608	1
CSF1	17.395	-0.205957	0.242926	-0.839534	0.40117	0.88503
CSGALNACT1	46.4014	-0.848496	0.275837	-2.35101	0.0187226	0.180322
CSGALNACT2	33.0003	0.190033	0.097836	0.232508	0.816144	1
CSK	24.5161	0.120044	0.124454	0	1	1
CSKMT	62.4552	-0.347018	0.158736	-2.18613	0.028806	0.233625
CSNK1A1	176.774	-0.185518	0.119404	-1.5537	0.120256	0.514239
CSNK1D	37.4739	-0.213899	0.085953	-1.6703	0.0948599	0.455183
CSNK1E	103.918	-0.0862207	0.082775	-0.173829	0.862	1
CSNK1G1	20.6898	-0.0614061	0.143502	-0.427913	0.668715	1
CSNK1G2	51.5815	-0.0517084	0.0931244	-0.555262	0.578715	0.993252
CSNK1G3	48.0434	0.0265981	0.0736849	0	1	1
CSNK2A1	76.5951	-0.0902244	0.0941843	-0.957955	0.338085	0.83124
CSNK2A2	21.444	0.174721	0.194646	0.897633	0.369381	0.857434
CSNK2B	137.723	0.0344987	0.0833681	0.413812	0.679012	1
CSPG4	33.7911	-0.204466	0.185817	-0.715463	0.474323	0.939062
CSPP1	28.491	-0.231193	0.13069	-0.91886	0.358169	0.848323
CSRNP1	106.595	-0.564195	0.283222	-1.2859	0.198479	0.666578
CSRNP2	16.6925	-0.296811	0.215093	-1.11492	0.264883	0.755658
CSRNP3	33.7748	-0.143613	0.172971	-0.000200751	0.99984	1
CSRP1	50.8479	0.385533	0.138325	2.78715	0.00531744	0.0759669
CSRP2	78.3162	-0.657944	0.218289	-3.0141	0.00257741	0.0461146
CST3	287.13	-0.0348535	0.247439	-0.140857	0.887983	1
CSTB	247.421	-0.187245	0.160396	-1.16739	0.243052	0.726153
CSTF1	16.942	0.0777953	0.126409	0.615424	0.538275	0.981717
CSTF2T	16.5896	-0.031632	0.168921	0	1	1
CSTF3	27.2057	0.113207	0.0791073	1.43105	0.152415	0.581361
CTBP1	49.5152	0.162933	0.0976182	0.770797	0.440827	0.917745
CTBP2	62.8657	-0.45161	0.110362	-4.09207	4.27545e-05	0.00195695
CTBS	21.275	-0.103519	0.138243	-0.74882	0.453966	0.926008
CTDNEP1	75.9479	0.0753327	0.126523	0	1	1
CTDSP1	61.1849	0.155376	0.082829	1.87586	0.0606742	0.358489
CTDSP2	77.4842	0.0355289	0.0833743	0	1	1
CTDSPL	31.8737	-0.410846	0.192966	-2.12912	0.0332445	0.257514
CTDSPL2	50.2869	-0.11076	0.0925532	-1.19672	0.231416	0.710163
CTHRC1	123.36	0.100481	0.277292	0.362366	0.717079	1
CTIF	9.57285	0.220023	0.167628	1.31257	0.189328	0.649626
CTNNA1	121.459	0.229605	0.111991	2.05022	0.0403434	0.288119
CTNNAL1	61.7069	0.0538301	0.191852	0.280582	0.779031	1
CTNNB1	238.395	-0.312095	0.183843	-1.04467	0.296175	0.792531
CTNNBIP1	39.6619	0.0596714	0.168221	0	1	1
CTNNBL1	39.7977	-0.206409	0.067512	-3.05737	0.0022329	0.0416088
CTNND1	44.9714	-0.0229647	0.110413	0	1	1
CTPS1	18.6349	-0.12948	0.176165	-0.734995	0.462343	0.930298
CTPS2	12.033	0.0899669	0.152181	0.591182	0.554398	0.987576
CTR9	46.8998	-0.402918	0.159025	-1.60874	0.107673	0.482552
CTSA	37.5191	0.0696983	0.136375	0.511076	0.609298	1
CTSB	74.0732	0.0505936	0.147418	0.343198	0.731449	1
CTSC	55.2568	-0.208607	0.297924	-0.700202	0.483801	0.945152
CTSD	76.6521	0.0241232	0.11834	0.203847	0.838473	1
CTSF	44.5249	-0.344439	0.19544	-1.76238	0.0780046	0.414837
CTSH	44.2267	-0.514215	0.257772	-1.99485	0.0460597	0.30937
CTSK	196.287	0.199921	0.114111	1.75199	0.0797751	0.418819
CTSL	80.1819	0.174894	0.131195	0.076182	0.939274	1
CTSO	21.6287	0.408133	0.316644	1.28894	0.197421	0.666149
CTSZ	61.1295	0.417519	0.19063	2.19021	0.0285089	0.232376
CTTN	71.4077	0.187558	0.094856	0.353819	0.723474	1
CTTNBP2	15.1246	-0.166684	0.183832	-0.906721	0.364554	0.851892
CTTNBP2NL	32.2918	-0.143265	0.137295	-0.000747938	0.999403	1
CTU1	12.8141	0.186902	0.176888	1.00152	0.316576	0.809653
CTU2	12.1638	-0.0647932	0.161266	-0.401778	0.687848	1
CTXN1	30.0124	0.0360062	0.242203	0	1	1
CUEDC1	30.1322	0.627214	0.0930659	6.73946	1.5898e-11	7.88958e-09
CUEDC2	87.142	0.0090002	0.114126	0	1	1
CUL1	31.0892	-0.268366	0.0852863	-1.6604	0.0968349	0.459053
CUL2	32.1627	-0.00423396	0.0930496	-0.0455022	0.963707	1
CUL3	69.6843	-0.129922	0.109768	-1.1836	0.236573	0.716098
CUL4A	25.2864	0.240485	0.094767	0.896047	0.370228	0.858486
CUL4B	23.9996	-0.184563	0.110686	-1.66745	0.0954245	0.456962
CUL5	59.5139	0.0368121	0.0829281	0.443905	0.657112	1
CUL7	17.1772	-0.234643	0.117987	-1.98872	0.0467322	0.311405
CUTA	186.953	-0.124257	0.15276	-0.813412	0.415982	0.897779
CUTC	16.9297	-0.0626104	0.101928	-0.614259	0.539044	0.981717
CUX1	35.7494	-0.828334	0.156898	-4.00472	6.20917e-05	0.00268561
CWC15	83.9753	0.0506301	0.115165	0	1	1
CWC22	51.3788	-0.170406	0.0790334	-2.15613	0.0310736	0.245799
CWC25	42.2176	-0.094864	0.165724	-0.572422	0.567036	0.991393
CWC27	42.446	-0.146891	0.0841421	-1.74575	0.0808546	0.421436
CWF19L2	38.4618	-0.0611707	0.104349	-0.586211	0.557733	0.987576
CXCL12	265.001	0.169235	0.243869	0.693961	0.487707	0.947967
CXCL14	461.834	1.92204	0.361424	4.90628	9.28181e-07	8.93043e-05
CXCL2	29.1943	-1.00695	0.819579	-1.00624	0.3143	0.807504
CXXC1	22.2095	-0.139463	0.131002	-1.06458	0.287066	0.784109
CXXC5	70.88	-0.827787	0.210277	-3.93665	8.26284e-05	0.00334078
CXorf38	13.0688	-0.0171242	0.144048	-0.118878	0.905372	1
CXorf40B	11.0883	-0.119157	0.188463	0	1	1
CYB561A3	18.9942	0.0602511	0.10972	0.549134	0.582914	0.993252
CYB561D2	18.3095	0.152229	0.133649	1.13902	0.254696	0.739843
CYB5A	85.0689	0.323338	0.202359	1.59784	0.110078	0.488435
CYB5B	33.1351	0.0490227	0.0937784	0.522751	0.601148	0.997656
CYB5D2	17.418	-0.0573151	0.301163	-0.088544	0.929444	1
CYB5R1	19.141	-0.271159	0.11457	-2.36674	0.0179454	0.175998
CYB5R3	138.02	0.253103	0.085524	0.761881	0.446131	0.920878
CYBA	152.559	-0.186454	0.15356	-1.21421	0.224668	0.701223
CYBC1	37.3136	0.185523	0.124611	1.48881	0.136536	0.548635
CYBRD1	94.6814	0.499094	0.172144	2.89928	0.00374018	0.0603873
CYC1	89.8637	0.0445469	0.0772711	0.576502	0.564276	0.99018
CYCS	171.707	-0.277969	0.180051	-1.54384	0.122627	0.518963
CYFIP1	42.2494	0.0356433	0.0821358	0.433955	0.664321	1
CYGB	27.831	-1.19291	0.33293	-3.58308	0.000339568	0.00995158
CYHR1	39.9413	-0.194472	0.164386	-0.17075	0.86442	1
CYLD	22.8266	-0.280281	0.174069	-1.61017	0.10736	0.482126
CYP1B1	105.263	-0.400727	0.428431	-0.935336	0.349615	0.839986
CYP20A1	39.8594	0.0427173	0.0997512	0.428238	0.668478	1
CYP26B1	15.6143	0.384583	0.300196	1.2811	0.200157	0.669248
CYP27C1	22.7951	-0.299026	0.200322	-1.43565	0.151101	0.57775
CYP2U1	8.65257	0.344855	0.211672	1.6292	0.103271	0.472919
CYP51A1	59.3889	-0.0272206	0.159084	-0.171108	0.864139	1
CYP7B1	22.2917	-0.560161	0.140386	-2.5655	0.0103029	0.121129
CYREN	19.8977	0.0404303	0.156139	0.258938	0.795683	1
CYSLTR1	11.9517	0.433389	0.582545	0.743957	0.456902	0.929078
CYSTM1	42.0873	-0.152891	0.187943	-0.813498	0.415933	0.897779
CYTH1	12.6749	-0.263585	0.159587	-0.824522	0.409643	0.893032
CYTH2	38.0971	-0.26804	0.0938085	-0.725305	0.468265	0.93501
CYTH3	27.2238	-0.238252	0.125676	-1.89575	0.0579926	0.3507
CYTL1	25.5248	0.753046	0.483171	1.14462	0.252367	0.738325
CYTOR	15.6279	0.348458	0.440104	0.791763	0.428499	0.909669
CYYR1	12.019	-0.3175	0.468702	-0.677401	0.498151	0.955783
CZIB	80.6182	0.0268205	0.102067	0.262774	0.792725	1
D2HGDH	11.7514	-0.36554	0.177711	-2.05693	0.0396926	0.285696
DAAM1	54.4797	-0.0517205	0.161825	-0.319607	0.749266	1
DAAM2	21.576	0.534685	0.175215	1.91014	0.0561151	0.344463
DAB2	217.254	0.105835	0.318793	0.331986	0.7399	1
DAB2IP	19.5588	-0.199645	0.171014	-1.16742	0.24304	0.726153
DACT1	28.9676	-0.208623	0.202813	-1.02865	0.303645	0.796649
DACT3	44.0965	0.0344997	0.156201	0.220867	0.825196	1
DAD1	345.739	0.152107	0.118493	0.403706	0.686429	1
DAG1	27.9196	0.381673	0.1701	1.06804	0.285504	0.781077
DALRD3	34.515	-0.00649337	0.102252	0	1	1
DANCR	88.8301	-0.253851	0.173109	-1.46642	0.142535	0.562326
DAP	84.086	0.193965	0.0873506	2.22053	0.0263829	0.222111
DAP3	43.7577	0.0442457	0.0824825	0.536424	0.591665	0.994263
DAPK1	10.2654	0.515868	0.200112	1.69613	0.0898605	0.441714
DAPK3	19.264	0.357317	0.102917	1.69549	0.0899834	0.441903
DARS	45.4904	0.0314478	0.117414	0.267837	0.788825	1
DAXX	21.2249	-0.133876	0.118294	-0.576902	0.564005	0.99018
DAZAP1	47.0866	-0.124244	0.10713	-1.15975	0.24615	0.729699
DAZAP2	35.5032	0.203228	0.193405	0.364873	0.715206	1
DBF4	31.1647	-0.309767	0.148058	-1.74451	0.0810706	0.42223
DBI	211.603	0.195271	0.0981765	1.98898	0.0467033	0.311405
DBN1	117.31	0.233635	0.0869518	0.476481	0.633732	1
DBNDD2	21.3428	0.788306	0.314273	1.87196	0.0612126	0.35996
DBNL	50.3446	0.0903143	0.0786526	0	1	1
DBR1	15.8046	-0.192842	0.225368	-0.362821	0.716739	1
DBT	16.3284	-0.0437711	0.174723	-0.250517	0.802187	1
DBX2	17.0381	-0.197061	0.40844	-0.460513	0.645148	1
DCAF1	11.3379	0.0683336	0.135594	0.503958	0.614291	1
DCAF10	34.3531	0.00910221	0.104904	0.0867674	0.930856	1
DCAF11	13.1024	-0.12801	0.123655	-1.03522	0.300567	0.794759
DCAF12	14.8317	-0.0232056	0.105425	-0.220115	0.825782	1
DCAF13	52.2255	-0.127514	0.0963922	-1.32287	0.185879	0.644582
DCAF15	20.117	-0.0760928	0.187788	-0.405206	0.685326	1
DCAF16	24.5709	-0.102539	0.138368	-0.476009	0.634068	1
DCAF17	9.79501	-0.177685	0.17185	-0.619629	0.535502	0.980627
DCAF5	32.9973	0.0083424	0.1729	0	1	1
DCAF6	28.8058	-0.066345	0.129496	-0.512332	0.608419	1
DCAF7	51.2347	-0.00487662	0.111526	-0.0437261	0.965123	1
DCAF8	33.7794	-0.08127	0.126555	-0.573496	0.566309	0.991341
DCAKD	22.0165	-0.212658	0.204891	-1.03791	0.299313	0.794759
DCBLD2	47.2986	0.00370341	0.178455	0.0207526	0.983443	1
DCHS1	69.6081	0.177754	0.074316	2.39187	0.0167629	0.168761
DCK	22.4163	-0.0490576	0.138392	-0.354483	0.722977	1
DCLK1	62.7885	0.00867645	0.377788	0.0229665	0.981677	1
DCLK2	12.2802	-0.253974	0.182525	-1.39145	0.164089	0.603433
DCLRE1C	16.7541	-0.120408	0.168539	-0.634183	0.525961	0.972743
DCN	1360.51	1.42037	0.230857	5.28626	1.24843e-07	1.73109e-05
DCP1A	43.9207	-0.322678	0.117103	-1.0476	0.294821	0.791314
DCP2	41.4965	-0.222129	0.112853	-1.96831	0.0490325	0.320615
DCPS	22.7673	0.0916482	0.131467	0.697117	0.485729	0.94666
DCTD	56.333	-0.12256	0.103006	-1.18984	0.23411	0.712993
DCTN1	42.7066	-0.00621938	0.0967075	-0.0643113	0.948722	1
DCTN2	128.26	0.0450527	0.105125	0.428562	0.668242	1
DCTN3	179.467	0.00868298	0.107367	0.0808721	0.935544	1
DCTN4	32.0417	0.0822529	0.109889	0.748509	0.454153	0.926008
DCTN5	23.5967	0.189284	0.116421	1.08151	0.279469	0.774566
DCTN6	58.686	-0.0786175	0.10721	0	1	1
DCTPP1	45.0873	0.116627	0.100531	1.16012	0.246001	0.729644
DCUN1D1	40.8882	-0.0243521	0.0960313	-0.253585	0.799816	1
DCUN1D3	15.4712	-0.331602	0.318813	-1.04011	0.298287	0.793824
DCUN1D4	18.9642	0.0176053	0.0997624	0.176472	0.859923	1
DCUN1D5	52.1369	0.0700647	0.115993	0.604044	0.545814	0.982841
[truncated: 7,430 more rows]
