# Supplementary material for: The embryonic origins of site-specific arthritis
Source: Nat Immunol. 2026 Jun 8;27(7):1390–403. doi: 10.1038/s41590-026-02542-2 (PMC13310765; doi:10.1038/s41590-026-02542-2)
Supplement: Supplementary file 17 — Gene regulons (Extended Data Fig. 6). [file 41590_2026_2542_MOESM17_ESM.xlsx]

## Sheet: Supplementary table 14 auc_all_
cluster_names_new	ACAA1(+)	ARID3A(+)	ARNT2(+)	ARNTL(+)	ATF1(+)	ATF2(+)	ATF3(+)	ATF4(+)	ATF5(+)	BACH1(+)	BBX(+)	BCL3(+)	BCL6(+)	BCLAF1(+)	BDP1(+)	BHLHE40(+)	BRCA1(+)	BRF1(+)	BRF2(+)	CDX1(+)	CEBPB(+)	CEBPG(+)	CHD2(+)	CREB1(+)	CREB3(+)	CREB3L1(+)	CREB5(+)	CREM(+)	CUX1(+)	DBX2(+)	DDIT3(+)	DLX2(+)	DLX3(+)	DLX4(+)	DLX5(+)	E2F1(+)	E2F2(+)	E2F3(+)	E2F4(+)	E2F6(+)	E2F7(+)	EBF1(+)	EGR1(+)	EGR2(+)	EGR3(+)	ELF2(+)	ELF3(+)	ELK1(+)	ELK3(+)
C1	0.0461852	0.0925703	0.0336073	0.0179411	0.0979988	0.0496125	0.154451	0.178079	0.0949611	0.120168	0.158113	0.113885	0.0368487	0.125365	0.137992	0.182469	0.0848311	0.0345237	0.0507113	0.0692769	0.17192	0.145676	0.132596	0.0966997	0.0466839	0.0911519	0.225046	0.143991	0.135832	0.0313185	0.233125	0.0842269	0.0352923	0.127728	0.0641963	0.0889812	0.0739706	0.0638054	0.102893	0.0808796	0.090879	0.110296	0.146519	0.141225	0.165283	0.0962563	0.153282	0.0703824	0.0765217
C2	0.0606446	0.070731	0.049736	0.0235924	0.087273	0.0506545	0.143084	0.150843	0.0997091	0.11113	0.135149	0.0982987	0.0410649	0.119805	0.123811	0.129932	0.0898883	0.0372608	0.0444708	0.0906502	0.134066	0.113208	0.112619	0.1186	0.0399555	0.126472	0.223855	0.134905	0.114193	0.0590589	0.179555	0.0743159	0.028309	0.13591	0.0874379	0.0921262	0.0771816	0.0585889	0.101778	0.0694084	0.0860928	0.129722	0.129761	0.132377	0.131108	0.0772211	0.138666	0.0599797	0.0578825
C3	0.0356756	0.104787	0.0259942	0.0175703	0.108825	0.0455574	0.158217	0.18888	0.0932619	0.139036	0.154828	0.127063	0.0336244	0.117919	0.133915	0.227423	0.0775113	0.0333279	0.0827896	0.0574146	0.204463	0.193046	0.142765	0.0836891	0.0847152	0.0784046	0.228293	0.159755	0.14775	0.0216605	0.258191	0.113746	0.0395242	0.133039	0.0622702	0.086713	0.0676247	0.0619939	0.111603	0.0921662	0.0897837	0.100217	0.144377	0.138934	0.180853	0.0975755	0.237185	0.0775624	0.104665
C4	0.0270072	0.119983	0.0451166	0.0194848	0.102233	0.0467377	0.16109	0.19446	0.0962458	0.138034	0.141333	0.126153	0.0263275	0.121538	0.144795	0.231143	0.0759851	0.0259777	0.0913975	0.060192	0.232774	0.202811	0.145309	0.0770328	0.0719887	0.0821275	0.196555	0.155968	0.132632	0.0325116	0.27409	0.10546	0.0391737	0.115738	0.0578486	0.0844122	0.063534	0.0639364	0.114141	0.0834047	0.0901122	0.103531	0.151309	0.146093	0.178556	0.111493	0.206856	0.0725434	0.0913904
CZ Lining	0.0443573	0.0744303	0.0746193	0.0370709	0.102584	0.051237	0.158416	0.168854	0.106121	0.175585	0.148308	0.115937	0.0349625	0.125592	0.130577	0.18522	0.080238	0.0335169	0.0423842	0.0857199	0.161339	0.13458	0.118515	0.122023	0.0501925	0.0931003	0.435006	0.148949	0.199837	0.0297991	0.208468	0.0961312	0.128867	0.220224	0.0977478	0.0838438	0.0698436	0.0538432	0.109507	0.0668039	0.0769079	0.137848	0.140222	0.16125	0.165882	0.0863197	0.123443	0.0603102	0.0659769
F1	0.0548152	0.0683913	0.0632904	0.0327198	0.0840809	0.0556402	0.151923	0.157682	0.110511	0.122942	0.133388	0.109688	0.0425319	0.1317	0.134907	0.132966	0.0930607	0.0353602	0.0415155	0.14179	0.135713	0.108739	0.114901	0.140785	0.0340472	0.140842	0.253587	0.140525	0.112852	0.0720313	0.185145	0.0569353	0.0236643	0.139369	0.119435	0.09717	0.0885374	0.063641	0.113771	0.0610605	0.0847479	0.158741	0.139551	0.149953	0.136446	0.0896687	0.119933	0.0640187	0.0529892
F2	0.0759072	0.068284	0.0472375	0.0427346	0.0861737	0.0587905	0.145093	0.153114	0.108613	0.127929	0.134183	0.101791	0.0364678	0.129541	0.133032	0.129263	0.0936457	0.032183	0.0332702	0.121911	0.128419	0.109623	0.104981	0.148452	0.0331196	0.164109	0.259797	0.134171	0.112196	0.0808191	0.171886	0.0520229	0.0237183	0.133232	0.1213	0.101699	0.0858513	0.0617667	0.118522	0.0537646	0.0834451	0.162031	0.134884	0.139628	0.129428	0.0882653	0.115487	0.0537568	0.0498999
F3	0.0482012	0.0715804	0.0361251	0.0277402	0.0792799	0.0518722	0.138733	0.149062	0.098406	0.118764	0.130137	0.0907698	0.0417055	0.12857	0.131662	0.117795	0.0920838	0.0346417	0.0296362	0.105551	0.123434	0.105381	0.108145	0.146854	0.0267098	0.152613	0.262873	0.127643	0.105712	0.140769	0.162899	0.0461058	0.0209667	0.129395	0.111913	0.0982622	0.0819555	0.0597958	0.115167	0.0575691	0.083829	0.156985	0.129884	0.127648	0.121833	0.0834886	0.105809	0.0560418	0.0548924
F4	0.0571902	0.0671483	0.0514525	0.0239932	0.0829728	0.0497522	0.142079	0.147688	0.101636	0.109063	0.125845	0.0916082	0.0399377	0.122091	0.122172	0.121289	0.0955159	0.047851	0.0404001	0.112953	0.128636	0.10478	0.114178	0.120976	0.0349501	0.124872	0.206754	0.133845	0.107227	0.0935431	0.176013	0.062726	0.0228429	0.130952	0.0957621	0.0991033	0.085194	0.0583983	0.112121	0.0651688	0.0893981	0.141823	0.129834	0.135267	0.12655	0.0790307	0.119011	0.0691886	0.0533169
F5	0.0635787	0.0702573	0.0830045	0.0344697	0.0841348	0.0618381	0.136511	0.148297	0.101103	0.116073	0.125798	0.107298	0.0343156	0.124896	0.136354	0.126215	0.090922	0.0314724	0.0362014	0.168345	0.12895	0.108919	0.114923	0.132342	0.0301513	0.139328	0.236146	0.131917	0.102335	0.0885868	0.166554	0.038911	0.0225114	0.128792	0.113134	0.0935477	0.0853089	0.0597927	0.106465	0.0600066	0.0844568	0.148002	0.12715	0.130879	0.128817	0.0840079	0.13235	0.0577507	0.0566156
F6	0.0709499	0.0663067	0.0460116	0.0193325	0.0750488	0.0556518	0.129435	0.138273	0.0957308	0.0954366	0.113946	0.0889984	0.0374984	0.116878	0.118911	0.109604	0.0850878	0.038915	0.0231314	0.0948702	0.121704	0.103926	0.112338	0.113779	0.0317423	0.139012	0.171657	0.126972	0.0914405	0.0925439	0.162969	0.0501891	0.0138641	0.106135	0.133449	0.0891201	0.0757518	0.0550582	0.10297	0.0586915	0.0804837	0.137439	0.120606	0.114558	0.114429	0.0754973	0.133104	0.0733596	0.0564519
Synovial Lining	0.0819114	0.067889	0.0769262	0.0599887	0.0975777	0.0538106	0.15174	0.161184	0.113549	0.190043	0.135424	0.120345	0.0343477	0.12999	0.143471	0.167726	0.0893271	0.0295896	0.0386968	0.112756	0.141211	0.117046	0.105311	0.163809	0.0335273	0.114743	0.519122	0.142216	0.170334	0.0609821	0.175648	0.0718421	0.0845396	0.194076	0.112057	0.0937708	0.0823492	0.0581493	0.12291	0.048398	0.0782824	0.168376	0.1373	0.164316	0.146571	0.0890984	0.107635	0.0505737	0.0541479
[truncated: 295 more columns]
