# Supplementary material for: The embryonic origins of site-specific arthritis
Source: Nat Immunol. 2026 Jun 8;27(7):1390–403. doi: 10.1038/s41590-026-02542-2 (PMC13310765; doi:10.1038/s41590-026-02542-2)
Supplement: Supplementary file 18 — Identified LL and SL top markers from RA (Fig. 2h). [file 41590_2026_2542_MOESM18_ESM.xlsx]

## Sheet: LL
gene	p_val	avg_log2FC	pct.1	pct.2	p_val_adj
ERRFI1	0	1.81539	0.662	0.337	0
SH3BGRL3	0	1.23001	0.912	0.786	0
S100A4	0	0.885116	0.984	0.958	0
PRG4	0	3.24582	0.887	0.597	0
LINC01833	0	0.392505	0.18	0.005	0
ZNF385B	0	1.63686	0.856	0.611	0
FN1	0	2.4535	0.995	0.985	0
GABRA4	0	0.876867	0.388	0.036	0
CSN1S1	0	3.86762	0.232	0.025	0
AMTN	0	1.58276	0.168	0.003	0
SORBS2	0	0.989317	0.724	0.408	0
HBEGF	0	1.04336	0.283	0.038	0
LINC01411	0	1.01277	0.328	0.065	0
CLIC5	0	1.38607	0.371	0.024	0
ENPP1	0	1.10778	0.495	0.173	0
SLC2A12	0	0.77617	0.357	0.061	0
TMEM196	0	1.25668	0.699	0.336	0
ITGB8	0	1.89257	0.788	0.337	0
CREB5	0	1.04548	0.88	0.659	0
CAV1	0	1.26317	0.86	0.588	0
DEFB1	0	1.69604	0.466	0.095	0
CLU	0	1.28153	0.885	0.716	0
SCARA3	0	0.982278	0.524	0.198	0
COL22A1	0	0.650403	0.186	0.01	0
AK1	0	1.05714	0.823	0.606	0
ANK3	0	1.1071	0.441	0.115	0
MYPN	0	0.464837	0.193	0.011	0
TSPAN15	0	0.676465	0.412	0.116	0
C10orf105	0	0.494005	0.221	0.011	0
CRTAC1	0	2.64113	0.831	0.416	0
HTRA1	0	2.54145	0.884	0.758	0
RERG	0	0.991662	0.703	0.372	0
SOX5	0	1.24974	0.964	0.89	0
BCAT1	0	0.998409	0.661	0.326	0
PPP1R1A	0	0.562374	0.206	0.004	0
NDUFA4L2	0	1.70524	0.713	0.382	0
NTN4	0	1.2703	0.624	0.255	0
MTUS2	0	0.576593	0.264	0.034	0
RGCC	0	1.76829	0.597	0.241	0
ITGBL1	0	1.63211	0.728	0.428	0
PCSK6	0	0.923998	0.481	0.147	0
MT2A	0	1.45332	0.974	0.915	0
MT1F	0	0.944193	0.452	0.142	0
PHLDA2	7.10415e-304	0.72659	0.316	0.07	1.98781e-299
CAPS	3.50034e-301	0.715047	0.334	0.079	9.7943e-297
SIPA1L1	3.27125e-296	0.91874	0.578	0.265	9.1533e-292
GJB2	7.66427e-293	0.610758	0.272	0.049	2.14454e-288
GABRB1	2.13087e-292	0.537404	0.284	0.054	5.96237e-288
F5	4.63102e-292	0.461054	0.215	0.026	1.29581e-287
SHANK2	2.25248e-290	0.41514	0.176	0.013	6.30267e-286
MT1G	7.43262e-288	1.12074	0.246	0.04	2.07972e-283
TIMP3	2.4537e-286	1.49496	0.876	0.751	6.8657e-282
VKORC1	1.22829e-284	0.895189	0.9	0.84	3.43687e-280
GJB6	5.33149e-283	0.4717	0.145	0.006	1.49181e-278
HTRA4	6.23578e-283	0.64144	0.204	0.024	1.74483e-278
ANKH	4.15876e-281	1.37181	0.783	0.592	1.16366e-276
DLX3	3.88858e-280	0.554977	0.352	0.092	1.08806e-275
SLC29A1	1.36036e-277	0.71667	0.381	0.111	3.80642e-273
DNASE1L3	5.59083e-274	0.412205	0.178	0.016	1.56437e-269
KCNQ5	2.75576e-271	0.522789	0.204	0.025	7.7109e-267
ZBTB7C	1.17921e-266	0.808493	0.62	0.304	3.29956e-262
MMP3	1.03826e-257	2.60094	0.315	0.086	2.90516e-253
GPR1	2.66072e-257	1.50614	0.346	0.106	7.44496e-253
AC004990.1	2.57452e-256	0.398582	0.212	0.031	7.20377e-252
B4GALNT3	9.34684e-253	0.43621	0.248	0.047	2.61534e-248
PSD3	4.90769e-251	0.779451	0.884	0.755	1.37322e-246
SV2B	9.69041e-251	0.35858	0.181	0.02	2.71147e-246
TWISTNB	5.52165e-250	1.57543	0.399	0.151	1.54501e-245
SEMA3A	2.7922e-242	1.01122	0.43	0.166	7.81285e-238
BTC	1.724e-240	0.399537	0.201	0.03	4.82392e-236
MET	1.32576e-232	0.341783	0.176	0.022	3.7096e-228
VEGFC	1.55535e-232	0.563639	0.312	0.086	4.35201e-228
LINC01060	6.9564e-231	0.536455	0.178	0.023	1.94647e-226
VAT1L	8.20686e-230	0.493551	0.248	0.053	2.29636e-225
FAM49A	3.40741e-229	0.71583	0.545	0.266	9.53427e-225
MN1	3.32561e-228	0.444795	0.262	0.06	9.30538e-224
CRIP1	1.52036e-226	1.15031	0.921	0.804	4.25413e-222
AP002370.2	4.43883e-224	0.491056	0.206	0.035	1.24203e-219
SPARCL1	8.53917e-224	0.893777	0.8	0.572	2.38935e-219
LINC02185	1.60023e-221	0.262155	0.128	0.008	4.47761e-217
ADAMTS16	8.89476e-220	0.539754	0.281	0.073	2.48884e-215
CTTNBP2	3.24959e-219	0.719904	0.417	0.162	9.09268e-215
RAMP3	6.32927e-219	0.781671	0.254	0.061	1.77099e-214
AC019211.1	1.35032e-218	0.377387	0.115	0.005	3.77833e-214
SMIM14	4.04908e-218	0.763479	0.763	0.562	1.13297e-213
VWC2	2.89364e-217	0.577346	0.246	0.055	8.09668e-213
DLX4	9.34847e-216	0.57697	0.427	0.167	2.6158e-211
FGF10	1.53567e-215	0.893591	0.57	0.31	4.29695e-211
DAB2	3.74996e-213	0.779751	0.784	0.626	1.04928e-208
DAPK1	4.30154e-212	0.552536	0.315	0.095	1.20361e-207
PPP1CC	8.74047e-212	0.734057	0.642	0.407	2.44567e-207
NBL1	8.9523e-211	0.627964	0.93	0.828	2.50494e-206
MT1X	7.87525e-208	1.00109	0.826	0.644	2.20357e-203
SEMA5A	6.17178e-207	0.852567	0.521	0.254	1.72692e-202
CHST2	5.39432e-206	0.455371	0.292	0.083	1.50939e-201
SIX3	1.12836e-205	0.372726	0.22	0.046	3.15726e-201
SLC1A1	1.23099e-205	0.405693	0.261	0.065	3.44444e-201
ITGAV	1.44068e-205	0.746367	0.617	0.377	4.03117e-201
MT1E	1.58108e-200	0.866905	0.836	0.672	4.42403e-196
THBS4	1.00371e-195	0.53993	0.707	0.454	2.80848e-191
SYT17	2.00075e-186	0.257252	0.141	0.017	5.59831e-182
FXYD6	5.99268e-186	0.51418	0.344	0.122	1.67681e-181
PART1	7.14117e-186	0.454858	0.227	0.054	1.99817e-181
PPP4R4	2.89105e-184	0.296679	0.153	0.022	8.08944e-180
CNTNAP3B	4.29803e-177	0.348163	0.214	0.05	1.20263e-172
TIMP1	1.20731e-174	1.49717	0.986	0.987	3.37817e-170
MALAT1	1.15843e-173	0.456146	0.997	1	3.24142e-169
CD55	1.06879e-172	0.877415	0.574	0.334	2.99059e-168
FAM135B	2.17001e-172	0.459458	0.218	0.054	6.07189e-168
PLEKHA1	2.50085e-170	0.600812	0.415	0.189	6.99764e-166
RELL1	6.84685e-170	0.460415	0.314	0.111	1.91582e-165
VCAM1	3.80832e-169	0.87629	0.616	0.395	1.06561e-164
OAZ1	4.12577e-168	0.430207	0.975	0.962	1.15443e-163
NEAT1	1.47497e-167	0.614259	0.97	0.969	4.12712e-163
RYR2	1.7337e-165	0.807224	0.321	0.119	4.85106e-161
FXYD5	7.43456e-165	0.634558	0.614	0.392	2.08026e-160
TMOD1	2.85805e-164	0.413636	0.299	0.1	7.99711e-160
CXXC5	7.81093e-164	0.599156	0.488	0.252	2.18558e-159
MICOS10	1.98333e-163	0.505291	0.867	0.777	5.54956e-159
KCNN4	1.07013e-162	0.263673	0.14	0.021	2.99433e-158
XYLT1	6.14378e-160	1.12289	0.595	0.39	1.71909e-155
GUK1	9.63032e-159	0.535538	0.896	0.846	2.69466e-154
TAC1	2.65216e-157	1.06735	0.107	0.011	7.42102e-153
AC008691.1	3.80066e-155	0.25345	0.102	0.009	1.06346e-150
COX6C	1.86348e-154	0.54996	0.927	0.892	5.21419e-150
ERBB4	8.18387e-154	0.515493	0.227	0.065	2.28993e-149
TSPAN7	4.43164e-153	0.263757	0.132	0.02	1.24002e-148
S100A3	2.77921e-152	0.284348	0.137	0.022	7.7765e-148
HSPB1	1.58068e-149	0.780384	0.902	0.849	4.42289e-145
CD68	4.66339e-149	0.567032	0.544	0.321	1.30486e-144
SEMA3C	1.08024e-147	0.551511	0.836	0.645	3.02263e-143
SGK1	2.3947e-146	0.542887	0.358	0.154	6.70061e-142
FOXO1	3.75089e-146	0.826294	0.655	0.462	1.04954e-141
SCARA5	2.18699e-145	0.573163	0.658	0.42	6.11942e-141
TMEM100	9.99488e-144	0.645997	0.505	0.278	2.79667e-139
BMERB1	5.80137e-143	0.666683	0.608	0.4	1.62328e-138
PDLIM5	6.97534e-143	0.606081	0.654	0.45	1.95177e-138
MAGI2	7.00247e-143	0.626093	0.778	0.609	1.95936e-138
RGS16	2.10768e-142	0.665669	0.221	0.066	5.8975e-138
ANO5	6.59552e-142	0.275906	0.111	0.014	1.84549e-137
EMP3	7.37864e-142	0.810103	0.855	0.749	2.06462e-137
AC005062.1	6.68092e-140	0.447667	0.277	0.1	1.86939e-135
SEMA3E	3.95509e-138	0.427576	0.261	0.091	1.10667e-133
DDAH1	8.21645e-138	0.429458	0.287	0.107	2.29905e-133
IGFBP5	1.20714e-136	1.14742	0.604	0.408	3.37771e-132
MT-CO2	1.36731e-136	0.364342	0.998	0.998	3.82587e-132
CUX1	7.04957e-136	0.533745	0.797	0.643	1.97254e-131
UAP1	1.53324e-135	0.670161	0.642	0.453	4.29017e-131
APLP2	6.33381e-134	0.519269	0.796	0.65	1.77226e-129
CDON	6.08992e-133	0.554862	0.625	0.412	1.70402e-128
GULP1	8.10948e-132	0.546005	0.483	0.269	2.26911e-127
GPX3	1.69478e-131	0.9892	0.685	0.521	4.74215e-127
ADGRG2	2.32729e-127	0.433919	0.289	0.115	6.512e-123
S100A10	1.05733e-126	0.527981	0.986	0.975	2.95851e-122
GAP43	7.35478e-123	0.975098	0.311	0.14	2.05794e-118
TPD52L1	2.32361e-122	0.528105	0.51	0.292	6.50169e-118
TPST2	3.60491e-122	0.301863	0.241	0.085	1.00869e-117
SLC39A14	4.4707e-122	0.576882	0.482	0.281	1.25095e-117
CNTNAP3	7.36908e-119	0.251128	0.154	0.038	2.06194e-114
MT1M	2.16472e-118	0.590449	0.628	0.44	6.0571e-114
VPS13A	2.46966e-117	0.404467	0.337	0.154	6.91035e-113
EZR	1.07583e-116	0.440195	0.374	0.183	3.01028e-112
BMP6	1.25345e-115	0.253921	0.119	0.023	3.50729e-111
OST4	2.12558e-115	0.420952	0.916	0.897	5.94757e-111
CRIP2	1.76033e-114	0.566152	0.579	0.378	4.92558e-110
SAT1	4.25764e-114	0.562804	0.903	0.846	1.19133e-109
PDGFC	1.27385e-111	0.406775	0.318	0.146	3.56436e-107
HMGA2	4.26851e-111	0.258959	0.141	0.034	1.19437e-106
TREM1	1.44008e-110	0.725373	0.295	0.134	4.0295e-106
TNC	1.53426e-110	0.484945	0.738	0.52	4.29301e-106
GPR153	3.56794e-110	0.307766	0.24	0.09	9.98346e-106
KCNMB1	5.52415e-110	0.347477	0.167	0.048	1.54571e-105
PLEKHA2	1.22733e-108	0.399047	0.363	0.177	3.43418e-104
EML1	6.14023e-108	0.463153	0.433	0.246	1.7181e-103
TRHDE	7.0372e-107	0.255882	0.161	0.045	1.96908e-102
KCNIP1	2.79662e-106	0.413563	0.175	0.053	7.82523e-102
PPM1L	8.21262e-106	0.455518	0.436	0.238	2.29797e-101
GSAP	1.25455e-103	0.287974	0.236	0.09	3.51036e-99
C4orf47	1.38305e-102	0.33051	0.285	0.123	3.86992e-98
S100A6	4.83756e-102	0.362929	0.999	0.998	1.3536e-97
COX7A1	5.33472e-101	0.45494	0.574	0.394	1.49271e-96
CNTN4	3.87751e-100	0.607479	0.217	0.082	1.08497e-95
PLP2	4.21761e-100	0.482865	0.598	0.415	1.18013e-95
LINC01239	1.44277e-99	0.37251	0.366	0.182	4.03701e-95
MT-ND5	1.83864e-99	0.38125	0.984	0.982	5.14469e-95
GLCCI1	5.72163e-98	0.523989	0.462	0.274	1.60097e-93
LINC00607	6.8427e-98	0.252679	0.153	0.044	1.91465e-93
SERF2	8.47881e-98	0.300427	0.997	0.998	2.37246e-93
SEC11C	1.79561e-97	0.314744	0.247	0.103	5.02431e-93
SLC16A10	2.79524e-97	0.261733	0.15	0.043	7.82135e-93
AC084816.1	6.18276e-97	0.263224	0.137	0.036	1.73e-92
GALNT10	1.36446e-96	0.662899	0.497	0.327	3.81791e-92
SELENOW	2.43789e-96	0.419475	0.772	0.659	6.82146e-92
AC004540.2	7.39532e-96	0.250652	0.132	0.034	2.06928e-91
PDE1A	9.13056e-96	0.549532	0.586	0.41	2.55482e-91
HSD3B7	9.81801e-96	0.391063	0.414	0.227	2.74718e-91
YWHAH	1.86966e-94	0.573385	0.547	0.379	5.2315e-90
MTSS1	3.36555e-94	0.289055	0.233	0.092	9.41713e-90
HIP1	8.11802e-94	0.484239	0.451	0.267	2.2715e-89
ADCY1	1.34375e-93	0.327898	0.178	0.06	3.75996e-89
PGF	1.76715e-93	0.687501	0.258	0.116	4.94467e-89
TMSB4X	6.7859e-93	0.435645	0.998	0.997	1.89876e-88
MT-CYB	9.81732e-93	0.251364	0.998	0.998	2.74698e-88
SLC7A2	6.08975e-92	0.292744	0.182	0.063	1.70397e-87
DIRC3	1.74655e-91	0.574994	0.187	0.07	4.88702e-87
COX7A2	1.39399e-90	0.376659	0.858	0.817	3.90054e-86
CYP27C1	1.61386e-90	0.308765	0.257	0.113	4.51573e-86
EPB41L3	2.04571e-89	0.529899	0.492	0.317	5.72411e-85
ATP6V1G1	2.2024e-89	0.397007	0.804	0.733	6.16254e-85
COX17	6.732e-89	0.424278	0.504	0.33	1.88368e-84
GAB2	5.40295e-87	0.412874	0.4	0.228	1.5118e-82
EPB41L1	1.56565e-85	0.357526	0.274	0.129	4.38086e-81
AC100800.1	2.30769e-85	0.294617	0.241	0.105	6.45714e-81
TPPP3	2.97114e-85	0.878614	0.716	0.584	8.31353e-81
SSBP4	6.2589e-85	0.410393	0.495	0.327	1.7513e-80
MAP7D3	3.55366e-83	0.425891	0.449	0.283	9.9435e-79
ICA1	1.10091e-82	0.299969	0.268	0.124	3.08047e-78
LTBP3	1.90831e-82	0.41057	0.711	0.583	5.33964e-78
CD82	6.74146e-81	0.348045	0.33	0.175	1.88633e-76
AP003086.1	1.82535e-80	0.270253	0.214	0.088	5.10751e-76
LRP1B	2.07157e-80	0.833092	0.642	0.49	5.79646e-76
CXCL6	2.13563e-80	0.473702	0.101	0.024	5.97571e-76
FLNB	1.47276e-78	0.350027	0.28	0.139	4.12094e-74
INHBA	2.00987e-77	0.372094	0.15	0.052	5.62381e-73
ARL2	3.91695e-77	0.405503	0.702	0.578	1.096e-72
STMP1	6.86505e-77	0.368739	0.721	0.587	1.92091e-72
ARPC1B	8.33254e-76	0.404956	0.782	0.679	2.33153e-71
C4orf3	7.40858e-75	0.349019	0.831	0.772	2.073e-70
SEMA6D	4.16825e-74	0.25222	0.196	0.081	1.16632e-69
MAGI1	4.70705e-74	0.334029	0.338	0.185	1.31708e-69
GNG5	5.28145e-74	0.361052	0.717	0.598	1.4778e-69
ATP5F1E	3.00141e-73	0.29144	0.951	0.938	8.39823e-69
APP	3.79495e-73	0.405687	0.765	0.671	1.06186e-68
CDH23	9.75516e-73	0.339285	0.295	0.153	2.72959e-68
ZIC1	1.07623e-72	0.3701	0.413	0.251	3.01139e-68
TSPO	3.64857e-72	0.358771	0.843	0.783	1.02091e-67
ARHGAP20	1.43538e-71	0.417371	0.412	0.255	4.01634e-67
PFKP	2.11321e-71	0.373434	0.299	0.161	5.91298e-67
ZEB2	6.43678e-71	0.36991	0.775	0.645	1.80108e-66
C6orf132	1.00918e-70	0.270197	0.268	0.133	2.82378e-66
SELENOM	4.45233e-70	0.278137	0.966	0.956	1.24581e-65
INO80C	8.90094e-70	0.264875	0.243	0.117	2.49057e-65
FRY	1.17419e-69	0.326875	0.282	0.145	3.2855e-65
SLC4A7	9.51271e-69	0.372351	0.36	0.211	2.66175e-64
NUPR1	1.78748e-68	0.440678	0.907	0.894	5.00154e-64
EFHD2	1.78858e-68	0.265591	0.214	0.098	5.00464e-64
FNIP2	2.22549e-68	0.441929	0.394	0.248	6.22714e-64
C17orf58	3.89614e-68	0.263161	0.272	0.139	1.09018e-63
KIF22	2.97278e-66	0.295199	0.331	0.185	8.31814e-62
SNED1	8.4523e-65	0.328609	0.907	0.814	2.36504e-60
SEC61G	9.47886e-65	0.331543	0.859	0.805	2.65228e-60
CAMK1D	1.19316e-64	0.363242	0.735	0.57	3.33858e-60
KIF1B	9.65177e-63	0.369463	0.506	0.353	2.70066e-58
UGP2	3.33771e-62	0.420604	0.591	0.459	9.33923e-58
MAPK3	6.85834e-62	0.272408	0.358	0.212	1.91903e-57
FDX1	1.36897e-61	0.619011	0.401	0.278	3.83051e-57
MAP3K8	1.37488e-61	0.343629	0.373	0.23	3.84705e-57
PTPRS	2.78619e-61	0.573043	0.613	0.478	7.79605e-57
CEMIP	7.12839e-61	0.4429	0.451	0.295	1.9946e-56
MSI2	1.07702e-60	0.303834	0.376	0.23	3.0136e-56
CD164	1.1732e-60	0.466676	0.714	0.63	3.28274e-56
KYNU	9.33466e-60	0.565683	0.377	0.241	2.61193e-55
UST	7.47726e-59	0.59467	0.521	0.392	2.09221e-54
PROCR	2.85696e-58	0.344799	0.662	0.524	7.99406e-54
SMIM3	4.527e-58	0.272783	0.314	0.181	1.2667e-53
ARHGAP44	3.17984e-57	0.256222	0.234	0.12	8.89751e-53
ZDBF2	2.38774e-56	0.253748	0.196	0.092	6.68114e-52
GABARAPL2	2.69583e-56	0.273549	0.818	0.774	7.54321e-52
AC092958.1	3.22477e-56	0.263064	0.21	0.102	9.02322e-52
NDFIP1	4.91794e-56	0.36492	0.722	0.624	1.37609e-51
PTPN22	1.36122e-55	0.251513	0.277	0.152	3.80884e-51
MIR100HG	1.6955e-55	0.484796	0.547	0.425	4.74417e-51
ADGRA3	2.37641e-55	0.257463	0.308	0.178	6.64943e-51
STK38L	3.31996e-55	0.279957	0.303	0.176	9.28958e-51
CRNDE	3.95632e-55	0.318108	0.52	0.373	1.10702e-50
AGFG1	7.28657e-55	0.258246	0.286	0.163	2.03885e-50
AXL	1.6508e-54	0.367245	0.632	0.498	4.61912e-50
CRLF1	7.88973e-54	0.355395	0.36	0.226	2.20763e-49
MTRNR2L12	7.90138e-54	0.454646	0.776	0.672	2.21089e-49
GRK5	5.56342e-53	0.385476	0.409	0.271	1.5567e-48
SLC25A39	1.29984e-52	0.268752	0.388	0.251	3.63707e-48
AC004540.1	6.24035e-52	0.260001	0.327	0.197	1.74611e-47
MAP1A	2.59836e-51	0.278268	0.407	0.267	7.27048e-47
KLF2	3.90785e-51	0.334028	0.388	0.252	1.09345e-46
OTUD6B-AS1	2.11296e-50	0.278437	0.418	0.282	5.91227e-46
RCAN1	6.48706e-50	0.331983	0.318	0.197	1.81514e-45
CSGALNACT1	7.10753e-50	0.32721	0.672	0.538	1.98876e-45
GAREM1	1.67979e-49	0.300724	0.34	0.213	4.70023e-45
GFPT2	1.75771e-49	0.360258	0.689	0.568	4.91825e-45
VAMP2	2.40861e-49	0.301172	0.635	0.528	6.73954e-45
CLIC1	6.00806e-49	0.281381	0.808	0.734	1.68112e-44
MITF	1.16661e-48	0.299035	0.501	0.36	3.26429e-44
TCIM	1.33145e-48	0.287779	0.143	0.063	3.72552e-44
MGP	1.42168e-48	0.557419	0.944	0.917	3.97799e-44
FABP3	1.75843e-48	0.545279	0.147	0.065	4.92028e-44
DHFR	4.45473e-48	0.345295	0.38	0.251	1.24648e-43
CAV2	8.29647e-48	0.28386	0.348	0.226	2.32144e-43
ATP5MD	8.58028e-48	0.27647	0.765	0.698	2.40085e-43
SH3RF1	1.13333e-47	0.362812	0.414	0.288	3.17118e-43
AUTS2	1.97061e-47	0.285612	0.838	0.755	5.51397e-43
AC005237.1	3.64952e-47	0.323578	0.448	0.311	1.02117e-42
ASAP2	1.20583e-46	0.287115	0.493	0.357	3.37405e-42
BHLHE40	1.3824e-46	0.331493	0.265	0.156	3.8681e-42
NDUFC1	1.494e-46	0.285999	0.634	0.528	4.18035e-42
GOLM1	1.52666e-46	0.32013	0.658	0.548	4.27176e-42
CIB1	2.82776e-46	0.285858	0.62	0.514	7.91236e-42
MTRNR2L10	3.02449e-46	0.299317	0.603	0.431	8.46283e-42
ABR	7.14621e-46	0.290819	0.438	0.311	1.99958e-41
FGF10-AS1	8.96336e-46	0.290841	0.243	0.138	2.50804e-41
ATP5IF1	9.53158e-45	0.29492	0.664	0.571	2.66703e-40
LINC01965	1.74151e-44	0.311513	0.144	0.065	4.87292e-40
BZW1	1.9873e-44	0.3277	0.592	0.475	5.56067e-40
CRYAB	2.07157e-44	0.301193	0.62	0.501	5.79646e-40
IGFBP3	2.27018e-44	0.78383	0.157	0.075	6.35219e-40
MTHFD1L	5.48709e-44	0.313008	0.408	0.282	1.53534e-39
CDH13	6.12026e-44	0.259968	0.184	0.093	1.71251e-39
RIN2	1.08869e-43	0.344192	0.782	0.699	3.04627e-39
CYSTM1	1.58423e-43	0.300445	0.622	0.518	4.43284e-39
ADAM9	2.57027e-43	0.258043	0.35	0.228	7.19188e-39
CNPY2	3.61908e-43	0.27436	0.723	0.639	1.01265e-38
LRRFIP1	1.24663e-42	0.296106	0.444	0.318	3.4882e-38
ARHGAP1	1.7808e-42	0.267312	0.358	0.239	4.98285e-38
ADAMTS6	2.65555e-42	0.447075	0.408	0.296	7.43051e-38
ITGAE	9.9153e-42	0.258721	0.47	0.349	2.7744e-37
TXN	5.48827e-41	0.304107	0.838	0.789	1.53567e-36
ISCU	3.76226e-40	0.254572	0.763	0.702	1.05272e-35
C11orf96	4.91963e-40	0.256014	0.353	0.234	1.37656e-35
CD9	2.12994e-39	0.360894	0.72	0.599	5.95979e-35
NDUFA1	4.80354e-39	0.250396	0.751	0.688	1.34408e-34
MTRNR2L8	1.15357e-38	0.296971	0.757	0.662	3.2278e-34
POLD4	2.7194e-38	0.283974	0.528	0.422	7.60914e-34
MRPL57	3.38005e-38	0.267568	0.58	0.464	9.45771e-34
KLHL29	1.11141e-37	0.290137	0.362	0.247	3.10983e-33
PDXDC1	1.3071e-37	0.252719	0.527	0.406	3.6574e-33
MEF2A	2.77567e-37	0.277977	0.512	0.394	7.76661e-33
TXNL4A	1.24677e-36	0.270336	0.509	0.405	3.48858e-32
PKM	2.41167e-36	0.277576	0.815	0.759	6.7481e-32
GPSM2	3.97262e-36	0.255243	0.354	0.243	1.11158e-31
SELENOK	2.12729e-33	0.252863	0.637	0.557	5.95238e-29
COLEC12	2.30669e-33	0.271244	0.729	0.645	6.45435e-29
MAMDC2	3.32173e-33	0.258733	0.398	0.285	9.29454e-29
SDC2	1.11153e-32	0.253311	0.814	0.729	3.11018e-28
DLC1	1.88009e-32	0.284152	0.881	0.853	5.26067e-28
CXCL1	5.0216e-32	0.709945	0.137	0.071	1.40509e-27
AOPEP	2.79741e-30	0.252404	0.651	0.56	7.82743e-26
CLIC4	1.75917e-28	0.302929	0.559	0.466	4.92232e-24
AQP1	2.27419e-28	0.337044	0.443	0.345	6.36342e-24
FAM155A	3.24905e-28	0.396085	0.339	0.242	9.09115e-24
MAPRE2	7.38905e-28	0.2582	0.338	0.245	2.06753e-23
CD151	2.34567e-27	0.270986	0.696	0.638	6.56341e-23
PTPRG	6.34077e-24	0.250298	0.798	0.722	1.77421e-19
ERC1	1.00516e-22	0.272808	0.606	0.53	2.81253e-18
ADAMTSL1	1.25155e-21	0.290038	0.319	0.242	3.50197e-17
LMO4	1.93775e-21	0.339617	0.559	0.488	5.42202e-17
CITED2	1.71732e-09	0.255334	0.291	0.243	4.80524e-05
TNFAIP6	2.79248e-08	0.345754	0.528	0.476	0.000781364

## Sheet: SL
gene	p_val	avg_log2FC	pct.1	pct.2	p_val_adj
PODN	0	0.920511	0.552	0.144	0
OLFML3	0	0.913716	0.563	0.159	0
DPT	0	0.938648	0.929	0.635	0
PLPP1	0	1.0449	0.803	0.454	0
VCAN	0	1.42973	0.924	0.507	0
MARCKS	0	0.956801	0.691	0.248	0
CXCL12	0	1.29129	0.936	0.616	0
BICC1	0	0.969724	0.816	0.481	0
MDK	0	1.18502	0.777	0.352	0
SERPING1	0	0.759702	0.948	0.79	0
THY1	0	1.20402	0.779	0.358	0
C1S	0	0.790102	0.984	0.925	0
DCN	0	1.2462	0.998	0.939	0
IGF1	0	1.65384	0.664	0.195	0
DCLK1	0	1.10304	0.757	0.324	0
GAS6	0	1.18881	0.593	0.189	0
MMP2	0	0.956831	0.973	0.717	0
SERPINF1	0	1.48593	0.941	0.605	0
IGFBP4	0	1.4626	0.97	0.791	0
COL1A1	0	1.37205	0.974	0.778	0
COL6A2	0	0.768802	0.991	0.948	0
FBLN1	0	1.33769	0.809	0.348	0
COL14A1	1.65885e-300	0.721299	0.908	0.557	4.64162e-296
TMSB10	2.02154e-296	0.685482	0.997	0.972	5.65648e-292
COL1A2	9.83417e-295	0.738167	0.999	0.991	2.7517e-290
COL6A1	1.25344e-293	0.774924	0.947	0.806	3.50726e-289
SRPX	2.0883e-288	0.918286	0.486	0.114	5.84327e-284
JUN	2.63972e-281	1.32818	0.833	0.598	7.38619e-277
AEBP1	5.33759e-280	0.831604	0.804	0.466	1.49351e-275
FTL	6.2844e-280	0.546815	1	0.998	1.75844e-275
C1R	9.61477e-273	0.765331	0.972	0.89	2.69031e-268
PDGFRL	7.08676e-268	0.92052	0.669	0.344	1.98295e-263
VIM	1.33361e-260	0.51732	1	0.998	3.73157e-256
COMP	1.17285e-251	1.64274	0.539	0.195	3.28175e-247
ASPN	5.10829e-244	0.809719	0.692	0.319	1.42935e-239
ZFP36L1	2.07072e-243	0.808181	0.903	0.741	5.79407e-239
CST3	4.96524e-239	0.63974	0.999	0.996	1.38932e-234
IGFBP7	3.01919e-238	1.41677	0.822	0.6	8.44798e-234
FBLN2	8.53281e-236	1.03292	0.435	0.115	2.38757e-231
RARRES2	4.39049e-234	0.982162	0.591	0.238	1.2285e-229
FBN1	1.19477e-229	0.928206	0.813	0.594	3.34309e-225
NNMT	1.79743e-229	0.730417	0.95	0.87	5.0294e-225
SFRP2	1.0158e-225	2.0617	0.341	0.051	2.84231e-221
MFAP4	8.77966e-224	0.807406	0.699	0.397	2.45664e-219
COL3A1	2.73674e-222	0.727468	0.995	0.969	7.65768e-218
C3	2.91283e-221	1.05652	0.449	0.13	8.15039e-217
FBLN5	1.9161e-219	0.739583	0.366	0.068	5.36144e-215
CCN5	4.5709e-217	0.820799	0.922	0.805	1.27898e-212
GGT5	6.9127e-211	1.05126	0.383	0.09	1.93424e-206
LOXL1	3.35392e-210	0.789987	0.616	0.309	9.3846e-206
SFRP4	8.92132e-210	1.87948	0.415	0.122	2.49628e-205
FGF7	1.47905e-207	0.914139	0.534	0.214	4.13853e-203
SFRP1	7.70269e-202	1.3445	0.495	0.203	2.15529e-197
MXRA8	1.01174e-200	0.608453	0.862	0.69	2.83094e-196
MFAP5	1.00006e-195	1.71204	0.404	0.125	2.79827e-191
FNDC1	8.29507e-187	0.807311	0.399	0.11	2.32104e-182
RBMS3	4.44544e-186	0.641302	0.857	0.708	1.24388e-181
CFH	1.15273e-184	0.750592	0.731	0.489	3.22546e-180
PTGFR	1.57191e-181	0.835954	0.493	0.214	4.39837e-177
CTSK	5.17181e-181	0.660376	0.826	0.672	1.44712e-176
SPARC	6.05498e-181	0.770281	0.965	0.919	1.69424e-176
SETBP1	4.3048e-178	0.67295	0.612	0.325	1.20453e-173
ANTXR1	6.42362e-178	0.640438	0.671	0.402	1.79739e-173
SPON1	3.97924e-177	0.708842	0.316	0.059	1.11343e-172
GXYLT2	4.56047e-172	0.574298	0.485	0.186	1.27606e-167
OGN	3.38827e-170	0.640028	0.604	0.306	9.48072e-166
SCG2	3.16168e-168	0.92614	0.305	0.059	8.84669e-164
PRSS23	2.26612e-167	0.765879	0.803	0.599	6.34084e-163
EPHX1	2.43099e-166	0.680616	0.542	0.276	6.80216e-162
CNN3	7.41725e-166	0.581052	0.585	0.31	2.07542e-161
RPL39	4.07972e-164	0.479446	0.998	0.992	1.14155e-159
LHFPL6	8.84226e-164	0.773204	0.779	0.584	2.47415e-159
CTHRC1	3.71573e-163	0.905497	0.412	0.148	1.0397e-158
EFEMP1	1.62886e-162	0.653325	0.897	0.771	4.55772e-158
KAZN	1.81778e-161	0.888466	0.856	0.741	5.08634e-157
CACNA1C	1.17279e-160	0.648724	0.52	0.241	3.28157e-156
PLPP3	5.18979e-160	0.816289	0.669	0.444	1.45215e-155
SLIT3	1.56251e-159	0.75896	0.35	0.098	4.37206e-155
TUBA1A	2.7114e-159	0.713448	0.655	0.42	7.58678e-155
NEGR1	2.79336e-159	0.854352	0.331	0.09	7.81611e-155
SPON2	9.15615e-158	0.704384	0.471	0.201	2.56198e-153
GSN	6.14256e-157	1.00203	0.937	0.845	1.71875e-152
TSPAN4	2.51977e-156	0.522839	0.722	0.49	7.05056e-152
MEST	1.04371e-155	0.694222	0.296	0.061	2.9204e-151
SMOC2	1.39553e-154	0.615949	0.583	0.314	3.90483e-150
AKR1C3	8.15801e-154	0.532697	0.353	0.104	2.28269e-149
RPS18	8.74909e-150	0.304179	1	1	2.44808e-145
CTSH	3.45972e-149	0.602146	0.298	0.066	9.68065e-145
GADD45B	2.67566e-147	1.02671	0.462	0.219	7.48676e-143
SMOC1	1.51333e-146	0.797608	0.381	0.14	4.23444e-142
PCOLCE	1.52263e-146	0.548379	0.956	0.88	4.26048e-142
SLPI	2.67283e-146	1.28622	0.267	0.052	7.47884e-142
MXRA5	7.49713e-146	0.57007	0.626	0.354	2.09777e-141
BNC2	1.44021e-145	0.495781	0.837	0.646	4.02985e-141
TUBB	1.61707e-144	0.508277	0.795	0.626	4.52474e-140
BASP1	1.72213e-142	0.619561	0.632	0.411	4.81868e-138
GAS1	8.50511e-141	0.738329	0.524	0.283	2.37981e-136
CHI3L1	6.57072e-138	1.1267	0.501	0.251	1.83855e-133
TAGLN	3.49313e-137	1.04968	0.373	0.143	9.77413e-133
SNX9	4.97526e-137	0.559011	0.734	0.548	1.39213e-132
SSPN	4.30521e-136	0.531527	0.615	0.394	1.20464e-131
EBF1	3.22131e-135	0.538935	0.962	0.905	9.01354e-131
C1orf21	2.27716e-133	0.522093	0.502	0.245	6.37173e-129
TUBB2B	1.90758e-132	0.561762	0.27	0.06	5.33761e-128
SELENOP	6.58968e-131	0.585381	0.84	0.7	1.84386e-126
MFAP2	8.9918e-130	0.49819	0.352	0.121	2.516e-125
MARCKSL1	2.31878e-129	0.505006	0.3	0.083	6.48817e-125
PDE7B	3.2479e-126	0.598599	0.412	0.18	9.08796e-122
PDLIM1	3.36938e-126	0.542455	0.508	0.274	9.42786e-122
AKAP12	1.12935e-125	0.639683	0.371	0.145	3.16004e-121
AC099560.1	2.76315e-123	0.82786	0.321	0.105	7.73156e-119
PLAU	3.16698e-123	0.596088	0.443	0.209	8.86152e-119
CDKN1C	3.18936e-122	0.46892	0.333	0.113	8.92415e-118
TMEM98	1.08028e-121	0.465793	0.554	0.316	3.02273e-117
PDZRN4	1.18496e-121	0.977094	0.22	0.037	3.31564e-117
TMEM176B	4.32547e-120	0.65922	0.318	0.105	1.21031e-115
ID3	2.23933e-119	0.734775	0.713	0.522	6.26588e-115
ABCA6	2.27444e-118	0.555572	0.266	0.069	6.36412e-114
FHL1	4.86241e-117	0.594877	0.762	0.608	1.36055e-112
ECM2	3.63646e-116	0.494098	0.589	0.354	1.01752e-111
ZFP36	7.68475e-116	1.06692	0.67	0.515	2.15027e-111
THBS2	6.73667e-115	0.552519	0.506	0.276	1.88499e-110
PPIB	1.05165e-114	0.414759	0.923	0.865	2.94264e-110
CDH11	1.39016e-114	0.552074	0.513	0.29	3.8898e-110
GLIS3	8.9694e-114	0.534908	0.544	0.308	2.50973e-109
APOE	1.19546e-113	1.27668	0.511	0.294	3.34502e-109
FOSB	2.98234e-113	0.908353	0.599	0.434	8.34487e-109
LAPTM4A	3.56084e-113	0.396573	0.95	0.901	9.96359e-109
SERPINH1	6.27756e-113	0.503103	0.683	0.509	1.75652e-108
TMEM119	1.8006e-112	0.43207	0.274	0.078	5.03825e-108
NID1	8.52249e-112	0.427017	0.221	0.044	2.38468e-107
UBC	1.20706e-109	0.455043	0.936	0.883	3.37748e-105
PTGFRN	1.47844e-109	0.409864	0.282	0.086	4.13683e-105
EMILIN1	1.58491e-109	0.46892	0.484	0.27	4.43473e-105
ADAMTSL4-AS1	1.14669e-108	0.735705	0.426	0.226	3.20855e-104
CEBPD	4.74991e-107	0.725295	0.642	0.479	1.32907e-102
CD34	2.28676e-106	0.45441	0.225	0.049	6.39858e-102
DNAJA1	8.61833e-106	0.664617	0.519	0.326	2.4115e-101
LUM	8.62324e-106	0.399518	0.996	0.991	2.41287e-101
OLFML2B	3.95992e-105	0.510312	0.438	0.227	1.10803e-100
TPM1	1.11787e-103	0.521491	0.449	0.244	3.12792e-99
WLS	1.01574e-102	0.422952	0.342	0.141	2.84213e-98
RORA	1.10094e-101	0.422514	0.926	0.842	3.08054e-97
FHL2	3.80176e-101	0.492479	0.336	0.137	1.06377e-96
AL357873.1	8.18988e-101	0.606651	0.409	0.206	2.29161e-96
SGCE	1.64029e-100	0.434256	0.253	0.077	4.5897e-96
PCSK5	1.84449e-100	0.62366	0.424	0.219	5.16108e-96
RUNX1	6.9925e-100	0.593335	0.776	0.669	1.95657e-95
ITM2C	8.70329e-100	0.446266	0.363	0.161	2.43527e-95
SNAI2	9.10369e-100	0.489539	0.4	0.192	2.5473e-95
HLA-E	2.65939e-99	0.49977	0.767	0.633	7.44123e-95
EHBP1	4.67231e-99	0.542031	0.521	0.336	1.30736e-94
SEPTIN11	5.69965e-99	0.438609	0.381	0.181	1.59482e-94
TMEM176A	6.33339e-98	0.60483	0.296	0.108	1.77215e-93
EIF4A1	9.3838e-98	0.429922	0.802	0.693	2.62568e-93
LDHB	5.82195e-97	0.437735	0.556	0.363	1.62904e-92
SH3RF3	1.03919e-96	0.453611	0.405	0.202	2.90775e-92
UBB	1.17199e-96	0.372975	0.952	0.92	3.27934e-92
RPS8	5.81642e-95	0.2519	0.999	0.999	1.62749e-90
DHRS3	2.07831e-94	0.525297	0.381	0.188	5.81531e-90
CNN2	2.35589e-94	0.369275	0.304	0.118	6.592e-90
AC004160.1	6.18848e-93	0.414136	0.325	0.131	1.7316e-88
MAP1B	3.5474e-91	0.380661	0.181	0.034	9.92599e-87
SERPINA3	5.99302e-91	0.565665	0.199	0.047	1.67691e-86
MYL9	1.38363e-90	0.443201	0.763	0.612	3.87153e-86
GYPC	1.77124e-90	0.438308	0.626	0.458	4.9561e-86
GPNMB	6.66878e-90	0.454476	0.65	0.465	1.86599e-85
TENM4	7.8273e-90	0.439063	0.174	0.031	2.19016e-85
MAFF	1.52741e-89	0.504142	0.21	0.056	4.27385e-85
ARHGAP24	3.42435e-88	0.47221	0.467	0.268	9.58169e-84
CPXM1	1.12861e-87	0.335941	0.182	0.036	3.15796e-83
SEMA4A	1.12099e-86	0.87948	0.249	0.089	3.13664e-82
HLA-A	2.51487e-86	0.337156	0.973	0.937	7.03687e-82
KCNE4	3.33947e-86	0.392803	0.245	0.08	9.34418e-82
CYGB	4.55162e-86	0.45699	0.217	0.065	1.27359e-81
APBB2	1.68329e-85	0.418749	0.459	0.267	4.71001e-81
RNF144A	6.49166e-85	0.39606	0.317	0.135	1.81643e-80
MAP4K4	4.99886e-84	0.486092	0.558	0.377	1.39873e-79
CRABP2	3.24195e-83	0.564434	0.313	0.138	9.0713e-79
CFD	6.819e-83	1.03689	0.748	0.646	1.90803e-78
EFEMP2	1.01614e-82	0.384689	0.686	0.539	2.84326e-78
ZFP36L2	1.50657e-82	0.450755	0.711	0.542	4.21554e-78
ITM2A	2.25501e-82	0.475972	0.235	0.077	6.30975e-78
TSHZ2	8.48159e-82	0.421936	0.837	0.735	2.37323e-77
FLRT2	1.11878e-81	0.404261	0.476	0.278	3.13047e-77
ZEB1	1.7811e-81	0.46621	0.701	0.558	4.98371e-77
SVEP1	9.62284e-81	0.453135	0.326	0.154	2.69257e-76
AOX1	3.56095e-80	0.363839	0.241	0.082	9.96391e-76
SSR2	4.61771e-80	0.313549	0.865	0.774	1.29208e-75
CTSC	4.99966e-80	0.429491	0.209	0.061	1.39895e-75
FAM180B	6.69025e-80	0.393776	0.179	0.042	1.872e-75
ZDHHC14	6.8407e-80	0.427113	0.334	0.161	1.9141e-75
SQSTM1	1.4991e-79	0.570591	0.794	0.707	4.19463e-75
ENPP2	2.50168e-79	0.416374	0.295	0.127	6.99994e-75
ANXA2	5.06976e-79	0.342108	0.951	0.912	1.41857e-74
COL18A1	6.25506e-79	0.410364	0.341	0.17	1.75023e-74
LGALS3BP	9.38765e-79	0.489439	0.612	0.46	2.62676e-74
LOX	1.04885e-78	0.321203	0.257	0.096	2.93479e-74
CD248	2.79352e-78	0.472584	0.462	0.28	7.81656e-74
NFKBIZ	9.19261e-78	0.574912	0.541	0.382	2.57218e-73
CELF2	1.31984e-77	0.503647	0.604	0.447	3.69306e-73
AHR	2.93642e-77	0.394156	0.419	0.23	8.2164e-73
NPTX2	1.44571e-76	0.404554	0.148	0.025	4.04524e-72
IFI44L	2.95123e-76	0.336976	0.235	0.08	8.25783e-72
LGMN	3.47624e-76	0.379833	0.344	0.178	9.72687e-72
DIRAS3	5.11713e-76	0.463898	0.194	0.056	1.43182e-71
CRISPLD2	6.97859e-76	0.467729	0.296	0.13	1.95268e-71
ADAM12	1.56809e-75	0.422198	0.242	0.09	4.38767e-71
IRF1	8.44613e-75	0.616381	0.314	0.153	2.36331e-70
CCL2	9.26766e-75	0.914191	0.334	0.169	2.59318e-70
FRMD6	1.84691e-74	0.454057	0.417	0.248	5.16785e-70
SLC43A3	1.96709e-74	0.281333	0.215	0.068	5.50412e-70
TPM2	2.44384e-74	0.417328	0.377	0.207	6.83811e-70
BOC	4.36219e-74	0.368889	0.271	0.112	1.22058e-69
SERTAD4	8.34326e-74	0.294697	0.17	0.04	2.33453e-69
C1QTNF4	1.37851e-73	0.445425	0.218	0.074	3.85721e-69
IFITM3	1.73572e-73	0.255077	0.994	0.992	4.85672e-69
NPC2	2.4065e-73	0.405721	0.894	0.825	6.73364e-69
HSP90AA1	2.59368e-72	0.543911	0.82	0.76	7.25738e-68
POLG2	2.61071e-72	0.452699	0.3	0.142	7.30503e-68
BGN	2.63439e-72	0.40855	0.924	0.826	7.37129e-68
RUNX1T1	3.3843e-72	0.43339	0.65	0.498	9.4696e-68
ATF3	4.04189e-72	0.758683	0.302	0.151	1.13096e-67
F3	1.33693e-71	0.374539	0.189	0.055	3.74085e-67
PDZRN3	6.40485e-71	0.381221	0.356	0.184	1.79214e-66
FCGRT	2.5292e-70	0.364508	0.826	0.744	7.07696e-66
ADD3	3.0606e-70	0.380345	0.574	0.422	8.56388e-66
KCNQ1OT1	4.57874e-70	0.441515	0.501	0.342	1.28118e-65
CACHD1	5.88464e-70	0.315384	0.209	0.069	1.64658e-65
RBP4	8.23003e-70	0.452746	0.129	0.019	2.30284e-65
REV3L	9.18835e-70	0.472015	0.732	0.621	2.57099e-65
CACNB4	9.50675e-70	0.37635	0.275	0.121	2.66008e-65
LPCAT2	1.06372e-69	0.425687	0.31	0.15	2.9764e-65
RCN1	1.58076e-69	0.344703	0.549	0.391	4.42314e-65
HLA-B	1.59919e-69	0.279534	0.942	0.878	4.47469e-65
GUCY1A1	1.82816e-69	0.348046	0.175	0.047	5.11538e-65
PDE10A	1.86454e-69	0.462351	0.246	0.1	5.21717e-65
FOS	5.44804e-69	0.732959	0.861	0.841	1.52442e-64
EGR1	6.72468e-69	0.709698	0.738	0.693	1.88163e-64
CACNB2	1.10367e-68	0.478581	0.218	0.082	3.08819e-64
CD302	3.94073e-68	0.318927	0.332	0.17	1.10266e-63
NFE2L3	5.3543e-68	0.572485	0.233	0.094	1.49819e-63
PTN	9.90217e-68	0.51706	0.454	0.283	2.77073e-63
NCALD	3.17927e-67	0.332557	0.164	0.042	8.89591e-63
KCND2	6.2326e-67	0.516406	0.183	0.055	1.74394e-62
ITGA11	8.1995e-67	0.451719	0.262	0.117	2.2943e-62
DAAM2	1.94687e-66	0.294098	0.197	0.065	5.44754e-62
SPRY1	2.40194e-65	0.375321	0.248	0.106	6.72087e-61
SSBP2	2.91763e-65	0.339122	0.743	0.618	8.16382e-61
IL6ST	3.77939e-65	0.375965	0.529	0.38	1.05751e-60
RASD1	6.68019e-65	0.532608	0.192	0.064	1.86918e-60
LINC00603	1.06639e-64	0.347848	0.155	0.039	2.98386e-60
RAB26	1.2703e-64	0.448818	0.283	0.137	3.55442e-60
HSPA1A	1.57083e-64	0.865944	0.337	0.19	4.39534e-60
EID1	7.93469e-64	0.288111	0.889	0.809	2.22021e-59
CTSL	1.35899e-63	0.333152	0.552	0.391	3.8026e-59
LINC02456	3.38758e-63	0.384195	0.147	0.035	9.4788e-59
OSBPL10	3.76197e-63	0.346265	0.312	0.159	1.05264e-58
CTSF	4.93526e-63	0.345224	0.661	0.518	1.38093e-58
AHNAK2	9.50016e-63	0.329869	0.253	0.111	2.65824e-58
FGFBP2	1.03577e-62	0.891126	0.157	0.044	2.89818e-58
DNAJB1	1.49633e-62	0.727056	0.342	0.204	4.18689e-58
FSTL1	3.05382e-62	0.385899	0.94	0.893	8.5449e-58
CALD1	4.6826e-62	0.317326	0.941	0.917	1.31024e-57
PRICKLE1	5.88061e-62	0.433679	0.426	0.27	1.64545e-57
FEZ1	6.88254e-62	0.251647	0.184	0.061	1.9258e-57
TGFBR2	1.2788e-61	0.370409	0.595	0.448	3.5782e-57
FAM43A	1.30291e-61	0.265035	0.13	0.026	3.64566e-57
STOM	2.04108e-61	0.347467	0.424	0.272	5.71114e-57
HIC1	7.94626e-61	0.255149	0.178	0.056	2.22344e-56
CD74	1.50804e-60	0.410735	0.658	0.49	4.21964e-56
ALPL	2.20484e-60	0.314925	0.169	0.052	6.16938e-56
CYP27A1	3.97613e-60	0.31108	0.326	0.176	1.11256e-55
CHSY3	6.902e-60	0.360572	0.246	0.11	1.93125e-55
FGF18	2.10034e-59	0.289771	0.145	0.038	5.87696e-55
COL5A1	2.10803e-59	0.374074	0.648	0.513	5.89848e-55
EDIL3	2.85012e-59	0.478431	0.34	0.198	7.97492e-55
IFITM2	3.09941e-59	0.318737	0.905	0.864	8.67245e-55
STK17B	3.10661e-59	0.275007	0.202	0.074	8.69262e-55
LDB2	6.98105e-59	0.354717	0.426	0.264	1.95337e-54
AKR1C1	7.14513e-59	0.364965	0.371	0.214	1.99928e-54
NPM1	1.28269e-58	0.313938	0.831	0.759	3.58908e-54
NEXN	2.35663e-58	0.270196	0.175	0.058	6.5941e-54
PLEKHG2	3.1895e-58	0.410766	0.159	0.049	8.92455e-54
OLFML1	5.57226e-58	0.276688	0.274	0.131	1.55917e-53
CXCL14	8.98949e-58	1.83065	0.137	0.036	2.51535e-53
SERTAD4-AS1	1.28712e-57	0.258306	0.19	0.068	3.6015e-53
NTM	1.33592e-57	0.376739	0.159	0.049	3.73805e-53
PIK3R1	1.51636e-57	0.331129	0.335	0.187	4.24294e-53
KAZN-AS1	1.86316e-57	0.290888	0.222	0.092	5.21331e-53
AL138828.1	2.58964e-57	0.316221	0.209	0.085	7.24608e-53
MID1	3.66125e-57	0.29488	0.164	0.052	1.02445e-52
FBLN7	5.06689e-57	0.26085	0.155	0.045	1.41777e-52
CTNNB1	7.34431e-57	0.298797	0.567	0.401	2.05501e-52
CPQ	7.89004e-57	0.302298	0.732	0.613	2.20771e-52
GLT8D2	8.0222e-57	0.338166	0.529	0.39	2.24469e-52
OSBPL1A	1.19973e-56	0.277458	0.223	0.095	3.35697e-52
FREM1	1.51715e-56	0.263973	0.166	0.052	4.24515e-52
SLIT2	2.55059e-56	0.330174	0.498	0.326	7.1368e-52
HES4	3.82572e-56	0.309254	0.147	0.041	1.07048e-51
PRKD1	4.06442e-56	0.296761	0.26	0.125	1.13726e-51
ANGPT1	4.30485e-56	0.350412	0.254	0.119	1.20454e-51
LMCD1	1.41555e-55	0.355273	0.302	0.161	3.96084e-51
ELL2	1.67391e-55	0.499132	0.494	0.36	4.68378e-51
PDGFRB	2.88458e-55	0.313646	0.515	0.366	8.07134e-51
ICAM1	3.64646e-55	0.759304	0.241	0.116	1.02032e-50
SH3PXD2B	6.64789e-55	0.371131	0.56	0.433	1.86015e-50
FMNL2	7.17025e-55	0.280509	0.219	0.092	2.00631e-50
ANXA5	1.69105e-54	0.307512	0.69	0.572	4.73172e-50
LAMC1	1.77494e-54	0.33976	0.59	0.459	4.96646e-50
KIAA1755	1.80739e-54	0.295318	0.185	0.07	5.05726e-50
RHOBTB3	2.83551e-54	0.345872	0.524	0.381	7.93405e-50
FILIP1	8.84958e-54	0.388676	0.371	0.233	2.4762e-49
LMNA	9.07617e-54	0.392224	0.901	0.877	2.5396e-49
PLTP	2.27865e-53	0.385992	0.657	0.537	6.3759e-49
TUBB2A	2.30179e-53	0.366178	0.379	0.236	6.44065e-49
HAPLN3	3.00197e-53	0.251129	0.208	0.086	8.39982e-49
BMPER	1.10715e-52	0.323581	0.207	0.085	3.09791e-48
TPST1	1.37718e-52	0.375059	0.616	0.501	3.85348e-48
COL16A1	1.79174e-52	0.287248	0.332	0.188	5.01346e-48
HTRA3	2.58971e-52	0.532513	0.426	0.3	7.24627e-48
TGM2	4.36693e-52	0.376009	0.116	0.025	1.22191e-47
ANGPTL5	4.38654e-52	0.280866	0.224	0.1	1.2274e-47
GHR	6.63331e-52	0.333481	0.289	0.157	1.85607e-47
PDE4C	7.27885e-52	0.576983	0.154	0.051	2.0367e-47
LAMP2	8.33766e-52	0.304249	0.457	0.317	2.33296e-47
GRN	1.18008e-51	0.294262	0.686	0.564	3.30197e-47
NLGN1	1.56922e-51	0.277984	0.124	0.031	4.39084e-47
TANC2	2.0049e-51	0.28835	0.294	0.158	5.6099e-47
FBXL7	2.07679e-51	0.322104	0.675	0.555	5.81106e-47
ADK	2.72018e-51	0.301521	0.678	0.564	7.61133e-47
PLAAT4	3.17714e-51	0.324344	0.537	0.399	8.88995e-47
HMCN1	6.1489e-51	0.373655	0.468	0.32	1.72052e-46
PNRC1	6.54848e-51	0.388377	0.7	0.616	1.83233e-46
IL34	6.902e-51	0.258227	0.177	0.067	1.93125e-46
HSPH1	4.34999e-50	0.457334	0.229	0.111	1.21717e-45
CASC15	8.10175e-50	0.345302	0.313	0.184	2.26695e-45
IL11RA	9.97975e-50	0.331733	0.331	0.203	2.79243e-45
MYL12B	1.55836e-49	0.266246	0.775	0.677	4.36044e-45
NFIB	1.6032e-49	0.318206	0.731	0.641	4.4859e-45
DIO2	1.94837e-49	0.310896	0.141	0.042	5.45174e-45
DDIT4	2.97627e-49	0.521161	0.333	0.203	8.3279e-45
ARL6IP1	4.6465e-49	0.28576	0.382	0.245	1.30014e-44
PEAK1	8.96173e-49	0.393134	0.479	0.353	2.50758e-44
ACTB	1.01549e-48	0.28441	0.992	0.986	2.84145e-44
PDGFRA	1.36409e-48	0.301187	0.711	0.596	3.81687e-44
NHSL1	1.45416e-48	0.26737	0.137	0.042	4.06887e-44
HSPA5	1.75773e-48	0.323449	0.603	0.486	4.91831e-44
NPAS3	2.92137e-48	0.331796	0.366	0.224	8.17428e-44
CYP7B1	3.3768e-48	0.351707	0.289	0.16	9.44863e-44
C16orf89	4.23984e-48	0.265356	0.103	0.021	1.18635e-43
NID2	5.83365e-48	0.393153	0.408	0.275	1.63231e-43
ALDH2	6.50347e-48	0.296744	0.316	0.188	1.81974e-43
KCTD12	7.5554e-48	0.316591	0.328	0.199	2.11408e-43
TBC1D16	2.32606e-47	0.262779	0.299	0.17	6.50854e-43
AC011511.2	2.34772e-47	0.31592	0.12	0.032	6.56915e-43
NASP	3.52032e-47	0.297951	0.304	0.176	9.85021e-43
LAMP1	6.86487e-47	0.291055	0.61	0.49	1.92086e-42
GAS5	7.33122e-47	0.266455	0.87	0.812	2.05135e-42
NAMPT	7.60909e-47	0.546905	0.393	0.268	2.1291e-42
TULP2	8.23247e-47	0.28061	0.16	0.06	2.30353e-42
HMCN2	1.3039e-46	0.331508	0.193	0.083	3.64845e-42
TM4SF1	1.60357e-46	0.289608	0.188	0.081	4.48694e-42
PARD3	1.88375e-46	0.282277	0.609	0.483	5.27091e-42
NDN	2.18046e-46	0.294806	0.485	0.356	6.10116e-42
TMEM35B	2.44089e-46	0.291337	0.5	0.372	6.82987e-42
PDK3	6.02749e-46	0.276328	0.278	0.154	1.68655e-41
TXNIP	6.94535e-46	0.331708	0.726	0.619	1.94338e-41
TWIST2	1.10391e-45	0.262951	0.236	0.119	3.08885e-41
ECM1	2.10982e-45	0.329397	0.374	0.25	5.9035e-41
PPFIBP1	2.29517e-45	0.268622	0.607	0.466	6.42212e-41
BTG1	2.61518e-45	0.385771	0.764	0.697	7.31755e-41
CCNL1	4.25784e-45	0.413004	0.456	0.34	1.19139e-40
BACE2	5.80033e-45	0.272632	0.373	0.242	1.62299e-40
FOXN3	1.84817e-44	0.300598	0.603	0.487	5.17137e-40
NTNG1	2.80346e-44	0.281731	0.182	0.077	7.84435e-40
SIK3	4.28465e-44	0.346162	0.56	0.448	1.19889e-39
ARF4	7.94244e-44	0.308351	0.736	0.659	2.22237e-39
ZC3HAV1	2.27733e-43	0.57886	0.378	0.263	6.37219e-39
MGST1	2.5208e-43	0.429476	0.457	0.345	7.05346e-39
FUS	3.75689e-43	0.270407	0.702	0.604	1.05122e-38
CILP	5.41253e-43	0.296839	0.135	0.046	1.51448e-38
SOCS3	6.6465e-43	0.607377	0.626	0.548	1.85976e-38
MYCBP2	3.92071e-42	0.299806	0.485	0.365	1.09705e-37
EIF4A3	5.31282e-42	0.27845	0.283	0.166	1.48658e-37
NTRK2	5.91908e-42	0.37025	0.252	0.144	1.65622e-37
SLC2A3	1.10742e-41	0.460973	0.228	0.121	3.09866e-37
HSPA1B	1.5235e-41	0.464923	0.243	0.135	4.2629e-37
ADH5	2.56462e-41	0.258082	0.327	0.206	7.17606e-37
CES1	2.98637e-41	0.32331	0.162	0.068	8.35616e-37
LAMB1	3.81903e-41	0.289021	0.439	0.304	1.0686e-36
MYLIP	4.97478e-41	0.310612	0.419	0.292	1.39199e-36
DOCK4	5.39666e-41	0.353308	0.301	0.182	1.51004e-36
ADAMTS1	7.96969e-41	0.298173	0.168	0.072	2.23e-36
PTPRK	1.6056e-40	0.255145	0.312	0.19	4.49264e-36
UBE2S	2.78412e-40	0.285345	0.214	0.112	7.79025e-36
SFPQ	4.81927e-40	0.263698	0.501	0.384	1.34848e-35
LINC01619	6.79501e-40	0.343573	0.182	0.086	1.90131e-35
LGALS1	8.76648e-40	0.283441	0.954	0.948	2.45295e-35
SRGAP1	1.48301e-39	0.273456	0.558	0.436	4.14962e-35
STAT3	1.62583e-39	0.316318	0.712	0.633	4.54923e-35
IFI16	1.81427e-39	0.256911	0.714	0.619	5.07652e-35
SPATS2L	2.38431e-39	0.290249	0.462	0.345	6.67153e-35
HNMT	2.93307e-39	0.261914	0.321	0.202	8.20702e-35
VGLL3	6.78977e-39	0.258599	0.25	0.137	1.89984e-34
COL6A3	9.60841e-39	0.253961	0.901	0.824	2.68853e-34
TNFSF10	1.69265e-38	0.316867	0.369	0.247	4.73621e-34
ABCA8	1.74767e-38	0.437146	0.256	0.157	4.89014e-34
PLEKHA5	2.53986e-38	0.308061	0.557	0.44	7.10679e-34
SIX1	3.34391e-38	0.289847	0.319	0.207	9.35659e-34
NLGN4X	3.75722e-38	0.294609	0.175	0.082	1.05131e-33
MEOX2	3.95954e-38	0.25489	0.189	0.09	1.10792e-33
CCDC80	4.89919e-38	0.282246	0.961	0.937	1.37084e-33
ZFHX4	6.59463e-38	0.27055	0.349	0.234	1.84524e-33
PLXNA4	8.68005e-38	0.252367	0.18	0.085	2.42876e-33
TRIO	1.52768e-37	0.304921	0.491	0.379	4.2746e-33
ID4	2.08683e-37	0.253143	0.188	0.091	5.83917e-33
HEXB	3.80001e-37	0.269304	0.49	0.379	1.06328e-32
EBF2	5.67009e-37	0.36036	0.255	0.153	1.58655e-32
FTO	1.20654e-36	0.260931	0.642	0.548	3.37601e-32
COL12A1	1.64701e-36	0.397472	0.413	0.297	4.60851e-32
NHSL2	2.01559e-36	0.254217	0.191	0.097	5.63983e-32
PXDNL	2.34606e-36	0.342815	0.125	0.046	6.56452e-32
HEXA	3.03573e-36	0.272023	0.502	0.396	8.49428e-32
SULF2	3.7352e-36	0.257171	0.427	0.309	1.04515e-31
CTSB	7.76409e-36	0.276637	0.724	0.658	2.17247e-31
TMEM108	9.57548e-36	0.416092	0.327	0.216	2.67932e-31
COL5A3	2.14261e-35	0.26951	0.175	0.084	5.99524e-31
NTN1	5.17001e-35	0.294666	0.169	0.08	1.44662e-30
MCL1	5.5471e-35	0.310816	0.47	0.374	1.55213e-30
LINC01088	3.47542e-34	0.31615	0.208	0.114	9.72458e-30
PTGIS	4.10897e-34	0.272524	0.186	0.095	1.14973e-29
GLUL	6.97166e-34	0.262443	0.402	0.29	1.95074e-29
RND3	1.47927e-33	0.289193	0.282	0.176	4.13914e-29
PCDH9	2.39364e-33	0.324906	0.251	0.152	6.69765e-29
PRRX1	3.26518e-33	0.296168	0.74	0.675	9.13629e-29
RNASE4	3.90559e-33	0.298558	0.66	0.585	1.09282e-28
RARRES1	1.14404e-32	0.343309	0.515	0.398	3.20114e-28
SMG6	1.69335e-32	0.303415	0.44	0.337	4.73816e-28
PLEKHH2	1.83665e-32	0.28044	0.346	0.239	5.13913e-28
PDIA3	2.21442e-32	0.250604	0.724	0.649	6.19618e-28
ANGPTL1	3.77051e-32	0.323661	0.493	0.393	1.05503e-27
NFKBIA	1.97218e-31	0.400874	0.48	0.38	5.51834e-27
PITPNC1	2.97468e-31	0.275939	0.203	0.113	8.32344e-27
PDLIM2	5.64577e-31	0.250739	0.526	0.436	1.57974e-26
LINC01423	7.37125e-31	0.553564	0.241	0.149	2.06255e-26
LXN	1.05975e-30	0.317679	0.372	0.271	2.96528e-26
AC124852.1	1.06161e-30	0.261237	0.141	0.065	2.9705e-26
NFATC2	1.1051e-30	0.408256	0.327	0.224	3.09219e-26
ANK2	1.13072e-30	0.294732	0.58	0.494	3.16388e-26
AC022217.3	1.31169e-30	0.328413	0.355	0.254	3.67023e-26
CYTH3	1.42835e-30	0.289293	0.346	0.245	3.99668e-26
MIR99AHG	1.47472e-30	0.26089	0.889	0.844	4.12642e-26
HSPD1	1.6122e-30	0.311225	0.415	0.322	4.51111e-26
IER3	2.70308e-30	0.44663	0.269	0.177	7.56349e-26
NOX4	1.90653e-29	0.337978	0.361	0.26	5.33467e-25
ADM	1.27668e-28	0.334353	0.221	0.131	3.57227e-24
HLA-DRB1	1.89509e-28	0.352446	0.373	0.264	5.30265e-24
DLEU2	2.27518e-28	0.258577	0.619	0.542	6.36618e-24
TUBB4B	3.23166e-28	0.274753	0.349	0.253	9.04252e-24
PPP1R15A	4.0667e-28	0.309761	0.405	0.311	1.1379e-23
HLA-DRA	6.13474e-27	0.27562	0.298	0.196	1.71656e-22
SPOCK1	9.53482e-27	0.251314	0.299	0.208	2.66794e-22
PARD3B	6.28215e-26	0.260168	0.567	0.488	1.75781e-21
INTS6	2.11101e-25	0.308282	0.35	0.266	5.90681e-21
MRPS6	2.98521e-25	0.403875	0.357	0.275	8.35291e-21
NAV2	9.66282e-25	0.448404	0.326	0.252	2.70375e-20
MYADM	1.41066e-24	0.254382	0.425	0.333	3.94717e-20
TACC1	4.52414e-24	0.286415	0.572	0.501	1.2659e-19
DDX58	1.13061e-23	0.258829	0.218	0.139	3.16356e-19
GLA	9.95489e-23	0.333796	0.179	0.109	2.78548e-18
AFF4	2.37882e-22	0.250863	0.431	0.359	6.65617e-18
APOC1	2.62983e-22	0.252022	0.167	0.096	7.35853e-18
RBPJ	7.38182e-22	0.255936	0.655	0.595	2.06551e-17
OSR2	8.29206e-21	0.261449	0.524	0.439	2.3202e-16
ISM1	1.28973e-20	0.266292	0.285	0.205	3.60879e-16
TSC22D1	2.95485e-20	0.352645	0.422	0.356	8.26796e-16
CP	3.33177e-20	0.341949	0.331	0.255	9.32262e-16
OAF	2.43623e-19	0.253362	0.322	0.253	6.81683e-15
RPS4Y1	1.4014e-18	0.265787	0.277	0.201	3.92126e-14
NR4A1	1.66845e-18	0.371609	0.271	0.206	4.66849e-14
CHI3L2	1.66956e-18	0.442354	0.511	0.439	4.67161e-14
LRRC23	4.29022e-18	0.388826	0.321	0.259	1.20045e-13
NFATC1	5.51664e-18	0.329593	0.263	0.198	1.54361e-13
SERTAD1	1.28061e-17	0.25897	0.301	0.233	3.58328e-13
AC020916.1	1.59209e-17	0.400299	0.437	0.383	4.45483e-13
CCN3	6.16193e-17	0.323943	0.136	0.081	1.72417e-12
LAMA2	1.19398e-16	0.263044	0.215	0.153	3.34086e-12
HSPA8	1.77608e-16	0.295093	0.66	0.631	4.96965e-12
RAB7A	2.50887e-16	0.409425	0.693	0.666	7.02006e-12
IGFBP6	4.41918e-16	0.858785	0.652	0.644	1.23653e-11
SERPINE1	8.83346e-15	0.349686	0.168	0.113	2.47169e-10
PTGDS	9.66833e-15	0.716127	0.606	0.598	2.70529e-10
ROBO2	5.56251e-13	0.259355	0.112	0.07	1.55644e-08
TMTC2	6.64325e-12	0.279057	0.298	0.244	1.85885e-07
ID2	1.94042e-11	0.253195	0.558	0.508	5.4295e-07
IGFBP2	3.33438e-09	0.338605	0.106	0.072	9.32993e-05
IER2	6.9852e-09	0.392845	0.625	0.61	0.000195453
PLA2G2A	3.91308e-07	0.295443	0.941	0.931	0.0109492
NOVA1	5.58165e-06	0.382758	0.499	0.494	0.15618
JUNB	0.000769623	0.388013	0.835	0.856	1
