# Supplementary material for: The embryonic origins of site-specific arthritis
Source: Nat Immunol. 2026 Jun 8;27(7):1390–403. doi: 10.1038/s41590-026-02542-2 (PMC13310765; doi:10.1038/s41590-026-02542-2)
Supplement: Supplementary file 19 — Differentially expressed genes for in vitro CD34−PI16− fibroblasts treatment versus control (Extended Data Fig. 9f). [file 41590_2026_2542_MOESM19_ESM.xlsx]

## Sheet: Supplementary table 16 DE_genes
	baseMean	log2FoldChange	lfcSE	stat	pvalue	padj
A2M	1149.45	-2.13855	0.608846	-3.51247	0.000443966	0.00193842
AAMDC	411.685	-0.540051	0.135283	-3.99201	6.55152e-05	0.000339731
AARD	112.295	-1.5523	0.231142	-6.71577	1.87069e-11	2.39856e-10
AATK	39.1179	-1.10563	0.359185	-3.07815	0.00208287	0.00769198
ABCA1	2742.61	1.07056	0.173089	6.18501	6.2097e-10	6.71249e-09
ABCA12	55.991	2.51614	0.441061	5.70473	1.16527e-08	1.07531e-07
ABCA13	28.2252	3.29256	0.518516	6.34997	2.15352e-10	2.45494e-09
ABCA2	3629.18	-1.03467	0.100651	-10.2797	8.69779e-25	2.89306e-23
ABCA6	81.0742	2.20849	0.620825	3.55734	0.000374623	0.00166485
ABCA9	53.9492	1.63988	0.342773	4.78415	1.71715e-06	1.15657e-05
ABCB4	232.807	0.619427	0.238139	2.60112	0.00929196	0.0284605
ABCB6	92.3173	-0.818941	0.198388	-4.12798	3.65962e-05	0.000198515
ABCB9	443.971	-1.06621	0.119924	-8.89073	6.07061e-19	1.46669e-17
ABCC3	2357.49	0.882545	0.310005	2.84687	0.00441512	0.0148973
ABCC9	1803.51	0.983198	0.201584	4.87735	1.0752e-06	7.44325e-06
ABCD1	1411.19	-0.547813	0.100766	-5.43647	5.43463e-08	4.52498e-07
ABCG4	31.3928	-1.10682	0.315643	-3.50654	0.000453966	0.00197808
ABHD11-AS1	18.6281	-1.12741	0.428665	-2.63005	0.00853715	0.0264911
ABHD12B	13.3134	-2.7747	0.601973	-4.60934	4.03949e-06	2.56764e-05
ABHD15	653.754	-0.558869	0.1168	-4.78483	1.71136e-06	1.15307e-05
ABI3BP	143743	1.89602	0.103141	18.3828	1.80488e-75	3.15854e-73
ABL1	29765.5	0.694476	0.0789045	8.80148	1.35027e-18	3.14497e-17
ABL2	16510.8	0.624125	0.0942222	6.62397	3.49667e-11	4.36522e-10
ABLIM1	6513.04	-0.684894	0.106569	-6.42677	1.30343e-10	1.51884e-09
ABLIM3	3727.73	0.658354	0.0922617	7.13573	9.62772e-13	1.40615e-11
ABTB2	1022.3	1.25279	0.151392	8.27515	1.28291e-16	2.5932e-15
AC000403.1	80.0326	-1.34991	0.288707	-4.67572	2.92924e-06	1.89922e-05
AC002074.2	10.494	1.93208	0.738866	2.61492	0.00892471	0.0275222
AC002350.2	50.36	-0.657259	0.252088	-2.60726	0.00912694	0.0280324
AC002401.4	29.5379	-2.23306	0.475654	-4.69472	2.66973e-06	1.73909e-05
AC002480.1	79.3417	3.71502	0.421756	8.80845	1.2689e-18	2.96968e-17
AC002480.2	200.569	4.38313	0.337444	12.9892	1.40886e-38	8.97284e-37
AC003092.1	101.401	5.17612	0.454685	11.384	5.02527e-30	2.2085e-28
AC003986.2	43.2674	-1.22265	0.296762	-4.11997	3.78929e-05	0.00020532
AC004080.2	63.4803	-1.4439	0.239607	-6.02612	1.67945e-09	1.72428e-08
AC004130.2	13.5249	1.53415	0.586241	2.61692	0.00887264	0.0273776
AC004477.2	54.6825	0.654763	0.25218	2.59641	0.00942039	0.0288039
AC004846.1	112.808	-1.39022	0.246641	-5.6366	1.73437e-08	1.56149e-07
AC004854.2	38.2781	1.12421	0.294098	3.82258	0.000132061	0.000646655
AC004980.1	214.199	0.504719	0.158946	3.17541	0.00149623	0.00575757
AC004982.1	39.4342	-1.47686	0.298977	-4.9397	7.82417e-07	5.52872e-06
AC004982.2	77.8999	-1.58236	0.244157	-6.48089	9.11834e-11	1.08465e-09
AC005008.2	62.7563	3.04149	0.988463	3.07698	0.00209106	0.00771488
AC005034.4	8.05453	2.26687	0.816588	2.77603	0.0055027	0.0180557
AC005046.1	39.1897	-1.13006	0.307301	-3.67738	0.00023564	0.00109689
AC005274.1	11.3395	-1.39839	0.491511	-2.84508	0.00444005	0.014971
AC005304.2	6.42892	4.02081	1.21673	3.3046	0.000951137	0.00384433
AC005326.1	19.3359	-1.29717	0.380413	-3.40989	0.000649886	0.00273366
AC005476.2	90.5753	-1.97632	0.23606	-8.37208	5.66099e-17	1.18242e-15
AC005532.1	29.9802	-1.21494	0.375407	-3.23634	0.00121075	0.00477926
AC005674.2	183.618	-0.718695	0.225886	-3.18167	0.00146429	0.00565033
AC005682.1	30.7424	1.28317	0.348107	3.68614	0.000227679	0.00106314
AC005730.2	4.99211	-4.93403	1.49555	-3.29914	0.000969809	0.00391166
AC005828.4	6.3852	2.26107	0.92799	2.43652	0.0148293	0.042265
AC005829.1	6.32146	-2.68805	1.05113	-2.55729	0.010549	0.0317304
AC005837.1	12.1414	1.64799	0.562856	2.9279	0.00341257	0.011944
AC005863.1	95.3119	-1.0117	0.347459	-2.9117	0.00359462	0.0124867
AC005906.3	5.16594	5.32114	1.1405	4.66564	3.07663e-06	1.98814e-05
AC006033.2	18.3527	3.21065	0.569572	5.63695	1.73085e-08	1.55945e-07
AC006058.1	1004.07	-0.777411	0.23117	-3.36294	0.000771165	0.00319128
AC006058.4	294.706	-0.826703	0.253197	-3.26506	0.0010944	0.00436255
AC006206.2	3.55169	5.60862	1.21598	4.61245	3.97958e-06	2.5337e-05
AC006449.6	76.6825	0.945175	0.231285	4.08662	4.3771e-05	0.000234294
AC006460.2	84.5907	1.2658	0.181612	6.96978	3.17427e-12	4.36687e-11
AC007262.2	4.83378	-2.27137	0.909815	-2.49652	0.0125418	0.0367125
AC007336.3	13.2833	2.83903	0.696352	4.077	4.56196e-05	0.000243451
AC007362.1	9.22318	5.26006	1.1146	4.71922	2.36752e-06	1.55737e-05
AC007391.2	5.78301	3.4666	1.02683	3.37601	0.00073546	0.00306507
AC007405.3	37.3031	-2.12642	0.375113	-5.66874	1.4385e-08	1.31434e-07
AC007406.3	14.731	1.91847	0.762325	2.51661	0.0118491	0.0350014
AC007541.1	105.063	-0.689503	0.184922	-3.72862	0.000192529	0.000911275
AC007611.1	32.8558	-1.01157	0.343665	-2.94348	0.00324543	0.0114042
AC007728.2	32.1828	2.33615	0.351638	6.64361	3.06082e-11	3.84334e-10
AC007906.2	50.311	-1.05279	0.312251	-3.3716	0.000747318	0.00310716
AC007920.2	46.0414	-2.04445	0.661168	-3.09218	0.00198694	0.00737556
AC007938.2	13.307	-2.38454	0.622755	-3.82901	0.000128658	0.000631268
AC007938.3	13.9722	-1.22803	0.480375	-2.5564	0.0105761	0.0317922
AC007953.1	24.2881	2.91076	0.611816	4.75758	1.95926e-06	1.30516e-05
AC008013.1	9.27254	1.59078	0.586096	2.71419	0.00664374	0.0212997
AC008035.1	11.8084	-1.66619	0.553596	-3.00977	0.00261449	0.0093962
AC008121.1	4.00044	3.20444	1.25723	2.5488	0.0108095	0.0323784
AC008514.2	5.41422	3.04556	1.03743	2.93569	0.00332807	0.0116756
AC008708.1	29.4441	-4.33649	0.654571	-6.62493	3.47405e-11	4.34122e-10
AC008708.2	4.39384	-4.20708	1.26565	-3.32406	0.00088718	0.00361289
AC008786.1	4.76211	3.66165	1.04602	3.50056	0.000464277	0.00201808
AC008906.1	54.8986	1.16675	0.285034	4.09338	4.25138e-05	0.000228382
AC008957.3	142.14	1.32553	0.458741	2.8895	0.00385854	0.01328
AC008966.3	3.84494	4.69852	1.36438	3.4437	0.000573811	0.00244329
AC009065.2	30.2887	-1.0885	0.36354	-2.99416	0.00275203	0.00985405
AC009093.1	545.483	0.529358	0.176319	3.00228	0.00267963	0.00961787
AC009097.4	4.3066	-2.39833	0.916735	-2.61616	0.00889243	0.0274314
AC009236.1	16.524	-3.79061	0.780555	-4.85631	1.19595e-06	8.23225e-06
AC009237.8	35.5624	0.907758	0.326804	2.77768	0.00547488	0.0179827
AC009237.9	7.20566	2.66077	0.781896	3.40298	0.000666558	0.00279954
AC009238.2	5.87701	2.67255	0.913654	2.92512	0.00344326	0.0120362
AC009242.1	13.6948	-1.6086	0.615883	-2.61186	0.00900512	0.0277262
AC009268.2	7.52461	1.68416	0.644086	2.6148	0.00892801	0.0275237
AC009275.1	104.186	-1.16784	0.183348	-6.36953	1.89605e-10	2.17676e-09
AC009303.4	84.5316	1.11925	0.27851	4.01869	5.85219e-05	0.000306329
AC009318.2	65.9139	0.697995	0.21603	3.23101	0.00123355	0.00485448
AC009318.3	73.2964	0.552507	0.203197	2.71907	0.00654664	0.02103
AC009404.1	640.991	1.46156	0.181756	8.04132	8.88749e-16	1.68923e-14
AC009486.2	12.7053	-2.03405	0.565662	-3.59588	0.0003233	0.00145609
AC009506.1	93.9636	0.608461	0.16018	3.79861	0.000145507	0.000707149
AC009522.1	9.79986	3.85599	0.811145	4.75375	1.99674e-06	1.32876e-05
AC009549.1	331.854	1.10144	0.150188	7.33376	2.23789e-13	3.48326e-12
AC009731.1	94.3335	-0.826134	0.257426	-3.2092	0.00133104	0.0051908
AC009806.1	8.58549	1.7383	0.663159	2.62124	0.00876113	0.0270995
AC010168.2	73.0069	1.01745	0.319688	3.18262	0.00145949	0.00563518
AC010210.1	31.1041	-1.38966	0.346434	-4.01131	6.03821e-05	0.000315302
AC010226.1	44.2314	0.655579	0.237094	2.76506	0.00569128	0.0185897
AC010343.3	88.4733	-2.56872	0.480648	-5.34428	9.07784e-08	7.29872e-07
AC010359.3	4.49807	-2.59604	1.071	-2.42395	0.0153529	0.0434992
AC010491.2	8.61507	-2.70793	0.609465	-4.44313	8.86594e-06	5.34018e-05
AC010729.2	48.0065	0.673442	0.246242	2.73488	0.00624033	0.0201426
AC010896.1	56.1081	-0.977463	0.241257	-4.05154	5.08809e-05	0.000268869
AC010976.2	23.5813	-3.15654	0.430895	-7.32554	2.3794e-13	3.69168e-12
AC010997.2	3.8785	4.09144	1.23929	3.30145	0.000961862	0.00388444
AC011294.1	7.12068	2.39061	0.821361	2.91055	0.00360798	0.0125264
AC011365.2	9.50847	-4.16997	1.01993	-4.08849	4.34181e-05	0.000232661
AC012063.1	167.258	-0.537766	0.17117	-3.14171	0.00167964	0.00637372
AC012103.1	6.61532	3.40881	1.21227	2.81194	0.00492444	0.0164049
AC012213.3	8.77182	2.23873	0.789683	2.83497	0.00458293	0.0154126
AC012349.1	196.211	-0.712159	0.286109	-2.48911	0.0128062	0.0373738
AC012447.1	9.46605	2.66428	0.686358	3.88177	0.0001037	0.000518631
AC012459.1	26.9647	-1.27345	0.41765	-3.04908	0.0022954	0.00837651
AC012470.1	8.78965	-2.04769	0.865166	-2.36682	0.0179416	0.0497452
AC012513.3	965.643	0.511529	0.121673	4.20415	2.62068e-05	0.000146116
AC012574.2	7.89692	1.99636	0.78078	2.55688	0.0105615	0.031753
AC012645.4	8.04512	-1.81662	0.653952	-2.77791	0.00547104	0.0179761
AC012668.3	7.06801	2.14287	0.829007	2.58486	0.00974178	0.0296594
AC012676.5	119.634	-0.665712	0.278827	-2.38755	0.0169611	0.0474194
AC013400.1	35.3008	3.77388	0.443455	8.51019	1.73641e-17	3.77291e-16
AC013460.1	9.37907	4.68858	1.22437	3.82936	0.000128474	0.000630525
AC013486.1	30.2119	2.07436	0.369003	5.62152	1.89283e-08	1.69205e-07
AC013565.1	8.98505	-2.23097	0.695437	-3.20801	0.00133658	0.00520927
AC013643.3	16.1566	-1.74754	0.728001	-2.40047	0.0163741	0.0460365
AC013644.1	23.6162	-1.33883	0.423483	-3.16146	0.00156981	0.00600913
AC015712.2	263.512	-0.608966	0.168686	-3.61006	0.000306121	0.00138902
AC015726.1	22.138	1.53884	0.454769	3.38379	0.000714921	0.00298652
AC015909.1	29.8698	1.08129	0.299354	3.61207	0.000303766	0.00137962
AC015912.3	38.0386	0.902582	0.307416	2.93603	0.00332446	0.011665
AC016245.1	4.92178	-2.88081	1.12269	-2.56598	0.0102886	0.0310625
AC016598.2	8.79834	4.24653	0.98468	4.3126	1.61342e-05	9.32205e-05
AC016705.2	457.042	0.610914	0.188829	3.23527	0.00121527	0.00479421
AC016738.1	27.8167	1.69712	0.424316	3.99967	6.34297e-05	0.000330062
AC016745.1	141.267	1.60085	0.302806	5.2867	1.24543e-07	9.82635e-07
AC016745.2	18.2832	3.6028	0.698625	5.15698	2.50958e-07	1.89462e-06
AC016999.1	9.62543	2.26521	0.877292	2.58204	0.0098217	0.0298758
AC017033.1	14.2949	-1.55291	0.529377	-2.93347	0.00335196	0.0117509
AC018697.1	11.8572	-1.74083	0.673202	-2.5859	0.00971261	0.0295949
AC018809.1	6.88789	-2.14436	0.738031	-2.90552	0.00366645	0.0127021
AC019117.1	58.6739	1.59451	0.381401	4.18066	2.9066e-05	0.000160537
AC019257.1	23.6522	-1.41513	0.511251	-2.76798	0.00564052	0.0184456
AC020663.3	6.88364	-1.63938	0.674713	-2.42975	0.0151092	0.0429212
AC020891.1	10.554	-6.20694	1.13546	-5.46646	4.59109e-08	3.86545e-07
AC021218.1	17.2876	1.64615	0.686579	2.39762	0.0165021	0.0463294
AC021321.1	20.0794	0.957836	0.370112	2.58796	0.00965452	0.0294549
AC021733.4	6.52453	-2.53622	0.934331	-2.71448	0.00663805	0.0212849
AC022034.1	559.421	-1.10888	0.199101	-5.56943	2.5557e-08	2.23825e-07
AC022364.1	117.719	0.535712	0.203856	2.6279	0.00859147	0.0266426
AC022400.1	22.2557	-0.958619	0.392806	-2.44044	0.0146696	0.0418807
AC022506.2	52.7253	-1.04049	0.226411	-4.59557	4.31566e-06	2.73068e-05
AC022509.1	21.5312	6.01986	0.727496	8.27477	1.28704e-16	2.59883e-15
AC022509.2	10.153	6.73425	1.1067	6.08496	1.16519e-09	1.2261e-08
AC022509.3	54.8955	1.927	0.349343	5.51609	3.46633e-08	2.96492e-07
AC022613.1	184.676	1.34969	0.260206	5.18701	2.137e-07	1.63042e-06
AC022816.1	35.3092	3.98307	0.581633	6.84808	7.48494e-12	9.95174e-11
AC022893.1	40.5828	-0.709716	0.260898	-2.72028	0.00652271	0.0209622
AC023202.1	9.40514	4.25773	0.816272	5.21607	1.82758e-07	1.40932e-06
AC023906.5	36.9623	2.72696	0.367942	7.41138	1.2499e-13	1.97554e-12
AC024270.5	7.04657	1.93467	0.729412	2.65236	0.00799307	0.0249815
AC024940.1	54.9045	5.49567	0.417236	13.1716	1.27826e-39	8.44567e-38
AC025031.4	24.5424	-1.3788	0.387185	-3.5611	0.000369307	0.00164386
AC025034.1	33.9582	1.40222	0.442227	3.17081	0.00152017	0.00584045
AC025048.4	28.2425	1.13116	0.34764	3.25381	0.00113867	0.00452324
AC025048.6	19.9078	2.16745	0.405254	5.34836	8.87535e-08	7.15962e-07
AC025165.1	30.6153	-0.985697	0.363563	-2.71121	0.00670383	0.0214569
AC025419.1	121.009	1.01289	0.182582	5.54762	2.8959e-08	2.51578e-07
AC025442.2	68.4616	-0.638354	0.243191	-2.62491	0.00866716	0.0268602
AC025580.1	90.3414	9.52584	0.857009	11.1152	1.05793e-28	4.33552e-27
AC025580.2	175.244	7.78054	0.443799	17.5317	8.21436e-69	1.21918e-66
AC025774.1	54.1399	-0.940795	0.341027	-2.75871	0.00580298	0.0189164
AC026124.1	21.0029	-1.80093	0.612271	-2.94139	0.00326738	0.0114772
AC026310.2	142.196	3.46557	0.265146	13.0704	4.8602e-39	3.18951e-37
AC026316.5	7.49737	3.62776	1.01908	3.55982	0.000371103	0.00165109
AC026369.2	7.50572	2.53538	0.885003	2.86483	0.00417236	0.014189
AC026412.3	94.5014	-0.584215	0.233006	-2.50729	0.012166	0.0357851
AC026471.4	42.7284	0.800853	0.222704	3.59604	0.000323094	0.00145566
AC026801.2	22.7614	-1.20378	0.473436	-2.54264	0.0110017	0.0328379
AC027601.5	235.694	-0.596735	0.187843	-3.17678	0.00148921	0.00573626
AC032011.1	5.87657	-2.86624	0.933276	-3.07116	0.00213226	0.00784898
AC034223.2	25.3874	-5.20587	0.91092	-5.71496	1.09731e-08	1.01792e-07
AC036214.1	8.87289	1.21485	0.493461	2.46189	0.0138206	0.0398316
AC037198.1	153.561	-0.760754	0.233855	-3.2531	0.00114154	0.00453278
AC037459.2	110.337	-0.620505	0.174151	-3.56302	0.00036661	0.0016341
AC037486.1	14.0593	1.94237	0.671102	2.89431	0.00379997	0.0131062
AC040160.1	125.888	-1.12053	0.191277	-5.85813	4.68105e-09	4.53513e-08
AC040174.1	17.0786	-2.18679	0.622437	-3.51328	0.000442618	0.00193341
AC040970.1	152.636	0.52378	0.165751	3.16004	0.00157746	0.0060343
AC041005.1	66.03	1.63748	0.298378	5.48795	4.06614e-08	3.45062e-07
AC048341.1	988.984	0.780384	0.143991	5.41968	5.97065e-08	4.94373e-07
AC055811.1	12.1392	-1.46349	0.613261	-2.3864	0.0170143	0.0475339
AC055839.2	1647.19	0.634927	0.138121	4.59689	4.28841e-06	2.71432e-05
AC061975.1	8.1278	-2.38866	0.836898	-2.85418	0.00431483	0.0146035
AC063944.1	8.19386	2.19844	0.712756	3.08443	0.00203946	0.00755174
AC063960.2	14.1906	-2.63456	0.783039	-3.36453	0.000766745	0.0031757
AC064875.1	5.34561	-2.45169	0.848734	-2.88865	0.00386905	0.0133091
AC066613.1	33.8099	-1.60094	0.376526	-4.25186	2.12002e-05	0.000119748
AC067945.2	12.0316	2.24023	0.556831	4.02317	5.74195e-05	0.000300964
AC068205.1	5.16898	2.6616	0.845911	3.14643	0.00165278	0.00628159
AC068580.3	17.8108	-1.00875	0.396485	-2.54424	0.0109515	0.0327283
AC068580.4	29.1559	-1.66452	0.409016	-4.06957	4.7099e-05	0.000250589
AC068587.4	72.6627	-0.838361	0.248794	-3.36971	0.000752487	0.00312731
AC068620.1	9.5937	-1.34568	0.530339	-2.53739	0.0111682	0.033282
AC068700.1	15.5023	1.80512	0.701259	2.57411	0.0100498	0.0304599
AC068790.4	14.7906	-1.52479	0.590222	-2.58341	0.00978284	0.0297715
AC068860.1	36.1571	-0.946784	0.326859	-2.89662	0.00377212	0.0130241
AC068870.2	123.735	0.755324	0.215855	3.49922	0.000466617	0.00202775
AC068888.1	226.889	-0.852258	0.15099	-5.64445	1.65707e-08	1.49714e-07
AC068989.1	11.4251	2.98583	0.64918	4.59939	4.23721e-06	2.68453e-05
AC069222.1	10.5084	1.21479	0.490583	2.47621	0.0132787	0.0385107
AC072022.2	36.1572	-0.943898	0.340556	-2.77164	0.0055775	0.018258
AC073130.1	54.5373	0.749243	0.273266	2.74181	0.00611015	0.0197717
AC073254.1	87.416	0.688929	0.188858	3.64786	0.000264435	0.00121664
AC074194.1	59.8372	1.30121	0.262171	4.96319	6.93438e-07	4.93227e-06
AC074194.2	10.1472	1.51995	0.63665	2.38742	0.0169672	0.0474227
AC074290.1	156.135	3.94561	0.291514	13.5349	9.7328e-42	6.7281e-40
AC078785.1	97.0921	0.808691	0.215015	3.76109	0.000169173	0.000810603
AC078802.1	62.5543	0.593124	0.206803	2.86806	0.00413001	0.0140672
AC079209.1	10.5165	4.5305	0.795398	5.69589	1.22731e-08	1.12881e-07
AC079298.3	88.7248	3.34155	0.311057	10.7426	6.42333e-27	2.35421e-25
AC079313.1	21.3477	-1.10001	0.452594	-2.43045	0.0150801	0.0428511
AC079465.1	16.0005	2.2063	0.560601	3.9356	8.29883e-05	0.000422002
AC079753.2	22.4993	3.16878	0.684292	4.63074	3.64368e-06	2.33284e-05
AC079777.1	20.0626	1.62825	0.495693	3.28481	0.00102053	0.00409498
AC079834.1	32.151	-1.41905	0.431651	-3.28749	0.00101086	0.00406112
AC079921.1	64.7157	0.642773	0.263858	2.43606	0.0148483	0.0423102
AC079949.2	51.8552	1.24508	0.300961	4.13702	3.51847e-05	0.000191553
AC080013.1	48.5568	-0.942729	0.313822	-3.00403	0.00266431	0.00956464
AC080023.1	124.481	0.810515	0.253617	3.19582	0.00139435	0.00541274
AC080100.1	87.3733	-1.58192	0.267381	-5.91635	3.29156e-09	3.25221e-08
AC080112.3	26.7422	-1.52686	0.487094	-3.13462	0.00172075	0.0065119
AC083837.1	263.487	8.03155	0.588747	13.6418	2.26003e-42	1.5964e-40
AC083855.2	192.75	1.14454	0.141892	8.06629	7.24674e-16	1.38688e-14
AC083906.5	11.7809	-3.18151	1.08175	-2.94109	0.00327062	0.0114823
AC083967.1	28.5162	3.47564	0.717531	4.84389	1.27323e-06	8.73322e-06
AC084117.1	11.6628	-1.38722	0.582776	-2.38037	0.0172952	0.0481809
AC087477.2	38.083	-0.904562	0.345168	-2.62064	0.00877645	0.0271333
AC087564.1	19.3772	1.61815	0.420231	3.85062	0.000117819	0.000581926
AC087854.1	126.706	0.948114	0.189365	5.0068	5.53436e-07	3.97431e-06
AC090023.2	15.1003	1.12767	0.468505	2.40696	0.0160861	0.0453186
AC090152.1	356.299	-1.32095	0.182426	-7.24104	4.45241e-13	6.73583e-12
AC090186.1	6.12911	2.67028	0.932295	2.8642	0.00418063	0.0142122
AC090559.1	74.9602	1.11253	0.198257	5.61155	2.00517e-08	1.78672e-07
AC090673.1	42.8545	0.826205	0.299336	2.76013	0.00577787	0.0188377
AC090826.3	31.0969	-1.63702	0.486161	-3.36724	0.000759239	0.00315133
AC090844.3	9.72398	4.53109	1.10552	4.09861	4.15637e-05	0.00022365
AC091057.5	6.55442	-2.17192	0.866778	-2.50575	0.0122194	0.0359039
AC091182.2	145.472	-0.789226	0.230099	-3.42994	0.000603711	0.00255715
AC091493.1	77.0559	4.75433	0.505306	9.4088	5.01815e-21	1.39254e-19
AC091806.1	194.589	2.76765	0.267491	10.3467	4.33159e-25	1.47616e-23
AC092131.1	4.22997	-3.59955	1.16414	-3.09203	0.00198792	0.00737777
AC092143.3	19.1571	-0.919508	0.344292	-2.67073	0.00756875	0.0238421
AC092168.2	6.32212	2.94653	1.09203	2.69822	0.00697119	0.0221992
AC092171.3	95.8239	-1.1047	0.252006	-4.38362	1.16721e-05	6.9041e-05
AC092275.1	68.2945	-0.583797	0.226468	-2.57784	0.00994207	0.0301663
AC092376.2	69.011	-1.58157	0.399957	-3.95436	7.67393e-05	0.000392382
AC092376.3	20.0825	-2.49601	0.557444	-4.47761	7.54851e-06	4.60087e-05
AC092435.1	5.95245	5.01583	1.08471	4.6241	3.76225e-06	2.40559e-05
AC092490.1	101.887	0.598256	0.24869	2.40563	0.0161445	0.045457
AC092614.1	67.7661	1.28384	0.249995	5.13546	2.81454e-07	2.11009e-06
AC092645.1	41.8358	-1.00329	0.31088	-3.22725	0.00124986	0.00491069
AC092667.1	27.5214	-1.75468	0.404533	-4.33755	1.44079e-05	8.38447e-05
AC092675.1	68.0512	1.21684	0.305761	3.97969	6.90054e-05	0.000356119
AC092691.1	194.749	-2.93288	0.287358	-10.2064	1.85679e-24	6.08231e-23
AC092802.1	28.8006	-1.16924	0.41306	-2.83069	0.00464481	0.0155908
AC092845.1	4.61883	4.17159	1.06083	3.93237	8.41119e-05	0.000426933
AC093390.2	35.5096	-0.839559	0.353787	-2.37306	0.0176412	0.0489824
AC093567.1	21.8549	-0.96002	0.36872	-2.60365	0.00922359	0.0282689
AC093677.2	23.8056	1.41768	0.4503	3.14831	0.00164217	0.00625294
AC093772.1	9.53428	4.39676	1.08834	4.03987	5.34817e-05	0.000281845
AC093772.2	9.78222	5.89532	1.06643	5.5281	3.23716e-08	2.78485e-07
AC093801.1	48.766	0.909787	0.341556	2.66366	0.00772961	0.0242761
AC093838.2	33.941	1.45408	0.367298	3.95886	7.53089e-05	0.000385475
AC093908.1	308.785	1.57964	0.223948	7.05363	1.74306e-12	2.45177e-11
AC096647.1	25.3192	-0.767671	0.292841	-2.62146	0.00875542	0.0270862
AC096733.2	116.898	1.57477	0.201056	7.8325	4.78269e-15	8.57046e-14
AC096887.2	11.6707	-1.67703	0.598045	-2.80419	0.0050443	0.0167497
AC096921.2	43.2821	1.25939	0.335073	3.75855	0.000170902	0.000818282
AC097451.1	270.386	5.14674	0.481846	10.6813	1.24507e-26	4.49544e-25
AC097512.1	6.46706	4.06065	0.890795	4.55846	5.15306e-06	3.2217e-05
AC097518.2	7.51079	3.10951	0.768796	4.04464	5.24033e-05	0.000276537
AC097709.1	38.3952	4.5798	0.729297	6.27975	3.39114e-10	3.79452e-09
AC098487.1	44.0525	0.778491	0.257471	3.02361	0.0024978	0.00903365
AC098595.1	8.0877	-1.36127	0.494323	-2.7538	0.00589074	0.0191639
AC098934.1	19.9694	-1.0373	0.408849	-2.53711	0.0111772	0.0333001
AC099066.2	290.135	1.38613	0.215281	6.43869	1.20506e-10	1.41098e-09
AC099332.2	20.9576	-1.26087	0.39055	-3.22846	0.00124458	0.00489195
AC099344.3	22.9842	-1.10376	0.385216	-2.86529	0.00416628	0.0141734
AC099494.2	373.4	-0.60557	0.147248	-4.11258	3.91261e-05	0.000211765
AC099506.3	6.92128	2.60365	1.03665	2.51159	0.012019	0.0354225
AC099552.1	110.123	6.21665	0.413923	15.0189	5.52486e-51	4.96854e-49
AC099552.4	10.5974	2.77564	0.815023	3.40559	0.000660206	0.00277527
AC099552.5	142.636	2.49167	0.255203	9.76349	1.61494e-22	4.81139e-21
AC099677.1	13.4508	-2.29874	0.668893	-3.43663	0.000589003	0.00250009
AC099811.1	7.89044	-2.06401	0.865215	-2.38554	0.017054	0.0476172
AC099850.1	45.7828	0.658323	0.225611	2.91795	0.00352342	0.0122848
AC100803.3	7.77892	-3.53281	1.1899	-2.96899	0.00298783	0.0105929
AC100805.1	47.4695	1.11952	0.359035	3.11813	0.00182002	0.00683168
AC103706.1	82.5279	0.573742	0.226737	2.53043	0.0113924	0.033848
AC103740.2	20.4604	2.01189	0.446994	4.50094	6.76534e-06	4.15088e-05
AC103746.1	44.8747	-0.72305	0.273266	-2.64596	0.00814604	0.0254032
AC104109.2	60.6186	0.615718	0.217552	2.83021	0.00465178	0.0156063
AC104118.1	49.9842	0.816375	0.340238	2.39943	0.0164207	0.0461344
AC104137.1	52.1494	-1.39599	0.411373	-3.3935	0.000690067	0.00288767
AC104232.1	4.25976	3.18748	1.11582	2.85663	0.00428163	0.0145023
AC104232.3	31.0397	2.17683	0.479107	4.54353	5.53209e-06	3.44326e-05
AC104561.2	7.2358	-1.80096	0.629261	-2.86202	0.00420944	0.0142977
AC104564.3	17.6303	-1.76343	0.530924	-3.32143	0.000895585	0.00364482
AC104581.4	113.095	0.570009	0.192171	2.96615	0.00301551	0.0106852
AC104596.1	57.5347	0.871445	0.298212	2.92224	0.00347528	0.0121294
AC104809.2	23.651	-5.79204	0.757825	-7.64298	2.12255e-14	3.59151e-13
AC104841.1	23.7716	-1.24439	0.413264	-3.01112	0.00260288	0.00935807
AC105074.1	3.13869	-3.93404	1.61374	-2.43784	0.0147753	0.0421455
AC105177.1	27.5221	3.47667	0.749672	4.63759	3.52504e-06	2.26061e-05
AC105383.1	62.5463	-1.17455	0.309001	-3.80111	0.000144049	0.000700591
AC106782.1	17.3647	2.18788	0.444138	4.92612	8.38784e-07	5.91411e-06
AC106795.2	19.9964	-1.50431	0.426712	-3.52534	0.000422939	0.00185915
AC106820.4	51.2052	-1.44438	0.304144	-4.74899	2.04432e-06	1.35857e-05
AC106895.2	5.2667	-3.18573	1.34339	-2.37141	0.0177203	0.0491944
AC107021.1	18.106	2.18668	0.485354	4.50532	6.62723e-06	4.06999e-05
AC107068.1	321.607	0.628645	0.165799	3.7916	0.00014968	0.000724711
AC107071.1	72.542	0.680399	0.218971	3.10725	0.00188835	0.00705679
AC107302.2	10.3427	2.45096	0.746478	3.28337	0.00102575	0.00411168
AC107959.2	12.0804	1.37301	0.553408	2.48101	0.0131012	0.0380974
AC108159.1	4.25099	-2.86361	1.14318	-2.50495	0.012247	0.0359798
AC109322.2	20.6179	-1.43673	0.557794	-2.57574	0.0100026	0.0303357
AC109347.2	10.1551	2.41653	0.671912	3.5965	0.000322527	0.00145395
AC109466.1	353.394	-1.38229	0.54887	-2.51843	0.0117878	0.0348468
AC110015.1	5.71141	2.46943	0.9258	2.66735	0.00764519	0.0240576
AC110611.1	41.0993	0.985347	0.390643	2.52237	0.0116567	0.0345275
AC110611.2	507.633	3.04225	0.155959	19.5067	9.62762e-85	2.07796e-82
AC110619.1	7.89578	-2.21087	0.697937	-3.16773	0.00153636	0.00589566
AC110741.1	5.57332	4.63262	1.264	3.66505	0.000247288	0.00114534
AC112198.2	37.0925	2.45966	0.389934	6.3079	2.82839e-10	3.19799e-09
AC112206.2	2.96315	4.06118	1.34237	3.02537	0.0024833	0.00898958
AC112220.2	666.594	-0.637535	0.0743696	-8.57252	1.01248e-17	2.22986e-16
AC112496.1	9.00242	2.11836	0.69299	3.05684	0.00223683	0.00819202
AC112722.1	7.62736	-1.53119	0.613726	-2.4949	0.0125992	0.0368529
AC113346.1	36.6938	0.966451	0.396656	2.4365	0.0148303	0.042265
AC114284.1	193.592	-0.853521	0.174636	-4.88744	1.02158e-06	7.1024e-06
AC114811.2	171.847	-0.626845	0.219035	-2.86185	0.0042118	0.0143007
AC114930.1	10.1285	3.57225	0.670175	5.33033	9.80353e-08	7.84323e-07
AC116366.1	67.8072	1.02206	0.259788	3.93421	8.34701e-05	0.000424119
AC116667.1	77.9266	-1.01382	0.285553	-3.55039	0.000384668	0.00170442
AC117489.1	256.21	2.09074	0.273695	7.63895	2.18995e-14	3.69912e-13
AC119674.1	24.3904	0.998322	0.372575	2.67952	0.00737282	0.0233244
AC120193.1	8.89518	4.27321	0.933612	4.57708	4.71515e-06	2.9699e-05
AC121757.2	15.5891	-1.18083	0.473554	-2.49354	0.0126475	0.0369718
AC122129.1	71.1661	-0.92118	0.294546	-3.12746	0.00176325	0.0066507
AC123595.2	12.0626	2.97384	0.709716	4.19018	2.7873e-05	0.000154563
AC124242.1	53.8412	0.745325	0.242899	3.06845	0.00215169	0.00791302
AC125807.2	1062.24	-0.979973	0.102342	-9.57548	1.01381e-21	2.93492e-20
AC126178.1	11.071	4.78701	0.840384	5.69622	1.22496e-08	1.12756e-07
AC126182.3	40.5472	-1.04785	0.311349	-3.36552	0.000763995	0.00316566
AC126755.1	222.14	-0.753098	0.199765	-3.76993	0.000163295	0.000784566
AC127502.1	92.0834	-0.949822	0.248989	-3.81472	0.000136339	0.00066626
AC131011.1	6.0332	3.9308	0.988719	3.97565	7.01871e-05	0.000361736
AC132872.4	50.5177	-0.870885	0.314554	-2.76863	0.00562921	0.018418
AC132938.4	121.256	0.556761	0.175725	3.16837	0.00153294	0.00588484
AC134043.3	59.2408	-1.97583	0.361901	-5.45959	4.77229e-08	4.00612e-07
AC134312.5	765.113	0.950307	0.123268	7.7093	1.26511e-14	2.18055e-13
AC135983.3	491.246	-0.597144	0.145573	-4.10203	4.09542e-05	0.000220614
AC136475.3	10.9128	-2.81324	1.07493	-2.61714	0.00886698	0.0273659
AC137894.3	11.5992	-1.37658	0.475778	-2.89333	0.00381184	0.0131355
AC138305.1	18.3254	-1.92546	0.639561	-3.01059	0.00260739	0.00937243
AC138393.1	235.789	-0.518398	0.201538	-2.57221	0.0101052	0.030585
AC138409.1	27.9127	-1.30361	0.4756	-2.74099	0.00612552	0.0198081
AC138627.1	6.71636	1.60931	0.647432	2.48569	0.0129302	0.0376904
AC138647.2	15.1302	-5.6945	0.846261	-6.72901	1.70819e-11	2.19745e-10
AC138932.1	746.702	-0.625316	0.134715	-4.64175	3.45466e-06	2.21802e-05
AC142086.6	37.1021	-1.15656	0.296392	-3.90215	9.53423e-05	0.000479427
AC142381.3	71.231	-1.17326	0.284185	-4.12851	3.65123e-05	0.000198115
AC147067.1	13.6424	-2.80596	0.745413	-3.76431	0.000167012	0.000800643
AC234582.1	97.2728	-1.33202	0.256802	-5.18694	2.1378e-07	1.63042e-06
AC239859.5	53.6956	-0.629031	0.238108	-2.64179	0.00824696	0.0256891
AC241585.2	38.7658	1.56775	0.305981	5.12368	2.99631e-07	2.23515e-06
AC241952.1	997.576	0.54309	0.188417	2.88239	0.00394672	0.0135259
AC242842.1	28.9011	1.38661	0.347935	3.98525	6.74086e-05	0.000348341
AC245100.7	50.4383	1.19387	0.302535	3.94623	7.93916e-05	0.000404985
AC246817.1	103.768	-0.566357	0.21251	-2.66508	0.00769689	0.0241919
ACACB	678.352	-0.586869	0.131597	-4.45961	8.21107e-06	4.97349e-05
ACADL	41.073	-2.66657	0.44622	-5.97592	2.28789e-09	2.3051e-08
ACAN	95372.5	-1.78365	0.300926	-5.9272	3.08144e-09	3.06018e-08
ACAT2	2627.06	-1.1259	0.146289	-7.69644	1.39915e-14	2.40305e-13
ACBD4	203.342	-0.81011	0.151285	-5.35486	8.56224e-08	6.9243e-07
ACBD7	194.779	-0.715237	0.215415	-3.32027	0.000899303	0.00365689
ACE	235.437	1.21581	0.458107	2.65399	0.0079547	0.0248825
ACO1	17154.8	1.07959	0.0603056	17.902	1.13829e-71	1.8581e-69
ACOD1	12.5983	5.59785	1.15753	4.83604	1.3245e-06	9.06571e-06
ACOT11	190.371	-0.776564	0.191169	-4.06219	4.86143e-05	0.000257803
ACOX2	351.087	-1.10703	0.194387	-5.69499	1.23379e-08	1.13423e-07
ACOXL-AS1	8.04188	-2.16685	0.831253	-2.60672	0.00914128	0.0280565
ACP3	5.47187	3.95967	1.17703	3.36411	0.000767902	0.00317914
ACSL4	26837.9	0.701221	0.133887	5.2374	1.62855e-07	1.26437e-06
ACSL5	157.89	1.69595	0.300089	5.65149	1.59061e-08	1.44179e-07
ACSS3	352.158	-0.672377	0.261639	-2.56987	0.0101737	0.0307592
ACTA2	33758.3	-1.49882	0.437669	-3.42456	0.000615807	0.00260384
ACTA2-AS1	79.0516	-1.215	0.502342	-2.41867	0.0155775	0.0440072
ACTL8	29.2896	1.70445	0.518861	3.28498	0.00101989	0.00409375
ACVRL1	1249.28	-1.08443	0.160915	-6.73911	1.59356e-11	2.05817e-10
ADAM11	53.5961	-0.839276	0.337509	-2.48668	0.0128942	0.0375968
ADAM12	32143.5	0.908544	0.16555	5.48804	4.06428e-08	3.45055e-07
ADAM17	7031.23	0.775311	0.0521995	14.8529	6.66697e-50	5.78151e-48
ADAM19	11568.9	0.601593	0.144289	4.16936	3.05452e-05	0.000168037
ADAM21	65.3634	1.09674	0.264999	4.13867	3.49326e-05	0.000190341
ADAM28	47.7175	2.42846	0.590438	4.11298	3.90588e-05	0.00021146
ADAMDEC1	34.5801	8.98569	0.872326	10.3008	6.98548e-25	2.3517e-23
ADAMTS12	7265.59	1.52596	0.154845	9.85474	6.53827e-23	1.98447e-21
ADAMTS15	1168.72	-2.15291	0.194882	-11.0472	2.26034e-28	9.05302e-27
ADAMTS16	281.5	-0.937292	0.26576	-3.52684	0.000420554	0.0018495
ADAMTS19	84.8032	-0.998892	0.319277	-3.12861	0.00175637	0.00662861
ADAMTS2	65275.4	-0.574476	0.173412	-3.31278	0.000923735	0.00374292
ADAMTS3	1622.12	-0.799081	0.0903541	-8.84389	9.24457e-19	2.18995e-17
ADAMTS4	1349.8	2.41832	0.34238	7.06325	1.62648e-12	2.2961e-11
ADAMTS6	2523.98	2.21393	0.148905	14.8681	5.30757e-50	4.6233e-48
ADAMTS9	1516.09	1.46217	0.175869	8.31398	9.25451e-17	1.90031e-15
ADAMTS9-AS2	60.3249	-2.12053	0.386929	-5.48041	4.24348e-08	3.59327e-07
ADAMTSL3	1436.89	-1.60432	0.184787	-8.682	3.88869e-18	8.77326e-17
ADAMTSL4	443.915	-1.2908	0.206561	-6.24897	4.13157e-10	4.5782e-09
ADAP1	137.566	2.34392	0.245238	9.55773	1.20364e-21	3.46458e-20
ADCK2	710.496	-0.757493	0.11732	-6.45667	1.07035e-10	1.26162e-09
ADCY1	797.193	-0.685597	0.174515	-3.92859	8.54439e-05	0.000433015
ADCY2	338.172	-1.22752	0.167714	-7.31913	2.49592e-13	3.8632e-12
ADCY3	3671.95	-0.596252	0.0691558	-8.62186	6.58727e-18	1.46741e-16
ADCY5	236.104	-1.22336	0.392379	-3.1178	0.00182208	0.00683809
ADCY7	2164.22	-1.53327	0.119205	-12.8625	7.32158e-38	4.54382e-36
ADCY9	3737.28	-0.961958	0.089665	-10.7283	7.49222e-27	2.7408e-25
ADGRA2	11087.9	-0.767471	0.155888	-4.92323	8.5126e-07	5.99555e-06
ADGRA3	9580.37	0.776156	0.0504059	15.3981	1.68509e-53	1.61246e-51
ADGRB3	49.5427	1.24409	0.316665	3.92873	8.53959e-05	0.000432885
ADGRF4	14.6777	7.75772	1.1815	6.56599	5.16888e-11	6.33073e-10
ADGRG2	421.009	-0.747144	0.110934	-6.73503	1.639e-11	2.11125e-10
ADGRG4	13.1881	-2.13878	0.743178	-2.87789	0.00400344	0.013701
ADGRG6	4069.35	-1.15331	0.172739	-6.67661	2.4454e-11	3.10876e-10
ADGRL2	10131.4	0.560885	0.0930688	6.02657	1.6748e-09	1.72132e-08
ADGRL3	425.548	-1.34384	0.207097	-6.48892	8.64538e-11	1.03218e-09
ADGRL4	3143.97	2.73414	0.106496	25.6736	2.30623e-145	1.17891e-142
ADH5P4	7.76668	-1.34934	0.545079	-2.4755	0.013305	0.0385747
ADIRF-AS1	202.574	-1.6877	0.162774	-10.3684	3.45251e-25	1.1828e-23
ADM	16900.7	0.735336	0.126555	5.81041	6.23217e-09	5.95181e-08
ADORA2B	574.743	-0.860397	0.195704	-4.39643	1.10046e-05	6.53512e-05
ADORA2BP1	25.4193	7.83803	0.907051	8.64123	5.56123e-18	1.24599e-16
ADRA2A	117.294	-2.79679	0.377807	-7.40271	1.33436e-13	2.1056e-12
ADRA2C	692.699	-2.75527	0.242112	-11.3801	5.25263e-30	2.30321e-28
ADSS1	149.7	-0.618157	0.199072	-3.1052	0.00190151	0.00709779
ADTRP	403.082	1.01118	0.200602	5.0407	4.63831e-07	3.36066e-06
AF117829.1	1049.52	1.24908	0.124861	10.0037	1.46734e-23	4.59727e-22
AF213884.3	23.0942	1.60078	0.372315	4.29954	1.71154e-05	9.81886e-05
AFF2	4693.39	0.855748	0.174106	4.91511	8.87332e-07	6.23379e-06
AFF3	9074.04	-1.76174	0.229055	-7.69134	1.45597e-14	2.49623e-13
AFP	63.5368	2.23829	0.301681	7.41942	1.17637e-13	1.86234e-12
AGA	3570.47	-0.539589	0.0776501	-6.94898	3.67935e-12	5.01833e-11
AGPAT2	2076.57	-0.835783	0.112026	-7.46062	8.61135e-14	1.3813e-12
AGPAT4	3917.69	0.673102	0.116721	5.76674	8.08202e-09	7.63618e-08
AGRN	14448.5	0.512236	0.115024	4.4533	8.45613e-06	5.11714e-05
AGT	235.404	-1.28005	0.429347	-2.98139	0.00286946	0.0102274
AGTRAP	2196.95	0.585773	0.105827	5.53518	3.10911e-08	2.683e-07
AHI1	3835.79	0.519538	0.0818569	6.34691	2.19682e-10	2.50283e-09
AHNAK	245778	-1.73816	0.128966	-13.4777	2.11688e-41	1.4479e-39
AHNAK2	9138.81	-3.56809	0.126046	-28.3078	2.77081e-176	1.73623e-173
AHR	11239.5	0.502118	0.110081	4.56136	5.08234e-06	3.18007e-05
AICDA	19.6664	5.88146	0.969251	6.06805	1.29472e-09	1.35288e-08
AIF1L	201.739	-0.940484	0.32059	-2.93361	0.0033505	0.0117479
AIG1	1438.68	-0.925981	0.107958	-8.57727	9.71518e-18	2.14208e-16
AJM1	242.47	-0.874471	0.145191	-6.02292	1.71296e-09	1.75497e-08
AJUBA	14026.9	-0.538763	0.0893352	-6.03081	1.6314e-09	1.67938e-08
AK1	1268.08	-0.737902	0.109856	-6.71702	1.85476e-11	2.3797e-10
AK7	61.3423	2.37759	0.381295	6.23557	4.5013e-10	4.96523e-09
AKAP5	277.727	-0.620861	0.177474	-3.49832	0.000468204	0.00203419
AKAP6	374.175	-0.900691	0.219859	-4.09668	4.19121e-05	0.0002254
AKIP1	2391.04	-0.545142	0.0631286	-8.63542	5.8513e-18	1.30796e-16
AKNA	2523.95	-1.12345	0.170101	-6.60459	3.98608e-11	4.94758e-10
AKR1B1	85377	2.37761	0.0875736	27.1498	2.54323e-162	1.37228e-159
AKR1B10	237.702	-1.80002	0.393488	-4.57451	4.77328e-06	3.00554e-05
AKR1B15	40.6899	2.736	0.890451	3.07259	0.00212207	0.00781888
AKR1C1	12195.4	1.30972	0.284361	4.60585	4.10789e-06	2.60856e-05
AKR1C7P	13.5237	2.28066	0.530488	4.29917	1.71437e-05	9.83028e-05
AKR1E2	186.29	-0.563893	0.190639	-2.95791	0.0030973	0.0109376
AL008729.2	51.7971	1.94695	0.29929	6.50524	7.75689e-11	9.30684e-10
AL022067.1	6.15355	3.19339	1.03254	3.09274	0.00198316	0.00736293
AL022341.1	16.375	1.35992	0.487834	2.78766	0.00530898	0.0174999
AL022724.2	10.1759	1.78373	0.669957	2.66246	0.00775712	0.0243507
AL023806.1	7.62313	1.33267	0.561206	2.37466	0.0175653	0.0487996
AL024507.2	346.481	0.833205	0.12633	6.59548	4.2389e-11	5.25467e-10
AL031283.2	8.40858	-2.32727	0.926426	-2.5121	0.0120016	0.0353842
AL031716.1	21.8592	-1.25982	0.377486	-3.33739	0.000845677	0.00346567
AL031778.1	170.129	0.559008	0.119453	4.67973	2.87255e-06	1.86433e-05
AL035446.1	23.4511	-1.60905	0.471756	-3.41077	0.000647786	0.00272542
AL035694.1	6.77067	-2.28839	0.785544	-2.91312	0.00357832	0.0124412
AL049629.2	7.95223	1.73745	0.649036	2.67698	0.00742901	0.0234801
AL049695.1	5.59985	-2.56975	1.02057	-2.51797	0.0118035	0.0348878
AL078604.2	49.6301	4.06134	0.352	11.5379	8.4969e-31	3.86539e-29
AL078604.4	4.92981	5.17129	1.05826	4.88661	1.02587e-06	7.12464e-06
AL109615.3	26.8392	-0.979607	0.319703	-3.06411	0.00218316	0.00801508
AL109918.1	3560.55	-1.19126	0.117471	-10.1408	3.63945e-24	1.17631e-22
AL109924.1	17.4491	-2.67839	0.438021	-6.11476	9.67049e-10	1.02762e-08
AL118558.3	57.8152	0.784398	0.257988	3.04044	0.00236231	0.00860774
AL121749.1	84.0302	-1.1718	0.247576	-4.73311	2.2111e-06	1.4639e-05
AL121987.1	33.9633	-3.50384	0.514755	-6.80682	9.97787e-12	1.31226e-10
AL132656.4	157.273	0.590468	0.171602	3.44092	0.000579731	0.00246525
AL132709.7	6.85509	-3.53606	1.09568	-3.22728	0.00124974	0.00491069
AL132780.1	71.4471	-0.535464	0.220161	-2.43215	0.0150095	0.0427091
AL133367.1	70.3947	-0.836395	0.252831	-3.30811	0.000939267	0.00380111
AL133372.2	12.8776	2.66849	0.914894	2.91672	0.00353736	0.012323
AL135818.1	79.4323	1.37847	0.23169	5.94963	2.68742e-09	2.68949e-08
AL136115.2	11.0309	-1.428	0.560747	-2.5466	0.0108777	0.0325622
AL136116.3	57.8501	-0.646518	0.256579	-2.51976	0.0117435	0.0347262
AL136169.1	154.305	-0.515032	0.194562	-2.64714	0.00811758	0.0253348
AL136305.1	32.7922	1.07543	0.319011	3.37116	0.000748535	0.00311156
AL136419.3	53.1812	-1.4756	0.336104	-4.39029	1.132e-05	6.71015e-05
AL137009.1	26.3908	1.79877	0.453176	3.96926	7.20949e-05	0.000370782
AL137186.2	63.8381	0.855802	0.287936	2.97219	0.00295682	0.0105021
AL137782.1	138.371	-1.68818	0.271581	-6.21612	5.09611e-10	5.57701e-09
AL137785.1	11.3385	3.40884	0.777449	4.38465	1.16174e-05	6.87385e-05
AL138479.2	33.3656	-1.96669	0.425418	-4.62296	3.78303e-06	2.41728e-05
AL138689.1	7.81898	-2.11176	0.756574	-2.79121	0.00525107	0.0173267
AL138689.2	23.1615	-1.5445	0.49222	-3.13782	0.00170212	0.00645139
AL138724.1	63.5593	2.68162	0.311908	8.59749	8.14799e-18	1.80885e-16
AL138828.1	14.7505	2.80033	0.564503	4.96069	7.02418e-07	4.99249e-06
AL138895.1	8.48936	-2.03203	0.75753	-2.68245	0.00730858	0.0231371
AL138999.1	6.21122	-2.32052	0.788973	-2.94118	0.00326961	0.0114809
AL138999.2	5.54532	-2.39931	0.84113	-2.85249	0.00433787	0.0146647
AL139147.1	40.4988	1.3113	0.469406	2.79353	0.0052137	0.0172209
AL139274.2	37.9629	-0.915533	0.36949	-2.47783	0.0132184	0.0383751
AL139339.1	14.478	-1.34978	0.56658	-2.38233	0.0172035	0.0479726
AL139384.2	104.052	-1.03721	0.210777	-4.92089	8.61498e-07	6.06546e-06
AL139385.1	83.4418	-0.941	0.35043	-2.68527	0.00724711	0.0229687
AL157394.3	37.0526	1.91262	0.369932	5.1702	2.3384e-07	1.77296e-06
AL157702.2	85.4411	2.64478	0.321475	8.22701	1.91937e-16	3.83973e-15
AL157935.1	27.7086	-1.42568	0.372118	-3.83127	0.000127483	0.000626132
AL158050.1	8.98121	2.1212	0.691104	3.06929	0.00214565	0.00789379
AL158166.2	9.01924	1.57194	0.584916	2.68746	0.00719967	0.0228519
AL161908.1	23.6548	-1.09525	0.436731	-2.50784	0.012147	0.03574
AL162231.4	10.5807	-1.99927	0.649938	-3.07608	0.00209738	0.0077354
AL162586.1	85.3491	-0.734316	0.309971	-2.36898	0.0178372	0.0494701
AL162727.1	70.819	1.31402	0.336672	3.90296	9.50249e-05	0.000477954
AL162727.3	41.7703	1.74015	0.45827	3.79721	0.000146333	0.000710629
AL353150.1	14.7212	3.71462	0.830601	4.47221	7.7414e-06	4.71105e-05
AL353593.1	156.529	-0.646775	0.214274	-3.01844	0.00254077	0.009172
AL353625.1	200.454	0.60965	0.172895	3.52613	0.000421682	0.00185405
AL353719.1	10.6625	2.23355	0.676761	3.30035	0.000965648	0.00389568
AL353751.1	7.84828	-2.73832	1.07412	-2.54937	0.0107919	0.032334
AL353807.5	98.6166	0.869813	0.264026	3.29442	0.000986234	0.00397213
AL354743.1	22.7068	-1.43944	0.499288	-2.88299	0.00393915	0.0135048
AL354953.1	98.8236	3.75	0.600121	6.24874	4.13778e-10	4.58247e-09
AL355102.4	10.3051	2.55205	0.707855	3.60533	0.000311762	0.00141033
AL355304.1	64.9476	3.2968	0.360728	9.1393	6.28572e-20	1.62583e-18
AL355312.1	42.2092	-2.64202	0.396731	-6.65947	2.7482e-11	3.46649e-10
AL355312.2	39.2268	-1.30805	0.326071	-4.01155	6.03217e-05	0.000315071
AL355312.5	9.04095	-2.37491	0.757346	-3.13583	0.00171371	0.00649032
AL355607.2	231.023	2.56851	0.257974	9.95648	2.3629e-23	7.33215e-22
AL355987.5	11.2757	-1.78392	0.646755	-2.75825	0.0058111	0.0189397
AL356056.2	35.6472	-1.36827	0.308828	-4.43052	9.40053e-06	5.62555e-05
AL356234.1	32.3205	4.69302	0.65767	7.13582	9.62123e-13	1.40615e-11
AL356234.2	13.8145	6.27866	1.15236	5.44854	5.07862e-08	4.24858e-07
AL356234.3	41.0327	4.87068	0.51349	9.48546	2.41326e-21	6.83346e-20
AL356417.2	30.3151	-2.67287	0.78088	-3.4229	0.000619564	0.00261859
AL356489.2	69.6747	-0.683071	0.256068	-2.66754	0.00764099	0.0240483
AL356495.1	62.7315	1.23311	0.279902	4.40553	1.05526e-05	6.27633e-05
AL356534.1	123.341	3.7374	0.277559	13.4652	2.50556e-41	1.70774e-39
AL357075.3	70.9386	-0.976695	0.260609	-3.74774	0.000178437	0.000850796
AL357833.1	17.4206	-3.01231	0.443194	-6.79683	1.06948e-11	1.40085e-10
AL357992.1	40.3521	1.87642	0.432782	4.33573	1.45279e-05	8.44673e-05
AL358472.3	20.298	1.22663	0.478952	2.56107	0.010435	0.0314311
AL359091.4	33.9898	-1.38744	0.322406	-4.30339	1.68207e-05	9.67266e-05
AL359644.1	10.7924	-1.30595	0.485139	-2.6919	0.00710459	0.0225759
AL359715.2	14.4779	-1.84723	0.689061	-2.6808	0.00734465	0.0232437
AL359736.1	7.51082	4.10454	0.739021	5.55402	2.79168e-08	2.4285e-07
AL359764.2	71.4168	0.819726	0.297646	2.75403	0.00588655	0.0191567
AL360178.1	22.2675	2.6184	0.826245	3.16903	0.00152947	0.00587355
AL365203.2	1605.02	0.764527	0.102386	7.46708	8.19966e-14	1.31853e-12
AL365295.1	55.2544	-1.71054	0.362243	-4.72207	2.33458e-06	1.5383e-05
AL390726.5	8.16193	1.69766	0.716354	2.36986	0.0177949	0.0493738
AL390760.1	3.81851	6.20437	1.22178	5.07813	3.8117e-07	2.79616e-06
AL390955.2	20.7973	-0.85777	0.340918	-2.51606	0.0118675	0.0350396
AL390957.1	26.7949	2.27881	0.461114	4.94195	7.73442e-07	5.47127e-06
AL391001.1	12.5027	-2.24763	0.598844	-3.75329	0.000174531	0.000833397
AL391121.1	1808.8	0.776373	0.0981298	7.91169	2.5392e-15	4.662e-14
AL391422.1	26.3196	-1.39955	0.430599	-3.25025	0.00115305	0.00457475
AL391422.4	809.858	-0.713535	0.128944	-5.53367	3.13593e-08	2.70495e-07
AL392086.3	48.5049	1.21698	0.39787	3.05874	0.00222269	0.00814708
AL442067.3	60.8375	0.63701	0.233379	2.72951	0.00634292	0.0204398
AL445309.1	22.7018	2.07903	0.604042	3.44187	0.000577706	0.00245826
AL445490.1	9.72606	2.51971	0.928414	2.714	0.00664769	0.0213088
AL512353.1	85.6996	0.923901	0.29309	3.15228	0.00162	0.00617877
AL512625.3	117.688	0.634948	0.185631	3.42049	0.00062509	0.00263792
AL513485.1	7.51082	-3.48981	0.895372	-3.89762	9.71446e-05	0.000487858
AL513534.2	194.697	-0.572429	0.231643	-2.47117	0.0134672	0.0389461
AL589684.1	64.7259	1.67456	0.334039	5.01307	5.35694e-07	3.85545e-06
AL589843.1	57.2027	-1.40901	0.268152	-5.25451	1.48418e-07	1.15552e-06
AL590560.3	71.4411	-0.692275	0.271892	-2.54614	0.0108922	0.032586
AL590617.2	634.647	-1.00777	0.180635	-5.57906	2.41819e-08	2.12645e-07
AL591845.1	24.1981	-2.0409	0.471512	-4.32842	1.50184e-05	8.70146e-05
AL592158.1	60.8805	-1.92954	0.400845	-4.81368	1.48176e-06	1.00817e-05
AL596244.1	649.65	-1.32157	0.101543	-13.0148	1.00749e-38	6.45893e-37
AL603750.1	39.4629	-1.44393	0.42476	-3.39939	0.000675359	0.00283222
AL603840.1	89.1246	-1.08514	0.265764	-4.08309	4.44413e-05	0.000237554
AL606500.1	19.3268	1.26933	0.503528	2.52087	0.0117066	0.0346438
AL627095.2	12.2895	-2.14614	0.638956	-3.35882	0.000782766	0.00323378
AL627309.7	8.72594	2.41866	0.726121	3.33093	0.000865554	0.00353519
AL645608.2	85.8802	-1.0169	0.280589	-3.62418	0.000289883	0.00132213
AL645768.1	44.1714	-1.29813	0.394609	-3.28967	0.00100305	0.00403484
AL670729.3	15.4897	-2.07887	0.700924	-2.9659	0.00301797	0.010692
AL672207.1	15.1389	1.35092	0.547855	2.46583	0.0136695	0.0394548
AL731566.2	62.5462	-0.718306	0.277796	-2.58573	0.00971731	0.0296046
AL731569.1	45.6768	-0.875605	0.328868	-2.66249	0.00775657	0.0243507
AL731571.1	117.126	-0.530666	0.202689	-2.61813	0.00884127	0.0272953
AL731702.1	4.9694	-3.00952	1.20899	-2.48929	0.0128	0.0373613
AL732406.1	8.24739	5.83959	1.07428	5.43579	5.45528e-08	4.54022e-07
AL732509.1	130.081	-0.570843	0.172036	-3.31816	0.000906123	0.00368308
AL928654.1	284.006	-0.73178	0.171356	-4.27054	1.95004e-05	0.000110889
AL928654.4	154.876	-0.623744	0.195556	-3.18958	0.00142478	0.0055143
AL928970.1	12.0079	-2.0056	0.677105	-2.96203	0.00305622	0.0108117
ALAD	3664.07	-0.644063	0.0679953	-9.47216	2.74122e-21	7.73956e-20
ALDH1A2	714.887	-2.16517	0.337009	-6.42466	1.32167e-10	1.53918e-09
ALDH1A3	936.939	2.52718	0.347265	7.27739	3.40344e-13	5.20566e-12
ALDH1L1	16.0202	-1.99633	0.834777	-2.39146	0.0167817	0.0469651
ALDH1L2	27968.5	-0.677676	0.142049	-4.77073	1.83558e-06	1.2291e-05
ALDH3A1	126.516	-1.84381	0.334608	-5.51038	3.5807e-08	3.05737e-07
ALDH3A2	15743.2	-1.14159	0.103912	-10.9861	4.45647e-28	1.7453e-26
ALDH3B1	2206.07	-1.00976	0.106788	-9.45576	3.2069e-21	9.00202e-20
ALDH4A1	1124.69	-0.584733	0.0959802	-6.09222	1.11353e-09	1.17301e-08
ALDH5A1	604.267	-1.12464	0.129372	-8.69308	3.52733e-18	7.99514e-17
ALDOC	627.723	-0.959793	0.158256	-6.06481	1.32111e-09	1.37601e-08
ALG1L10P	41.0708	-0.570285	0.230405	-2.47514	0.0133183	0.0386074
ALG1L2	50.8559	-0.874964	0.335519	-2.6078	0.00911273	0.0279998
ALKAL2	15.6675	1.8791	0.549306	3.42086	0.000624224	0.00263542
ALOX12	98.8098	-0.766335	0.219178	-3.4964	0.000471579	0.0020484
ALOXE3	12.3117	2.28346	0.593606	3.84676	0.000119689	0.000590389
ALPK3	112.991	0.948524	0.239214	3.96518	7.3342e-05	0.000376498
ALS2CL	273.683	-1.41714	0.207998	-6.81324	9.5423e-12	1.25582e-10
ALX1	15.5393	-4.05942	1.03667	-3.91583	9.00931e-05	0.000455507
ALX3	9.15435	-2.28827	0.910845	-2.51224	0.0119966	0.0353814
AMDHD1	65.8526	-0.782678	0.321429	-2.43499	0.0148921	0.0424224
AMIGO1	198.948	-0.720966	0.172559	-4.17808	2.93982e-05	0.000162187
AMIGO2	19475.6	1.07735	0.14521	7.41927	1.17771e-13	1.86295e-12
AMPD3	4627.65	3.66442	0.125155	29.2791	1.91323e-188	1.32731e-185
AMTN	126.082	1.86493	0.278277	6.7017	2.06015e-11	2.63799e-10
ANGPT1	5685.98	0.541687	0.128235	4.22416	2.39829e-05	0.000134644
ANGPTL1	540.008	1.743	0.211896	8.22573	1.94006e-16	3.87712e-15
ANGPTL5	54.2198	-1.75791	0.47089	-3.73316	0.000189091	0.000896532
ANK1	4320.01	0.750237	0.123671	6.0664	1.30807e-09	1.36438e-08
ANK2	2498.26	-1.28146	0.140001	-9.1532	5.52713e-20	1.43536e-18
ANK3	2019.09	-1.63041	0.341406	-4.77558	1.79192e-06	1.20277e-05
ANKDD1A	244.994	-0.616814	0.174158	-3.54168	0.00039758	0.00175642
ANKH	10577.9	-1.71298	0.102158	-16.768	4.18473e-63	5.1776e-61
ANKRD18CP	15.5072	-3.06692	0.623459	-4.9192	8.68978e-07	6.1159e-06
ANKRD22	4.70624	3.82971	1.59559	2.40019	0.0163867	0.0460653
ANKRD26P1	5.02141	3.79351	1.34793	2.81433	0.00488796	0.0162946
ANKRD29	152.767	-2.06887	0.227461	-9.09547	9.41762e-20	2.41342e-18
ANKRD33B	1502.35	-1.30506	0.141133	-9.247	2.30891e-20	6.15233e-19
ANKRD34A	121.888	-1.02521	0.197487	-5.19127	2.08868e-07	1.59546e-06
ANKRD35	203.911	-0.949695	0.243978	-3.89255	9.91979e-05	0.000497526
ANKRD36	758.165	-0.522014	0.205007	-2.54633	0.0108864	0.0325736
ANKRD36BP2	6.48881	-2.3992	0.919847	-2.60826	0.00910043	0.0279753
ANKRD37	144.164	-1.08969	0.205489	-5.30293	1.1396e-07	9.05017e-07
ANKRD44	1277.88	-0.596985	0.107749	-5.54051	3.01584e-08	2.60715e-07
ANKRD45	43.4205	1.13799	0.361022	3.15213	0.00162085	0.00618082
ANKRD55	13.1325	3.35979	0.715401	4.69637	2.64824e-06	1.72679e-05
ANKRD6	623.879	-0.77848	0.127023	-6.12867	8.86149e-10	9.44755e-09
ANKRD65	35.0647	-1.87001	0.475104	-3.936	8.28505e-05	0.000421411
ANO1	41.6518	-2.85762	0.561254	-5.0915	3.55249e-07	2.62086e-06
ANO3	64.5317	4.52945	0.595636	7.60439	2.86246e-14	4.77282e-13
ANO5	494.453	1.07366	0.231067	4.64656	3.37517e-06	2.17023e-05
ANO7L1	37.6263	-1.38961	0.343517	-4.04525	5.22672e-05	0.000275894
ANTXR2	14816.5	0.552762	0.0746832	7.40142	1.34732e-13	2.12432e-12
ANXA10	42.2428	1.92694	0.526509	3.65984	0.000252368	0.00116609
ANXA11	16221.4	-0.629826	0.109795	-5.73641	9.67062e-09	9.03134e-08
ANXA2P2	749.432	-0.599135	0.107186	-5.58967	2.27506e-08	2.00676e-07
ANXA2R	61.9972	-0.688628	0.280326	-2.45652	0.014029	0.0403424
ANXA3	370.937	-0.8363	0.17137	-4.88008	1.06043e-06	7.34626e-06
ANXA4	4635.54	-0.925753	0.0778039	-11.8985	1.20438e-32	6.04526e-31
ANXA8	15.911	2.21757	0.730994	3.03364	0.00241625	0.00877933
ANXA8L1	4.99584	2.83325	1.02364	2.76782	0.00564321	0.0184513
AOC2	182.612	0.727577	0.190455	3.8202	0.000133345	0.000652287
AOX1	2892.86	0.739953	0.271999	2.72042	0.00651981	0.0209577
AP000813.1	81.4091	0.590165	0.24426	2.41613	0.0156864	0.0442891
AP000942.1	17.2785	2.27533	0.691096	3.29235	0.000993556	0.00399996
AP000942.5	24.9391	1.58293	0.409079	3.86949	0.000109064	0.000543361
AP000944.5	63.3748	2.57668	0.251944	10.2272	1.49791e-24	4.94006e-23
AP000944.7	65.0078	1.11369	0.217102	5.12978	2.90079e-07	2.16973e-06
AP001029.1	19.6749	-1.48098	0.526216	-2.81439	0.00488699	0.0162942
AP001029.2	49.7226	-1.44184	0.264671	-5.44768	5.10312e-08	4.26541e-07
AP001107.3	132.38	-2.50907	0.445142	-5.63657	1.73472e-08	1.56149e-07
AP001122.1	10.4447	2.05842	0.758965	2.71214	0.00668512	0.0214175
AP001189.1	22.2126	-3.44955	0.757	-4.55686	5.19231e-06	3.24311e-05
AP001189.3	14.7663	-4.09283	0.923245	-4.43309	9.28926e-06	5.56754e-05
AP001271.2	3.31711	-5.46062	1.36851	-3.9902	6.60174e-05	0.000341879
AP001284.1	14.956	2.7502	0.464608	5.9194	3.23118e-09	3.19581e-08
AP001528.1	60.1106	-1.36686	0.303707	-4.50059	6.77655e-06	4.15644e-05
AP001528.2	74.766	-1.11927	0.320534	-3.49191	0.000479583	0.00207991
AP001542.1	5.62248	-2.53513	1.04041	-2.43667	0.0148233	0.0422608
AP001885.2	4.14544	-3.51068	1.32267	-2.65424	0.00794883	0.0248685
AP001977.1	86.3105	0.792365	0.332312	2.3844	0.0171068	0.0477374
AP001981.2	6.06453	3.2468	1.00341	3.23578	0.00121311	0.0047876
AP002414.2	79.6658	-1.35643	0.245519	-5.52476	3.29931e-08	2.83329e-07
AP002784.1	151.448	0.803957	0.184401	4.35983	1.30162e-05	7.63636e-05
AP002907.1	13.7844	-1.5433	0.508739	-3.03359	0.00241663	0.00877933
AP003071.4	117.739	-1.92443	0.313648	-6.13563	8.48221e-10	9.06808e-09
AP003080.1	4.37792	-6.56436	2.59465	-2.52996	0.0114075	0.0338773
AP003119.3	227.531	0.707256	0.173608	4.07386	4.62407e-05	0.000246473
AP003548.1	61.2477	-2.00241	0.489814	-4.08811	4.34907e-05	0.000232986
AP003557.1	8.06933	4.25376	1.04423	4.07359	4.62948e-05	0.000246648
AP003559.1	5.36441	-2.75069	0.983757	-2.79611	0.00517221	0.0171042
AP003721.4	12.2391	1.45153	0.560691	2.58882	0.00963049	0.0293908
AP003733.3	141.682	1.26435	0.169415	7.46306	8.45369e-14	1.35825e-12
AP004609.3	43.3316	0.712607	0.232432	3.06588	0.00217032	0.00797246
AP005136.3	33.135	-0.859754	0.33043	-2.60193	0.00927019	0.0284028
AP005136.4	10.4819	3.16146	0.605282	5.22312	1.75931e-07	1.35937e-06
AP005230.1	10.2523	3.88656	0.843031	4.61021	4.02254e-06	2.5577e-05
AP005482.2	52.2022	0.972284	0.251916	3.85955	0.000113597	0.000563199
AP006621.3	114.552	-0.659175	0.210786	-3.12722	0.00176469	0.00665227
AP006623.1	101.933	-0.817118	0.307855	-2.65423	0.00794896	0.0248685
AP1G2	346.309	-0.620831	0.132998	-4.66798	3.04179e-06	1.96759e-05
AP1S3	732.413	-1.79804	0.153919	-11.6817	1.58049e-31	7.43364e-30
APBA1	2038.68	0.511803	0.114355	4.47554	7.62182e-06	4.64264e-05
APBB1IP	352.355	0.578316	0.167742	3.44766	0.000565472	0.00241148
APBB2	6629.93	1.29074	0.0768808	16.7889	2.94444e-63	3.714e-61
APCDD1	1262.33	1.569	0.261882	5.99126	2.08219e-09	2.10988e-08
APELA	191.082	-6.2884	1.29614	-4.85165	1.2244e-06	8.41315e-06
APLF	1107.63	0.531948	0.0816815	6.51247	7.39239e-11	8.89147e-10
APOLD1	1842.61	0.524503	0.0898031	5.8406	5.20145e-09	5.01181e-08
APOO	1120.05	0.682734	0.10352	6.59517	4.24762e-11	5.26212e-10
AQP1	346.812	-2.84551	0.260483	-10.924	8.85232e-28	3.36509e-26
AQP3	69.1161	-1.91051	0.678398	-2.81622	0.00485931	0.0162162
AQP9	27.5412	6.44816	0.983139	6.55874	5.42626e-11	6.62092e-10
AR	830.712	-1.32563	0.128921	-10.2825	8.44639e-25	2.81426e-23
ARAP2	392.969	-0.817385	0.168225	-4.85888	1.1805e-06	8.13443e-06
ARC	336.339	-2.94769	0.191883	-15.3619	2.949e-53	2.80805e-51
ARFGEF3	752.716	-1.34105	0.207427	-6.46515	1.01198e-10	1.19791e-09
ARHGAP18	4297.12	-0.663221	0.17018	-3.89717	9.7322e-05	0.000488496
ARHGAP20	142.431	-1.75047	0.28596	-6.12138	9.27685e-10	9.86872e-09
ARHGAP21	24712.2	-0.648729	0.073686	-8.80396	1.32071e-18	3.08722e-17
ARHGAP23	13326.2	-0.952383	0.0834334	-11.4149	3.52341e-30	1.56978e-28
ARHGAP25	8.05094	2.31209	0.773737	2.98821	0.00280617	0.0100312
ARHGAP29-AS1	31.2896	1.15315	0.341775	3.37399	0.00074086	0.00308229
ARHGAP31	8455.21	0.613307	0.110359	5.55735	2.73895e-08	2.39013e-07
ARHGAP42	2559.78	0.76703	0.0965755	7.94228	1.985e-15	3.67226e-14
ARHGAP5-AS1	49.9242	-1.17243	0.240242	-4.88022	1.05966e-06	7.34352e-06
ARHGAP6	1394.84	-1.25276	0.183414	-6.83022	8.47831e-12	1.12111e-10
ARHGDIG	2.61858	-4.09485	1.26023	-3.2493	0.0011569	0.00458816
ARHGEF10	174.028	-0.66947	0.183392	-3.65048	0.000261752	0.00120487
ARHGEF17	8405.65	-0.644163	0.0994007	-6.48047	9.14372e-11	1.08701e-09
ARHGEF26	747.442	-0.800559	0.0912221	-8.77593	1.69499e-18	3.91966e-17
ARHGEF26-AS1	6.25277	-2.42935	0.812432	-2.99022	0.00278777	0.00997097
ARHGEF35	334.285	-0.629983	0.173003	-3.64147	0.00027109	0.00124255
ARHGEF37	78.5668	-1.74735	0.273507	-6.3887	1.67304e-10	1.93331e-09
ARHGEF4	305.373	-1.01743	0.178125	-5.71188	1.11735e-08	1.03454e-07
ARID5A	758.39	0.563319	0.162471	3.46721	0.000525899	0.00225959
ARL2BP	302.501	0.682506	0.11085	6.15701	7.41301e-10	7.97329e-09
ARL4A	2418.24	0.782968	0.111928	6.99528	2.64735e-12	3.66012e-11
ARL4C	2862.35	0.683815	0.116691	5.86004	4.62757e-09	4.4878e-08
ARL5B	7442.78	0.619694	0.0876927	7.06665	1.58714e-12	2.24874e-11
ARMC12	8.47643	-1.69788	0.66927	-2.53692	0.0111833	0.0333081
ARNT2	5694.32	0.778913	0.0921783	8.45006	2.91145e-17	6.22851e-16
ARNTL2	17450.6	0.652511	0.167645	3.89222	9.93298e-05	0.000498059
ARPC1B	180	-0.525409	0.138908	-3.78242	0.000155312	0.000748807
ARRDC3	7988.13	0.546939	0.129086	4.23701	2.26518e-05	0.000127613
ARRDC4	664.857	-1.27503	0.185056	-6.89001	5.57899e-12	7.49978e-11
ARSL	59.5553	1.02744	0.333893	3.07717	0.00208979	0.00771167
ART4	17.9553	4.85054	0.70853	6.84592	7.59851e-12	1.00889e-10
ASAP3	3329.31	-0.931643	0.117045	-7.95966	1.72507e-15	3.21588e-14
ASIC1	851.295	-1.26834	0.170783	-7.42661	1.1142e-13	1.77114e-12
ASIC2	14.387	-2.18832	0.520607	-4.2034	2.62935e-05	0.000146557
ASNS	332.081	-0.660468	0.220367	-2.99713	0.00272536	0.00976756
ASPN	3229.31	-3.61437	0.448613	-8.05677	7.83353e-16	1.49329e-14
ASTN1	1137.87	1.27136	0.217986	5.83231	5.46662e-09	5.25169e-08
ASTN2	1831.46	-0.792541	0.0993377	-7.97825	1.48423e-15	2.78832e-14
ASXL3	101.785	1.07526	0.179126	6.00282	1.93919e-09	1.97218e-08
ATG7	4326.64	0.727281	0.0735259	9.8915	4.53164e-23	1.38625e-21
ATL1	1079.11	-0.855408	0.10808	-7.91459	2.48065e-15	4.55882e-14
ATOH8	13630	0.612673	0.100061	6.12297	9.18461e-10	9.7813e-09
ATP10A	8494.87	-1.76714	0.100597	-17.5666	4.43911e-69	6.68447e-67
ATP10B	7.24693	5.18822	1.2431	4.17363	2.99783e-05	0.000165246
ATP13A2	1965.89	-0.846248	0.111314	-7.60235	2.90793e-14	4.84448e-13
ATP13A3	129983	1.10369	0.180887	6.10154	1.05053e-09	1.11237e-08
ATP2A3	134.443	-2.27694	0.214849	-10.5978	3.04924e-26	1.08881e-24
ATP2B1	62727.3	2.83419	0.0919271	30.8308	1.01208e-208	9.82982e-206
ATP2B1-AS1	447.709	3.34785	0.160825	20.8167	3.05516e-96	9.2729e-94
ATXN7L1	657.134	-0.574595	0.120147	-4.78245	1.73175e-06	1.1656e-05
AUXG01000058.1	194.003	-3.28524	0.333272	-9.85751	6.36059e-23	1.93356e-21
AVPI1	1228.23	-0.614211	0.164557	-3.7325	0.000189589	0.000898675
AVPR1A	43.7449	-1.41389	0.362368	-3.90181	9.54753e-05	0.000479948
AXIN2	573.82	-0.663321	0.159708	-4.15335	3.27649e-05	0.000179689
B2M	69525.4	0.744785	0.0983892	7.56979	3.73837e-14	6.17499e-13
B3GALT2	159.705	2.22776	0.37874	5.88204	4.05248e-09	3.96372e-08
B3GAT2	46.8637	0.770784	0.318095	2.42313	0.0153875	0.0435782
B3GNT2	2589.36	0.623458	0.0859821	7.25103	4.13626e-13	6.2771e-12
B3GNT5	1759.27	0.951208	0.0867878	10.9602	5.93988e-28	2.28479e-26
B3GNT7	71.6232	1.46893	0.493456	2.97683	0.00291245	0.0103654
B4GALNT3	133.761	-1.65553	0.265935	-6.22531	4.80594e-10	5.2773e-09
B4GALNT4	620.51	-0.774513	0.135003	-5.73703	9.63534e-09	9.00272e-08
B4GALT1	43977.2	0.741158	0.0604352	12.2637	1.41897e-34	7.80833e-33
BAALC	277.411	0.689949	0.244933	2.8169	0.00484903	0.0161898
BACH2	269.338	-0.515639	0.178162	-2.89421	0.00380113	0.0131079
BAIAP2	1289.96	-1.14922	0.122256	-9.40016	5.44809e-21	1.50969e-19
BAMBI	4510.95	0.765073	0.142175	5.38121	7.3985e-08	6.05374e-07
BARX1	741.408	-0.956014	0.167361	-5.7123	1.11461e-08	1.03298e-07
BASP1	34596.3	0.652126	0.0704016	9.26295	1.98858e-20	5.32802e-19
BASP1-AS1	26.1561	1.0605	0.358531	2.9579	0.00309745	0.0109376
BAZ1A	10457.6	0.705122	0.0861682	8.18309	2.76654e-16	5.46693e-15
BAZ2B	3390.52	0.747154	0.0987811	7.56373	3.91678e-14	6.45323e-13
BBOX1-AS1	51.7372	1.4904	0.344595	4.32509	1.52471e-05	8.82786e-05
BCAT1	65707.6	0.804095	0.0793672	10.1313	4.01141e-24	1.29223e-22
BCDIN3D-AS1	54.0343	-0.609293	0.251698	-2.42073	0.0154894	0.04379
BCKDHB	1629.81	-0.525393	0.0715502	-7.34299	2.08868e-13	3.25885e-12
BCL2A1	390.363	4.29933	0.286306	15.0166	5.71911e-51	5.11952e-49
BCL2L11	551.598	0.639194	0.151556	4.21754	2.46984e-05	0.000138301
BCL7A	2678.19	0.567645	0.087945	6.45454	1.08547e-10	1.27867e-09
BCYRN1	354.309	-0.79996	0.255954	-3.12541	0.00177559	0.00668555
BDKRB1	680.736	3.15322	0.217293	14.5113	1.02684e-47	8.34572e-46
BDKRB2	4730.3	2.14057	0.200163	10.6941	1.08446e-26	3.93015e-25
BDNF	3410.51	-0.643599	0.157461	-4.08737	4.36298e-05	0.000233602
BEGAIN	385.418	-1.82609	0.183539	-9.94931	2.53937e-23	7.85466e-22
BEND3P3	100.605	0.767005	0.195324	3.92684	8.60691e-05	0.000435842
BEND5	130.818	0.633759	0.261948	2.4194	0.015546	0.0439372
BEND6	1654.99	-0.744452	0.107756	-6.90868	4.89173e-12	6.61252e-11
BET1-AS1	25.0812	1.31138	0.395239	3.31795	0.000906815	0.00368475
BEX1	692.17	0.637157	0.240327	2.65121	0.00802044	0.0250558
BEX2	72.5386	-1.1926	0.278497	-4.28228	1.84989e-05	0.000105522
BGN	201474	-0.506627	0.0986062	-5.13788	2.77849e-07	2.08548e-06
BHLHE22	5.10558	4.59234	1.21371	3.78374	0.000154492	0.000746149
BHLHE40-AS1	46.7137	0.835162	0.288442	2.89542	0.00378646	0.0130643
BHLHE41	1253.95	3.10344	0.262525	11.8215	3.02273e-32	1.49406e-30
BIRC2	49021.3	0.79573	0.137888	5.77084	7.88787e-09	7.45968e-08
BIRC3	18206.3	3.44194	0.193095	17.8251	4.51281e-71	7.24474e-69
BMERB1	3302.74	-0.502957	0.104209	-4.82644	1.38993e-06	9.48679e-06
BMF	870.068	-0.85006	0.197331	-4.30778	1.649e-05	9.49371e-05
BMP4	2056.34	-2.6605	0.173541	-15.3307	4.77057e-53	4.47673e-51
BMPR1B	1385.74	1.44598	0.152888	9.45779	3.1451e-21	8.84133e-20
BMT2	3056.16	0.531532	0.0853135	6.23034	4.65414e-10	5.1251e-09
BNIPL	25.8182	-1.00596	0.418351	-2.40458	0.016191	0.0455679
BOC	1799.15	-1.00116	0.108672	-9.21267	3.1812e-20	8.39602e-19
BOK	3876.13	-0.813975	0.0805259	-10.1082	5.07884e-24	1.628e-22
BPGM	9385.15	-0.809387	0.108218	-7.4792	7.4778e-14	1.20545e-12
BRICD5	87.4907	-0.668853	0.216597	-3.088	0.00201508	0.00747002
BRINP1	377.413	-3.26284	0.274847	-11.8715	1.66461e-32	8.31237e-31
BRINP2	206.993	2.42114	0.342063	7.07804	1.46203e-12	2.08057e-11
BTBD11	521.354	0.799278	0.246174	3.24679	0.00116713	0.00462399
BTBD6	3590.62	-0.615824	0.0989197	-6.22549	4.80046e-10	5.27426e-09
BTN2A1	7062.97	0.65313	0.0681382	9.58537	9.21291e-22	2.67106e-20
BTN2A2	1866.43	1.2132	0.0967106	12.5446	4.25582e-36	2.47513e-34
BTN3A1	2886.42	1.19119	0.100982	11.796	4.09175e-32	1.99204e-30
BTN3A2	2553.6	1.2763	0.0914241	13.9602	2.72794e-44	2.06993e-42
BTN3A3	1347.8	1.51059	0.12898	11.7117	1.1097e-31	5.28333e-30
BX470102.1	20.8329	-1.67665	0.405248	-4.13735	3.51344e-05	0.000191333
C10orf67	19.5541	1.05935	0.34871	3.03791	0.00238223	0.00867217
C11orf45	141.434	-1.97431	0.225961	-8.73741	2.38523e-18	5.48971e-17
C11orf80	662.726	-0.506851	0.106173	-4.77382	1.8076e-06	1.21245e-05
C11orf86	36.42	6.41505	1.24538	5.15108	2.58996e-07	1.95227e-06
C11orf87	2211.95	-0.877635	0.240895	-3.64323	0.000269239	0.00123552
C11orf96	1135	0.993742	0.290732	3.41806	0.000630687	0.00265808
C12orf60	138.896	0.732384	0.205363	3.5663	0.000362058	0.00161678
C12orf75	25158.8	-0.859817	0.109978	-7.81807	5.36393e-15	9.56789e-14
C15orf39	2041.41	-0.587671	0.110717	-5.30786	1.10919e-07	8.82674e-07
C15orf48	2815.06	11.8087	0.632141	18.6805	7.13303e-78	1.30716e-75
C16orf74	115.538	-1.14797	0.257189	-4.46352	8.06225e-06	4.88793e-05
C17orf107	135.409	-0.880684	0.235119	-3.74569	0.000179898	0.000856921
C1GALT1	12744.2	-0.694686	0.111063	-6.25488	3.97823e-10	4.42089e-09
C1orf147	16.5448	1.74213	0.560761	3.10673	0.0018917	0.00706659
C1orf21	2734.51	-0.587083	0.119499	-4.91288	8.97485e-07	6.29829e-06
C1orf220	35.9376	-1.1262	0.313035	-3.59767	0.000321086	0.00144813
C1orf226	85.4216	-1.65588	0.355955	-4.65194	3.28833e-06	2.1172e-05
C1QL1	104.478	-1.4167	0.289062	-4.90103	9.53374e-07	6.66499e-06
C1QL4	14.3625	-2.6522	0.581065	-4.56438	5.00964e-06	3.14108e-05
C1QTNF1	16489.5	5.29641	0.270419	19.586	2.03744e-85	4.44689e-83
C1QTNF1-AS1	19.1486	4.38672	0.529282	8.28807	1.15105e-16	2.34127e-15
C1QTNF3	101.894	-1.25344	0.293314	-4.27338	1.92535e-05	0.000109677
C1S	29621.2	0.875955	0.171857	5.09699	3.45104e-07	2.54989e-06
C2CD4A	608.638	3.64795	0.554478	6.57908	4.73373e-11	5.82717e-10
C2CD4B	452.255	4.74395	0.531325	8.92852	4.31738e-19	1.05623e-17
C2orf27A.1	952.325	1.78087	0.113809	15.6479	3.43329e-55	3.45553e-53
C2orf27A.2	78.9445	1.87974	0.207654	9.0523	1.39982e-19	3.54518e-18
C2orf72	16.8421	-1.28242	0.523931	-2.44769	0.0143777	0.0411805
C2orf88	388.269	0.692961	0.240452	2.88191	0.00395273	0.0135418
C3AR1	185.976	4.21863	0.553499	7.62174	2.50274e-14	4.19826e-13
C3orf18	1009.79	-0.664763	0.0913517	-7.27696	3.41427e-13	5.21811e-12
C3orf52	452.124	0.549225	0.157684	3.48309	0.00049567	0.00213774
C3orf70	817.464	-0.608056	0.189751	-3.2045	0.00135297	0.00526681
C3orf80	190.301	2.19147	0.204844	10.6982	1.03763e-26	3.76748e-25
C4orf33	432.789	-0.693361	0.132236	-5.24335	1.57686e-07	1.2262e-06
C5orf49	23.0029	-0.916493	0.374883	-2.44474	0.0144955	0.041469
C6orf141	10.4751	3.63568	0.964675	3.76881	0.000164025	0.000787687
C6orf58	115.804	3.13984	0.516434	6.07985	1.20297e-09	1.26244e-08
C6orf99	24.6888	-1.07216	0.361206	-2.96829	0.0029946	0.010615
C8orf58	731.637	-0.707055	0.0993047	-7.12006	1.07879e-12	1.56501e-11
C9orf129	4.74267	-2.73389	0.871674	-3.13637	0.00171052	0.00647951
C9orf135-DT	5.99087	5.246	1.22212	4.29254	1.76642e-05	0.000101068
CA12	22918.2	0.612366	0.175722	3.48486	0.000492394	0.00212692
CA13	535.425	-0.791772	0.131477	-6.02212	1.72143e-09	1.76179e-08
CA3	17.7185	-1.57295	0.498563	-3.15496	0.00160518	0.00613069
CA5B	1604.08	-1.09033	0.0791372	-13.7777	3.47147e-43	2.53508e-41
CA8	64.6156	-0.921426	0.36222	-2.54383	0.0109645	0.0327568
CABCOCO1	89.9388	-1.8138	0.230426	-7.87151	3.50374e-15	6.36671e-14
CABLES1	1302.83	0.588297	0.162457	3.62126	0.00029317	0.00133587
CACNA1C	3024.58	-0.824102	0.201277	-4.09437	4.23318e-05	0.000227531
CACNA1D	88.1033	-1.1387	0.233873	-4.86888	1.12232e-06	7.75288e-06
CACNA1G	529.9	0.730183	0.229002	3.18854	0.00142992	0.0055298
CACNA1H	196.18	-3.30044	0.289166	-11.4136	3.57429e-30	1.5888e-28
CACNB1	880.495	-0.988469	0.118625	-8.33274	7.89956e-17	1.6307e-15
CACNB2	171.985	-1.1617	0.1877	-6.18913	6.04978e-10	6.54691e-09
CACNB3	2066.95	-0.517235	0.0859886	-6.01516	1.79706e-09	1.83436e-08
CADM1	11821.4	1.48467	0.186209	7.97311	1.54733e-15	2.89565e-14
CADPS	211.262	-2.36796	0.269573	-8.7841	1.57626e-18	3.65817e-17
CADPS2	2205.62	0.96957	0.128089	7.56952	3.74617e-14	6.18262e-13
CALCRL	148.85	-1.49878	0.354016	-4.23365	2.29924e-05	0.000129382
CALHM2	3677.85	-1.40087	0.120679	-11.6082	3.74455e-31	1.74014e-29
CALHM6	15.6642	1.85913	0.54556	3.40774	0.000655022	0.00275466
CAMK1	238.699	-0.713873	0.164698	-4.33443	1.46137e-05	8.49149e-05
CAMK1G	21.9038	2.26017	0.625904	3.61105	0.000304957	0.00138439
CAMK2B	61.4649	-0.806104	0.306647	-2.62877	0.00856944	0.0265828
CAMK2D	12415.6	-0.959667	0.0792415	-12.1107	9.27419e-34	4.90875e-32
CAMK2N1	1401.22	-0.650034	0.158098	-4.11159	3.92948e-05	0.000212559
CAMKK1	1704.53	-1.13214	0.194267	-5.82774	5.61823e-09	5.38934e-08
CAND2	323.601	-1.08716	0.165871	-6.55428	5.59105e-11	6.80916e-10
CAPG	8222.48	-1.7392	0.112137	-15.5096	2.98839e-54	2.93179e-52
CAPN1	9810.1	-0.529505	0.0739386	-7.16141	7.98524e-13	1.17421e-11
CAPN10-DT	127.826	-0.86405	0.166645	-5.18498	2.16037e-07	1.64699e-06
CAPN2	43271.2	-0.742199	0.0492301	-15.0761	2.325e-51	2.12034e-49
CARD6	412.272	1.74597	0.198096	8.81373	1.21052e-18	2.84333e-17
CARMIL1	1773.05	-0.927387	0.0989331	-9.37388	6.99153e-21	1.93187e-19
CARMIL2	170.68	1.11479	0.257901	4.32255	1.54235e-05	8.92468e-05
CARMIL3	19.6074	-1.42751	0.559592	-2.55098	0.0107421	0.0322314
CARMN	1747.45	-1.03478	0.334274	-3.09562	0.00196401	0.00730161
CARNS1	40.9593	-2.24795	0.327671	-6.8604	6.86698e-12	9.1489e-11
CARS1	9196.78	-0.533985	0.0961035	-5.55636	2.75463e-08	2.40165e-07
CASC15	254.739	1.24335	0.1745	7.12523	1.03904e-12	1.50972e-11
CASP4	4651.09	0.818815	0.102235	8.00916	1.15491e-15	2.18656e-14
CASP8	1992.44	0.639517	0.08315	7.69113	1.45841e-14	2.49656e-13
CASQ1	36.297	-1.30827	0.471818	-2.77283	0.00555704	0.0182064
CASTOR3	479.494	0.862344	0.160549	5.37122	7.82062e-08	6.38033e-07
CASZ1	57.1536	-1.20986	0.286662	-4.22051	2.4375e-05	0.000136648
CATSPER1	88.7504	-0.970081	0.264302	-3.67035	0.000242214	0.00112345
CATSPER2	143.509	-0.79139	0.238766	-3.3145	0.000918071	0.00372307
CAVIN1	153431	-0.886049	0.0945492	-9.37131	7.16391e-21	1.97669e-19
CAVIN2	252.005	-2.25693	0.314414	-7.17821	7.06302e-13	1.04255e-11
CAVIN4	276.019	0.801126	0.190597	4.20324	2.63122e-05	0.000146619
CBLN3	472.798	0.518387	0.142709	3.63249	0.000280701	0.00128358
CBX2	1298.87	0.550913	0.10401	5.29674	1.17889e-07	9.33932e-07
CCDC110	231.206	-1.31787	0.186828	-7.05394	1.73925e-12	2.44819e-11
CCDC113	729.791	-0.706507	0.102785	-6.87362	6.25931e-12	8.368e-11
CCDC125	710.367	-0.511821	0.0913679	-5.60176	2.12185e-08	1.88205e-07
CCDC141	14.4969	1.48612	0.535073	2.77741	0.00547941	0.0179915
CCDC158	92.9276	-1.12711	0.264327	-4.26407	2.0074e-05	0.00011395
CCDC169	123.48	-0.528873	0.177115	-2.98604	0.00282618	0.0100916
CCDC170	232.756	1.19179	0.182682	6.52386	6.85189e-11	8.26695e-10
CCDC180	31.898	-0.827428	0.338627	-2.44348	0.0145464	0.0415868
CCDC183	46.1566	-0.678403	0.247438	-2.74171	0.006112	0.0197744
CCDC3	445.193	-1.07426	0.195234	-5.50242	3.74622e-08	3.19028e-07
CCDC62	33.41	-1.23448	0.309182	-3.99274	6.53142e-05	0.00033887
CCDC78	54.2066	-0.693195	0.251839	-2.75253	0.00591365	0.0192288
CCDC85A	421.036	-1.0475	0.371394	-2.82044	0.00479575	0.0160423
CCDC85C	1802.52	-0.719733	0.137898	-5.21931	1.79589e-07	1.38543e-06
CCDC88C	175.659	0.691164	0.23778	2.90674	0.00365222	0.0126619
CCDC89	118.636	-0.500085	0.19291	-2.59232	0.0095331	0.0291348
CCDC93	7176.05	0.5749	0.0648118	8.8703	7.2947e-19	1.74507e-17
CCDC9B	2846.26	0.615954	0.142253	4.32998	1.4912e-05	8.64933e-05
CCIN	253.473	1.0943	0.20578	5.31782	1.0502e-07	8.37104e-07
CCKAR	26.2029	-5.39214	1.05505	-5.11077	3.20851e-07	2.38065e-06
CCL2	47608.3	4.92613	0.173775	28.3478	8.91578e-177	5.77297e-174
CCL20	8526.8	10.9247	0.617214	17.6999	4.19739e-70	6.62881e-68
CCL28	186.007	-1.01104	0.15875	-6.3688	1.90518e-10	2.18466e-09
CCL3	42.6422	8.13425	0.890412	9.13538	6.51788e-20	1.68364e-18
CCL3L3	31.2044	4.83352	0.768368	6.29063	3.16187e-10	3.55025e-09
CCL4	29.4096	6.84715	0.98317	6.96437	3.29888e-12	4.52548e-11
CCL5	2304.25	10.1806	0.586463	17.3592	1.67928e-67	2.4163e-65
CCL7	699.379	2.82961	0.497527	5.68736	1.29019e-08	1.18385e-07
CCL8	1190.25	10.6379	0.948346	11.2174	3.35114e-29	1.41821e-27
CCN2	64391.5	-1.2859	0.190902	-6.7359	1.62917e-11	2.09998e-10
CCN3	1261.2	-2.69282	0.143295	-18.7922	8.74961e-79	1.63424e-76
CCN4	1052.6	-1.17852	0.214733	-5.48828	4.05862e-08	3.44725e-07
CCNA1	53.1441	-2.09474	0.328285	-6.38086	1.76098e-10	2.0313e-09
CCND1	28618.5	-0.508993	0.145777	-3.49158	0.000480171	0.00208153
CCND2	1961.24	-0.514462	0.205176	-2.50742	0.0121617	0.0357777
CCND2-AS1	59.1622	-0.928862	0.33814	-2.74698	0.00601473	0.019515
CCNJ	2252.89	0.649879	0.0789735	8.22908	1.88649e-16	3.77785e-15
CCNJL	1553.51	0.678628	0.0941592	7.20724	5.70965e-13	8.51843e-12
CCNYL1	8916.02	-1.77668	0.188322	-9.43427	3.93723e-21	1.09886e-19
CD109	28003.7	-0.568497	0.104818	-5.42365	5.83937e-08	4.84727e-07
CD151	25000.8	-0.828442	0.0809817	-10.23	1.45533e-24	4.8078e-23
CD163	13.758	4.21636	1.23148	3.42383	0.000617463	0.00261027
CD163L1	217.969	1.31224	0.291164	4.50687	6.57901e-06	4.04678e-05
CD180	15.2223	-3.00524	0.962886	-3.12107	0.00180193	0.006769
CD248	23743.3	-1.83167	0.164539	-11.1321	8.75399e-29	3.60267e-27
CD274	678.847	1.78277	0.130771	13.6328	2.55658e-42	1.79934e-40
CD2AP	7758.8	0.524221	0.066933	7.83203	4.80068e-15	8.59476e-14
CD302	348.212	-0.599946	0.133386	-4.49784	6.86488e-06	4.20531e-05
CD38	144.753	3.34043	0.401381	8.32235	8.6237e-17	1.77641e-15
CD44	108619	0.63193	0.0827537	7.63627	2.23599e-14	3.77359e-13
CD55	4198.9	-0.755951	0.168929	-4.47495	7.64276e-06	4.65394e-05
CD7	7.59347	-3.63806	1.04998	-3.46488	0.000530477	0.00227674
CD82	11221.1	3.01818	0.0941616	32.0532	1.98094e-225	2.13777e-222
CD83	909.787	1.68976	0.136547	12.375	3.56957e-35	1.9925e-33
CD8A	5.58048	-2.84352	1.05816	-2.68724	0.0072046	0.0228585
CD9	4251.94	-2.57007	0.151761	-16.935	2.48515e-64	3.26175e-62
CD99P1	202.462	-0.514585	0.200168	-2.57077	0.0101473	0.0306884
CDC20B	8.26564	2.49913	0.724179	3.45099	0.000558538	0.00238558
CDC42EP2	6.08614	1.98422	0.788045	2.5179	0.0118058	0.0348895
CDC42SE2	5099.11	0.546952	0.0519381	10.5308	6.22735e-26	2.19939e-24
CDCP1	1053.96	1.72748	0.180745	9.55756	1.20569e-21	3.46458e-20
CDH18	187.702	-2.10465	0.298919	-7.04087	1.91046e-12	2.67561e-11
CDH2	29999.3	1.56253	0.0850881	18.3637	2.56344e-75	4.44597e-73
CDH3	87.7288	-3.54584	0.636888	-5.56745	2.585e-08	2.26289e-07
CDH6	1614.59	-2.85536	0.31656	-9.01995	1.88168e-19	4.72855e-18
CDHR3	130.292	-1.834	0.215925	-8.49368	2.00191e-17	4.33525e-16
CDK18	92.2713	-1.00775	0.414374	-2.43199	0.0150161	0.0427091
CDK6	35766.2	0.842176	0.113157	7.44256	9.87523e-14	1.57752e-12
CDK6-AS1	77.078	1.71813	0.242263	7.09198	1.32205e-12	1.89666e-11
CDKL1	495.881	-0.87936	0.133739	-6.57518	4.85928e-11	5.97037e-10
CDKL2	45.4474	-1.91826	0.307405	-6.24017	4.37101e-10	4.82974e-09
CDKN2B	2051.76	0.92011	0.127107	7.23888	4.52408e-13	6.83893e-12
CDKN3	3379.69	-0.541518	0.154513	-3.50467	0.000457169	0.00199159
CDRT1	258.354	1.03444	0.233277	4.4344	9.233e-06	5.53553e-05
CDS1	32.0334	-1.81023	0.441914	-4.09633	4.19748e-05	0.000225674
CDX1	13.1155	3.17236	0.790897	4.01109	6.04396e-05	0.000315432
CDYLP1	5.45808	3.4851	1.32001	2.64021	0.00828553	0.0258051
CEBPD	2632.85	1.66944	0.20352	8.20287	2.34711e-16	4.67137e-15
CELF2	2464.18	-0.949676	0.18965	-5.00753	5.51321e-07	3.96058e-06
CEMIP	36319.1	1.15835	0.330904	3.50056	0.000464289	0.00201808
CEP112	1588.93	-0.549174	0.0964525	-5.69373	1.24295e-08	1.14212e-07
CEP126	1299.83	-0.828641	0.114268	-7.25171	4.11541e-13	6.25034e-12
CEP162	1573.15	-0.598459	0.120865	-4.95144	7.36647e-07	5.22431e-06
CEP170	21746.6	0.546283	0.0968521	5.64038	1.69677e-08	1.53017e-07
CEP170P1	134.249	0.617625	0.17149	3.60152	0.000316358	0.00142946
CEP350	14068.6	0.606703	0.105669	5.74155	9.38137e-09	8.77386e-08
CEP43	2031.86	1.08496	0.0752871	14.411	4.41537e-47	3.52957e-45
CERCAM	13295.4	-0.804257	0.107605	-7.47415	7.77025e-14	1.25051e-12
CEROX1	100.182	-1.97207	0.374144	-5.27089	1.35764e-07	1.06211e-06
CERS3-AS1	57.1793	-0.75965	0.27673	-2.74509	0.00604935	0.0195885
CES1	319.81	-0.587965	0.187937	-3.12853	0.00175685	0.00662913
CFAP161	23.3242	1.62022	0.640268	2.53053	0.0113889	0.0338427
CFAP251	453.131	0.845446	0.159831	5.28963	1.22562e-07	9.68186e-07
CFAP58	213.118	0.509549	0.178201	2.85941	0.00424424	0.0143932
CFAP69	348.122	1.40339	0.203624	6.89204	5.49961e-12	7.40333e-11
CFB	398.116	2.73494	0.226951	12.0508	1.92183e-33	9.98171e-32
CFH	6089.08	1.85538	0.148724	12.4753	1.01759e-35	5.81375e-34
CFLAR	9786.78	1.07102	0.0719671	14.8821	4.30859e-50	3.78708e-48
CGAS	1444.13	0.567513	0.0854377	6.64243	3.08562e-11	3.87198e-10
CGNL1	1476.95	1.65017	0.177958	9.27282	1.8128e-20	4.87725e-19
CGREF1	169.717	-1.65038	0.232869	-7.08715	1.36899e-12	1.95677e-11
CH25H	3121.9	3.97345	0.402341	9.87585	5.2984e-23	1.61572e-21
CHAC1	3332.36	-0.792733	0.146527	-5.41015	6.2972e-08	5.1986e-07
CHD5	44.3585	-1.10522	0.359502	-3.07432	0.00210986	0.00777981
CHD7	435.352	0.992249	0.178979	5.54392	2.95768e-08	2.56372e-07
CHDH	313.031	-1.01201	0.180297	-5.61299	1.98863e-08	1.77279e-07
CHI3L1	15744.2	1.34322	0.385198	3.48709	0.000488298	0.00211204
CHI3L2	181.749	3.59837	0.38103	9.44379	3.59529e-21	1.00777e-19
CHMP1B	7460.58	0.923523	0.0856855	10.7781	4.37019e-27	1.60474e-25
CHMP1B2P	48.8145	1.09972	0.461996	2.38036	0.0172955	0.0481809
CHMP4C	48.0709	-1.01548	0.335508	-3.02668	0.00247255	0.008954
CHRD	110.265	-1.41143	0.290012	-4.8668	1.13422e-06	7.83226e-06
CHRDL1	1107.04	-0.711817	0.229587	-3.10042	0.00193245	0.0072022
CHRDL2	52.6064	1.88876	0.594625	3.17638	0.00149123	0.0057429
CHRM2	80.9757	-0.837978	0.277646	-3.01815	0.00254322	0.00917744
CHRM3	166.036	-2.03616	0.278355	-7.315	2.57391e-13	3.97757e-12
CHRNA7	159.691	1.06921	0.317647	3.36602	0.000762608	0.00316126
CHST1	157.673	-2.06673	0.238278	-8.67362	4.18604e-18	9.42222e-17
CHST11	5118.87	1.10055	0.154874	7.10611	1.19363e-12	1.72261e-11
CHST15	5310.2	0.815734	0.199483	4.08924	4.32783e-05	0.00023204
CHST7	554.106	1.35883	0.141118	9.62903	6.02977e-22	1.75868e-20
CIB2	445.874	-0.753297	0.142263	-5.29511	1.18947e-07	9.4154e-07
CIITA	138.362	-0.695872	0.269824	-2.57898	0.00990922	0.0300913
CISH	155.655	-0.689785	0.215287	-3.20402	0.00135522	0.00527451
CITED2	23887.4	-1.25076	0.0624266	-20.0358	2.68755e-89	6.86917e-87
CITED4	311.401	1.42773	0.257557	5.54334	2.96762e-08	2.57004e-07
CKAP2L	14149.3	0.836824	0.121949	6.8621	6.78538e-12	9.04639e-11
CKB	2580.38	-2.17818	0.193552	-11.2537	2.22022e-29	9.47861e-28
CKS1BP1	18.4601	1.15604	0.428572	2.69743	0.00698762	0.0222443
CLCNKB	13.9716	-3.45525	0.86581	-3.99077	6.58585e-05	0.000341329
CLDN1	1787.95	4.43644	0.174708	25.3935	2.97817e-142	1.411e-139
CLDN11	8443.57	1.2211	0.306298	3.98666	6.70105e-05	0.000346652
CLDN12	5576.61	0.881666	0.0585324	15.0629	2.84152e-51	2.57928e-49
CLDN18	64.0601	-0.786174	0.27901	-2.81773	0.00483642	0.0161533
CLDN23	351.682	-0.505343	0.173845	-2.90686	0.00365081	0.0126592
CLDN4	333.733	1.98437	0.237842	8.34322	7.22926e-17	1.49439e-15
CLEC3B	744.155	-1.55206	0.19979	-7.76845	7.94495e-15	1.39413e-13
CLEC4E	8.61055	7.13953	1.34702	5.30025	1.15646e-07	9.17279e-07
CLGN	3808.48	1.11134	0.318975	3.48408	0.000493831	0.00213171
CLIC3	404.653	-3.86886	0.208656	-18.5418	9.49716e-77	1.6925e-74
CLIP2	13892.7	0.617555	0.0720669	8.56919	1.04211e-17	2.29253e-16
CLMN	143.755	-1.56706	0.28898	-5.42275	5.869e-08	4.86371e-07
CLMP	67243.4	0.539156	0.0685552	7.86454	3.70444e-15	6.70007e-14
CLSTN2	928.872	-0.729555	0.155534	-4.69064	2.72354e-06	1.77176e-05
CLUHP3	377.608	0.550942	0.161071	3.42049	0.000625081	0.00263792
CLYBL	41.7312	-0.733029	0.274122	-2.6741	0.00749297	0.0236344
CMAHP	220.473	0.744998	0.2569	2.89996	0.00373214	0.0129067
CMBL	1597.93	-1.36743	0.11781	-11.6071	3.79325e-31	1.75857e-29
CMKLR1	3060.32	-1.91518	0.182255	-10.5082	7.91685e-26	2.7759e-24
CMPK2	464.496	1.69504	0.380252	4.45766	8.28599e-06	5.01575e-05
CNGA3	20.3714	2.3924	0.685618	3.4894	0.000484109	0.00209672
CNKSR2	437.028	-0.746584	0.219448	-3.4021	0.00066871	0.00280737
CNKSR3	1795.41	-1.49777	0.0908403	-16.488	4.47658e-61	5.30229e-59
CNTN3	1862.46	1.01333	0.14917	6.79307	1.09771e-11	1.43493e-10
CNTN4	671.228	0.855824	0.297036	2.88121	0.00396149	0.013567
CNTN5	13.9595	-2.49692	0.66702	-3.74339	0.000181555	0.000863752
CNTNAP2	121.57	1.24801	0.429588	2.90513	0.00367095	0.0127154
CNTNAP3	107.788	-1.98392	0.253666	-7.82099	5.24116e-15	9.35749e-14
COL10A1	71.7242	2.67239	0.462391	5.77951	7.49166e-09	7.10574e-08
COL11A1	26651.8	-1.83098	0.0921686	-19.8655	8.09488e-88	1.96554e-85
COL13A1	190.355	1.04728	0.20376	5.13978	2.75057e-07	2.06532e-06
COL14A1	19402.8	-0.825975	0.27393	-3.01527	0.00256748	0.0092512
COL15A1	3429.27	-1.37205	0.24753	-5.54296	2.97399e-08	2.57441e-07
COL16A1	46862.7	0.50079	0.121184	4.13249	3.58855e-05	0.000195041
COL17A1	62.9666	1.87996	0.350547	5.36292	8.1885e-08	6.65809e-07
COL19A1	587.342	3.43023	0.542362	6.32462	2.53854e-10	2.88201e-09
COL21A1	935.562	-2.19844	0.158261	-13.8912	7.16254e-44	5.31039e-42
COL22A1	173.914	3.76254	0.54493	6.90464	5.03319e-12	6.799e-11
COL23A1	41.4943	-1.51905	0.4351	-3.49125	0.000480761	0.00208315
COL26A1	79.8664	-3.10117	0.470363	-6.59315	4.30592e-11	5.33095e-10
COL28A1	95.5851	-0.78677	0.296193	-2.65627	0.00790098	0.0247383
COL3A1	814643	1.88951	0.315604	5.98696	2.13795e-09	2.16187e-08
COL4A5	2352.68	-0.953638	0.102947	-9.2634	1.98028e-20	5.3131e-19
COL4A6	113.026	-0.998436	0.287227	-3.47612	0.000508716	0.00218915
COL5A1	221456	-0.890201	0.141666	-6.28381	3.30365e-10	3.70302e-09
COL5A1-AS1	12.5115	-1.08269	0.438365	-2.46984	0.0135175	0.0390799
COL6A6	2844.29	0.780036	0.318464	2.44937	0.0143106	0.0410248
COL7A1	15601.3	0.936488	0.175888	5.32435	1.01317e-07	8.0858e-07
COL8A1	88926.5	0.667767	0.172511	3.87086	0.000108453	0.000540458
COL8A2	2452.9	-1.52648	0.186629	-8.17918	2.85783e-16	5.62446e-15
COL9A2	374.945	-0.575043	0.14662	-3.92198	8.78234e-05	0.000444263
COLGALT2	342.531	-1.37159	0.135141	-10.1493	3.3385e-24	1.08264e-22
COMTD1	133.851	-1.47571	0.242569	-6.08368	1.17454e-09	1.23394e-08
COPZ2	4748.9	-0.936072	0.134646	-6.95207	3.59953e-12	4.91961e-11
CORIN	381.216	-2.83519	0.229841	-12.3354	5.83908e-35	3.24069e-33
CORO2A	317.837	-1.54286	0.200292	-7.70306	1.32844e-14	2.28564e-13
CORO2B	1263.85	-1.60767	0.18228	-8.81978	1.1468e-18	2.70347e-17
CORO6	103.93	-1.45906	0.276572	-5.27551	1.32391e-07	1.03907e-06
COX20P1	212.975	-0.548036	0.225383	-2.43158	0.0150331	0.0427301
CPA3	9.77684	-2.45673	0.67641	-3.63201	0.000281217	0.00128563
CPA4	5177.88	-2.07793	0.35517	-5.85053	4.90012e-09	4.73556e-08
CPA5	5.69863	-3.24567	1.15969	-2.79874	0.00513023	0.0169885
CPEB4	3279.08	0.670921	0.0946701	7.08694	1.37106e-12	1.9583e-11
CPED1	7657.74	0.931029	0.139711	6.66396	2.66542e-11	3.37301e-10
CPM	2008.15	1.05749	0.300955	3.51377	0.000441798	0.00193026
CPNE4	21.9163	2.96048	0.860947	3.43863	0.000584658	0.00248349
CPNE5	89.1214	-1.08218	0.364644	-2.96777	0.00299973	0.0106312
CPNE7	68.3728	-1.37978	0.453186	-3.04463	0.00232969	0.00849845
CPNE8	2255.89	-0.535534	0.126852	-4.22172	2.42442e-05	0.000136032
CPT1A	7715.89	-1.29148	0.116743	-11.0626	1.90463e-28	7.67582e-27
CPXM2	6917.93	0.923327	0.194294	4.75222	2.01195e-06	1.33843e-05
CRABP2	1756.9	-2.64129	0.217835	-12.1252	7.76696e-34	4.12222e-32
CRACDL	46.0168	-2.19107	0.397945	-5.50596	3.67167e-08	3.13191e-07
CRACR2B	40.0568	-2.36459	0.441016	-5.36169	8.24464e-08	6.69813e-07
CRAT	3145.66	-0.688341	0.0965373	-7.13032	1.00137e-12	1.45923e-11
CRB1	253.222	6.37012	0.652248	9.76641	1.56917e-22	4.70269e-21
CRB2	25.8723	2.4617	0.570316	4.31637	1.58618e-05	9.1701e-05
CREB3L2	26629.9	0.564019	0.0690738	8.16545	3.20243e-16	6.27088e-15
CREG1	3644.67	0.724181	0.12095	5.98746	2.13142e-09	2.1564e-08
CRIM1-DT	107.964	-0.779218	0.211082	-3.69154	0.000222903	0.00104309
CRIP1	7.08659	-3.00337	1.01125	-2.96994	0.00297855	0.0105658
CRIP2	7260.19	-1.32031	0.105795	-12.4799	9.60878e-36	5.50592e-34
CROCC	1279.57	-0.80621	0.105108	-7.67033	1.71551e-14	2.91803e-13
CROCC2	8.20377	-4.07703	1.01142	-4.03099	5.55418e-05	0.000292226
CROCCP3	196.096	-0.746267	0.244628	-3.05062	0.00228367	0.00833681
CROT	1697.02	-0.609326	0.065786	-9.26225	2.00166e-20	5.35568e-19
CRTAC1	990.06	3.13008	0.432517	7.2369	4.59047e-13	6.92851e-12
CRYAB	16540.6	-1.88023	0.366726	-5.12706	2.94307e-07	2.19881e-06
CRYBG1	2084.85	-0.558401	0.114112	-4.89346	9.90774e-07	6.90308e-06
CRYZL2P	374.317	-0.788423	0.0835376	-9.43794	3.80167e-21	1.06255e-19
CSAD	688.862	-0.890704	0.163302	-5.45433	4.91572e-08	4.11941e-07
CSF1	11903.3	1.51413	0.166624	9.08712	1.01698e-19	2.59592e-18
CSF1R	74.2707	1.13565	0.340754	3.33274	0.00085994	0.00351596
CSF2	2212.24	10.6096	0.534143	19.8628	8.53343e-88	2.04644e-85
CSF3	16911	13.1287	0.945775	13.8814	8.21543e-44	6.06786e-42
CSGALNACT1	2797.82	2.61642	0.332771	7.86254	3.76431e-15	6.78938e-14
CSMD3	69.859	1.57247	0.490839	3.20364	0.00135701	0.00527725
CSPG4	23497.1	-1.72975	0.09136	-18.9333	6.06127e-80	1.1774e-77
CSRNP3	177.806	-1.50769	0.247739	-6.08578	1.15926e-09	1.22053e-08
CST6	330.094	-1.20871	0.181113	-6.6738	2.49255e-11	3.16456e-10
CTAGE11P	25.3042	3.29996	0.595269	5.54365	2.96224e-08	2.56653e-07
CTDSPL	3725.76	-0.787006	0.0874258	-9.00199	2.21658e-19	5.55575e-18
CTHRC1	9558.12	3.15684	0.105103	30.0358	3.34505e-198	2.49914e-195
CTIF	5355.43	-0.525622	0.0926735	-5.67176	1.41337e-08	1.29321e-07
CTSL	37901.6	-0.708134	0.105862	-6.68923	2.24346e-11	2.86516e-10
CTSO	3811.1	0.956338	0.103748	9.21785	3.03112e-20	8.02173e-19
CTSS	6362.42	5.31249	0.165085	32.1803	3.32622e-227	3.80069e-224
CTSV	95.4473	-0.590995	0.209439	-2.82181	0.00477538	0.0159851
CTSW	21.172	1.56611	0.451762	3.46667	0.000526953	0.00226361
CTTNBP2	496.446	-0.842659	0.206869	-4.0734	4.6332e-05	0.000246778
CUEDC1	3874.18	-0.58715	0.0783776	-7.4913	6.81947e-14	1.10206e-12
CX3CL1	745.808	2.73315	0.523488	5.22104	1.77918e-07	1.37363e-06
CXCL1	173234	9.18792	0.226378	40.5865	0	0
CXCL10	141.988	10.8385	0.970561	11.1672	5.90094e-29	2.45451e-27
CXCL11	60.2327	9.52457	1.21676	7.82782	4.96394e-15	8.87887e-14
CXCL12	43042.2	-0.968923	0.150724	-6.42844	1.28921e-10	1.50407e-09
CXCL2	14437.2	8.0509	0.158571	50.7714	0	0
CXCL3	39521.9	9.02951	0.235224	38.3868	0	0
CXCL5	210988	9.47148	0.266056	35.5996	1.42177e-277	2.12445e-274
CXCL6	354940	10.3943	0.341872	30.4042	4.82683e-203	3.75044e-200
CXCL8	373409	12.7711	0.296003	43.1453	0	0
CXCL9	120.162	8.79137	1.66756	5.27201	1.34939e-07	1.0565e-06
CXCR4	13.848	5.07397	1.89422	2.67866	0.00739182	0.0233739
CYB561	2215.67	0.586977	0.112182	5.23235	1.67368e-07	1.29682e-06
CYB5R2	3788.05	1.37779	0.0856167	16.0925	2.87775e-58	3.10557e-56
CYBRD1	25747.4	-0.737715	0.091305	-8.07968	6.49376e-16	1.25016e-14
CYFIP2	1032.67	0.580207	0.181159	3.20275	0.0013612	0.00529039
CYGB	882.923	-0.804163	0.19701	-4.08183	4.46823e-05	0.000238646
CYLD	10142.2	1.07814	0.0628122	17.1646	4.89161e-66	6.73897e-64
CYP11A1	56.2224	-1.44868	0.299827	-4.83172	1.35356e-06	9.25156e-06
CYP19A1	486.204	-1.74431	0.211844	-8.23394	1.81155e-16	3.63527e-15
CYP26C1	5.99415	-2.25666	0.821732	-2.74623	0.0060285	0.0195496
CYP27B1	81.8193	0.653314	0.253745	2.57468	0.0100332	0.0304142
CYP27C1	3634.46	-0.508109	0.0905836	-5.60929	2.0316e-08	1.8066e-07
CYP39A1	61.681	-1.44111	0.369222	-3.9031	9.49698e-05	0.000477925
CYP4A22-AS1	6.66746	-2.5048	0.770426	-3.25119	0.00114922	0.00456144
CYP4X1	7.91362	-4.28573	1.39699	-3.06783	0.00215622	0.00792817
CYP7B1	8795.28	3.13337	0.180004	17.4072	7.27285e-68	1.06222e-65
CYS1	170.47	-1.56109	0.173847	-8.97968	2.71566e-19	6.72854e-18
CYSTM1	839.577	-0.670392	0.147169	-4.55526	5.23206e-06	3.26374e-05
CYTH3	12681.6	-1.06193	0.155421	-6.83262	8.33791e-12	1.1033e-10
CYTIP	35.1848	1.53966	0.422927	3.6405	0.000272114	0.00124666
CYTL1	5820.03	-1.81433	0.28444	-6.37859	1.78721e-10	2.05789e-09
DAAM2	7111.61	-1.71161	0.253705	-6.74647	1.51483e-11	1.96301e-10
DAAM2-AS1	34.1104	-0.925468	0.318172	-2.90871	0.00362925	0.0125912
DAB2IP	6524.92	-0.664514	0.0877156	-7.57579	3.56958e-14	5.91126e-13
DACH1	31.7045	-0.987848	0.405251	-2.43762	0.0147843	0.0421649
DACH2	17.0384	-2.21856	0.62549	-3.54691	0.000389785	0.00172473
DACT1	14676.7	3.38333	0.162358	20.8387	1.92831e-96	6.04152e-94
DAPK2	371.906	0.540381	0.221349	2.44131	0.0146341	0.0417978
DAXX	7689.85	0.544597	0.0822047	6.62488	3.47521e-11	4.34122e-10
DAZL	364.642	4.99926	0.437139	11.4363	2.75352e-30	1.23527e-28
DBNDD1	155.878	-1.10161	0.229131	-4.80779	1.52608e-06	1.03614e-05
DCAF4	1716.22	-0.675791	0.0722455	-9.35409	8.43216e-21	2.31349e-19
DCBLD1	8255.52	1.17244	0.119417	9.8181	9.40987e-23	2.84272e-21
DCBLD2	26639.8	1.37221	0.0815059	16.8357	1.33669e-63	1.71954e-61
DCHS2	58.5935	1.14798	0.312812	3.66987	0.000242673	0.00112504
DCLK1	3139.66	-0.722663	0.303926	-2.37776	0.0174183	0.0484466
DCLK2	3054.46	-0.849315	0.107134	-7.92761	2.23411e-15	4.12132e-14
DCLK3	2091.91	7.80296	0.398007	19.6051	1.39979e-85	3.08988e-83
DCN	47881.4	1.16995	0.218243	5.36079	8.28583e-08	6.72771e-07
DCST2	9.12423	-1.85377	0.712927	-2.60023	0.00931612	0.028521
DCXR	1189.63	-0.62548	0.120802	-5.17772	2.24612e-07	1.70901e-06
DDIT3	737.278	-1.06227	0.164298	-6.46555	1.00932e-10	1.1955e-09
DDN	13.0299	-1.83781	0.757508	-2.42612	0.015261	0.0432957
DDO	74.8492	1.47988	0.279852	5.28809	1.23598e-07	9.75577e-07
DDX4	3.79126	3.05097	1.12346	2.71569	0.00661379	0.0212107
DDX58	2130.4	1.75731	0.189735	9.26193	2.00772e-20	5.3645e-19
DDX60	2800.66	1.34556	0.144819	9.29133	1.5237e-20	4.11082e-19
DDX60L	3055.11	1.02357	0.107439	9.52706	1.61803e-21	4.60178e-20
DEF6	132.369	-1.74521	0.227061	-7.68609	1.51701e-14	2.59172e-13
DELEC1	74.8723	2.28118	0.352481	6.47177	9.68598e-11	1.14866e-09
DENND2B	5731.36	-0.709328	0.119533	-5.93415	2.95378e-09	2.94393e-08
DENND2C	486.419	-1.48265	0.147259	-10.0683	7.62979e-24	2.43364e-22
DEPDC4	103.055	-0.679967	0.241448	-2.81621	0.00485944	0.0162162
DEPP1	520.711	-1.63172	0.259373	-6.29102	3.15377e-10	3.5432e-09
DEPTOR	85.6684	-1.14678	0.34528	-3.32132	0.00089593	0.00364546
DES	1070.74	-3.34029	0.207114	-16.1278	1.62816e-58	1.76687e-56
DEUP1	26.8526	-1.31242	0.418125	-3.13882	0.00169627	0.00643179
DGAT2	505.5	1.44292	0.198328	7.27543	3.45321e-13	5.27348e-12
DGKA	4834.26	-1.04295	0.0644357	-16.1859	6.34478e-59	6.96313e-57
DGKI	3648.83	1.05536	0.194599	5.42326	5.85217e-08	4.8539e-07
DHCR24	15421.7	-0.896317	0.225954	-3.96681	7.28398e-05	0.000374316
DHRS3	1400.5	-0.796156	0.289925	-2.74608	0.00603121	0.0195496
DHX58	343.512	0.839936	0.224112	3.74784	0.000178365	0.000850659
DIRAS2	68.7046	-1.7072	0.352179	-4.84754	1.25004e-06	8.58021e-06
DIRAS3	329.114	2.26265	0.31812	7.11258	1.13897e-12	1.64739e-11
DIRC1	5.43942	4.60158	1.08813	4.22889	2.34847e-05	0.000131999
DISC1	616.116	0.706002	0.105864	6.66896	2.57628e-11	3.26447e-10
DISP2	154.225	-1.11226	0.272296	-4.08474	4.41265e-05	0.000236067
DIXDC1	6016	-1.0237	0.134814	-7.5934	3.11619e-14	5.17367e-13
DKK1	17369.1	-1.86525	0.175986	-10.5989	3.01642e-26	1.07908e-24
DKK3	20671.8	-0.627645	0.128435	-4.88688	1.02448e-06	7.1175e-06
DLEU7	13.0141	-1.37754	0.500502	-2.75231	0.00591766	0.0192386
DLGAP1	252.78	-0.541815	0.212842	-2.54562	0.0109085	0.0326096
DLGAP1-AS1	277.48	0.637071	0.144175	4.41874	9.9276e-06	5.92635e-05
DLGAP1-AS2	227.612	0.916429	0.155602	5.88957	3.87209e-09	3.79683e-08
DLL4	176.711	5.12216	0.835067	6.13383	8.57861e-10	9.15602e-09
DLX3	1162.71	-2.71671	0.11308	-24.0246	1.53795e-127	7.11304e-125
DLX4	210.109	-1.78567	0.231486	-7.71393	1.22001e-14	2.10468e-13
DMD	2067.85	-0.786613	0.246634	-3.18939	0.00142574	0.00551692
DMGDH	211.273	-0.618946	0.206356	-2.99941	0.00270504	0.00970367
DMRTA1	74.4887	-0.561681	0.23105	-2.43099	0.0150575	0.0427933
DNAH10OS	533.144	0.528879	0.174566	3.02969	0.00244807	0.00888523
DNAH17	89.7662	0.824882	0.199785	4.12886	3.6457e-05	0.00019787
DNAH5	294.814	1.39786	0.215176	6.49635	8.22938e-11	9.85508e-10
DNAJA1	36989	0.56205	0.0634622	8.85645	8.26006e-19	1.96151e-17
DNAJB5	3908.52	0.937034	0.112071	8.36107	6.21543e-17	1.29128e-15
DNAJB9	5995.59	1.52416	0.0884274	17.2362	1.41974e-66	1.99844e-64
DNAJC10	40238.2	0.622981	0.0489541	12.7258	4.25094e-37	2.57242e-35
DNAJC3	19647.4	0.998216	0.0888777	11.2313	2.86104e-29	1.21344e-27
DNAJC3-DT	153.184	0.596209	0.19259	3.09573	0.00196326	0.00730022
DNASE1L1	714.826	-0.787642	0.0903829	-8.7145	2.92041e-18	6.65052e-17
DNER	1572.97	3.94363	0.450531	8.75331	2.0719e-18	4.7799e-17
DNM1	2590.03	-0.944509	0.12838	-7.35716	1.87863e-13	2.9382e-12
DNMBP	3302.41	-0.505059	0.0896565	-5.63327	1.76823e-08	1.58945e-07
DOC2B	57.716	0.926236	0.311082	2.97746	0.00290644	0.0103516
DOCK11	3166.89	-0.565411	0.104398	-5.41589	6.09832e-08	5.04514e-07
DOCK3	107.74	-0.577049	0.240944	-2.39496	0.0166224	0.0466132
DOCK4	2084.65	2.17743	0.120953	18.0023	1.86842e-72	3.1288e-70
DOCK9	2621.68	-0.651918	0.0930594	-7.00539	2.46293e-12	3.41245e-11
DOCK9-DT	12.5317	-1.34853	0.530231	-2.54329	0.0109813	0.0328022
DOK1	4182.61	-0.650279	0.125303	-5.18966	2.10679e-07	1.60867e-06
DOK4	2741.39	-0.777904	0.0739065	-10.5255	6.59027e-26	2.32334e-24
DPP4	4919.44	1.78	0.351748	5.06046	4.18254e-07	3.04862e-06
DPY19L2	280.994	-0.615231	0.220845	-2.7858	0.00533956	0.0175947
DPY19L2P2	275.793	-0.635732	0.171443	-3.70813	0.000208798	0.000981584
DRAM1	14189.2	2.27856	0.126009	18.0826	4.37125e-73	7.51429e-71
DRAXIN	821.634	2.55821	0.382566	6.68696	2.27847e-11	2.90562e-10
DRC1	15.0744	-1.97461	0.497562	-3.96856	7.2307e-05	0.000371774
DRD1	319.606	-0.866695	0.227747	-3.80551	0.000141512	0.000689285
DRD4	24.1715	2.03039	0.409402	4.95941	7.07079e-07	5.02378e-06
DRP2	276.864	1.43796	0.194812	7.38124	1.56817e-13	2.46254e-12
DSG2	1188.3	-0.649371	0.15699	-4.13638	3.52827e-05	0.000192033
DTNA	1521.61	2.52075	0.184147	13.6888	1.18512e-42	8.46361e-41
DTWD2	1058.69	0.647742	0.0756033	8.56765	1.05617e-17	2.31821e-16
DTX3L	5479.16	0.627588	0.1572	3.99228	6.54415e-05	0.00033944
DTX4	960.971	2.85296	0.174748	16.3262	6.43073e-60	7.22063e-58
DUSP1	15871.9	0.85512	0.104072	8.21665	2.0927e-16	4.17357e-15
DUSP16	2915.97	0.882831	0.0675756	13.0644	5.26271e-39	3.44202e-37
DUSP22	1471.87	-0.501012	0.0950433	-5.2714	1.35384e-07	1.05956e-06
DUSP23	271.531	-0.508962	0.157613	-3.22918	0.00124144	0.00488157
DUSP27	5.88012	-4.79955	1.44004	-3.33293	0.000859367	0.00351436
DUSP4	583.128	-0.977315	0.319382	-3.06002	0.00221321	0.00811624
DUSP5	3474.33	-0.568078	0.133827	-4.24487	2.18721e-05	0.000123364
DUSP5P1	24.4737	-1.35746	0.484365	-2.80256	0.0050698	0.01682
DUSP6	2146.76	1.1117	0.163599	6.79531	1.0808e-11	1.41473e-10
DYRK2	8813.25	-0.502019	0.127148	-3.9483	7.87073e-05	0.000401705
DYSF	227.654	-1.79915	0.225647	-7.97327	1.54527e-15	2.89458e-14
DZIP1L	1304.4	-0.662745	0.0844689	-7.84603	4.2943e-15	7.72377e-14
EBF1	4794.52	-1.08532	0.182355	-5.95169	2.65386e-09	2.65865e-08
EBF2	4134.99	1.18557	0.425736	2.78476	0.00535679	0.0176366
EBF3	2441.12	-1.05124	0.203197	-5.17349	2.29761e-07	1.74476e-06
ECHDC2	759.022	-0.884308	0.149133	-5.92965	3.03574e-09	3.02097e-08
ECHDC3	438.484	-0.986975	0.145694	-6.77432	1.24996e-11	1.62956e-10
ECM2	949.256	-0.709599	0.272382	-2.60516	0.00918315	0.0281583
EDA	341.14	-0.62308	0.186132	-3.34752	0.000815392	0.00335217
EDARADD	132.889	-0.548915	0.185823	-2.95396	0.0031372	0.0110579
EDEM3	12424.5	0.527465	0.0700441	7.53047	5.05578e-14	8.25282e-13
EDIL3	22077.3	-0.523411	0.116892	-4.47774	7.54387e-06	4.59948e-05
EDIL3-DT	230.85	-0.903968	0.185195	-4.88117	1.05457e-06	7.31089e-06
EDN1	1381.29	3.37535	0.181341	18.6132	2.51027e-77	4.51499e-75
EDNRA	4712.58	1.33084	0.272274	4.88788	1.01927e-06	7.08887e-06
EDNRB	614.317	2.69245	0.367529	7.32583	2.37426e-13	3.68665e-12
EEF1A1P11	88.9867	-0.637066	0.202006	-3.15369	0.00161219	0.00615262
EEF2K	5566.67	-1.04425	0.0635984	-16.4194	1.38983e-60	1.61661e-58
EEPD1	273.446	-2.29026	0.148018	-15.4729	5.28528e-54	5.13333e-52
EFEMP1	25193.3	-0.576682	0.184672	-3.12273	0.00179181	0.00673751
EFHD1	665.415	-2.83212	0.147135	-19.2484	1.45695e-82	3.04314e-80
EFNA1	121.591	1.85565	0.41167	4.50762	6.55591e-06	4.03385e-05
EFNB1	4299.63	0.633501	0.103876	6.09863	1.06982e-09	1.13065e-08
EFNB2	4721.11	-1.11702	0.160654	-6.95295	3.57731e-12	4.89361e-11
EGF	108.785	0.78399	0.220154	3.56111	0.000369295	0.00164386
EGFL6	225.495	2.25658	0.641358	3.51845	0.000434082	0.00190082
EGFL8	56.514	-1.20675	0.358395	-3.36709	0.000759648	0.00315168
EGFLAM	206.201	-0.690255	0.166474	-4.14632	3.37865e-05	0.000184562
EGFR	19347.3	1.33805	0.0667085	20.0582	1.712e-89	4.49399e-87
EGLN1	1092.32	0.92587	0.110437	8.38367	5.13016e-17	1.07501e-15
EGLN3	144.588	1.32046	0.213205	6.19337	5.88913e-10	6.39801e-09
EGOT	9.5442	2.77306	0.7537	3.67926	0.000233912	0.00108936
EGR1	7873.51	-1.92544	0.238719	-8.06573	7.28004e-16	1.39188e-14
EGR3	312.162	-2.95729	0.251472	-11.7599	6.2817e-32	3.02034e-30
EHBP1L1	9732.23	-1.42053	0.0926392	-15.334	4.53106e-53	4.27261e-51
EHF	146.341	8.07465	1.95807	4.12379	3.72695e-05	0.000202054
EHHADH	701.762	-0.585318	0.111094	-5.26867	1.37417e-07	1.07374e-06
EIF1B-AS1	157.333	-0.557652	0.17803	-3.13234	0.00173417	0.00655502
EIF4E3	812.57	-1.43302	0.132601	-10.807	3.1889e-27	1.18215e-25
ELAPOR1	62.3599	-0.979821	0.276704	-3.54104	0.000398551	0.00175991
ELAPOR2	755.662	-0.755585	0.181585	-4.16105	3.16787e-05	0.000174027
ELF3	618.13	9.44724	1.66714	5.66673	1.45546e-08	1.32672e-07
ELF3-AS1	129.071	1.37022	0.359224	3.81438	0.000136523	0.000666992
ELFN1	1735.16	-1.28502	0.122477	-10.492	9.40294e-26	3.27921e-24
ELK3	14341.6	0.509618	0.0807586	6.31039	2.78334e-10	3.15255e-09
ELN	455243	0.506043	0.110131	4.59493	4.32897e-06	2.73821e-05
ELN-AS1	57.4527	0.847313	0.353769	2.39511	0.0166156	0.0466076
ELOVL2	1043.96	1.35221	0.0989928	13.6597	1.76817e-42	1.25353e-40
ELOVL2-AS1	11.5589	1.70019	0.581346	2.92457	0.00344934	0.0120531
ELOVL7	412.074	3.91851	0.253326	15.4683	5.68239e-54	5.49157e-52
EMB	4546.06	-0.539996	0.0955404	-5.65202	1.58575e-08	1.43806e-07
EMILIN2	8549.05	0.975963	0.168973	5.77584	7.65679e-09	7.25881e-08
EML5	48.1928	3.72054	0.311818	11.9318	8.0833e-33	4.08901e-31
EMX2	1352.82	-1.11122	0.146297	-7.59563	3.06307e-14	5.09419e-13
EMX2OS	1687.69	-1.49087	0.168489	-8.84851	8.86946e-19	2.10365e-17
EN1	28.0575	3.29719	0.813507	4.05306	5.05528e-05	0.000267353
ENC1	8617.33	1.62995	0.112647	14.4696	1.88649e-47	1.51426e-45
ENDOD1	5408.52	-1.30744	0.103021	-12.691	6.63027e-37	3.9874e-35
ENG	17883.5	-0.889491	0.0808069	-11.0076	3.51216e-28	1.38666e-26
ENGASE	1432.74	0.569491	0.112766	5.0502	4.41338e-07	3.20846e-06
ENOX1	977.771	1.02337	0.159735	6.40667	1.48729e-10	1.72688e-09
ENPEP	126.16	-0.537912	0.217143	-2.47722	0.0132409	0.0384347
ENPP1	6980.04	-1.21841	0.176858	-6.8892	5.6105e-12	7.53693e-11
ENPP2	16511	-1.70668	0.327305	-5.21434	1.84469e-07	1.42082e-06
ENTPD2	8.61926	2.80141	0.767829	3.64848	0.000263797	0.00121399
ENTPD7	5477.07	0.714462	0.101	7.07389	1.50655e-12	2.13923e-11
EPAS1	35798.7	0.835925	0.165801	5.04173	4.61338e-07	3.34509e-06
EPB41L3	28797.6	1.17443	0.0926676	12.6735	8.2891e-37	4.96962e-35
EPB41L4A	215.556	-0.659887	0.183726	-3.59169	0.000328541	0.00147798
EPB41L4B	1955.88	0.564647	0.148297	3.80755	0.000140352	0.000684321
EPB41L5	2747.42	0.605962	0.117148	5.1726	2.30865e-07	1.75246e-06
EPGN	943.224	1.62368	0.461452	3.51863	0.000433783	0.00189994
EPHA4	2346.5	-1.14617	0.187803	-6.10304	1.0407e-09	1.10287e-08
EPHA5	3020.01	-1.56079	0.119874	-13.0203	9.38033e-39	6.03354e-37
EPHA5-AS1	32.9236	-1.14507	0.360757	-3.17408	0.0015031	0.00578174
EPHA6	41.5246	-1.59141	0.366727	-4.3395	1.42807e-05	8.32041e-05
EPHA7	399.434	-1.48616	0.271321	-5.47751	4.31357e-08	3.64626e-07
EPHB1	1914.24	1.77737	0.159003	11.1782	5.21217e-29	2.17267e-27
EPHB2	10362.2	-0.69284	0.13376	-5.17971	2.22226e-07	1.69284e-06
EPHB3	714.614	-2.51684	0.205748	-12.2326	2.08117e-34	1.12924e-32
EPHB6	419.537	-1.00495	0.260023	-3.86483	0.000111166	0.000552698
EPHX2	256.034	-1.08865	0.181258	-6.00609	1.90056e-09	1.93594e-08
EPN2-AS1	6.28134	-2.73291	1.06245	-2.57228	0.010103	0.030583
EPOP	344.198	0.521681	0.147194	3.54417	0.000393852	0.00174154
EPPK1	58.6018	-1.2467	0.523303	-2.38237	0.0172018	0.0479726
EPS15P1	19.1609	4.21757	0.668469	6.30931	2.80288e-10	3.17284e-09
EPSTI1	1629.97	2.03494	0.379687	5.35951	8.34499e-08	6.76268e-07
ERAP1	10492.5	0.873172	0.0612053	14.2663	3.55008e-46	2.81471e-44
ERAP2	4933.66	0.772933	0.0794215	9.73203	2.20162e-22	6.53923e-21
ERBB2	7188.39	-0.904435	0.0861962	-10.4927	9.3274e-26	3.25872e-24
ERBB3	113.794	-2.38507	0.245513	-9.71461	2.61244e-22	7.71171e-21
ERBB4	105.485	-2.74664	0.279805	-9.81625	9.5841e-23	2.89086e-21
ERBIN	28477.2	-0.521112	0.0727803	-7.16006	8.06401e-13	1.18311e-11
ERC2	159.414	1.27004	0.252091	5.03801	4.70394e-07	3.40694e-06
EREG	66025.6	2.21171	0.280786	7.87684	3.35764e-15	6.10694e-14
ERFE	1669.2	0.511434	0.160807	3.18042	0.00147062	0.00567026
ERICH2	23.9383	-2.30294	0.399611	-5.76297	8.2647e-09	7.78951e-08
ERLEC1	13325.6	0.537058	0.0704825	7.61974	2.54187e-14	4.25653e-13
ERN1	3122.28	1.51993	0.0774334	19.6289	8.75605e-86	1.97775e-83
ERO1B	1047.02	1.17036	0.100227	11.6772	1.66747e-31	7.82381e-30
ERVK13-1	771.3	-0.50701	0.151135	-3.35469	0.000794539	0.00327823
ESCO2	4085.21	0.600384	0.114898	5.22538	1.73797e-07	1.34449e-06
ESM1	5357.65	2.22011	0.229922	9.65593	4.6393e-22	1.35516e-20
ESPNL	7.1215	-2.7496	0.96527	-2.84853	0.00439216	0.0148327
ESYT1	23363.8	-0.944801	0.0736185	-12.8337	1.0612e-37	6.54406e-36
ESYT2	14565.8	-0.616089	0.0870014	-7.08137	1.42734e-12	2.03568e-11
ETAA1	3881.28	0.536356	0.064452	8.32178	8.66494e-17	1.78301e-15
ETNK2	202.545	-1.33275	0.221119	-6.0273	1.66723e-09	1.71445e-08
ETS1	34607	0.850771	0.0871256	9.76488	1.593e-22	4.75329e-21
ETV4	748.879	0.920853	0.187643	4.90747	9.22582e-07	6.4604e-06
ETV6	2398.71	0.513749	0.0772765	6.6482	2.96705e-11	3.73284e-10
ETV7	80.5658	1.36555	0.374862	3.6428	0.000269688	0.00123729
EVA1A	9269.31	1.07449	0.124286	8.64533	5.36513e-18	1.20483e-16
EVX2	225.251	-0.529001	0.187717	-2.81808	0.00483121	0.0161442
EXOC3L4	3.44517	4.11616	1.43376	2.87088	0.00409334	0.0139606
EXPH5	153.63	-1.23698	0.199097	-6.21295	5.19978e-10	5.68406e-09
EXTL1	37.0211	-2.60814	0.487807	-5.34666	8.95922e-08	7.21529e-07
EXTL3-AS1	12.335	-1.32326	0.531686	-2.48879	0.0128179	0.0373967
EYA1	132.933	-0.874687	0.300349	-2.91223	0.00358854	0.0124684
EZR	21727.7	-0.826541	0.138362	-5.97376	2.31847e-09	2.33349e-08
F12	10.1477	-1.84904	0.540817	-3.41897	0.000628582	0.00265093
F13A1	195.917	-3.79145	0.967976	-3.91688	8.97024e-05	0.00045365
F2R	26197.6	-1.69591	0.113093	-14.9957	7.83186e-51	6.97862e-49
F2RL2	9240.98	-1.05656	0.0914307	-11.5558	6.89905e-31	3.15327e-29
FAAH	95.4733	-1.00769	0.223373	-4.51124	6.44492e-06	3.97311e-05
FAAP100	3448.74	-0.556267	0.0945103	-5.88578	3.96184e-09	3.88092e-08
FABP3	494.719	-0.719335	0.231202	-3.11129	0.00186271	0.00697306
FABP6	37.1366	7.0072	0.856195	8.18412	2.74302e-16	5.42599e-15
FADS1	19082.7	0.600612	0.109329	5.4936	3.93816e-08	3.34934e-07
FADS3	5426.51	-0.609167	0.102993	-5.91462	3.32634e-09	3.28491e-08
FAHD2B	406.326	-0.882073	0.1647	-5.35562	8.52612e-08	6.89795e-07
FAHD2CP	51.9563	-0.867935	0.270347	-3.21045	0.00132526	0.00517451
FAIM2	520.176	-1.42256	0.200255	-7.10374	1.21428e-12	1.74981e-11
FAM102A	3727.78	-0.827047	0.106154	-7.79105	6.64561e-15	1.17891e-13
FAM102B	3707.25	-0.627185	0.0813897	-7.70596	1.29866e-14	2.2364e-13
FAM107A	135.379	-2.29089	0.400603	-5.7186	1.07404e-08	9.98722e-08
FAM110B	3882.36	0.838855	0.118485	7.07983	1.44335e-12	2.0555e-11
FAM111A	6623.31	0.526239	0.078077	6.74	1.58387e-11	2.04702e-10
FAM111A-DT	442.145	0.536063	0.155784	3.44107	0.000579412	0.00246443
FAM117A	291.881	0.788477	0.182896	4.31107	1.62465e-05	9.37577e-05
FAM117B	781.81	0.531145	0.122658	4.33029	1.48914e-05	8.63998e-05
FAM126A	24035.7	1.21384	0.0868978	13.9686	2.42262e-44	1.84547e-42
FAM131A	746.813	-0.896513	0.136774	-6.55469	5.57564e-11	6.79466e-10
FAM131C	16.8379	-1.2586	0.480049	-2.62181	0.00874638	0.0270625
FAM133A	117.6	-1.02481	0.240055	-4.26905	1.96303e-05	0.000111562
FAM13C	87.5527	-1.81445	0.283804	-6.39332	1.62321e-10	1.87907e-09
FAM149A	379.972	-1.14574	0.152708	-7.50283	6.24549e-14	1.01099e-12
FAM160A1	363.885	-0.774605	0.22957	-3.37416	0.000740418	0.00308111
FAM162A	1198.44	-0.529037	0.125732	-4.20766	2.58029e-05	0.000144029
FAM162B	40.2981	-0.838967	0.315442	-2.65966	0.00782199	0.0245226
FAM174B	809.646	0.536307	0.150094	3.57315	0.000352713	0.00158013
FAM177B	6.9473	2.69518	0.859982	3.134	0.00172443	0.00652329
FAM178B	6.53223	-2.66339	0.916385	-2.90641	0.00365607	0.0126707
FAM180A	1798.19	-0.928271	0.205476	-4.51766	6.25273e-06	3.86444e-05
FAM181B	27.2065	-1.92841	0.434447	-4.43877	9.04761e-06	5.4378e-05
FAM184A	106.726	-0.918948	0.24121	-3.80975	0.000139109	0.000678604
FAM184B	20.6787	-1.12304	0.426505	-2.63314	0.00846005	0.0263023
FAM189A1	49.6822	1.99333	0.391488	5.09168	3.54905e-07	2.61931e-06
FAM200B	1033.7	0.556845	0.0859209	6.48091	9.11731e-11	1.08465e-09
FAM20A	1360.53	1.61919	0.388868	4.16386	3.12918e-05	0.000171999
FAM218A	58.8915	-0.724776	0.30573	-2.37064	0.0177571	0.049283
FAM221A	97.2594	0.817101	0.27763	2.94313	0.0032491	0.011415
FAM237B	42.581	2.83147	0.703251	4.02626	5.66709e-05	0.000297362
FAM241B	51.9403	-0.812361	0.334633	-2.42761	0.0151985	0.0431308
FAM24B	72.5604	-0.639972	0.261607	-2.44631	0.0144326	0.0413195
FAM27C	51.5102	-0.692472	0.289575	-2.39134	0.0167871	0.0469735
FAM27E3	53.6019	-1.29514	0.341576	-3.79167	0.000149639	0.000724693
FAM43A	4895	0.792376	0.118356	6.69486	2.15874e-11	2.75879e-10
FAM50B	592.312	-0.823648	0.119535	-6.89046	5.56134e-12	7.48123e-11
FAM53A	109.378	-0.628791	0.190116	-3.30741	0.000941642	0.00380912
FAM78B	31.6522	-0.972715	0.391753	-2.48298	0.0130289	0.0379269
FANCE	1627.32	-0.613898	0.106479	-5.76546	8.14362e-09	7.69031e-08
FAP	12764.1	0.550897	0.123256	4.46952	7.83944e-06	4.76474e-05
FARP1	13464.2	-0.766004	0.0897094	-8.53873	1.35705e-17	2.96522e-16
FAT3	3340.84	-0.684725	0.143903	-4.75822	1.95303e-06	1.30191e-05
FAXDC2	436.906	-1.13406	0.1947	-5.82463	5.72386e-09	5.48795e-08
FBLL1	46.8139	-1.31001	0.368421	-3.55574	0.000376917	0.00167428
FBLN2	39781	-0.772629	0.124135	-6.2241	4.84333e-10	5.30636e-09
FBLN5	8213.63	-0.959995	0.252747	-3.79824	0.000145725	0.000708029
FBLN7	182.474	-0.993394	0.189836	-5.2329	1.6687e-07	1.29348e-06
FBN2	96659.6	-1.16838	0.166734	-7.00744	2.42716e-12	3.36528e-11
FBRS	9225.3	0.635521	0.0577014	11.0139	3.27332e-28	1.30029e-26
FBXL19-AS1	551.004	0.578048	0.13949	4.144	3.41301e-05	0.000186334
FBXL7	3604.88	-0.826343	0.106211	-7.78017	7.24296e-15	1.28137e-13
FBXO2	189.348	-1.07038	0.21333	-5.01747	5.23577e-07	3.77384e-06
FBXO32	1551.4	1.65705	0.200142	8.27936	1.23838e-16	2.50839e-15
FCAMR	72.6676	9.64591	1.15614	8.34319	7.23152e-17	1.49439e-15
FCER1G	47.2555	1.72765	0.390379	4.42556	9.61919e-06	5.75109e-05
FCHSD1	2087.66	-0.674245	0.0890375	-7.57259	3.65846e-14	6.05329e-13
FCMR	211.641	2.48262	0.422304	5.87874	4.13394e-09	4.0373e-08
FCRLA	379.804	2.57427	0.234672	10.9696	5.34838e-28	2.06957e-26
FDCSP	53.4091	7.87606	1.32172	5.95895	2.53862e-09	2.54778e-08
FEM1C	7177.9	0.714728	0.0693203	10.3105	6.31585e-25	2.12996e-23
FER1L6	97.8171	3.53374	0.439193	8.04599	8.55507e-16	1.62764e-14
FES	625.623	-0.849123	0.098968	-8.57977	9.5062e-18	2.09839e-16
FGD4	3836.21	-1.17803	0.159196	-7.39987	1.36317e-13	2.14583e-12
FGD5	171.284	-1.19829	0.322354	-3.71731	0.000201352	0.000949567
FGF10	2737.98	1.76461	0.372315	4.73956	2.14183e-06	1.41997e-05
FGF13	1267.19	2.7342	0.208945	13.0857	3.97365e-39	2.61655e-37
FGF14	52.6067	-2.98262	0.489572	-6.0923	1.11297e-09	1.17301e-08
FGF18	1402.92	1.20145	0.214182	5.60949	2.0292e-08	1.80565e-07
FGF2	51744.8	2.4751	0.0878848	28.163	1.66247e-174	1.00917e-171
FGF5	11503	-1.26904	0.154392	-8.21958	2.04217e-16	4.07699e-15
FGF7	1506.88	2.13427	0.482767	4.42091	9.82882e-06	5.8728e-05
FGFBP1	28.4093	-2.62112	0.626953	-4.18073	2.90569e-05	0.000160532
FGFBP2	28.7362	-3.04671	0.782159	-3.89525	9.80957e-05	0.000492125
FGFR2	1980.21	-1.93148	0.175613	-10.9985	3.88481e-28	1.52758e-26
FGFR3	422.066	-1.42327	0.16845	-8.44918	2.93346e-17	6.26871e-16
FGFRL1	12252	-0.537966	0.0876153	-6.14009	8.24728e-10	8.83637e-09
FGL2	1084.63	-1.70712	0.474725	-3.59601	0.000323131	0.00145566
FHL1	69882.3	-2.43795	0.296095	-8.23367	1.81565e-16	3.63974e-15
FHL2	13924.5	-0.763592	0.0703279	-10.8576	1.83512e-27	6.89501e-26
FHL3	2317.29	-0.573935	0.133781	-4.2901	1.78594e-05	0.000102065
FHOD1	2359.51	-0.515525	0.087482	-5.89293	3.79415e-09	3.72748e-08
FHOD3	1026.98	1.4961	0.37895	3.94802	7.8801e-05	0.000402078
FIBIN	1339.99	1.69426	0.26904	6.29741	3.02653e-10	3.41012e-09
FICD	1748.18	0.701932	0.0988407	7.10165	1.23279e-12	1.77516e-11
FIGN	1189.96	-0.594494	0.0950546	-6.25424	3.99469e-10	4.43664e-09
FILIP1	42.8307	1.97376	0.608317	3.24463	0.00117605	0.00465649
FILIP1L	11287.8	1.62062	0.191514	8.46215	2.62501e-17	5.65308e-16
FJX1	2981.67	0.787208	0.203865	3.86142	0.00011273	0.000559615
FKBP14	11953	0.617714	0.0696542	8.86829	7.42756e-19	1.77031e-17
FKBP1B	45.7065	-1.14083	0.273802	-4.16664	3.09118e-05	0.000169958
FLJ31104	41.9863	1.60734	0.297644	5.40023	6.65546e-08	5.48039e-07
FLNA	442957	-0.620078	0.0921326	-6.73028	1.69334e-11	2.1798e-10
FLNC	32751.3	-1.05026	0.104657	-10.0352	1.06728e-23	3.37652e-22
FLOT1	11164.5	-1.16576	0.097657	-11.9373	7.56205e-33	3.83532e-31
FLOT2	5457.63	-0.799506	0.0770645	-10.3745	3.23887e-25	1.11157e-23
FLRT1	78.6524	-0.671741	0.264142	-2.5431	0.0109873	0.0328098
FLT1	615.049	-0.666018	0.217177	-3.06671	0.00216426	0.00795321
FLVCR1-DT	144.882	-0.689921	0.18547	-3.71986	0.000199335	0.000940738
FLVCR2	222.121	1.40151	0.26874	5.21511	1.83708e-07	1.41608e-06
FMN2	5678.9	-0.62141	0.111172	-5.5896	2.27587e-08	2.00676e-07
FMNL1	124.235	0.862862	0.340064	2.53735	0.0111694	0.033282
FMNL2	5606.96	0.719449	0.105229	6.83695	8.08949e-12	1.07262e-10
FMNL3	9830.89	1.53077	0.0959906	15.9471	2.98351e-57	3.13269e-55
FMOD	6808.68	-0.65525	0.25101	-2.61046	0.00904216	0.027827
FN3K	164.646	-1.11146	0.185726	-5.98445	2.17127e-09	2.19329e-08
FNDC10	408.226	-0.598909	0.157835	-3.79452	0.000147928	0.000717839
FNDC3B	49097.6	0.961952	0.0822057	11.7018	1.24815e-31	5.91347e-30
FNDC4	599.599	-1.00143	0.161654	-6.19488	5.83297e-10	6.34054e-09
FO681492.1	302.915	-1.53605	0.13759	-11.1639	6.12105e-29	2.54063e-27
FOLH1	6.22929	4.29558	1.25925	3.41123	0.000646711	0.00272207
FOS	249.2	-2.53581	0.403054	-6.29148	3.14445e-10	3.53477e-09
FOXC1	11080.7	-0.926568	0.12711	-7.28951	3.11094e-13	4.7733e-12
FOXC2	2531.96	-1.02315	0.170922	-5.98609	2.14944e-09	2.17236e-08
FOXCUT	230.958	-1.0961	0.184824	-5.93051	3.01992e-09	3.00676e-08
FOXD2-AS1	110.917	-1.11863	0.273448	-4.09084	4.29821e-05	0.000230706
FOXF2	776.31	-0.882363	0.171561	-5.14315	2.70174e-07	2.03023e-06
FOXG1	25.189	1.0683	0.438814	2.43452	0.0149117	0.0424615
FOXL1	1000.6	-0.873904	0.118968	-7.34568	2.0471e-13	3.19911e-12
FOXN1	25.768	-2.42449	0.457643	-5.29778	1.17222e-07	9.29021e-07
FOXO1	992.854	1.34557	0.140233	9.59523	8.37298e-22	2.43481e-20
FOXO3B	2464.47	0.532186	0.113934	4.67101	2.99725e-06	1.94137e-05
FOXO4	860.3	0.583613	0.12389	4.71073	2.4683e-06	1.61818e-05
FOXO6	44.8872	-1.28736	0.273627	-4.70482	2.54086e-06	1.6635e-05
FOXP1	6950.21	0.524438	0.0706774	7.42017	1.16968e-13	1.85478e-12
FOXP2	736.337	-1.13804	0.107752	-10.5617	4.48609e-26	1.59309e-24
FOXQ1	325.568	-1.00759	0.263519	-3.82359	0.00013152	0.000644658
FRAS1	2419.41	-1.6435	0.211859	-7.75754	8.65901e-15	1.51533e-13
FRAT2	649.593	0.563339	0.110404	5.10255	3.35107e-07	2.48358e-06
FRK	64.8326	0.942665	0.388838	2.42431	0.0153374	0.0434742
FRMD3	214.932	0.681062	0.228161	2.985	0.00283575	0.010124
FRMD4A	7249.22	0.816403	0.125152	6.52329	6.87805e-11	8.29337e-10
FRMD4B	327.985	-3.02963	0.239265	-12.6623	9.57123e-37	5.72065e-35
FRMD5	81.5265	0.987243	0.306161	3.22459	0.00126153	0.00495256
FRMD6-AS1	215.587	0.57908	0.125129	4.62785	3.69482e-06	2.36403e-05
FRMD7	18.4463	2.02047	0.592291	3.41127	0.000646603	0.00272207
FRMPD3	135.365	-1.14344	0.246048	-4.64723	3.36425e-06	2.16393e-05
FRMPD4	365.97	1.59605	0.18868	8.45901	2.69667e-17	5.80098e-16
FRRS1	813.799	-0.823533	0.0898305	-9.16763	4.83518e-20	1.26072e-18
FRRS1L	373.788	-0.851176	0.157037	-5.42021	5.95284e-08	4.93109e-07
FRZB	225.905	-0.824314	0.226338	-3.64196	0.000270565	0.00124073
FSD1L	1159.44	0.757044	0.124927	6.05987	1.36229e-09	1.41738e-08
FSIP1	153.524	0.791099	0.202652	3.90374	9.47191e-05	0.000476787
FST	25537	-1.60604	0.244253	-6.57531	4.85504e-11	5.96894e-10
FTCDNL1	113.645	1.92554	0.226035	8.51878	1.61239e-17	3.50735e-16
FTH1	184433	0.91437	0.121477	7.52708	5.18869e-14	8.45556e-13
FTH1P11	60.8008	0.979405	0.24318	4.02749	5.63748e-05	0.000295968
FTH1P2	101.692	0.744588	0.233201	3.1929	0.00140852	0.00546007
FTH1P20	102.384	0.790263	0.20902	3.78081	0.000156322	0.000753114
FTH1P23	19.3114	1.18651	0.483914	2.4519	0.0142103	0.0407794
FTH1P7	86.5819	1.00841	0.19776	5.09916	3.41157e-07	2.5236e-06
FTH1P8	104.79	0.935085	0.230627	4.05454	5.02337e-05	0.000265738
FUOM	527.201	-0.606181	0.0977893	-6.19885	5.68779e-10	6.18966e-09
FUT10	892.329	-0.504209	0.0783915	-6.43193	1.25992e-10	1.47256e-09
FUT8	7677.58	0.579169	0.0695585	8.32636	8.33654e-17	1.71908e-15
FUT8-AS1	21.3004	1.31279	0.44929	2.92192	0.00347884	0.0121388
FXR2	7637.35	0.544482	0.0499599	10.8984	1.17334e-27	4.44291e-26
FYN	21705.7	1.43787	0.106134	13.5477	8.1769e-42	5.69306e-40
FZD1	8639.76	-0.529636	0.0946791	-5.59401	2.2188e-08	1.96089e-07
FZD10	59.2294	1.87836	0.487807	3.85061	0.000117823	0.000581926
FZD10-AS1	53.7731	2.17342	0.610876	3.55788	0.000373857	0.00166182
FZD4	3831.17	-1.41269	0.0894878	-15.7864	3.85738e-56	3.92969e-54
FZD5	333.504	-1.27901	0.142658	-8.96556	3.08715e-19	7.6295e-18
FZD6	2287.57	0.808326	0.0980355	8.24523	1.64838e-16	3.31124e-15
FZD8	5177.02	-0.793024	0.115012	-6.89511	5.38218e-12	7.25027e-11
G0S2	4163.47	4.90931	0.292573	16.7798	3.4296e-63	4.27052e-61
G3BP1	43688.2	0.568954	0.0576913	9.86205	6.07953e-23	1.85102e-21
GAB1	2094.74	-0.605159	0.0890776	-6.79362	1.09356e-11	1.43047e-10
GAB2	2774.65	1.0265	0.095766	10.7188	8.30451e-27	3.02088e-25
GABPB1-IT1	1181.27	0.736363	0.0904777	8.13862	3.99816e-16	7.78979e-15
GABRA3	111.184	-1.95691	0.385574	-5.07533	3.86823e-07	2.83121e-06
GABRA4	66.7097	2.25362	0.696207	3.23701	0.00120791	0.00477195
GABRB2	18.9567	2.02952	0.692427	2.93103	0.00337843	0.0118352
GABRE	630.993	-0.671955	0.188176	-3.57088	0.000355781	0.00159167
GAD1	16.2834	2.37558	0.546099	4.35008	1.36088e-05	7.9552e-05
GAD2	6.52569	5.49657	1.17422	4.68104	2.85417e-06	1.85302e-05
GAL	85.3605	-1.04124	0.292588	-3.55873	0.000372646	0.00165682
GAL3ST4	705.237	-1.03388	0.128085	-8.07186	6.92377e-16	1.32768e-14
GALK1	841.301	-0.583282	0.128099	-4.55337	5.27928e-06	3.29108e-05
GALM	1504.86	-1.75613	0.129636	-13.5467	8.2922e-42	5.75272e-40
GALNT10	13378.9	-0.531393	0.0749436	-7.09058	1.33555e-12	1.91393e-11
GALNT12	153.183	-1.60933	0.184643	-8.71587	2.88523e-18	6.57812e-17
GALNT13	497.075	0.859266	0.236488	3.63344	0.000279664	0.00127973
GALNT16	898.948	-2.32682	0.163636	-14.2195	6.9366e-46	5.4332e-44
GALNT17	423.948	0.88631	0.232589	3.81063	0.000138613	0.000676524
GALNT18	1114.58	-0.512992	0.131435	-3.903	9.50078e-05	0.000477954
GALNT6	2616.4	-1.11528	0.110912	-10.0555	8.68774e-24	2.76202e-22
GALNT9	129.322	1.25971	0.378054	3.3321	0.000861941	0.00352266
GALT	331.267	-0.798185	0.135519	-5.88985	3.86549e-09	3.79228e-08
GAPDHP33	4.93974	2.88153	0.957764	3.0086	0.00262457	0.00943069
GARNL3	104.125	-1.29216	0.196676	-6.56999	5.03199e-11	6.17086e-10
GAS2	169.375	1.30868	0.243953	5.36447	8.11873e-08	6.60411e-07
GAS6	14952.6	-0.647875	0.112953	-5.7358	9.70511e-09	9.05919e-08
GAS6-AS1	101.485	-1.05443	0.360624	-2.92391	0.00345663	0.0120743
GAS6-DT	405.634	-0.615448	0.151765	-4.05526	5.0078e-05	0.000264986
GAS7	1183.08	0.618292	0.212955	2.90339	0.00369144	0.012775
GASK1B	1077.91	1.526	0.356355	4.28224	1.85023e-05	0.000105522
GATA2	465.849	-0.606172	0.216553	-2.79918	0.00512321	0.0169682
GATA6	706.109	1.71096	0.1555	11.003	3.69705e-28	1.4567e-26
GATA6-AS1	25.1567	1.50562	0.40555	3.71255	0.000205185	0.000966233
GATM	32.5588	1.9839	0.566399	3.50265	0.000460646	0.00200539
GBP1	8880.24	1.57645	0.153063	10.2994	7.09256e-25	2.38362e-23
GBP1P1	88.8652	3.16956	0.455196	6.96306	3.32952e-12	4.56428e-11
GBP2	1595.58	4.23098	0.311348	13.5892	4.63877e-42	3.253e-40
GBP3	3950.29	0.784257	0.0899685	8.71702	2.85626e-18	6.51972e-17
GBP4	224.124	4.16954	0.626033	6.66026	2.73337e-11	3.45675e-10
GBP5	121.417	6.34363	0.892067	7.11115	1.15077e-12	1.66199e-11
GCC2	7249.48	0.51922	0.101286	5.1263	2.95497e-07	2.20601e-06
GCH1	2874.54	3.95919	0.16794	23.5751	6.93951e-123	2.93043e-120
GCK	34.7051	-0.891713	0.353792	-2.52045	0.0117206	0.0346799
GCOM1	55.7215	-1.31256	0.45679	-2.87344	0.00406026	0.013871
GDF10	321.104	-2.89029	0.410949	-7.03321	2.0183e-12	2.82257e-11
GDF6	3030.81	-1.65228	0.351034	-4.70691	2.51501e-06	1.6477e-05
GDF7	204.995	-4.51483	0.559234	-8.07324	6.84568e-16	1.31531e-14
GDNF	800.859	2.42949	0.323868	7.50146	6.31111e-14	1.02076e-12
GDNF-AS1	47.327	1.69034	0.558269	3.02782	0.00246327	0.00892871
GDPD1	148.544	1.10902	0.208022	5.33127	9.75308e-08	7.80608e-07
GDPD3	58.9649	-1.4964	0.256679	-5.82988	5.54676e-09	5.32595e-08
GDPD5	422.53	-1.87909	0.185587	-10.1251	4.27333e-24	1.37433e-22
GFAP	147.347	-2.36631	0.333441	-7.09662	1.27842e-12	1.83543e-11
GFOD1	372.084	-0.744932	0.165342	-4.50541	6.62453e-06	4.06962e-05
GFPT2	15668.1	3.90575	0.221371	17.6435	1.14261e-69	1.77561e-67
GGTA1P	61.7907	1.21912	0.43528	2.80077	0.00509814	0.0168913
GHR	1015.7	-0.574201	0.162032	-3.54375	0.000394483	0.00174393
GIMAP2	215.724	1.25987	0.254707	4.94637	7.56109e-07	5.35842e-06
GIMAP8	19.2771	7.74293	1.71528	4.5141	6.35874e-06	3.92247e-05
GIPC2	26.6311	1.26529	0.477996	2.64708	0.00811895	0.025335
GJA5	13.9171	-1.85918	0.600725	-3.09489	0.00196884	0.00731678
GJB2	124.829	5.63353	0.786325	7.16437	7.81433e-13	1.14995e-11
GJC2	149.176	-0.843818	0.240218	-3.51272	0.000443545	0.00193702
GJD3	416.059	0.671338	0.187103	3.58807	0.00033313	0.00149724
GK	1898.77	1.86922	0.0947149	19.7352	1.07562e-86	2.45811e-84
GKAP1	155.552	-0.659825	0.16383	-4.02751	5.63702e-05	0.000295968
GLA	2612.16	0.613413	0.0838217	7.31807	2.51553e-13	3.89047e-12
GLCCI1	2705.01	-1.25977	0.102828	-12.2512	1.65548e-34	9.08411e-33
GLDN	5119.64	-3.08582	0.263843	-11.6957	1.3411e-31	6.33842e-30
GLI1	536.546	-1.64811	0.0919087	-17.932	6.63314e-72	1.09194e-69
GLI2	3002.38	-0.840159	0.0705959	-11.901	1.16992e-32	5.90277e-31
GLIDR	235.459	0.707451	0.165939	4.26333	2.014e-05	0.000114258
GLIPR1L2	34.5658	-0.77487	0.308791	-2.50937	0.0120946	0.0356183
GLIS1	803.485	-0.546678	0.174396	-3.1347	0.00172031	0.00651149
GLIS2	1987.7	-1.23927	0.106838	-11.5995	4.14467e-31	1.91236e-29
GLIS3	7479.11	1.67925	0.0977746	17.1747	4.10867e-66	5.70079e-64
GLP2R	91.4478	1.3064	0.375881	3.47556	0.000509794	0.0021933
GLRB	929.583	0.551532	0.165878	3.32493	0.000884422	0.00360317
GLRX	2077.6	0.555048	0.17375	3.19452	0.00140066	0.00543368
GLT8D2	3404.17	-1.10454	0.131049	-8.42851	3.50089e-17	7.4241e-16
GM2A	4182.41	-0.713834	0.0810957	-8.80236	1.33964e-18	3.12396e-17
GMDS	3221.34	-1.1967	0.138851	-8.61861	6.77723e-18	1.50799e-16
GMNC	11.0054	-2.31852	0.731999	-3.16739	0.00153816	0.00590027
GMPPB	4551.17	0.502009	0.0875894	5.73139	9.96113e-09	9.28925e-08
GNAO1	316.614	1.03561	0.230618	4.49058	7.10304e-06	4.34709e-05
GNB3	395.026	-0.560934	0.211216	-2.65574	0.00791351	0.0247736
GNG11	3204.99	0.76405	0.0983502	7.76867	7.93161e-15	1.39305e-13
GNG12-AS1	67.6343	0.625281	0.219502	2.84863	0.00439075	0.0148305
GNG2	2449.71	1.3622	0.112846	12.0713	1.49807e-33	7.8226e-32
GNPTAB	9598.55	0.674008	0.0652568	10.3285	5.23468e-25	1.76841e-23
GOLGA6L5P	211.078	-0.630544	0.225423	-2.79716	0.00515545	0.017064
GOLGA7B	58.8419	1.27374	0.504877	2.52288	0.0116398	0.0344826
GOLGA8B	943.934	-0.675365	0.204633	-3.30036	0.000965595	0.00389568
GOLGA8F	10.7994	1.84811	0.665829	2.77565	0.00550917	0.0180739
GOLGA8G	13.1798	2.88001	0.658307	4.37488	1.21502e-05	7.16942e-05
GOLGA8H	38.3741	-0.961437	0.338457	-2.84065	0.00450223	0.0151622
GOLGA8K	16.6473	-1.51738	0.594891	-2.55069	0.0107511	0.0322434
GOLGA8N	139.305	-0.703822	0.155002	-4.54071	5.60641e-06	3.48717e-05
GOPC	11468.7	0.70036	0.0557513	12.5622	3.40689e-36	1.99936e-34
GORAB	2267.08	0.602181	0.081579	7.38156	1.56444e-13	2.45868e-12
GORAB-AS1	106.721	1.19383	0.228049	5.23495	1.65028e-07	1.28022e-06
GOT1	5358.3	-0.712135	0.0682882	-10.4284	1.84005e-25	6.3713e-24
GPANK1	2530.24	0.598778	0.0648731	9.22998	2.7068e-20	7.183e-19
GPC1	16141.4	-1.25749	0.0821126	-15.3142	6.14885e-53	5.74237e-51
GPC2	459.57	0.861121	0.141343	6.09244	1.11203e-09	1.1727e-08
GPD1L	1445.81	-1.00028	0.115393	-8.66841	4.38177e-18	9.85139e-17
GPER1	1001.87	-1.52521	0.20828	-7.32288	2.42714e-13	3.75974e-12
GPLD1	248.63	-1.05218	0.175165	-6.00679	1.89234e-09	1.92857e-08
GPM6A	10.8497	-1.78292	0.671487	-2.65519	0.00792648	0.0248102
GPM6B	3254.46	1.38131	0.33097	4.17353	2.99922e-05	0.000165276
GPNMB	19085.9	-0.660872	0.130102	-5.07964	3.78155e-07	2.77719e-06
GPR1	3172.49	-1.16501	0.0956677	-12.1777	4.08789e-34	2.19357e-32
GPR153	910.164	-0.947604	0.161343	-5.87323	4.27395e-09	4.16357e-08
GPR156	139.503	-0.92034	0.193102	-4.76607	1.8785e-06	1.25524e-05
GPR158	12.2312	-2.07621	0.769585	-2.69783	0.00697924	0.0222212
GPR17	120.46	-2.39227	0.311778	-7.673	1.68019e-14	2.86295e-13
GPR173	742.388	0.651155	0.112483	5.78893	7.08351e-09	6.73176e-08
GPR176	25746.8	0.620741	0.103917	5.97345	2.32282e-09	2.33665e-08
GPR182	7.53881	2.0023	0.797069	2.51207	0.0120024	0.0353842
GPR20	6.92026	-5.20802	1.53672	-3.38906	0.000701333	0.00293153
GPR21	12.9194	1.42978	0.596768	2.39588	0.0165807	0.0465298
GPR27	150.99	-1.11653	0.236018	-4.73069	2.23757e-06	1.48041e-05
GPR37L1	144.117	6.81894	0.784729	8.68955	3.63893e-18	8.22889e-17
GPR39	144.843	1.90827	0.251282	7.59413	3.09874e-14	5.14911e-13
GPR68	3182.21	1.72223	0.109381	15.7453	7.39894e-56	7.48565e-54
GPR84	17.268	5.0741	0.840847	6.03451	1.59441e-09	1.64218e-08
GPRC5A	2034.76	-1.1003	0.172639	-6.37342	1.84862e-10	2.12607e-09
GPRC5B	283.899	1.84103	0.259759	7.08745	1.36603e-12	1.95399e-11
GPRC5C	442.001	-0.92814	0.179447	-5.17224	2.31307e-07	1.75513e-06
GPSM2	5456.88	-0.754105	0.101318	-7.44294	9.84689e-14	1.57429e-12
GPT2	6828.66	-0.549141	0.0833975	-6.58463	4.56034e-11	5.62442e-10
GRAMD1C	178.858	-0.753604	0.164308	-4.58653	4.50665e-06	2.84411e-05
GRB14	215.58	2.5374	0.286981	8.84169	9.42792e-19	2.23066e-17
GREM1	148833	1.21484	0.143893	8.44271	3.10054e-17	6.59672e-16
GRHL1	31.5338	-1.12481	0.408371	-2.75437	0.00588045	0.01914
GRHL3	18.4799	-1.94951	0.552322	-3.52966	0.000416101	0.00183199
GRIA3	2056.84	0.791633	0.162778	4.86327	1.15463e-06	7.96473e-06
GRIK2	236.263	1.55353	0.164184	9.4621	3.0181e-21	8.49661e-20
GRIK4	12.4052	-3.74415	0.720819	-5.1943	2.05487e-07	1.57335e-06
GRIN3A	67.8093	0.717473	0.252781	2.83832	0.00453515	0.0152705
GRINA	9805.45	0.653071	0.0860278	7.5914	3.1647e-14	5.24525e-13
GRIP2	10.3576	1.9691	0.653136	3.01484	0.00257113	0.0092592
GRM5-AS1	15.2962	-2.00793	0.513923	-3.90707	9.34214e-05	0.00047062
GRM7	8.27316	4.03844	0.951726	4.24328	2.20274e-05	0.000124168
GRTP1	98.8763	-0.791519	0.189112	-4.18546	2.84592e-05	0.000157454
GSAP	783.96	3.80389	0.230973	16.469	6.12776e-61	7.21404e-59
GSC	71.6859	-1.31276	0.394531	-3.32739	0.000876628	0.00357417
GSDME	3304.04	0.743006	0.0733277	10.1327	3.9568e-24	1.27676e-22
GSEC	279.252	0.623875	0.118109	5.28219	1.27649e-07	1.00422e-06
GSG1	15.1555	1.71384	0.596838	2.87154	0.00408475	0.01394
GSN	13321	-1.40048	0.12204	-11.4756	1.74992e-30	7.90517e-29
GSN-AS1	94.0461	-1.47206	0.239231	-6.15331	7.58842e-10	8.15294e-09
GSTK1	3694.51	-0.509663	0.0788513	-6.4636	1.02241e-10	1.20879e-09
GSTM1	2166.19	-0.638371	0.0954661	-6.68689	2.27962e-11	2.90562e-10
GSTM2	475.569	-1.39721	0.147343	-9.48271	2.47753e-21	7.00524e-20
GSTM4	1484.84	-0.913861	0.0790802	-11.5561	6.87314e-31	3.14884e-29
GSTM5	135.073	-1.1728	0.233304	-5.02692	4.98416e-07	3.60184e-06
GSTO1	8402.79	0.540424	0.101074	5.34683	8.951e-08	7.21166e-07
GSTO2	442.847	-1.11895	0.130285	-8.58846	8.81417e-18	1.95451e-16
GUCY1A1	410.533	-1.75256	0.467969	-3.74503	0.000180372	0.000858755
GUCY1A2	2932.01	1.43841	0.293007	4.90914	9.1475e-07	6.4125e-06
GUCY1B1	742.848	-0.679477	0.229401	-2.96196	0.00305689	0.0108121
GULP1	5347.49	-0.844531	0.10397	-8.12283	4.55443e-16	8.8647e-15
GUSBP5	43.198	-0.861814	0.308111	-2.79709	0.00515655	0.017064
GXYLT1	4407.51	0.544215	0.0867394	6.27413	3.51588e-10	3.92505e-09
GXYLT2	1257.08	0.819952	0.10418	7.87052	3.53176e-15	6.41163e-14
GYG2	196.285	-0.982815	0.268713	-3.65749	0.000254699	0.00117463
GYPC	2796.38	0.79124	0.11585	6.82989	8.49795e-12	1.12218e-10
H1-3	18.4581	1.49313	0.596809	2.50186	0.0123544	0.0362459
H19	15712.7	-4.61458	0.165685	-27.8515	1.03217e-170	6.07573e-168
H2AC6	1225.41	0.626206	0.153548	4.07825	4.53769e-05	0.000242222
H2AJ	2238.86	0.740654	0.0875756	8.45731	2.73614e-17	5.87288e-16
H2AZ1-DT	27.2624	-1.1814	0.469537	-2.51608	0.0118667	0.0350396
H2BC20P	369.144	0.581558	0.126823	4.58558	4.52729e-06	2.85528e-05
H2BC21	615.554	1.30159	0.166529	7.81602	5.45216e-15	9.70745e-14
H2BC5	224.169	0.639587	0.159325	4.01436	5.96085e-05	0.000311681
H2BC8	50.4439	0.80093	0.265528	3.01637	0.00255824	0.00922136
H3C6	342.171	0.762939	0.196567	3.88132	0.000103889	0.000519446
H4C8	111.227	0.607317	0.230856	2.63072	0.00852043	0.0264477
H4C9	199.425	0.583992	0.155801	3.74832	0.000178026	0.000849253
HAAO	405.669	-1.03088	0.110604	-9.32044	1.15859e-20	3.15206e-19
HABP4	2935.52	-0.522027	0.072904	-7.16047	8.03996e-13	1.18047e-11
HACD1	2168.72	-0.745499	0.107776	-6.91711	4.60939e-12	6.23954e-11
HAGHL	240.742	-0.655376	0.174632	-3.7529	0.000174797	0.000834465
HAND2	1854.38	-1.17836	0.0904575	-13.0267	8.63121e-39	5.58871e-37
HAND2-AS1	1908.48	0.719978	0.0690762	10.423	1.94796e-25	6.721e-24
HAPLN1	6052.8	-1.28348	0.189921	-6.75798	1.39927e-11	1.81568e-10
HAPLN3	4174.55	-0.769829	0.279535	-2.75396	0.00588795	0.019158
HAS2	39413.8	2.81503	0.147412	19.0964	2.7039e-81	5.35952e-79
HAS2-AS1	130.598	1.10164	0.148168	7.43506	1.04523e-13	1.66695e-12
HAS3	1382.89	2.91862	0.451714	6.4612	1.03873e-10	1.22733e-09
HBEGF	2411.85	1.85691	0.152648	12.1647	4.79223e-34	2.56444e-32
HBP1	6721.18	0.51355	0.119955	4.28119	1.85894e-05	0.000105987
HCFC1R1	1425.11	-0.984971	0.151913	-6.4838	8.94418e-11	1.0672e-09
HCG20	10.1089	1.50385	0.629865	2.38758	0.0169599	0.0474194
HDAC11	1042.36	-0.81257	0.1189	-6.83405	8.25478e-12	1.09379e-10
HDAC5	5316.24	-0.651051	0.14119	-4.61117	4.00408e-06	2.54763e-05
HDGFL3	13857	0.612576	0.0543923	11.2622	2.01665e-29	8.63436e-28
HDHD3	307.418	-0.583493	0.165409	-3.52758	0.000419375	0.00184515
HEBP1	3065.69	0.699174	0.108363	6.45217	1.10257e-10	1.29803e-09
HECW2	7286.23	1.9424	0.165105	11.7646	5.9375e-32	2.86905e-30
HECW2-AS1	15.333	3.59856	0.701817	5.12748	2.93642e-07	2.19469e-06
HERC5	192.276	2.15527	0.29983	7.18829	6.56074e-13	9.72101e-12
HERC6	1385.31	2.6237	0.338918	7.74142	9.83159e-15	1.71281e-13
HES5	11.3318	-2.99416	1.0581	-2.82974	0.00465857	0.0156211
HES7	16.5308	2.31827	0.436623	5.30954	1.09902e-07	8.75294e-07
HEY2	180.487	-1.72674	0.356143	-4.84845	1.24431e-06	8.5439e-06
HEYL	238.282	-1.80032	0.328062	-5.48775	4.07083e-08	3.45309e-07
HGF	2320.69	-2.66325	0.328436	-8.10887	5.10937e-16	9.90513e-15
HHIP-AS1	209.056	-0.802137	0.242431	-3.30872	0.000937243	0.00379448
HHIPL2	334.369	-0.502552	0.196771	-2.55399	0.0106497	0.0319986
HIC1	1199.99	1.2332	0.187885	6.5636	5.2523e-11	6.42481e-10
HIF1A-AS3	159.198	-0.846315	0.233397	-3.62607	0.000287764	0.00131309
HINT3	3135.32	0.569548	0.0880503	6.46844	9.902e-11	1.17356e-09
HIP1R	714.753	-1.03226	0.0940188	-10.9793	4.80496e-28	1.87047e-26
HIPK2	29892.5	0.922932	0.122244	7.54989	4.35616e-14	7.14682e-13
HIVEP1	4722.6	0.509429	0.138314	3.68313	0.000230389	0.00107476
HIVEP2	7985.15	1.38603	0.102245	13.556	7.30338e-42	5.10317e-40
HIVEP3	829.296	1.12472	0.129504	8.68482	3.79356e-18	8.5686e-17
HLA-A	25162.6	0.654048	0.119793	5.45984	4.76577e-08	4.00238e-07
HLA-B	18862.4	1.19581	0.158961	7.52263	5.3684e-14	8.74108e-13
HLA-C	17109.9	0.690442	0.117166	5.89286	3.7956e-09	3.72748e-08
HLA-F	139.094	0.950707	0.327057	2.90686	0.00365079	0.0126592
HLA-F-AS1	47.3605	-1.02801	0.315037	-3.26313	0.0011019	0.00438883
HLA-G	10.9677	1.77252	0.484351	3.65957	0.000252634	0.00116622
HLA-H	287.452	0.662265	0.188766	3.5084	0.000450814	0.00196567
HMCN1	13931.7	-1.22456	0.244718	-5.00398	5.61577e-07	4.02731e-06
HMGA2	18700.3	0.994336	0.115256	8.62719	6.28761e-18	1.40387e-16
HMGCLL1	18.1266	-4.03556	0.632488	-6.38046	1.76562e-10	2.03544e-09
HMGCS1	7628.51	0.630526	0.150106	4.20053	2.66289e-05	0.000148172
HMGN1P13	6.08174	-2.04622	0.67936	-3.01198	0.00259548	0.0093365
HMGN2P46	291.841	4.51779	0.233109	19.3805	1.12654e-83	2.37859e-81
HNMT	985.882	1.51236	0.170368	8.87697	6.87036e-19	1.64965e-17
HNRNPA1P38	16.8091	-2.93432	0.561425	-5.22655	1.72702e-07	1.33655e-06
HOMER2	1274.31	-1.12682	0.0989746	-11.3849	4.97246e-30	2.19025e-28
HOPX	217.504	-2.54805	0.291632	-8.73721	2.38942e-18	5.49284e-17
HORMAD1	8.94567	5.44218	1.02189	5.3256	1.00618e-07	8.03331e-07
HOTTIP	209.328	-0.998734	0.219191	-4.55645	5.20253e-06	3.24807e-05
HOXA11-AS	208.74	-0.734305	0.118369	-6.20354	5.52058e-10	6.02118e-09
HOXA13	3422.56	-1.32335	0.0740445	-17.8724	1.9341e-71	3.13082e-69
HOXA3	42.9702	-0.936439	0.284923	-3.28664	0.00101391	0.00407177
HOXA5	152.361	-0.857281	0.160105	-5.35449	8.57985e-08	6.93565e-07
HOXD12	412.774	-1.62156	0.155474	-10.4298	1.81264e-25	6.28761e-24
HOXD13	5009.77	-0.717472	0.0887068	-8.08813	6.05882e-16	1.16874e-14
HOXD3	41.5313	-1.94172	0.430943	-4.50574	6.61405e-06	4.065e-05
HOXD4	98.2116	-1.20459	0.239561	-5.02832	4.94787e-07	3.57827e-06
HOXD8	621.886	-0.508904	0.131862	-3.85938	0.000113677	0.000563308
HPCAL1	3522.72	-1.00318	0.138853	-7.22478	5.01902e-13	7.52807e-12
HPD	77.9189	1.80318	0.579673	3.11068	0.00186659	0.00698622
HPGD	98.2615	-3.08172	0.583931	-5.27754	1.30928e-07	1.02842e-06
HR	725.272	-2.76167	0.206028	-13.4044	5.69962e-41	3.83098e-39
HRCT1	423.237	-2.27831	0.215309	-10.5816	3.62815e-26	1.29315e-24
HRH2	58.4785	0.674426	0.274755	2.45464	0.0141024	0.0405018
HRK	54.22	-0.987609	0.293928	-3.36004	0.000779323	0.0032223
HS1BP3	1560.82	-0.685641	0.110481	-6.20596	5.43647e-10	5.93278e-09
HS3ST1	54.8421	-0.985198	0.333294	-2.95594	0.00311719	0.0109954
HS3ST5	31.23	-1.91858	0.467643	-4.10265	4.0845e-05	0.000220185
HS6ST1	10897.8	-0.862127	0.262033	-3.29014	0.00100136	0.00402888
HS6ST1P1	6.65461	-2.26345	0.790725	-2.86251	0.00420306	0.0142835
HS6ST2	924.355	1.30095	0.195898	6.64093	3.1172e-11	3.90908e-10
HS6ST3	38.2816	-1.22237	0.497601	-2.45653	0.0140287	0.0403424
HSD11B1	2541.03	10.9204	0.49957	21.8596	6.30152e-106	2.2668e-103
HSD11B1-AS1	4.28696	4.5022	1.05629	4.26229	2.02341e-05	0.000114725
HSD17B6	150.036	-1.1126	0.30651	-3.6299	0.000283529	0.00129559
HSD3B7	160.764	-1.93038	0.250989	-7.6911	1.45874e-14	2.49656e-13
HSD3BP5	120.229	1.98266	0.242755	8.1673	3.1536e-16	6.18774e-15
HSF4	55.6012	-1.01679	0.359857	-2.82553	0.00472027	0.0158116
HSP90B1	206146	0.547682	0.107261	5.10606	3.28953e-07	2.43983e-06
HSPA1L	233.447	0.518878	0.151914	3.4156	0.000636412	0.00268105
HSPA2	1282.46	-0.542807	0.137644	-3.94355	8.02852e-05	0.000409006
HSPA6	39.9901	-1.37865	0.426075	-3.2357	0.00121344	0.00478797
HSPB1	13853.8	-1.34383	0.111809	-12.0191	2.82194e-33	1.45016e-31
HSPB3	39.3806	1.56281	0.590995	2.64437	0.00818443	0.0255189
HSPB7	3184.98	-1.32377	0.341254	-3.87913	0.000104831	0.000523613
HSPB8	1625.92	-0.783292	0.145471	-5.38452	7.26389e-08	5.95615e-07
HSPD1P6	64.8392	5.25173	0.520742	10.0851	6.43063e-24	2.05452e-22
HTR1D	23.8514	-1.51485	0.537609	-2.81775	0.00483611	0.0161533
HTR2A	382.44	1.01257	0.359291	2.81824	0.00482884	0.0161397
HTR6	23.2133	1.43787	0.516348	2.7847	0.00535774	0.0176367
HTR7	274.35	2.30052	0.208645	11.026	2.86355e-28	1.14219e-26
HTR7P1	1182.68	0.970691	0.105017	9.24319	2.39255e-20	6.36647e-19
HTRA3	4851.09	-0.976725	0.159657	-6.11766	9.4958e-10	1.00961e-08
HYAL1	45.7913	-0.88885	0.281224	-3.16065	0.00157419	0.00602298
HYKK	90.1757	-0.981669	0.258039	-3.80434	0.000142183	0.000692032
HYOU1	42188	0.620517	0.0779731	7.95809	1.74715e-15	3.2508e-14
IAH1	2511.14	-0.509869	0.0704634	-7.23594	4.62305e-13	6.97226e-12
IBA57-DT	7.23949	-1.87363	0.730683	-2.56422	0.0103407	0.0311858
IBSP	10.8441	4.9972	1.3457	3.71346	0.000204444	0.000962977
IDO1	51.2399	4.93191	1.42374	3.46405	0.000532101	0.0022827
IER3	12790.4	2.75445	0.116548	23.6336	1.74225e-123	7.52073e-121
IER5L	1269.3	-0.94261	0.118657	-7.94401	1.95751e-15	3.62831e-14
IFI27	292.609	2.67627	0.41513	6.44683	1.14213e-10	1.34135e-09
IFI35	1537.49	0.637125	0.208374	3.0576	0.00223113	0.00817269
IFI44	953.386	3.95386	0.239415	16.5147	2.87688e-61	3.4496e-59
IFI44L	1073.59	4.94355	0.406571	12.1591	5.12994e-34	2.73011e-32
IFI6	2804.82	2.58984	0.374191	6.92117	4.47935e-12	6.07621e-11
IFIH1	1056.7	2.09293	0.300318	6.96905	3.19094e-12	4.38669e-11
IFIT1	1792.5	2.95552	0.504856	5.85419	4.7933e-09	4.63925e-08
IFIT2	1025.44	1.50792	0.364926	4.13211	3.59447e-05	0.000195308
IFIT3	4270.62	1.61653	0.266475	6.06635	1.30854e-09	1.36438e-08
IFITM1	516.399	1.78553	0.433609	4.11783	3.82453e-05	0.000207171
IFITM10	146.295	-1.40571	0.26573	-5.28999	1.22321e-07	9.66671e-07
IFITM2	5198.6	-1.22899	0.133896	-9.17871	4.36279e-20	1.14215e-18
IFITM3	12320.6	-0.607942	0.157301	-3.86483	0.000111165	0.000552698
IFNA1	16.1654	1.5329	0.635503	2.41211	0.0158606	0.0447223
IFNGR1	9328.56	0.667274	0.10737	6.2147	5.14233e-10	5.62442e-09
IFNLR1	5.89319	-3.17582	1.02002	-3.11348	0.00184896	0.00692983
IGDCC4	1612.14	1.11691	0.156932	7.11715	1.10178e-12	1.59598e-11
IGF1	24.1348	4.16774	1.20952	3.44579	0.000569392	0.00242758
IGF1R	12135.9	-0.688286	0.110584	-6.22413	4.84237e-10	5.30636e-09
IGFBP1	56.7368	-3.25517	0.331644	-9.81525	9.67992e-23	2.91523e-21
IGFBP2	2110.03	-0.776256	0.21236	-3.65538	0.000256802	0.00118383
IGFBP3	447393	-0.778944	0.10779	-7.22646	4.95733e-13	7.45326e-12
IGFBP5	17674.1	-0.864674	0.280568	-3.08187	0.00205704	0.00761106
IGFBP6	5829	-1.50218	0.107878	-13.9249	4.47183e-44	3.34098e-42
IGFBPL1	114.5	0.74595	0.200029	3.72921	0.000192083	0.000909607
IGFN1	42.609	2.97036	0.493417	6.01998	1.74437e-09	1.78257e-08
IGKV1OR2-108	10.5591	3.69976	0.8191	4.51687	6.27612e-06	3.87766e-05
IGSF10	235.153	-1.42899	0.325671	-4.38782	1.14493e-05	6.78431e-05
IGSF11	30.1089	1.43012	0.388916	3.67719	0.000235821	0.0010972
IGSF3	1870.2	-0.588787	0.162969	-3.61288	0.000302809	0.0013756
IGSF9	90.418	1.10659	0.197695	5.59746	2.1751e-08	1.92577e-07
IGSF9B	722.327	-1.19464	0.203623	-5.86693	4.43945e-09	4.31829e-08
IKBKE	1551.65	1.22507	0.104798	11.6899	1.43603e-31	6.77059e-30
IKZF1	10.0424	7.1053	0.983685	7.22314	5.08005e-13	7.60832e-12
IKZF2	320.309	1.18552	0.220395	5.37909	7.48619e-08	6.11877e-07
IL10RA	10.9723	2.02224	0.779087	2.59565	0.00944122	0.0288585
IL11RA	1461.21	-1.22899	0.140226	-8.76434	1.87877e-18	4.33949e-17
IL12A	170.148	0.595027	0.248014	2.39917	0.0164322	0.0461533
IL15	323.501	0.820976	0.164298	4.99688	5.82663e-07	4.17339e-06
IL15RA	526.096	0.910286	0.19041	4.78067	1.74715e-06	1.17474e-05
IL17D	558.324	-1.01436	0.179638	-5.64666	1.63591e-08	1.4794e-07
IL17RE	159.095	-1.53022	0.214445	-7.13573	9.6272e-13	1.40615e-11
IL18	234.958	-1.30533	0.522009	-2.50058	0.0123989	0.0363601
IL18R1	261.859	0.89726	0.298439	3.00651	0.00264267	0.00949045
IL19	15.5489	3.08923	0.762422	4.05187	5.08101e-05	0.000268568
IL1A	1975.99	8.06361	0.403964	19.9612	1.19811e-88	2.98374e-86
IL1B	22444.3	10.6618	0.444103	24.0075	2.32114e-127	1.04856e-124
IL1R1	10339.4	-0.890424	0.127134	-7.00382	2.49075e-12	3.44853e-11
IL1RAPL1	35.2971	-1.37167	0.470135	-2.9176	0.00352735	0.0122948
IL1RL2	132.481	-1.32959	0.229662	-5.78934	7.06649e-09	6.71887e-08
IL1RN	2553.26	7.12007	0.605204	11.7647	5.93115e-32	2.86905e-30
IL20	6.65454	4.57822	1.16103	3.94325	8.03857e-05	0.000409411
IL20RA	66.7316	-0.62666	0.247318	-2.53382	0.0112826	0.0335834
IL20RB	68.5448	-0.750957	0.222338	-3.37755	0.000731336	0.00305116
IL23A	314.345	2.6058	0.593476	4.39073	1.12969e-05	6.69848e-05
IL24	673.296	6.95013	0.447092	15.5452	1.715e-54	1.69969e-52
IL26	445.063	-0.558582	0.221502	-2.52179	0.0116759	0.0345792
IL32	5287.56	3.69539	0.240721	15.3513	3.47065e-53	3.28865e-51
IL33	321.594	4.13703	0.98635	4.19428	2.73739e-05	0.000152012
IL34	492.554	1.50799	0.325191	4.63724	3.53087e-06	2.2636e-05
IL36B	89.0827	7.10112	0.883546	8.03707	9.20132e-16	1.74547e-14
IL36G	33.6455	8.26005	0.906714	9.10986	8.24849e-20	2.12221e-18
IL36RN	50.826	7.11176	1.18032	6.02527	1.6883e-09	1.73245e-08
IL3RA	130.923	1.03	0.313125	3.28943	0.00100392	0.00403749
IL4R	4699.67	0.668789	0.0755073	8.85727	8.19942e-19	1.94949e-17
IL6	74642.3	7.66654	0.181672	42.1999	0	0
IL6-AS1	19.4312	3.49192	0.648806	5.38207	7.36342e-08	6.02758e-07
IL6R	577.906	0.566275	0.126131	4.48958	7.13639e-06	4.36475e-05
IL6ST	98282.5	1.10546	0.134884	8.19566	2.49222e-16	4.95004e-15
IL7	138.479	2.33577	0.263618	8.86042	7.97103e-19	1.89751e-17
IMMP2L	638.053	0.619018	0.126574	4.89058	1.0054e-06	6.99999e-06
IMPDH1	5877.43	-0.773631	0.0716699	-10.7944	3.65984e-27	1.349e-25
INF2	8387.64	-0.637032	0.0753442	-8.45496	2.7919e-17	5.97934e-16
INHBA	51679.6	1.57313	0.220759	7.12601	1.03321e-12	1.50338e-11
INHBA-AS1	49.2919	1.19062	0.367184	3.24257	0.00118458	0.00468754
INHBB	495.874	-1.61517	0.180809	-8.933	4.14609e-19	1.01689e-17
INKA1	130.848	-1.67786	0.252666	-6.64063	3.12336e-11	3.91427e-10
INKA2	978.556	-0.692639	0.146149	-4.73928	2.14476e-06	1.42143e-05
INPP4B	3476.95	-0.926891	0.246845	-3.75494	0.00017338	0.000828923
INSIG1	25616.4	2.13432	0.171298	12.4597	1.23787e-35	7.0515e-34
[truncated: 2,061 more rows]
