# Supplementary material for: The embryonic origins of site-specific arthritis
Source: Nat Immunol. 2026 Jun 8;27(7):1390–403. doi: 10.1038/s41590-026-02542-2 (PMC13310765; doi:10.1038/s41590-026-02542-2)
Supplement: Supplementary file 20 — Differentially expressed genes for in vitro CD34+PI16+ fibroblasts treatment versus control (Extended Data Fig. 9f). [file 41590_2026_2542_MOESM20_ESM.xlsx]

## Sheet: Supplementary table 17 DE_genes
	baseMean	log2FoldChange	lfcSE	stat	pvalue	padj
A2M	1149.45	-2.42299	0.607616	-3.98771	6.67e-05	0.000308186
AAMDC	411.685	-0.748781	0.137508	-5.44538	5.17e-08	3.82e-07
AARD	112.295	-1.05647	0.226032	-4.67399	2.95e-06	1.7e-05
AARS1	38681.1	-0.534392	0.0920414	-5.80599	6.4e-09	5.32e-08
AATK	39.1179	-1.82703	0.374881	-4.87363	1.1e-06	6.74e-06
ABAT	501.875	1.82081	0.223075	8.16233	3.29e-16	5.3e-15
ABCA1	2742.61	0.994783	0.173995	5.7173	1.08e-08	8.72e-08
ABCA13	28.2252	3.54691	0.55232	6.42185	1.35e-10	1.35e-09
ABCA2	3629.18	-0.831091	0.100697	-8.25336	1.54e-16	2.58e-15
ABCA3	163.346	-1.01842	0.182569	-5.57825	2.43e-08	1.88e-07
ABCA6	81.0742	1.63983	0.597436	2.74479	0.00605504	0.018244
ABCB6	92.3173	-0.62228	0.200797	-3.09906	0.00194138	0.00664165
ABCB9	443.971	-0.862502	0.117135	-7.3633	1.79e-13	2.34e-12
ABCC3	2357.49	1.94249	0.310149	6.26309	3.77e-10	3.62e-09
ABCC6	116.005	0.659753	0.243063	2.71432	0.00664112	0.0197707
ABCG2	102.307	0.926259	0.261046	3.54826	0.000387783	0.00154074
ABCG4	31.3928	-1.32566	0.348763	-3.80104	0.000144092	0.000624345
ABHD12B	13.3134	-1.43488	0.487471	-2.94352	0.00324507	0.0104867
ABHD17B	3489.2	0.902482	0.0430669	20.9553	1.68e-97	3.92e-95
ABHD2	21145.7	0.71571	0.115307	6.20697	5.4e-10	5.08e-09
ABHD3	712.988	0.616464	0.108293	5.69254	1.25e-08	1e-07
ABHD4	4036.15	-0.548184	0.122547	-4.47326	7.7e-06	4.22e-05
ABHD5	3540.1	0.683759	0.060615	11.2804	1.64e-29	6.04e-28
ABI3BP	143743	1.52022	0.103148	14.7383	3.66e-49	2.8e-47
ABL1	29765.5	1.06354	0.0788503	13.4881	1.84e-41	1.12e-39
ABTB2	1022.3	0.711088	0.150377	4.72871	2.26e-06	1.33e-05
AC000123.2	14.9899	1.24034	0.452371	2.74186	0.00610917	0.0183872
AC000403.1	80.0326	-0.866381	0.252467	-3.43165	0.000599913	0.00228362
AC002064.2	6.35074	2.19659	0.814313	2.69748	0.00698664	0.0206474
AC002401.4	29.5379	-3.2939	0.592992	-5.5547	2.78e-08	2.14e-07
AC002467.1	156.14	0.541911	0.191573	2.82874	0.00467311	0.0144638
AC002480.1	79.3417	3.61489	0.439549	8.22408	1.97e-16	3.27e-15
AC002480.2	200.569	4.39285	0.342363	12.831	1.1e-37	5.76e-36
AC002558.3	14.2159	1.29213	0.539927	2.39316	0.0167042	0.0441996
AC003086.1	47.4932	-0.925746	0.361398	-2.56157	0.0104201	0.0292798
AC003092.1	101.401	3.54698	0.363805	9.74967	1.85e-22	4.63e-21
AC003102.1	40.4414	-0.909767	0.287834	-3.16073	0.00157374	0.0054883
AC004000.1	4.39987	-3.00731	1.16637	-2.57836	0.00992707	0.0280771
AC004080.2	63.4803	-1.33588	0.24586	-5.43351	5.53e-08	4.07e-07
AC004130.2	13.5249	1.43046	0.518573	2.75845	0.00580763	0.0175831
AC004477.2	54.6825	0.90487	0.255291	3.54447	0.000393411	0.00156142
AC004771.2	37.5439	-0.981074	0.297084	-3.30235	0.000958787	0.00350545
AC004816.1	6.23354	-2.40321	0.946438	-2.53922	0.01111	0.0309853
AC004846.1	112.808	-1.19703	0.250902	-4.77092	1.83e-06	1.09e-05
AC004854.2	38.2781	0.714264	0.290288	2.46054	0.0138729	0.0376685
AC004980.1	214.199	0.982066	0.158948	6.17854	6.47e-10	6.03e-09
AC004982.1	39.4342	-0.995412	0.317348	-3.13666	0.00170884	0.0059138
AC004982.2	77.8999	-1.37024	0.255614	-5.36057	8.3e-08	5.97e-07
AC005008.2	62.7563	-1.66954	0.228764	-7.29806	2.92e-13	3.73e-12
AC005034.4	8.05453	-2.07209	0.846708	-2.44724	0.0143956	0.0389469
AC005046.1	39.1897	-0.70818	0.301674	-2.3475	0.0188999	0.0490619
AC005165.1	10.0759	-1.62297	0.642822	-2.52476	0.0115778	0.0321743
AC005224.2	18.9139	2.16501	0.678157	3.19249	0.00141053	0.00497089
AC005224.3	816.152	0.89002	0.159918	5.56547	2.61e-08	2.01e-07
AC005274.1	11.3395	-1.81858	0.493757	-3.68315	0.000230367	0.00095904
AC005304.2	6.42892	6.67464	1.20605	5.53428	3.13e-08	2.38e-07
AC005476.2	90.5753	-1.67403	0.227901	-7.34542	2.05e-13	2.66e-12
AC005520.2	45.7507	-0.711197	0.254333	-2.79632	0.00516889	0.0158494
AC005532.1	29.9802	-1.26972	0.371498	-3.41783	0.000631228	0.00238971
AC005618.4	8.70054	-1.68088	0.647471	-2.59608	0.00942953	0.0268065
AC005682.1	30.7424	1.13632	0.36853	3.08338	0.0020466	0.00696118
AC005695.1	8.69071	2.15734	0.799529	2.69827	0.00697017	0.020605
AC005746.3	6.71682	3.02672	0.931913	3.24786	0.00116276	0.00417264
AC005831.1	70.4139	-0.587498	0.237626	-2.47237	0.0134222	0.0366085
AC005837.1	12.1414	1.51914	0.547898	2.77267	0.0055599	0.0169175
AC005838.2	19.6529	1.49267	0.442248	3.37518	0.000737662	0.00275295
AC005906.3	5.16594	2.30894	0.860369	2.68366	0.00728204	0.0214129
AC006033.2	18.3527	2.86358	0.542986	5.27377	1.34e-07	9.29e-07
AC006058.3	20.0342	-0.861972	0.326917	-2.63667	0.00837244	0.0241681
AC006254.1	16.8026	-1.18507	0.484577	-2.44558	0.0144618	0.0390872
AC006449.6	76.6825	0.750437	0.235842	3.18195	0.00146286	0.00513761
AC006460.1	18.5258	1.05541	0.449358	2.34871	0.0188388	0.0489294
AC006460.2	84.5907	2.06438	0.180902	11.4116	3.66e-30	1.4e-28
AC007099.1	21.3811	1.21435	0.437695	2.77443	0.00552993	0.0168395
AC007271.1	4.95819	-2.54142	0.909712	-2.79365	0.00521163	0.0159655
AC007336.3	13.2833	2.45905	0.591182	4.15955	3.19e-05	0.000156223
AC007362.1	9.22318	3.86918	0.873833	4.42783	9.52e-06	5.1e-05
AC007391.2	5.78301	2.35967	0.807119	2.92358	0.00346035	0.0110828
AC007569.1	25.2881	-1.02126	0.368344	-2.77257	0.00556149	0.0169196
AC007681.1	24.0237	-1.04595	0.41885	-2.49719	0.0125181	0.0344405
AC007728.2	32.1828	1.50773	0.336547	4.47999	7.46e-06	4.09e-05
AC007743.1	336.14	-1.21448	0.397428	-3.05585	0.0022442	0.00754607
AC007750.1	69.5334	1.07656	0.213076	5.05245	4.36e-07	2.83e-06
AC007906.2	50.311	-1.53101	0.307714	-4.97543	6.51e-07	4.13e-06
AC007938.2	13.307	-2.78525	0.656333	-4.24365	2.2e-05	0.000110781
AC007938.3	13.9722	-1.25877	0.486238	-2.5888	0.00963112	0.0273116
AC007953.1	24.2881	1.64835	0.592078	2.784	0.00536925	0.0163836
AC008014.1	149.62	-0.766228	0.185161	-4.13817	3.5e-05	0.000169999
AC008074.2	260.852	0.990551	0.176445	5.61394	1.98e-08	1.55e-07
AC008121.1	4.00044	3.81114	1.26465	3.01358	0.00258184	0.00854674
AC008121.2	9.78779	2.40989	0.828358	2.90924	0.0036231	0.0115432
AC008415.1	11.8594	-1.37813	0.514583	-2.67815	0.00740293	0.0217274
AC008708.1	29.4441	-1.90517	0.367607	-5.18264	2.19e-07	1.48e-06
AC008708.2	4.39384	-4.7842	1.26056	-3.7953	0.000147466	0.000636587
AC008915.3	38.6692	0.914863	0.333154	2.74606	0.0060315	0.01819
AC008957.2	19.6121	2.12088	0.571525	3.71091	0.000206514	0.000868007
AC008957.3	142.14	1.65154	0.371231	4.44883	8.63e-06	4.67e-05
AC008966.3	3.84494	5.85901	1.34645	4.35146	1.35e-05	7.06e-05
AC009065.8	68.3377	0.67645	0.257661	2.62534	0.00865616	0.0248884
AC009078.2	5.76555	2.97507	0.875105	3.39968	0.000674655	0.00254025
AC009119.1	36.0047	0.845227	0.348491	2.42539	0.0152919	0.0409547
AC009159.3	13.0146	-1.58177	0.538408	-2.93786	0.00330489	0.0106534
AC009226.1	13.8345	-1.09975	0.452101	-2.43253	0.0149937	0.0402727
AC009275.1	104.186	-0.731976	0.192667	-3.79917	0.000145182	0.000628377
AC009303.4	84.5316	1.53847	0.27643	5.5655	2.61e-08	2.01e-07
AC009312.1	6.45283	4.99453	1.03904	4.80685	1.53e-06	9.23e-06
AC009403.1	67.5255	-0.758762	0.258981	-2.92979	0.00339186	0.0108868
AC009404.1	640.991	1.21024	0.175081	6.91242	4.76e-12	5.5e-11
AC009506.1	93.9636	0.579278	0.157733	3.67252	0.000240167	0.000996849
AC009522.1	9.79986	2.80029	0.691676	4.04856	5.15e-05	0.000243026
AC009630.1	5.19307	1.82582	0.759843	2.40289	0.0162661	0.0432479
AC009779.3	85.5622	0.980915	0.274695	3.57093	0.00035572	0.0014256
AC009948.1	10.3502	1.76804	0.57767	3.06065	0.00220859	0.00744566
AC009950.1	10.4731	-2.25485	0.671532	-3.35777	0.000785749	0.00291783
AC010201.2	35.4351	0.744123	0.291264	2.5548	0.0106248	0.0297772
AC010207.1	17.1002	-1.60365	0.572137	-2.80291	0.00506442	0.0155733
AC010273.2	12.125	1.38781	0.524421	2.64636	0.0081362	0.0236267
AC010343.3	88.4733	-2.94612	0.452955	-6.50421	7.81e-11	8.02e-10
AC010491.2	8.61507	-1.83456	0.527038	-3.48088	0.000499767	0.00193656
AC010761.3	23.0203	0.877026	0.361313	2.42733	0.0152103	0.0407869
AC010768.2	4.20661	5.86686	1.15134	5.09568	3.47e-07	2.28e-06
AC010883.3	4.55606	-2.82087	0.99139	-2.84537	0.00443604	0.0138306
AC010896.1	56.1081	-1.76239	0.255131	-6.90778	4.92e-12	5.67e-11
AC010976.2	23.5813	-3.55219	0.579729	-6.12733	8.94e-10	8.2e-09
AC010997.2	3.8785	5.81243	1.2172	4.77523	1.8e-06	1.07e-05
AC010997.4	14.2382	1.24925	0.455002	2.74559	0.0060402	0.0182078
AC011365.2	9.50847	-2.26066	0.592791	-3.81359	0.000136961	0.000596518
AC011389.1	5.82898	-2.89417	1.20223	-2.40734	0.0160693	0.0428008
AC011747.1	20.7094	1.92946	0.471906	4.08866	4.34e-05	0.000207073
AC012213.3	8.77182	2.05038	0.770258	2.66194	0.00776911	0.0226531
AC012254.3	11.4362	1.38549	0.556852	2.48808	0.0128434	0.0352227
AC012470.1	8.78965	-2.08312	0.77935	-2.6729	0.00751997	0.0220178
AC012574.2	7.89692	1.81804	0.767674	2.36824	0.0178729	0.0467648
AC012645.1	37.0237	1.19616	0.300493	3.98064	6.87e-05	0.000316738
AC012668.3	7.06801	3.2283	0.782464	4.12581	3.69e-05	0.000178691
AC013400.1	35.3008	3.16141	0.432482	7.30992	2.67e-13	3.43e-12
AC013451.2	81.7163	1.10463	0.302065	3.65693	0.000255252	0.00105026
AC013460.1	9.37907	2.86596	0.947666	3.02423	0.00249264	0.0082825
AC013486.1	30.2119	1.20385	0.350312	3.43649	0.000589295	0.00224628
AC013644.1	23.6162	1.07277	0.417528	2.56933	0.0101894	0.0287021
AC015660.1	27.4901	-1.55817	0.482597	-3.22872	0.00124347	0.0044312
AC015849.5	24.0567	1.09651	0.414158	2.64757	0.00810721	0.0235506
AC015987.1	12.969	-1.42764	0.600474	-2.37751	0.0174298	0.0457656
AC016598.2	8.79834	2.67547	0.753448	3.55097	0.00038381	0.00152652
AC016738.1	27.8167	1.63843	0.388216	4.22041	2.44e-05	0.000121742
AC016745.1	141.267	1.93752	0.293684	6.5973	4.19e-11	4.41e-10
AC016745.2	18.2832	1.91689	0.602535	3.18138	0.00146577	0.00514504
AC017033.1	14.2949	-2.01377	0.543578	-3.70465	0.000211679	0.000886943
AC018557.3	4.45586	3.05483	1.02286	2.98655	0.00282149	0.00925802
AC018638.7	18.9635	1.27971	0.449584	2.84642	0.00442136	0.0137946
AC018697.1	11.8572	-2.50032	0.719206	-3.47651	0.000507992	0.00196373
AC018904.1	49.6569	0.766336	0.276379	2.77277	0.00555811	0.0169147
AC019117.1	58.6739	1.38497	0.393794	3.517	0.000436453	0.00172005
AC019171.1	13.9916	1.21905	0.494386	2.46579	0.013671	0.0371776
AC019254.1	17.3894	1.4941	0.466775	3.2009	0.00137	0.0048421
AC019257.1	23.6522	-1.89799	0.538065	-3.52744	0.0004196	0.00165631
AC020891.1	10.554	-2.90166	1.00001	-2.90161	0.00371244	0.011793
AC021087.1	8.80423	1.43451	0.573277	2.50231	0.0123387	0.0340115
AC021218.1	17.2876	2.1398	0.706764	3.0276	0.00246506	0.00820069
AC022034.1	559.421	-0.772566	0.200573	-3.85179	0.000117257	0.000516725
AC022107.1	492.05	0.510821	0.114554	4.45921	8.23e-06	4.47e-05
AC022210.1	39.9569	-0.839746	0.276856	-3.03315	0.00242017	0.00806932
AC022217.3	7.86257	-1.57701	0.588652	-2.67902	0.00738381	0.0216793
AC022400.3	9.0395	1.35595	0.528054	2.56781	0.0102342	0.0288157
AC022506.2	52.7253	-0.656034	0.215319	-3.04679	0.00231297	0.00775543
AC022509.1	21.5312	6.19427	0.849524	7.29146	3.07e-13	3.91e-12
AC022509.2	10.153	4.09682	0.931802	4.39666	1.1e-05	5.82e-05
AC022509.3	54.8955	1.37588	0.331424	4.15142	3.3e-05	0.000161228
AC022601.1	10.9733	2.13709	0.710557	3.00763	0.00263294	0.00869366
AC022613.1	184.676	1.9424	0.275796	7.04289	1.88e-12	2.25e-11
AC022816.1	35.3092	3.18684	0.58832	5.41685	6.07e-08	4.44e-07
AC022915.2	15.6537	2.29882	0.538994	4.26503	2e-05	0.000101348
AC023043.1	9.09332	-2.43256	0.648644	-3.75022	0.000176678	0.00075098
AC023202.1	9.40514	4.35541	0.931725	4.67457	2.95e-06	1.7e-05
AC023421.2	4.93399	-4.61721	1.51032	-3.0571	0.0022349	0.0075174
AC023906.5	36.9623	3.47703	0.474106	7.33386	2.24e-13	2.9e-12
AC024451.2	22.9654	1.56869	0.389795	4.02439	5.71e-05	0.000266741
AC024884.2	10.9344	1.73826	0.553384	3.14114	0.00168291	0.00583859
AC024940.1	54.9045	3.59192	0.451271	7.95956	1.73e-15	2.63e-14
AC025031.2	14.8551	-2.12534	0.506851	-4.19323	2.75e-05	0.000136453
AC025034.1	33.9582	1.94055	0.43262	4.48558	7.27e-06	3.99e-05
AC025048.2	46.9902	-0.722326	0.246674	-2.92826	0.00340865	0.0109334
AC025048.4	28.2425	0.965383	0.33908	2.84706	0.00441247	0.0137752
AC025048.6	19.9078	1.34074	0.417305	3.21285	0.00131426	0.00465866
AC025419.1	121.009	1.21735	0.18385	6.6214	3.56e-11	3.78e-10
AC025580.1	90.3414	10.3039	0.85625	12.0337	2.36e-33	1.04e-31
AC025580.2	175.244	9.6734	0.847097	11.4195	3.34e-30	1.28e-28
AC026310.2	142.196	2.50122	0.259411	9.64192	5.32e-22	1.28e-20
AC026471.1	362.155	0.767778	0.127198	6.0361	1.58e-09	1.42e-08
AC026691.1	46.9821	1.02723	0.23497	4.37175	1.23e-05	6.47e-05
AC026979.2	15.4539	-1.194	0.454654	-2.62617	0.00863516	0.0248317
AC027237.3	333.901	0.914454	0.183521	4.98282	6.27e-07	3.98e-06
AC027237.4	11.7252	1.70884	0.556657	3.06982	0.00214186	0.00725343
AC027288.3	37.698	-1.8945	0.428065	-4.42574	9.61e-06	5.15e-05
AC027329.1	7.1398	-1.83634	0.682925	-2.68893	0.00716814	0.0211163
AC027601.5	235.694	-1.04654	0.190665	-5.48888	4.04e-08	3.03e-07
AC027682.6	14.1693	-1.38733	0.592198	-2.34268	0.0191458	0.0496073
AC027796.2	7.85357	2.20201	0.748479	2.94198	0.00326116	0.0105334
AC027796.4	137.44	0.658618	0.223902	2.94155	0.00326573	0.0105429
AC034223.2	25.3874	-2.56109	0.590594	-4.33646	1.45e-05	7.51e-05
AC037459.4	12.1514	1.56743	0.572976	2.7356	0.00622668	0.0186999
AC037486.1	14.0593	2.30427	0.659004	3.49659	0.000471247	0.00184027
AC040160.1	125.888	-1.43667	0.191619	-7.49757	6.5e-14	8.78e-13
AC040174.1	17.0786	-2.64937	0.666176	-3.97699	6.98e-05	0.000320763
AC040970.1	152.636	1.00804	0.166042	6.07098	1.27e-09	1.15e-08
AC041040.1	222.083	0.76719	0.142543	5.38216	7.36e-08	5.34e-07
AC048341.1	988.984	0.769321	0.143203	5.37225	7.78e-08	5.62e-07
AC048341.2	241.177	0.618872	0.222165	2.78564	0.00534218	0.0163138
AC055839.2	1647.19	0.585374	0.138695	4.22058	2.44e-05	0.000121679
AC063948.1	12.2788	1.41647	0.604906	2.34164	0.019199	0.0497056
AC063952.1	103.069	0.754446	0.252228	2.99113	0.00277949	0.00913409
AC063976.2	37.0809	1.17688	0.433353	2.71576	0.0066123	0.0197045
AC064875.1	5.34561	-4.54454	1.02922	-4.41553	1.01e-05	5.37e-05
AC067945.2	12.0316	2.01609	0.546813	3.68697	0.000226937	0.000945772
AC068533.2	12.0833	-1.51966	0.612218	-2.48221	0.0130569	0.0357477
AC068870.2	123.735	0.596508	0.213648	2.79202	0.00523804	0.0160437
AC068888.1	226.889	-0.714058	0.148618	-4.80464	1.55e-06	9.33e-06
AC068989.1	11.4251	1.46892	0.564666	2.60139	0.00928461	0.0264603
AC069234.5	20.9424	2.18868	0.443607	4.93382	8.06e-07	5.04e-06
AC069277.1	34.5631	1.18259	0.306251	3.86149	0.000112699	0.000498827
AC073130.1	54.5373	1.81628	0.29884	6.07777	1.22e-09	1.1e-08
AC073130.2	15.2138	1.20896	0.495597	2.4394	0.0147117	0.0396304
AC073912.1	12.696	1.51376	0.424246	3.5681	0.000359573	0.00143926
AC074290.1	156.135	2.64896	0.33063	8.01187	1.13e-15	1.75e-14
AC078785.1	97.0921	0.96421	0.21778	4.42744	9.54e-06	5.11e-05
AC078785.2	4.35124	2.59591	0.886969	2.92673	0.00342551	0.0109839
AC078850.1	33.4507	-1.28902	0.479344	-2.68913	0.00716379	0.0211081
AC078883.1	30.9997	1.34849	0.331359	4.06958	4.71e-05	0.000223269
AC078993.1	8.65159	-2.1428	0.662885	-3.23254	0.00122696	0.00438039
AC079209.1	10.5165	5.84626	0.934596	6.25538	3.97e-10	3.79e-09
AC079298.3	88.7248	1.9122	0.29551	6.47086	9.74e-11	9.89e-10
AC079385.2	8.90548	2.01499	0.788004	2.55708	0.0105555	0.0296088
AC079465.1	16.0005	1.71133	0.537965	3.18112	0.00146708	0.00514803
AC079753.1	12.3966	2.65369	0.904461	2.934	0.00334628	0.0107654
AC079753.2	22.4993	3.55497	0.641992	5.5374	3.07e-08	2.35e-07
AC079777.1	20.0626	1.89117	0.515441	3.66903	0.000243468	0.00100861
AC079834.1	32.151	-1.0965	0.423403	-2.58972	0.00960532	0.0272504
AC079848.1	38.7998	-1.28724	0.358525	-3.59039	0.000330188	0.00133234
AC079921.1	64.7157	1.20638	0.274611	4.39305	1.12e-05	5.91e-05
AC079949.1	31.0721	2.52144	0.566558	4.45045	8.57e-06	4.64e-05
AC079949.2	51.8552	1.08906	0.283393	3.84294	0.000121568	0.000533904
AC079949.5	7.30436	2.04845	0.646528	3.16838	0.00153291	0.00536227
AC080023.1	124.481	1.39387	0.250041	5.57456	2.48e-08	1.92e-07
AC080100.1	87.3733	-2.22013	0.293902	-7.55397	4.22e-14	5.78e-13
AC080112.3	26.7422	-1.69575	0.494383	-3.43004	0.000603489	0.00229543
AC083837.1	263.487	2.75496	0.474946	5.80057	6.61e-09	5.47e-08
AC083855.2	192.75	1.63524	0.162986	10.033	1.09e-23	2.94e-22
AC083906.3	4.44591	-3.24262	0.992156	-3.26826	0.00108212	0.00391804
AC083906.5	11.7809	-2.31627	0.661643	-3.50078	0.000463902	0.00181423
AC083967.1	28.5162	2.85516	0.816695	3.49599	0.000472311	0.00184245
AC084398.2	6.25754	2.56317	0.837216	3.06154	0.00220202	0.00742866
AC084871.3	7.38735	4.92422	1.1147	4.41753	9.98e-06	5.33e-05
AC087477.2	38.083	-2.02832	0.288436	-7.03213	2.03e-12	2.42e-11
AC087564.1	19.3772	3.96219	0.629152	6.29767	3.02e-10	2.94e-09
AC087752.4	6.04073	1.87209	0.779767	2.40084	0.0163577	0.043426
AC087854.1	126.706	1.43191	0.19412	7.37641	1.63e-13	2.12e-12
AC090136.3	5.08776	5.23837	1.4277	3.66911	0.000243394	0.00100852
AC090152.1	356.299	-1.95404	0.185713	-10.5219	6.85e-26	2.07e-24
AC090229.1	23.5176	1.1506	0.489775	2.34924	0.018812	0.0488729
AC090559.1	74.9602	1.101	0.198815	5.53782	3.06e-08	2.34e-07
AC090578.1	31.7443	-0.975157	0.375985	-2.59361	0.00949746	0.026968
AC090673.1	42.8545	1.34103	0.301141	4.45315	8.46e-06	4.59e-05
AC090826.3	31.0969	-1.01511	0.426676	-2.37912	0.0173542	0.045604
AC090844.3	9.72398	5.0152	0.926569	5.41266	6.21e-08	4.54e-07
AC090877.2	103.392	0.559033	0.203658	2.74496	0.00605184	0.0182372
AC090921.1	6.35417	-3.23684	1.19842	-2.70093	0.00691453	0.0204561
AC091182.2	145.472	-1.63754	0.243586	-6.72264	1.78e-11	1.96e-10
AC091493.1	77.0559	6.70854	0.458341	14.6366	1.64e-48	1.24e-46
AC091563.1	5.71502	-2.54906	0.73696	-3.45889	0.000542416	0.00208271
AC091806.1	194.589	4.37929	0.266035	16.4613	6.96e-61	7.38e-59
AC091825.3	93.8891	-0.734652	0.193342	-3.79975	0.000144841	0.00062718
AC092053.3	21.3788	-1.04044	0.440668	-2.36105	0.0182232	0.0475914
AC092111.1	48.4564	-0.937935	0.351831	-2.66587	0.007679	0.0224105
AC092131.1	4.22997	-3.42205	1.12675	-3.03711	0.00238861	0.0079874
AC092168.2	6.32212	2.88277	1.00492	2.86866	0.00412212	0.0129567
AC092171.3	95.8239	-1.10633	0.253052	-4.37196	1.23e-05	6.46e-05
AC092171.5	37.2843	-0.77973	0.297641	-2.6197	0.00880068	0.025259
AC092275.1	68.2945	-1.41918	0.225874	-6.28305	3.32e-10	3.21e-09
AC092376.2	69.011	-1.77217	0.41736	-4.24613	2.17e-05	0.000109652
AC092376.3	20.0825	-1.39157	0.548336	-2.5378	0.0111552	0.0311024
AC092435.1	5.95245	3.76144	1.12597	3.34062	0.000835918	0.0030929
AC092490.1	101.887	-0.696066	0.248629	-2.79962	0.00511631	0.0157104
AC092535.5	23.6192	-1.93117	0.528447	-3.65443	0.000257752	0.00106032
AC092614.1	67.7661	0.971107	0.252855	3.84057	0.000122748	0.000538598
AC092667.1	27.5214	-1.31149	0.403837	-3.24756	0.00116399	0.00417631
AC092683.1	172.864	1.16737	0.319122	3.65805	0.000254137	0.00104656
AC092685.1	5.27064	3.69915	1.32954	2.78228	0.00539787	0.0164657
AC092691.1	194.749	-2.42426	0.276724	-8.76057	1.94e-18	3.75e-17
AC092807.4	737.915	0.815052	0.155053	5.25659	1.47e-07	1.01e-06
AC092845.1	4.61883	3.35479	1.10431	3.0379	0.00238231	0.00797045
AC092999.1	12.5331	-2.48497	0.684309	-3.63135	0.000281941	0.00115391
AC093495.1	70.4088	0.66326	0.250971	2.64278	0.00822284	0.0238223
AC093627.4	349.075	0.73904	0.180611	4.09189	4.28e-05	0.000204461
AC093772.1	9.53428	3.17835	0.966649	3.288	0.001009	0.00367653
AC093772.2	9.78222	3.80323	1.02349	3.71593	0.000202457	0.000852903
AC093908.1	308.785	0.973604	0.225075	4.32568	1.52e-05	7.86e-05
AC095032.1	14.4822	-1.54923	0.595675	-2.6008	0.00930057	0.0264941
AC096733.2	116.898	1.73983	0.20071	8.66836	4.38e-18	8.26e-17
AC096921.2	43.2821	0.698029	0.285754	2.44276	0.0145753	0.0393393
AC097448.1	728.965	0.541316	0.0917699	5.89862	3.67e-09	3.14e-08
AC097451.1	270.386	4.76169	0.442902	10.7511	5.86e-27	1.9e-25
AC097512.1	6.46706	2.80184	0.832369	3.3661	0.000762387	0.00283704
AC097518.2	7.51079	1.4768	0.605744	2.438	0.0147689	0.0397681
AC097709.1	38.3952	5.52156	0.585769	9.42617	4.25e-21	9.78e-20
AC099066.2	290.135	1.69198	0.21855	7.74184	9.8e-15	1.42e-13
AC099332.1	12.6544	-1.86719	0.774503	-2.41082	0.0159168	0.0424236
AC099332.2	20.9576	-1.7159	0.39107	-4.3877	1.15e-05	6.04e-05
AC099344.3	22.9842	-1.03838	0.441206	-2.3535	0.0185976	0.0484066
AC099494.2	373.4	-0.769822	0.148134	-5.1968	2.03e-07	1.38e-06
AC099506.1	8.55554	1.90262	0.738856	2.57509	0.0100215	0.0282907
AC099506.3	6.92128	3.5156	1.04057	3.37854	0.000728729	0.0027238
AC099542.1	7.46872	1.63503	0.618205	2.6448	0.00817395	0.0237125
AC099552.1	110.123	8.81952	0.891862	9.88888	4.65e-23	1.21e-21
AC099552.4	10.5974	3.43228	0.874576	3.9245	8.69e-05	0.000391965
AC099552.5	142.636	1.56699	0.242384	6.46488	1.01e-10	1.03e-09
AC099670.3	5.65968	2.50717	1.03269	2.42781	0.0151902	0.0407442
AC099850.1	45.7828	1.1443	0.239671	4.77447	1.8e-06	1.07e-05
AC100803.3	7.77892	-4.45377	1.31729	-3.38102	0.000722168	0.00270031
AC100805.1	47.4695	1.99386	0.378833	5.26317	1.42e-07	9.81e-07
AC100854.1	11.0834	1.72052	0.558887	3.07848	0.00208057	0.00706433
AC102945.2	240.942	1.07766	0.230226	4.6809	2.86e-06	1.65e-05
AC103706.1	82.5279	1.20122	0.226393	5.30591	1.12e-07	7.89e-07
AC103706.2	3.11333	5.37392	1.24638	4.31161	1.62e-05	8.33e-05
AC103740.1	26.6057	1.74185	0.396775	4.39002	1.13e-05	5.99e-05
AC103740.2	20.4604	2.1088	0.512785	4.11245	3.91e-05	0.000188326
AC103746.1	44.8747	-1.57616	0.255129	-6.1779	6.5e-10	6.05e-09
AC104109.2	60.6186	0.569499	0.21603	2.6362	0.00838408	0.0241884
AC104137.1	52.1494	-2.04317	0.4113	-4.96759	6.78e-07	4.29e-06
AC104232.1	4.25976	5.0889	1.21805	4.1779	2.94e-05	0.000145125
AC104232.3	31.0397	4.41573	0.514937	8.57527	9.89e-18	1.82e-16
AC104461.1	48.3348	1.16473	0.419798	2.7745	0.00552871	0.0168384
AC104472.4	16.3579	-1.37615	0.463888	-2.96655	0.00301156	0.00982032
AC104590.1	3.32018	2.8413	1.1639	2.44119	0.0146391	0.0394677
AC104779.1	24.2969	1.18956	0.403403	2.94882	0.00318985	0.0103289
AC104809.2	23.651	-3.1424	0.536746	-5.85453	4.78e-09	4.04e-08
AC105052.4	19.7082	-1.61231	0.555462	-2.90264	0.00370031	0.0117583
AC105206.2	54.2283	0.720501	0.263496	2.73439	0.00624958	0.0187574
AC105910.1	9.56593	4.05672	1.07442	3.77572	0.000159549	0.000684063
AC106038.1	9.47911	-2.26061	0.774866	-2.91742	0.00352945	0.01128
AC106795.2	19.9964	-1.67053	0.411406	-4.06054	4.9e-05	0.00023165
AC106820.4	51.2052	-1.47003	0.300362	-4.89419	9.87e-07	6.11e-06
AC106845.1	134.306	-0.809993	0.209796	-3.86087	0.000112986	0.000499829
AC107021.1	18.106	1.61421	0.445922	3.61994	0.000294674	0.00120101
AC107021.2	51.5709	2.00601	0.418908	4.78867	1.68e-06	1.01e-05
AC107068.1	321.607	0.672998	0.168109	4.00334	6.25e-05	0.000290027
AC107071.1	72.542	0.952856	0.218875	4.35343	1.34e-05	7e-05
AC107294.2	61.664	-0.66146	0.268191	-2.46638	0.0136487	0.0371402
AC107302.2	10.3427	3.06975	0.688881	4.45614	8.34e-06	4.54e-05
AC108471.3	20.7651	-1.69396	0.484381	-3.49716	0.000470234	0.001837
AC108519.1	282.995	0.549541	0.145989	3.76427	0.000167038	0.000713749
AC108673.2	13.0551	1.63302	0.517749	3.15408	0.00161005	0.00560087
AC109322.2	20.6179	-1.41475	0.564993	-2.50401	0.0122793	0.0338719
AC109347.2	10.1551	2.37499	0.718034	3.30762	0.000940911	0.00344658
AC109466.1	353.394	-1.2416	0.48477	-2.56122	0.0104305	0.0292963
AC110285.6	77.6441	-1.00712	0.328659	-3.06432	0.00218163	0.00736755
AC110611.2	507.633	1.872	0.154852	12.0889	1.21e-33	5.38e-32
AC110619.1	7.89578	-2.13589	0.734567	-2.90769	0.00364108	0.0115948
AC110741.1	5.57332	6.5665	1.23822	5.30316	1.14e-07	8e-07
AC111197.1	113.734	0.709665	0.247604	2.86613	0.00415522	0.0130501
AC112198.2	37.0925	1.98527	0.408004	4.8658	1.14e-06	6.99e-06
AC112206.2	2.96315	5.27794	1.31242	4.02152	5.78e-05	0.000269744
AC112496.1	9.00242	1.77035	0.64158	2.75936	0.00579139	0.0175394
AC112503.2	7.88761	2.08032	0.804916	2.58452	0.0097514	0.0276245
AC112721.1	124.468	-1.38529	0.32388	-4.27717	1.89e-05	9.64e-05
AC112721.2	134.997	-1.2172	0.320392	-3.79908	0.000145235	0.000628466
AC112907.2	17.0094	-1.29152	0.503577	-2.56468	0.010327	0.0290371
AC114284.1	193.592	-1.58818	0.196791	-8.07036	7.01e-16	1.1e-14
AC114811.2	171.847	-0.713117	0.208035	-3.42788	0.000608324	0.00231247
AC114930.1	10.1285	3.19344	0.781761	4.08493	4.41e-05	0.000210123
AC116407.2	13.0845	-1.3659	0.550515	-2.48112	0.0130969	0.0358421
AC116667.1	77.9266	-1.51115	0.290514	-5.20165	1.98e-07	1.34e-06
AC117453.1	8.11738	-2.90731	0.902168	-3.22259	0.00127039	0.00451551
AC117489.1	256.21	2.33118	0.262218	8.89024	6.1e-19	1.21e-17
AC119674.1	24.3904	1.20854	0.368229	3.28203	0.00103061	0.00375039
AC120193.1	8.89518	3.24502	0.835193	3.88536	0.000102179	0.000455967
AC122129.1	71.1661	-0.686842	0.291699	-2.35462	0.0185416	0.0482803
AC123595.2	12.0626	2.88719	0.685459	4.21206	2.53e-05	0.000126074
AC124067.4	5.75738	-3.78291	1.15299	-3.28096	0.00103454	0.00376187
AC124276.1	6.27979	2.95419	0.933539	3.1645	0.00155349	0.00542744
AC124798.1	178.882	0.60099	0.171325	3.5079	0.000451662	0.00177124
AC125807.2	1062.24	-1.15695	0.104073	-11.1167	1.04e-28	3.68e-27
AC126178.1	11.071	3.73375	0.624009	5.98349	2.18e-09	1.93e-08
AC131011.1	6.0332	4.20966	0.967978	4.34892	1.37e-05	7.14e-05
AC133552.1	10.2018	1.6732	0.636687	2.62798	0.00858933	0.024726
AC134043.3	59.2408	-1.19371	0.322878	-3.6971	0.000218072	0.000911175
AC134312.5	765.113	0.937077	0.143483	6.53091	6.54e-11	6.77e-10
AC135721.1	22.2872	-0.80405	0.34181	-2.35233	0.0186562	0.0485525
AC136475.2	14.0191	-1.41191	0.523083	-2.6992	0.00695054	0.0205564
AC136475.3	10.9128	-4.38662	1.17401	-3.73644	0.000186647	0.000790241
AC138207.7	4.23033	3.13227	1.09292	2.86596	0.00415746	0.013053
AC138207.8	70.2531	-1.08099	0.221301	-4.88472	1.04e-06	6.39e-06
AC138305.1	18.3254	-2.83718	0.646395	-4.38924	1.14e-05	6.01e-05
AC138647.2	15.1302	-2.18847	0.601387	-3.63904	0.000273658	0.00112219
AC139453.1	10.4549	1.34445	0.489437	2.74694	0.0060155	0.0181446
AC139887.2	247.864	0.666791	0.177882	3.74851	0.000177891	0.000755638
AC140479.2	5.88811	-2.52501	0.957446	-2.63723	0.00835853	0.0241362
AC142086.6	37.1021	-1.29859	0.295089	-4.40068	1.08e-05	5.72e-05
AC142381.3	71.231	-1.19855	0.28358	-4.2265	2.37e-05	0.000118829
AC145625.2	6.31878	6.96199	2.37426	2.93228	0.00336478	0.0108154
AC233266.2	33.6756	-1.43268	0.403239	-3.55294	0.000380956	0.00151641
AC233300.1	16.0479	1.28885	0.412495	3.12452	0.00178097	0.00613286
AC234582.1	97.2728	-0.998877	0.257355	-3.88132	0.00010389	0.000462963
AC239809.3	68.4628	0.582486	0.245262	2.37495	0.0175512	0.046016
AC239859.5	53.6956	-0.983594	0.238815	-4.11864	3.81e-05	0.000183794
AC241585.2	38.7658	1.58636	0.338347	4.68856	2.75e-06	1.6e-05
AC242842.1	28.9011	1.1381	0.382059	2.97886	0.00289319	0.00947567
AC244153.1	147.032	-0.652372	0.161803	-4.03189	5.53e-05	0.000259114
AC245100.7	50.4383	1.30672	0.319942	4.08424	4.42e-05	0.000210592
ACADL	41.073	-2.14245	0.412256	-5.19689	2.03e-07	1.38e-06
ACAN	95372.5	-1.31701	0.300921	-4.37659	1.21e-05	6.33e-05
ACAP3	3499.14	-0.512827	0.0768048	-6.67701	2.44e-11	2.64e-10
ACAT2	2627.06	-1.04288	0.146147	-7.13584	9.62e-13	1.18e-11
ACBD7	194.779	-1.35017	0.215212	-6.27368	3.53e-10	3.39e-09
ACKR3	4392.65	1.75955	0.297987	5.90478	3.53e-09	3.03e-08
ACMSD	10.1104	1.3253	0.547832	2.41918	0.0155555	0.0415633
ACO1	17154.8	1.26454	0.0602886	20.9748	1.11e-97	2.64e-95
ACOD1	12.5983	7.88194	1.14211	6.90123	5.16e-12	5.92e-11
ACSL1	5599.45	1.12933	0.22861	4.93997	7.81e-07	4.9e-06
ACSL4	26837.9	1.3312	0.133863	9.94444	2.67e-23	7.02e-22
ACSM3	31.7849	-1.10168	0.378886	-2.9077	0.00364102	0.0115948
ACTC1	1290.9	-1.46039	0.286379	-5.09951	3.41e-07	2.24e-06
ACTL8	29.2896	1.56869	0.486138	3.22683	0.00125169	0.00445885
ACVR1C	44.8961	0.988725	0.344179	2.87271	0.00406972	0.0128156
ACVR2B	930.297	0.55867	0.132137	4.22796	2.36e-05	0.000118154
ACVRL1	1249.28	-1.44838	0.158947	-9.11234	8.06e-20	1.71e-18
ACYP1	521.915	0.587733	0.130291	4.51091	6.45e-06	3.57e-05
ADAM11	53.5961	-0.842165	0.337328	-2.49658	0.0125398	0.0344826
ADAM12	32143.5	1.36454	0.165513	8.24435	1.66e-16	2.77e-15
ADAM15	7192.37	-0.687761	0.120369	-5.71376	1.11e-08	8.89e-08
ADAM19	11568.9	1.27831	0.144444	8.84984	8.76e-19	1.73e-17
ADAM23	5788.09	-0.662509	0.0656995	-10.0839	6.51e-24	1.79e-22
ADAM28	47.7175	2.19963	0.580017	3.79235	0.000149229	0.000644027
ADAMDEC1	34.5801	7.54852	0.876305	8.61403	7.05e-18	1.31e-16
ADAMTS12	7265.59	0.526939	0.15477	3.40465	0.000662477	0.00249731
ADAMTS14	1086.47	1.96073	0.157909	12.4168	2.12e-35	1.02e-33
ADAMTS15	1168.72	-3.21158	0.197614	-16.2518	2.17e-59	2.18e-57
ADAMTS16	281.5	-0.726936	0.265775	-2.73516	0.00623507	0.0187197
ADAMTS19	84.8032	-1.65177	0.313602	-5.2671	1.39e-07	9.62e-07
ADAMTS3	1622.12	-0.739674	0.0897471	-8.24176	1.7e-16	2.83e-15
ADAMTS4	1349.8	1.48734	0.335255	4.43642	9.15e-06	4.92e-05
ADAMTS6	2523.98	1.57302	0.147519	10.6632	1.51e-26	4.79e-25
ADAMTS8	33.5458	-2.52294	0.595479	-4.23683	2.27e-05	0.000113966
ADAMTS9	1516.09	1.59617	0.175353	9.10259	8.82e-20	1.86e-18
ADAMTS9-AS2	60.3249	-0.86958	0.367519	-2.36608	0.0179774	0.0470128
ADAMTSL3	1436.89	-2.09226	0.184153	-11.3615	6.5e-30	2.46e-28
ADAMTSL4	443.915	-1.04426	0.197548	-5.28613	1.25e-07	8.72e-07
ADAP1	137.566	2.02924	0.241311	8.40923	4.13e-17	7.28e-16
ADAP2	32.6549	-0.928194	0.332561	-2.79105	0.00525367	0.0160814
ADCK2	710.496	-0.507546	0.116996	-4.33815	1.44e-05	7.46e-05
ADCY2	338.172	-1.15065	0.169894	-6.77275	1.26e-11	1.4e-10
ADCY3	3671.95	-0.558211	0.0690773	-8.08096	6.43e-16	1.01e-14
ADCY4	764.412	1.36702	0.176574	7.74195	9.79e-15	1.42e-13
ADCY5	236.104	-0.920708	0.392966	-2.34297	0.0191309	0.0495822
ADCY7	2164.22	-1.2262	0.118355	-10.3603	3.76e-25	1.1e-23
ADCY9	3737.28	-1.0227	0.089528	-11.4232	3.2e-30	1.23e-28
ADD2	589.451	-1.29758	0.366192	-3.54345	0.000394927	0.00156659
ADGRA3	9580.37	1.06014	0.0506082	20.9481	1.95e-97	4.52e-95
ADGRB3	49.5427	0.819896	0.338022	2.42557	0.0152844	0.0409517
ADGRF1	14.6128	-5.2528	2.20428	-2.383	0.0171723	0.0452116
ADGRF3	54.6017	-0.76694	0.269394	-2.84691	0.00441453	0.0137777
ADGRG1	949.7	-0.77266	0.142764	-5.41215	6.23e-08	4.55e-07
ADGRG6	4069.35	-1.40184	0.172035	-8.14858	3.68e-16	5.91e-15
ADGRL2	10131.4	0.628328	0.0926904	6.77878	1.21e-11	1.35e-10
ADGRL4	3143.97	2.04737	0.102845	19.9073	3.52e-88	6.97e-86
ADIPOR1	9608.44	0.625411	0.070343	8.89087	6.06e-19	1.21e-17
ADIRF-AS1	202.574	-1.33346	0.156737	-8.50761	1.78e-17	3.21e-16
ADM	16900.7	0.882863	0.126473	6.98066	2.94e-12	3.44e-11
ADORA1	128.081	-1.14297	0.325863	-3.50753	0.000452295	0.00177312
ADORA2B	574.743	-1.61767	0.197388	-8.19538	2.5e-16	4.08e-15
ADORA2BP1	25.4193	7.80017	0.907022	8.59976	7.99e-18	1.48e-16
ADPGK	7097.84	0.501783	0.0954463	5.25723	1.46e-07	1.01e-06
ADRA2A	117.294	-2.16227	0.375574	-5.75723	8.55e-09	6.97e-08
ADRA2C	692.699	-3.24939	0.213327	-15.2319	2.17e-52	1.8e-50
ADRB1	6.81973	-3.91387	1.23933	-3.15805	0.0015883	0.00553413
ADRB2	1156.78	-1.4805	0.167018	-8.86431	7.7e-19	1.52e-17
ADSS1	149.7	-0.574615	0.195714	-2.93599	0.00332483	0.0107113
ADTRP	403.082	-0.736299	0.202137	-3.64258	0.00026992	0.00110756
AF106564.1	23.6781	1.23996	0.395559	3.13469	0.00172035	0.00594518
AF117829.1	1049.52	1.51649	0.124903	12.1413	6.38e-34	2.87e-32
AF213884.3	23.0942	2.05114	0.377699	5.43062	5.62e-08	4.13e-07
AFAP1L1	1694.57	-0.535013	0.0938125	-5.70301	1.18e-08	9.44e-08
AFF3	9074.04	-1.23032	0.228998	-5.37265	7.76e-08	5.61e-07
AFP	63.5368	2.44828	0.336453	7.27674	3.42e-13	4.34e-12
AGPAT4	3917.69	0.814752	0.11689	6.97023	3.16e-12	3.69e-11
AGRN	14448.5	1.00111	0.11518	8.6917	3.57e-18	6.79e-17
AGT	235.404	-1.24162	0.439645	-2.82414	0.00474077	0.0146523
AGTRAP	2196.95	0.795936	0.105254	7.56207	3.97e-14	5.46e-13
AHDC1	3348.14	-0.651576	0.0987731	-6.59669	4.2e-11	4.42e-10
AHI1	3835.79	1.20587	0.0818026	14.7412	3.51e-49	2.69e-47
AHNAK	245778	-1.53013	0.12896	-11.8651	1.8e-32	7.67e-31
AHNAK2	9138.81	-3.24837	0.125087	-25.9689	1.11e-148	4.8e-146
AIFM2	3486.51	0.679568	0.112228	6.05526	1.4e-09	1.26e-08
AIG1	1438.68	-0.521829	0.10811	-4.82683	1.39e-06	8.42e-06
AJM1	242.47	-0.780403	0.147177	-5.30246	1.14e-07	8.03e-07
AJUBA	14026.9	-0.575455	0.0894197	-6.43544	1.23e-10	1.24e-09
AK1	1268.08	-0.967075	0.108884	-8.88168	6.59e-19	1.31e-17
AK3P3	32.8122	0.954163	0.357134	2.67172	0.00754634	0.0220765
AK4P1	35.1474	0.914152	0.317286	2.88116	0.00396218	0.0125005
AK5	869.442	-0.74859	0.165828	-4.51425	6.35e-06	3.52e-05
AK7	61.3423	1.65179	0.388474	4.25201	2.12e-05	0.000107032
AKAP12	59203.9	0.636232	0.162002	3.92732	8.59e-05	0.000388045
AKAP6	374.175	-2.94416	0.223741	-13.1588	1.51e-39	8.6e-38
AKIP1	2391.04	-0.569096	0.0627891	-9.06361	1.26e-19	2.64e-18
AKNA	2523.95	-0.881932	0.170012	-5.18748	2.13e-07	1.44e-06
AKR1B1	85377	2.48469	0.087631	28.354	7.47e-177	4.54e-174
AKR1B10	237.702	-2.0762	0.427991	-4.85103	1.23e-06	7.5e-06
AKR1C1	12195.4	1.16224	0.284324	4.08774	4.36e-05	0.00020785
AKR1C2	4168.19	0.809257	0.319296	2.53451	0.0112606	0.0313601
AKR1C3	940.259	-0.73583	0.136012	-5.41003	6.3e-08	4.59e-07
AL008729.2	51.7971	1.88701	0.308127	6.12412	9.12e-10	8.36e-09
AL021368.2	153.653	-0.693402	0.197347	-3.51362	0.000442037	0.00173887
AL022067.1	6.15355	3.11615	0.858006	3.63185	0.0002814	0.00115199
AL022722.1	10.6657	2.78021	0.845542	3.28808	0.00100874	0.00367631
AL024507.2	346.481	0.838175	0.12562	6.67228	2.52e-11	2.72e-10
AL031058.1	68.4853	-0.630527	0.225561	-2.79537	0.00518402	0.0158933
AL031778.1	170.129	0.635229	0.125819	5.04874	4.45e-07	2.88e-06
AL034346.1	21.635	-1.09003	0.406453	-2.68181	0.00732261	0.0215127
AL035694.1	6.77067	-2.14858	0.649041	-3.31039	0.000931664	0.00341721
AL049552.1	30.2694	1.01393	0.427049	2.37428	0.0175833	0.0460939
AL049796.1	33.7556	1.43054	0.390134	3.66679	0.000245617	0.00101643
AL049838.1	162.72	-0.698399	0.224372	-3.11269	0.0018539	0.00637043
AL078600.1	11.5735	1.68368	0.483841	3.47981	0.000501772	0.00194317
AL078604.2	49.6301	5.10086	0.466262	10.9399	7.43e-28	2.49e-26
AL078604.4	4.92981	5.37134	1.05419	5.09525	3.48e-07	2.28e-06
AL096803.1	6.65588	2.59533	0.816179	3.17985	0.00147352	0.00516849
AL109918.1	3560.55	-1.63367	0.117579	-13.8943	6.86e-44	4.64e-42
AL109924.1	17.4491	-2.30065	0.48837	-4.71087	2.47e-06	1.44e-05
AL121749.2	38.1531	0.758998	0.288771	2.62838	0.00857933	0.0247041
AL121987.1	33.9633	-2.35457	0.383191	-6.14462	8.02e-10	7.39e-09
AL122023.1	25.5787	1.37225	0.468083	2.93164	0.00337174	0.010833
AL122035.1	24.9916	-0.87744	0.366068	-2.39693	0.0165329	0.0438432
AL122035.2	5.7745	-1.59341	0.645177	-2.46972	0.0135218	0.0368388
AL132639.2	12.9551	1.46231	0.551278	2.65258	0.00798791	0.0232318
AL132656.2	82.3904	0.696757	0.256792	2.71331	0.00666146	0.0198221
AL132656.4	157.273	0.643478	0.174849	3.6802	0.000233049	0.000969375
AL132709.7	6.85509	-4.07508	1.20186	-3.39063	0.000697311	0.00261542
AL132780.1	71.4471	-0.541221	0.221432	-2.44419	0.0145178	0.0392223
AL132780.2	52.1723	-0.834372	0.212523	-3.92603	8.64e-05	0.000389847
AL133215.2	69.6559	-0.709061	0.264988	-2.67582	0.00745468	0.021861
AL133367.1	70.3947	-1.0147	0.254415	-3.98838	6.65e-05	0.000307387
AL133372.2	12.8776	4.16439	0.819977	5.07866	3.8e-07	2.48e-06
AL133444.1	7.44071	3.1401	0.947453	3.31426	0.00091887	0.00337411
AL133517.1	44.8333	0.918458	0.229752	3.9976	6.4e-05	0.000296582
AL135818.1	79.4323	1.04121	0.227101	4.58478	4.54e-06	2.56e-05
AL135910.1	30.5325	-1.61057	0.465452	-3.46022	0.000539725	0.00207443
AL137009.1	26.3908	2.15183	0.409637	5.25302	1.5e-07	1.03e-06
AL137026.1	17.7793	3.05363	0.721553	4.23203	2.32e-05	0.000116156
AL137127.1	36.5289	0.809272	0.335935	2.40902	0.0159955	0.0426218
AL137186.2	63.8381	1.13192	0.286352	3.9529	7.72e-05	0.0003519
AL137779.2	25.2704	-1.06899	0.45625	-2.34299	0.0191297	0.0495822
AL137782.1	138.371	-1.00041	0.271701	-3.68203	0.000231387	0.000962871
AL137785.1	11.3385	5.29247	0.972883	5.43999	5.33e-08	3.93e-07
AL138479.2	33.3656	-2.71174	0.463563	-5.84977	4.92e-09	4.15e-08
AL138724.1	63.5593	2.32329	0.308206	7.53812	4.77e-14	6.5e-13
AL138828.1	14.7505	3.96422	0.65127	6.08692	1.15e-09	1.04e-08
AL138976.2	65.674	-0.707693	0.228513	-3.09695	0.00195523	0.00668432
AL139220.2	838.368	0.56663	0.115544	4.904	9.39e-07	5.82e-06
AL139300.2	7.33904	-2.16907	0.735025	-2.95102	0.00316731	0.0102661
AL139339.1	14.478	-1.98924	0.581921	-3.4184	0.000629912	0.00238566
AL139385.1	83.4418	-0.758272	0.323573	-2.34343	0.0191073	0.049534
AL139398.1	17.8039	-1.45668	0.500309	-2.91155	0.00359637	0.0114674
AL139407.1	31.4276	1.0693	0.431926	2.47567	0.0132988	0.0362924
AL139423.2	9.63047	1.27265	0.507668	2.50686	0.0121811	0.0336486
AL157394.3	37.0526	1.32588	0.339355	3.90707	9.34e-05	0.000419207
AL157700.1	4.57054	-3.48195	1.20936	-2.87916	0.0039873	0.0125756
AL157702.2	85.4411	3.31527	0.359257	9.22812	2.75e-20	6.01e-19
AL157935.1	27.7086	-2.15257	0.389923	-5.52051	3.38e-08	2.57e-07
AL158050.1	8.98121	2.32542	0.681335	3.41303	0.000642438	0.00242742
AL158166.1	9.23163	1.87595	0.683256	2.74561	0.00603993	0.0182078
AL158166.2	9.01924	2.12368	0.611703	3.47174	0.000517094	0.00199415
AL158206.1	55.9591	-0.656402	0.280215	-2.34249	0.0191555	0.0496192
AL158212.3	573.901	0.603807	0.103997	5.80601	6.4e-09	5.32e-08
AL158825.2	6.09101	1.48378	0.598879	2.47759	0.0132273	0.0361227
AL161891.1	182.657	0.700898	0.226488	3.09464	0.00197054	0.00673429
AL162151.2	11.8806	-1.31068	0.541822	-2.41901	0.0155627	0.0415768
AL162390.1	7.69512	3.39844	1.02951	3.30105	0.000963249	0.00351977
AL162727.1	70.819	1.89951	0.350246	5.42337	5.85e-08	4.29e-07
AL162727.3	41.7703	1.99864	0.492129	4.06121	4.88e-05	0.000231071
AL353625.1	200.454	0.797256	0.175503	4.5427	5.55e-06	3.1e-05
AL353705.4	4.57027	2.73538	1.13645	2.40695	0.0160863	0.0428401
AL353719.1	10.6625	2.04907	0.693046	2.95662	0.00311034	0.0101068
AL353746.1	14.1923	-3.47202	0.930526	-3.73125	0.000190535	0.000805823
AL353807.5	98.6166	-0.946496	0.250979	-3.77121	0.000162458	0.000695405
AL354953.1	98.8236	1.69787	0.357691	4.74675	2.07e-06	1.22e-05
AL355102.4	10.3051	1.80702	0.621768	2.90626	0.00365774	0.0116436
AL355304.1	64.9476	4.1674	0.370014	11.2628	2e-29	7.34e-28
AL355312.1	42.2092	-1.49758	0.374466	-3.99925	6.35e-05	0.000294585
AL355312.2	39.2268	-1.01876	0.325511	-3.12973	0.00174966	0.0060368
AL355312.5	9.04095	-2.22981	0.76498	-2.91487	0.00355841	0.011365
AL355607.2	231.023	5.50644	0.297212	18.527	1.25e-76	1.94e-74
AL355916.1	53.9867	0.727942	0.309268	2.35376	0.0185848	0.0483797
AL355987.5	11.2757	-1.96704	0.642098	-3.06345	0.00218801	0.00738652
AL356234.1	32.3205	4.01134	0.715254	5.60828	2.04e-08	1.59e-07
AL356234.2	13.8145	4.05152	0.910227	4.45111	8.54e-06	4.63e-05
AL356234.3	41.0327	7.32083	0.936935	7.8136	5.56e-15	8.17e-14
AL356488.3	277.828	0.565326	0.144109	3.9229	8.75e-05	0.000394319
AL356534.1	123.341	2.87819	0.276563	10.407	2.3e-25	6.79e-24
AL357075.3	70.9386	-0.770799	0.26086	-2.95484	0.00312832	0.0101567
AL357079.1	19.8679	-1.15607	0.425488	-2.71705	0.00658675	0.019648
AL357833.1	17.4206	-2.45793	0.581066	-4.23004	2.34e-05	0.000117158
AL357992.1	40.3521	3.48483	0.479632	7.26564	3.71e-13	4.7e-12
AL359541.1	8.29319	-1.83494	0.750996	-2.44334	0.0145519	0.0392925
AL359736.1	7.51082	5.06149	0.992572	5.09936	3.41e-07	2.24e-06
AL359764.2	71.4168	-0.8445	0.299713	-2.81769	0.00483701	0.0149212
AL359834.1	327.462	1.23606	0.24472	5.05091	4.4e-07	2.85e-06
AL360178.1	22.2675	3.77852	0.964852	3.91617	9e-05	0.000404545
AL365203.2	1605.02	0.650341	0.101997	6.37607	1.82e-10	1.8e-09
AL365295.1	55.2544	-1.60015	0.347098	-4.61007	4.03e-06	2.29e-05
AL390726.5	8.16193	2.24991	0.788768	2.85243	0.00433858	0.0135602
AL390955.2	20.7973	-1.12402	0.338022	-3.32528	0.00088331	0.00325337
AL390957.1	26.7949	2.47493	0.496067	4.9891	6.07e-07	3.86e-06
AL391056.1	186.825	1.83037	0.30458	6.0095	1.86e-09	1.65e-08
AL441992.1	40.246	-0.699595	0.267174	-2.6185	0.00883176	0.0253295
AL442067.3	60.8375	0.628023	0.22514	2.78948	0.00527932	0.0161421
AL445309.1	22.7018	3.49417	0.583962	5.98355	2.18e-09	1.93e-08
AL445490.1	9.72606	2.92433	0.970915	3.01193	0.00259595	0.00858612
AL445524.1	138.268	0.720145	0.18116	3.97519	7.03e-05	0.000323015
AL450043.1	6.795	2.92947	0.973089	3.01049	0.0026083	0.00862404
AL450998.2	42.3888	0.823983	0.344645	2.39082	0.0168109	0.0444409
AL451042.2	10.1117	-2.06314	0.686452	-3.00552	0.00265131	0.00874837
AL512274.1	15.6266	-1.56968	0.626751	-2.50447	0.0122635	0.033841
AL512506.3	3.64227	3.53085	1.0884	3.24408	0.00117832	0.00422304
AL512625.1	157.864	0.711331	0.159894	4.44877	8.64e-06	4.67e-05
AL512625.3	117.688	0.50255	0.191785	2.62038	0.00878329	0.0252241
AL513327.1	200.208	0.632966	0.225386	2.80837	0.00497933	0.0153335
AL513534.2	194.697	-0.661888	0.233666	-2.83262	0.00461676	0.01431
AL589787.1	18.2437	2.0726	0.535369	3.87134	0.00010824	0.000480585
AL589843.1	57.2027	-0.950772	0.284072	-3.34694	0.00081708	0.00302723
AL589843.2	7.60987	-2.33408	0.824265	-2.83171	0.00462997	0.0143395
AL590617.2	634.647	-0.531042	0.177733	-2.98786	0.00280934	0.00922282
AL590787.1	7.76791	1.81129	0.604637	2.99566	0.0027385	0.00901156
AL596244.1	649.65	-1.71515	0.109769	-15.6251	4.91e-55	4.36e-53
AL603840.1	89.1246	-0.934529	0.20106	-4.64801	3.35e-06	1.92e-05
AL606469.1	7.83344	1.5307	0.644376	2.37548	0.0175263	0.0459632
AL627309.6	5.56663	3.37207	0.942269	3.57866	0.000345355	0.00138864
AL645608.2	85.8802	-2.16723	0.28616	-7.57349	3.63e-14	5.02e-13
AL645608.6	16.5496	-2.01323	0.622019	-3.2366	0.00120963	0.00432649
AL645728.1	85.9135	0.673829	0.249936	2.69601	0.00701766	0.0207202
AL670729.3	15.4897	-1.71918	0.666929	-2.57776	0.00994443	0.0281139
AL672207.1	15.1389	1.77636	0.538551	3.2984	0.000972376	0.00355179
AL683842.1	12.0505	3.15512	0.783012	4.02947	5.59e-05	0.000261476
AL691420.1	87.7733	1.09318	0.238043	4.59235	4.38e-06	2.48e-05
AL713899.1	5.31649	-2.90607	1.10243	-2.63607	0.00838734	0.0241943
AL732406.1	8.24739	6.98549	1.06412	6.56458	5.22e-11	5.45e-10
ALAD	3664.07	-0.591428	0.0678522	-8.71643	2.87e-18	5.49e-17
ALDH1A1	222.081	-2.53497	0.681903	-3.7175	0.000201207	0.000848188
ALDH1A2	714.887	-3.68639	0.316489	-11.6478	2.35e-31	9.49e-30
ALDH1A3	936.939	2.68925	0.342193	7.85885	3.88e-15	5.75e-14
ALDH1L1	16.0202	-2.28035	0.864905	-2.63653	0.00837594	0.0241721
ALDH3A1	126.516	-3.55705	0.35668	-9.97266	2.01e-23	5.35e-22
ALDH3A2	15743.2	-1.3015	0.104118	-12.5003	7.44e-36	3.65e-34
ALDH4A1	1124.69	-0.662194	0.0966542	-6.85116	7.33e-12	8.31e-11
ALDH5A1	604.267	-0.967324	0.13298	-7.27421	3.48e-13	4.42e-12
ALG10	754.228	0.549637	0.126449	4.34672	1.38e-05	7.2e-05
ALG10B	1763.48	0.567342	0.109785	5.16778	2.37e-07	1.59e-06
ALG3	3515.21	0.503651	0.0916682	5.49429	3.92e-08	2.95e-07
ALK	30.5843	1.38488	0.514996	2.68911	0.00716427	0.0211081
ALMS1P1	10.6043	-1.97526	0.756788	-2.61005	0.00905278	0.0258755
ALS2CL	273.683	-2.4304	0.209321	-11.6109	3.63e-31	1.46e-29
ALX1	15.5393	-1.33477	0.554952	-2.4052	0.0161637	0.043016
ALX3	9.15435	-1.48498	0.619801	-2.3959	0.0165798	0.0439556
ALX4	53.4102	-1.38914	0.325594	-4.26647	1.99e-05	0.00010072
AMACR	155.609	-0.744116	0.143962	-5.16884	2.36e-07	1.58e-06
AMIGO2	19475.6	2.55543	0.145683	17.541	6.97e-69	9.03e-67
AMOT	1458.12	-1.06067	0.144639	-7.33321	2.25e-13	2.91e-12
AMPD3	4627.65	3.09476	0.122932	25.1745	7.62e-140	2.9e-137
AMPH	2206.79	0.702427	0.103924	6.75905	1.39e-11	1.53e-10
AMTN	126.082	2.3163	0.351288	6.59375	4.29e-11	4.51e-10
AMY2B	79.1417	-0.791512	0.301138	-2.6284	0.0085787	0.0247041
AMZ2P1	601.629	-0.536861	0.116204	-4.61999	3.84e-06	2.19e-05
ANGPT1	5685.98	1.60729	0.128413	12.5165	6.06e-36	2.99e-34
ANGPTL1	540.008	0.809941	0.209708	3.86222	0.00011236	0.000497629
ANGPTL2	4513.58	-0.849942	0.161791	-5.25334	1.49e-07	1.03e-06
ANGPTL5	54.2198	-2.37861	0.435393	-5.46313	4.68e-08	3.47e-07
ANGPTL7	197.206	-6.09026	0.597791	-10.1879	2.24e-24	6.29e-23
ANK2	2498.26	-1.24972	0.138995	-8.99111	2.45e-19	4.98e-18
ANK3	2019.09	-3.75259	0.343172	-10.935	7.84e-28	2.63e-26
ANKH	10577.9	-1.71587	0.102162	-16.7956	2.63e-63	3.04e-61
ANKRD13B	949.716	-0.987235	0.105478	-9.35963	8e-21	1.81e-19
ANKRD19P	18.8756	1.09454	0.405081	2.70203	0.00689173	0.0204104
ANKRD26P4	6.98785	1.76833	0.719116	2.45903	0.0139314	0.0378115
ANKRD29	152.767	-2.52502	0.226508	-11.1476	7.36e-29	2.62e-27
ANKRD33B	1502.35	-1.82705	0.143347	-12.7457	3.29e-37	1.68e-35
ANKRD34A	121.888	-1.37204	0.193703	-7.08323	1.41e-12	1.7e-11
ANKRD35	203.911	-1.04822	0.24043	-4.35979	1.3e-05	6.82e-05
ANKRD36	758.165	0.698225	0.203946	3.42358	0.000618018	0.00234564
ANKRD36B	429.019	0.531651	0.187873	2.82985	0.00465701	0.0144186
ANKRD36BP2	6.48881	-3.715	0.982171	-3.78244	0.0001553	0.000668152
ANKRD6	623.879	-1.10817	0.126684	-8.74749	2.18e-18	4.2e-17
ANKRD61	59.3664	0.61379	0.253187	2.42425	0.0153399	0.0410663
ANO1	41.6518	-1.54756	0.485222	-3.1894	0.0014257	0.00502071
ANO3	64.5317	4.70593	0.577667	8.14644	3.75e-16	6.01e-15
ANO5	494.453	2.32654	0.233715	9.9546	2.41e-23	6.36e-22
ANO7L1	37.6263	-1.12496	0.346272	-3.24878	0.00115899	0.0041599
ANOS1	2223.87	1.1996	0.113954	10.527	6.48e-26	1.97e-24
ANPEP	93504.4	0.519398	0.160266	3.24084	0.00119177	0.00426653
ANXA11	16221.4	-0.614657	0.109849	-5.59547	2.2e-08	1.71e-07
ANXA2	260538	-0.741366	0.0727008	-10.1975	2.03e-24	5.72e-23
ANXA2P2	749.432	-0.631154	0.106862	-5.90625	3.5e-09	3.01e-08
ANXA2R	61.9972	-1.40997	0.283161	-4.97938	6.38e-07	4.05e-06
ANXA3	370.937	-1.29211	0.172207	-7.50323	6.23e-14	8.43e-13
ANXA4	4635.54	-1.12859	0.0775529	-14.5525	5.63e-48	4.23e-46
ANXA8	15.911	1.59724	0.6662	2.39753	0.0165059	0.0437896
AOC2	182.612	0.743134	0.200258	3.71089	0.000206534	0.000868007
AP000437.1	8.59521	1.87321	0.576518	3.24917	0.00115741	0.00415655
AP000662.1	64.1501	-1.2888	0.302913	-4.25468	2.09e-05	0.0001059
AP000942.1	17.2785	3.80808	0.808093	4.71243	2.45e-06	1.43e-05
AP000942.5	24.9391	2.86279	0.470306	6.08708	1.15e-09	1.04e-08
AP000944.5	63.3748	0.979335	0.247886	3.95075	7.79e-05	0.000354743
AP001001.1	15.6312	0.935413	0.373249	2.50613	0.0122059	0.0337077
AP001029.2	49.7226	-0.667812	0.258598	-2.58244	0.00981049	0.0277757
AP001107.3	132.38	-3.23322	0.285272	-11.3338	8.92e-30	3.33e-28
AP001107.5	151.212	0.99503	0.279938	3.55447	0.00037874	0.00150851
AP001189.1	22.2126	-1.896	0.573771	-3.30446	0.000951603	0.00348312
AP001189.3	14.7663	-2.42727	0.642077	-3.78034	0.000156613	0.000673202
AP001284.1	14.956	2.32699	0.420703	5.53118	3.18e-08	2.42e-07
AP001350.2	44.7807	1.00073	0.240967	4.15296	3.28e-05	0.000160344
AP001372.2	234.258	-0.552679	0.182202	-3.03333	0.00241873	0.0080666
AP001528.1	60.1106	-2.14995	0.296532	-7.25031	4.16e-13	5.23e-12
AP001528.2	74.766	-2.21719	0.31669	-7.00113	2.54e-12	3e-11
AP001885.3	7.59276	1.84785	0.740004	2.49709	0.0125218	0.0344429
AP002026.1	244.342	-0.631315	0.144497	-4.36906	1.25e-05	6.54e-05
AP002414.2	79.6658	-1.05257	0.252149	-4.17439	2.99e-05	0.000146972
AP002761.3	75.8324	0.836787	0.198999	4.20498	2.61e-05	0.00012985
AP002784.1	151.448	1.61643	0.190157	8.50051	1.89e-17	3.4e-16
AP002851.1	46.2334	0.632319	0.26375	2.39742	0.0165112	0.0437975
AP002990.1	291.976	0.538716	0.10231	5.26555	1.4e-07	9.7e-07
AP003068.2	94.4351	-0.677304	0.183271	-3.69565	0.000219326	0.000915824
AP003084.1	29.4264	1.28433	0.332596	3.86153	0.00011268	0.000498827
AP003120.1	23.4381	-0.986612	0.41282	-2.38993	0.0168514	0.0445116
AP003390.1	12.8851	-1.41132	0.593398	-2.37836	0.0173897	0.0456788
AP003557.1	8.06933	2.33236	0.716371	3.2558	0.00113073	0.00407353
AP003559.1	5.36441	-2.5352	0.846909	-2.99347	0.0027582	0.00906873
AP003733.3	141.682	1.7207	0.177741	9.68095	3.63e-22	8.94e-21
AP004609.3	43.3316	0.641918	0.242742	2.64444	0.00818253	0.0237232
AP004782.1	65.4956	1.10703	0.279919	3.95482	7.66e-05	0.000349418
AP006623.1	101.933	-0.887714	0.301336	-2.94593	0.0032199	0.0104192
AP1S3	732.413	-1.59242	0.155242	-10.2576	1.09e-24	3.12e-23
AP4B1-AS1	29.4365	0.908692	0.353224	2.57256	0.0100948	0.0284686
APBA1	2038.68	0.617373	0.114609	5.38678	7.17e-08	5.21e-07
APBB2	6629.93	0.856309	0.0770786	11.1095	1.13e-28	3.97e-27
APCDD1	1262.33	3.02635	0.267084	11.3311	9.21e-30	3.43e-28
APELA	191.082	-3.1653	1.31301	-2.41071	0.0159215	0.0424304
APH1B	2339.05	1.08524	0.0823295	13.1817	1.12e-39	6.45e-38
APLF	1107.63	0.578383	0.0821405	7.04138	1.9e-12	2.27e-11
APOA1-AS	15.5798	0.997077	0.425778	2.34177	0.0191923	0.0496948
APOB	16.1609	-1.48222	0.621738	-2.38399	0.0171261	0.0451144
AQP1	346.812	-3.07167	0.26089	-11.7738	5.33e-32	2.22e-30
AQP3	69.1161	-3.90154	0.690421	-5.65096	1.6e-08	1.26e-07
AQP9	27.5412	5.24967	0.638426	8.22284	1.99e-16	3.29e-15
AR	830.712	-1.28944	0.130247	-9.89998	4.16e-23	1.08e-21
ARAP2	392.969	-0.696217	0.172212	-4.0428	5.28e-05	0.000248422
ARC	336.339	-2.51278	0.178324	-14.0911	4.31e-45	3.03e-43
ARF4	51928.4	0.5169	0.061295	8.433	3.37e-17	5.98e-16
ARF5	5059.92	-0.724078	0.0838032	-8.64021	5.61e-18	1.05e-16
ARFGEF3	752.716	-1.2294	0.206583	-5.95114	2.66e-09	2.32e-08
ARHGAP20	142.431	-1.18657	0.266655	-4.44985	8.59e-06	4.65e-05
ARHGAP23	13326.2	-1.23915	0.0834393	-14.851	6.86e-50	5.35e-48
ARHGAP25	8.05094	-1.88142	0.788953	-2.3847	0.017093	0.0450334
ARHGAP26	715.179	-0.755241	0.180588	-4.18212	2.89e-05	0.000142641
ARHGAP29	18139.9	-1.12241	0.170987	-6.56432	5.23e-11	5.46e-10
ARHGAP4	49.5881	-1.08879	0.40591	-2.68234	0.0073109	0.0214848
ARHGAP42	2559.78	0.862891	0.0973505	8.86375	7.74e-19	1.53e-17
ARHGAP44	684.64	-0.555539	0.128371	-4.3276	1.51e-05	7.8e-05
ARHGAP5-AS1	49.9242	-0.555714	0.232755	-2.38755	0.0169612	0.0447591
ARHGAP6	1394.84	-1.08007	0.178387	-6.05466	1.41e-09	1.27e-08
ARHGDIB	282.388	0.742885	0.188727	3.9363	8.27e-05	0.000375109
ARHGEF26	747.442	-0.522253	0.0917403	-5.69274	1.25e-08	1e-07
ARHGEF26-AS1	6.25277	-2.05923	0.810951	-2.53928	0.0111082	0.0309847
ARHGEF37	78.5668	-1.70338	0.26487	-6.43099	1.27e-10	1.27e-09
ARHGEF4	305.373	-1.11446	0.171881	-6.48395	8.94e-11	9.11e-10
ARHGEF40	12286.2	0.639708	0.0635355	10.0685	7.61e-24	2.09e-22
ARL13A	5.96131	-1.80351	0.756973	-2.38253	0.0171941	0.0452445
ARL14	8.7478	-19.4302	2.39967	-8.09705	5.63e-16	8.93e-15
ARL2	1135.36	-0.57953	0.132358	-4.37851	1.19e-05	6.28e-05
ARL4D	2294.75	-0.935819	0.139554	-6.70576	2e-11	2.19e-10
ARL5B	7442.78	0.510475	0.0878487	5.81084	6.22e-09	5.18e-08
ARL6	1177.92	0.659657	0.08174	8.07019	7.02e-16	1.1e-14
ARL6IP5	17015.1	-0.857606	0.0701852	-12.2192	2.46e-34	1.13e-32
ARL9	250.42	-1.74395	0.175988	-9.90951	3.79e-23	9.88e-22
ARMC4	419.199	-1.48903	0.227085	-6.55718	5.48e-11	5.72e-10
ARRB1	664.054	-0.576402	0.152661	-3.7757	0.000159562	0.000684063
ARRDC1	572.031	-0.638736	0.129543	-4.93069	8.19e-07	5.12e-06
ARRDC4	664.857	-0.813257	0.18389	-4.42253	9.76e-06	5.21e-05
ARSG	453.337	0.650931	0.137119	4.74721	2.06e-06	1.22e-05
ARSI	2640.59	0.502134	0.127726	3.93134	8.45e-05	0.000382392
ART4	17.9553	3.36168	0.809014	4.15527	3.25e-05	0.000158811
ASAH2	184.552	0.53801	0.13459	3.9974	6.4e-05	0.000296692
ASAH2B	941.443	0.680327	0.0837112	8.12707	4.4e-16	7.03e-15
ASAP3	3329.31	-1.21303	0.116574	-10.4057	2.34e-25	6.88e-24
ASB1	8219.57	0.828794	0.0693118	11.9575	5.93e-33	2.57e-31
ASGR1	48.1563	-0.768836	0.219921	-3.49597	0.000472349	0.00184245
ASIC2	14.387	-2.38419	0.51828	-4.60019	4.22e-06	2.39e-05
ASPN	3229.31	-1.74257	0.442103	-3.94155	8.1e-05	0.000367596
ASTN1	1137.87	0.658735	0.216896	3.03711	0.00238861	0.0079874
ASTN2	1831.46	-0.677908	0.10188	-6.65401	2.85e-11	3.07e-10
ASXL3	101.785	0.83062	0.191776	4.3312	1.48e-05	7.68e-05
ATAD2	16642.7	0.752099	0.120811	6.22541	4.8e-10	4.53e-09
ATF3	1530.81	1.33957	0.1481	9.04503	1.5e-19	3.12e-18
ATF7IP2	262.953	-0.698065	0.131762	-5.29793	1.17e-07	8.22e-07
ATG7	4326.64	0.708333	0.0733527	9.65653	4.61e-22	1.12e-20
ATL1	1079.11	-0.799358	0.105569	-7.57191	3.68e-14	5.07e-13
ATOH8	13630	0.513073	0.100149	5.12311	3.01e-07	1.99e-06
ATP10A	8494.87	-1.72037	0.100752	-17.0753	2.27e-65	2.74e-63
ATP10B	7.24693	3.71669	1.00812	3.68676	0.00022713	0.000946374
ATP13A2	1965.89	-1.05926	0.111283	-9.5186	1.76e-21	4.11e-20
ATP13A3	129983	2.48173	0.180914	13.7177	7.95e-43	5.08e-41
ATP1A2	49.9066	-5.15411	1.30093	-3.96187	7.44e-05	0.000339807
ATP23	305.946	-0.63568	0.115147	-5.52062	3.38e-08	2.57e-07
ATP2A1	58.6949	0.684837	0.272199	2.51594	0.0118715	0.0328871
ATP2A2	68834.8	1.20501	0.106799	11.2829	1.59e-29	5.89e-28
ATP2A3	134.443	-1.71274	0.201504	-8.49974	1.9e-17	3.42e-16
ATP2B1	62727.3	2.39321	0.0918842	26.046	1.49e-149	6.59e-147
ATP2B1-AS1	447.709	2.67198	0.152156	17.5608	4.92e-69	6.41e-67
ATP6V0B	5307.73	0.549464	0.0908867	6.0456	1.49e-09	1.34e-08
ATP6V0E2	1001.6	-0.58517	0.144559	-4.04798	5.17e-05	0.000243515
ATP7A	3997.02	0.506913	0.105413	4.80883	1.52e-06	9.15e-06
ATP8B4	31.1481	2.22689	0.631661	3.52545	0.000422768	0.0016678
ATXN7L1	657.134	-0.538411	0.120096	-4.48317	7.35e-06	4.04e-05
AUTS2	4658.78	-0.853865	0.0912181	-9.3607	7.92e-21	1.79e-19
AUXG01000058.1	194.003	-2.75584	0.329906	-8.35342	6.63e-17	1.14e-15
AXIN2	573.82	-0.513953	0.158787	-3.23674	0.00120905	0.00432518
B2M	69525.4	0.628916	0.0983839	6.39247	1.63e-10	1.62e-09
B3GALNT1	3076.84	-0.535778	0.086481	-6.19533	5.82e-10	5.46e-09
B3GALT1	94.4554	-2.4079	0.30827	-7.81101	5.67e-15	8.32e-14
B3GALT2	159.705	3.48875	0.356857	9.77633	1.42e-22	3.58e-21
B3GAT2	46.8637	1.90262	0.304569	6.24691	4.19e-10	3.98e-09
B3GNT2	2589.36	0.640508	0.086134	7.43618	1.04e-13	1.38e-12
B3GNT5	1759.27	0.976554	0.0870327	11.2205	3.23e-29	1.17e-27
B3GNT7	71.6232	2.09089	0.521152	4.01205	6.02e-05	0.000280266
B4GALNT3	133.761	-1.87507	0.288373	-6.50224	7.91e-11	8.12e-10
B4GALNT4	620.51	-0.600797	0.134411	-4.46986	7.83e-06	4.28e-05
B4GALT1	43977.2	0.630269	0.0604136	10.4326	1.76e-25	5.21e-24
B4GALT3	2977.3	0.577918	0.0982523	5.88198	4.05e-09	3.45e-08
BACE1	6613.25	-0.519608	0.066708	-7.7893	6.74e-15	9.83e-14
BAHCC1	7770.83	-0.668457	0.135508	-4.93297	8.1e-07	5.06e-06
BAIAP2	1289.96	-1.19842	0.123871	-9.67473	3.86e-22	9.46e-21
BAIAP2-DT	1838.71	-0.583525	0.0948126	-6.1545	7.53e-10	6.96e-09
BAMBI	4510.95	-1.04092	0.142261	-7.31702	2.54e-13	3.26e-12
BANK1	177.319	-0.607997	0.237994	-2.55467	0.0106287	0.0297797
BARX1	741.408	-0.760731	0.175142	-4.34351	1.4e-05	7.3e-05
BARX1-DT	11.7957	-3.28827	1.01288	-3.24646	0.00116849	0.00419014
BASP1	34596.3	0.598362	0.0704002	8.49944	1.91e-17	3.43e-16
BATF3	110.524	0.824714	0.245161	3.36397	0.000768295	0.00285629
BAZ1A	10457.6	0.634978	0.0862978	7.35798	1.87e-13	2.43e-12
BAZ2B	3390.52	0.662468	0.0987906	6.70577	2e-11	2.19e-10
BBOF1	849.087	1.04593	0.167729	6.23583	4.49e-10	4.26e-09
BBOX1-AS1	51.7372	1.32373	0.354743	3.73151	0.000190334	0.000805148
BCAR3	4599.61	-0.62004	0.0788723	-7.86132	3.8e-15	5.64e-14
BCAT1	65707.6	0.65442	0.0793606	8.24616	1.64e-16	2.74e-15
BCKDHB	1629.81	-0.565839	0.0707542	-7.99726	1.27e-15	1.96e-14
BCL2A1	390.363	3.68238	0.265995	13.8438	1.39e-43	9.2e-42
BCL7C	2010.35	-0.579113	0.093233	-6.21145	5.25e-10	4.94e-09
BCOR	5164.96	0.557027	0.0717263	7.76601	8.1e-15	1.18e-13
BCYRN1	354.309	-1.05397	0.254779	-4.13681	3.52e-05	0.000170847
BDH1	248.94	0.669832	0.218053	3.07189	0.00212711	0.00720849
BDKRB1	680.736	2.41089	0.211587	11.3943	4.46e-30	1.7e-28
BDKRB2	4730.3	1.27802	0.199596	6.40304	1.52e-10	1.52e-09
BEGAIN	385.418	-1.84257	0.187607	-9.82146	9.1e-23	2.31e-21
BEND3P1	145.738	0.789992	0.232783	3.39369	0.000689588	0.00259196
BEND3P3	100.605	0.714398	0.198129	3.60573	0.000311282	0.00126182
BEND6	1654.99	-0.874991	0.107171	-8.16443	3.23e-16	5.21e-15
BEND7	762.295	-0.635903	0.148983	-4.26829	1.97e-05	0.000100034
BEST1	507.894	1.07835	0.157781	6.83443	8.23e-12	9.29e-11
BET1	3883.6	0.518247	0.0867833	5.97173	2.35e-09	2.06e-08
BET1-AS1	25.0812	1.07741	0.389991	2.76267	0.00573313	0.0173765
BEX1	692.17	2.08355	0.244675	8.51561	1.66e-17	3e-16
BEX2	72.5386	-1.21311	0.293033	-4.13985	3.48e-05	0.000168895
BHLHA15	17.5796	2.7576	0.700423	3.93706	8.25e-05	0.000374112
BHLHE40-AS1	46.7137	0.732321	0.306334	2.39059	0.0168212	0.0444559
BHLHE41	1253.95	2.53062	0.25968	9.74514	1.94e-22	4.83e-21
BICDL1	9.15955	-1.66463	0.671642	-2.47845	0.0131956	0.0360563
BIRC2	49021.3	1.54294	0.137943	11.1853	4.81e-29	1.73e-27
BIRC3	18206.3	4.68006	0.193621	24.1713	4.46e-129	1.49e-126
BLZF2P	16.0688	1.42498	0.601564	2.36879	0.0178466	0.0467147
BMF	870.068	-1.84326	0.202773	-9.09026	9.88e-20	2.08e-18
BMP4	2056.34	-2.49779	0.174604	-14.3055	2.02e-46	1.47e-44
BMP5	11.7671	-1.57318	0.588662	-2.67247	0.00752944	0.0220337
BMP6	809.467	3.17968	0.426444	7.45626	8.9e-14	1.19e-12
BMPER	1442.12	1.38745	0.184867	7.50512	6.14e-14	8.31e-13
BMPR1B	1385.74	1.20086	0.151751	7.91331	2.51e-15	3.76e-14
BMT2	3056.16	0.576868	0.085131	6.77624	1.23e-11	1.37e-10
BNIP3	6484.96	0.624695	0.0845852	7.3854	1.52e-13	1.99e-12
BNIPL	25.8182	-1.45118	0.43668	-3.32322	0.000889839	0.00327494
BOK	3876.13	-1.09331	0.0807497	-13.5395	9.14e-42	5.65e-40
BPGM	9385.15	-0.785911	0.108526	-7.24167	4.43e-13	5.56e-12
BPNT2	32035.9	0.521274	0.0632526	8.24115	1.71e-16	2.84e-15
BRCA2	5383.64	0.752466	0.149635	5.02867	4.94e-07	3.17e-06
BRI3BP	2426.87	0.674061	0.111442	6.04852	1.46e-09	1.32e-08
BRINP1	377.413	-2.92799	0.274713	-10.6584	1.59e-26	5.04e-25
BRINP2	206.993	3.1892	0.324589	9.82535	8.76e-23	2.22e-21
BRIP1	7629.83	0.922594	0.112084	8.23124	1.85e-16	3.08e-15
BRPF3	6832.18	0.629723	0.0461678	13.6399	2.32e-42	1.46e-40
BTBD10P2	5.87707	-1.86888	0.769546	-2.42855	0.0151592	0.0406667
BTBD11	521.354	1.33103	0.245715	5.41698	6.06e-08	4.44e-07
BTG1	10983.4	-0.503832	0.0798134	-6.31263	2.74e-10	2.68e-09
BTN2A1	7062.97	1.22589	0.0681001	18.0013	1.9e-72	2.72e-70
BTN2A2	1866.43	0.932951	0.0960261	9.7156	2.59e-22	6.39e-21
BTN3A1	2886.42	1.00689	0.100782	9.99076	1.67e-23	4.46e-22
BTN3A2	2553.6	0.915597	0.0911146	10.0488	9.3e-24	2.52e-22
BTN3A3	1347.8	0.793375	0.12684	6.25493	3.98e-10	3.8e-09
BX119927.1	7.93641	-2.84517	0.83792	-3.39551	0.000685	0.00257621
BX323043.1	19.1552	-1.09857	0.459416	-2.39124	0.0167916	0.0444081
BX470102.1	20.8329	-1.18915	0.376363	-3.15957	0.00158001	0.00550821
C10orf105	4.94351	-3.93581	1.33985	-2.9375	0.00330871	0.0106622
C10orf67	19.5541	2.35217	0.421555	5.57974	2.41e-08	1.86e-07
C10orf82	10.5943	-2.22153	0.711526	-3.12221	0.00179499	0.00617892
C10orf88B	81.9273	-0.577668	0.169933	-3.39938	0.000675392	0.00254229
C10orf90	59.5418	1.93545	0.321823	6.01402	1.81e-09	1.61e-08
C11orf45	141.434	-2.11313	0.229373	-9.21265	3.18e-20	6.92e-19
C11orf86	36.42	5.54324	1.14476	4.84225	1.28e-06	7.81e-06
C11orf87	2211.95	-1.42242	0.241543	-5.88889	3.89e-09	3.32e-08
C11orf96	1135	2.03052	0.290403	6.99207	2.71e-12	3.18e-11
C12orf75	25158.8	-0.535483	0.110012	-4.86751	1.13e-06	6.93e-06
C15orf41	1123.85	-0.50147	0.0818498	-6.12671	8.97e-10	8.23e-09
C15orf48	2815.06	10.3311	0.396262	26.0714	7.69e-150	3.47e-147
C15orf65	110.927	0.608517	0.237979	2.55702	0.0105575	0.02961
C16orf74	115.538	-1.09139	0.240011	-4.54725	5.44e-06	3.04e-05
C16orf95	103.089	-0.60753	0.188302	-3.22636	0.00125374	0.00446453
C17orf100	259.343	0.516083	0.171441	3.01026	0.00261025	0.00862903
C1GALT1	12744.2	-0.789343	0.110923	-7.11611	1.11e-12	1.35e-11
C1GALT1C1	2741.1	0.534633	0.112429	4.75531	1.98e-06	1.18e-05
C1orf147	16.5448	2.14298	0.600169	3.57063	0.000356126	0.00142663
C1orf226	85.4216	-1.35205	0.361987	-3.73508	0.000187652	0.000794321
C1QL1	104.478	-1.48492	0.29226	-5.0808	3.76e-07	2.46e-06
C1QL4	14.3625	-3.20252	0.580504	-5.51679	3.45e-08	2.62e-07
C1QTNF1	16489.5	4.5572	0.270439	16.8511	1.03e-63	1.2e-61
C1QTNF1-AS1	19.1486	6.0705	0.912698	6.65116	2.91e-11	3.13e-10
C1QTNF12	57.8933	-0.732431	0.258543	-2.83292	0.0046125	0.014299
C1QTNF3	101.894	-0.905326	0.276828	-3.27036	0.0010741	0.00389262
C2CD2L	1279	0.692214	0.0875571	7.90586	2.66e-15	3.99e-14
C2CD3	3731.78	0.538128	0.0729333	7.37836	1.6e-13	2.09e-12
C2CD4A	608.638	5.44713	0.577678	9.42936	4.13e-21	9.5e-20
C2CD4B	452.255	4.62403	0.538858	8.58117	9.39e-18	1.73e-16
C2orf27A.1	952.325	1.13141	0.11514	9.8264	8.67e-23	2.21e-21
C2orf27A.2	78.9445	1.12269	0.217956	5.151	2.59e-07	1.73e-06
C2orf50	10.4203	-2.47335	0.791678	-3.12419	0.00178296	0.0061386
C2orf73	7.74445	-2.29951	0.84115	-2.73377	0.00626138	0.018787
C2orf88	388.269	1.5723	0.231991	6.77739	1.22e-11	1.36e-10
C3AR1	185.976	4.25404	0.568611	7.48146	7.35e-14	9.9e-13
C4A	66.3042	-1.00705	0.345765	-2.91253	0.00358509	0.0114389
C4B	58.9328	-1.08156	0.426579	-2.53542	0.0112313	0.0312921
C4orf33	432.789	-0.644935	0.130216	-4.9528	7.32e-07	4.6e-06
C6orf223	69.5043	1.13137	0.34564	3.27326	0.00106314	0.00385792
C6orf58	115.804	3.14282	0.519625	6.04824	1.46e-09	1.32e-08
C7orf69	34.5465	3.69549	0.875212	4.22239	2.42e-05	0.000120861
C9	8.59356	2.16105	0.612837	3.52631	0.000421395	0.00166307
C9orf135	8.13676	3.06604	1.0473	2.92756	0.00341636	0.0109564
C9orf135-DT	5.99087	6.21192	1.20963	5.13537	2.82e-07	1.87e-06
CA12	22918.2	1.6976	0.175596	9.66768	4.14e-22	1.01e-20
CA13	535.425	-0.63335	0.131536	-4.81504	1.47e-06	8.89e-06
CA5B	1604.08	-1.35333	0.0781961	-17.3069	4.17e-67	5.3e-65
CABCOCO1	89.9388	-2.01503	0.247948	-8.12681	4.41e-16	7.03e-15
CABLES1	1302.83	0.835564	0.162789	5.13279	2.85e-07	1.89e-06
CACHD1	2664.66	0.642402	0.0850066	7.55708	4.12e-14	5.65e-13
CACNA1D	88.1033	-1.0596	0.238434	-4.44402	8.83e-06	4.76e-05
CACNA1G	529.9	0.540932	0.225837	2.39523	0.0166098	0.0440111
CACNA1H	196.18	-2.14548	0.282161	-7.60376	2.88e-14	4e-13
CACNB1	880.495	-1.14992	0.118879	-9.67298	3.93e-22	9.61e-21
CACNB2	171.985	-1.22249	0.17985	-6.7973	1.07e-11	1.19e-10
CACNB3	2066.95	-0.625891	0.0859809	-7.27942	3.35e-13	4.26e-12
CADPS	211.262	-1.44556	0.193807	-7.45877	8.73e-14	1.17e-12
CADPS2	2205.62	0.647955	0.128602	5.03844	4.69e-07	3.02e-06
CALCB	21.0423	-3.67351	0.556722	-6.59846	4.15e-11	4.38e-10
CALCRL	148.85	-1.13401	0.349033	-3.24899	0.00115815	0.00415767
CALHM1	10.3434	-1.69783	0.68839	-2.46638	0.0136486	0.0371402
CALHM2	3677.85	-1.12216	0.120656	-9.30049	1.4e-20	3.11e-19
CALML3-AS1	6.9721	-2.52278	0.953331	-2.64628	0.00813829	0.0236267
CAMK1	238.699	-0.927554	0.163383	-5.67718	1.37e-08	1.09e-07
CAMK1D	2628.55	-1.04228	0.098618	-10.5689	4.16e-26	1.28e-24
CAMK1G	21.9038	1.46316	0.586323	2.49548	0.0125786	0.0345649
CAMK2B	61.4649	-2.22328	0.285248	-7.79421	6.48e-15	9.47e-14
CAMK2D	12415.6	-0.976641	0.079196	-12.332	6.1e-35	2.87e-33
CAMK2N1	1401.22	-0.872645	0.158418	-5.5085	3.62e-08	2.74e-07
CAMK2N2	71.6944	1.61057	0.27282	5.90344	3.56e-09	3.05e-08
CAMK4	1521.06	0.538344	0.109883	4.89924	9.62e-07	5.96e-06
CAMKK1	1704.53	-1.12872	0.193608	-5.82992	5.55e-09	4.65e-08
CAND2	323.601	-0.884566	0.162832	-5.43239	5.56e-08	4.09e-07
CAPG	8222.48	-1.61273	0.112015	-14.3975	5.36e-47	3.98e-45
CAPN1	9810.1	-0.52567	0.0739186	-7.11147	1.15e-12	1.39e-11
CAPN10-DT	127.826	-0.690485	0.166544	-4.14597	3.38e-05	0.000164698
CAPN2	43271.2	-0.520146	0.04919	-10.5742	3.92e-26	1.21e-24
CAPN5	3612.55	-0.557661	0.0987095	-5.64951	1.61e-08	1.27e-07
CAPN6	61.6711	-1.51815	0.447191	-3.39485	0.00068667	0.00258199
CAPRIN2	1984.8	-0.689363	0.0982387	-7.01722	2.26e-12	2.68e-11
CARD6	412.272	0.641413	0.186181	3.44511	0.000570835	0.00218148
CARMIL1	1773.05	-0.846445	0.0988042	-8.5669	1.06e-17	1.95e-16
CARMIL2	170.68	0.656697	0.253798	2.58748	0.009668	0.0274122
CARS1	9196.78	-0.508791	0.09616	-5.29108	1.22e-07	8.51e-07
CASC15	254.739	0.941947	0.179509	5.24734	1.54e-07	1.06e-06
CASC2	211.976	0.50206	0.139701	3.59383	0.000325855	0.00131705
CASP4	4651.09	0.749903	0.1021	7.34477	2.06e-13	2.67e-12
CASQ1	36.297	-1.72283	0.470283	-3.66339	0.000248899	0.00102848
CASTOR2	1461.22	0.518662	0.117843	4.40128	1.08e-05	5.7e-05
CASTOR3	479.494	0.983579	0.159355	6.17226	6.73e-10	6.26e-09
CASZ1	57.1536	-1.31646	0.300493	-4.38101	1.18e-05	6.22e-05
CATSPER1	88.7504	-1.00888	0.290028	-3.47858	0.000504084	0.00195017
CATSPER3	13.0923	-1.22154	0.492774	-2.4789	0.0131789	0.0360309
CAVIN1	153431	-0.669913	0.0945414	-7.08592	1.38e-12	1.67e-11
CAVIN2	252.005	-3.07058	0.310001	-9.90506	3.96e-23	1.03e-21
CAVIN4	276.019	0.601281	0.191448	3.1407	0.00168545	0.00584433
CBX3P2	54.8974	-0.630427	0.20618	-3.05765	0.00223076	0.00750871
CCDC102A	955.108	-0.783246	0.16027	-4.88703	1.02e-06	6.32e-06
CCDC110	231.206	-1.33255	0.184454	-7.22432	5.04e-13	6.29e-12
CCDC113	729.791	-0.87878	0.103132	-8.52089	1.58e-17	2.88e-16
CCDC126	950.496	0.508722	0.169365	3.00371	0.00266712	0.00879756
CCDC136	584.898	-0.591533	0.136315	-4.33945	1.43e-05	7.42e-05
CCDC138	998.387	0.51538	0.108777	4.73793	2.16e-06	1.27e-05
CCDC141	14.4969	2.4339	0.541878	4.4916	7.07e-06	3.89e-05
CCDC144NL-AS1	65.0333	1.67514	0.517396	3.23764	0.00120523	0.0043131
CCDC158	92.9276	-1.18739	0.262285	-4.5271	5.98e-06	3.32e-05
CCDC169	123.48	-0.748045	0.176942	-4.22763	2.36e-05	0.000118297
CCDC170	232.756	2.03996	0.184459	11.0592	1.98e-28	6.86e-27
CCDC181	176.935	0.894774	0.230305	3.88517	0.000102258	0.000456214
CCDC184	169.847	0.961661	0.232681	4.13297	3.58e-05	0.000173562
CCDC3	445.193	-1.57625	0.197602	-7.97689	1.5e-15	2.29e-14
CCDC62	33.41	-1.10378	0.292541	-3.77307	0.000161248	0.000690529
CCDC69	282.994	0.767884	0.214311	3.58304	0.000339616	0.00136726
CCDC80	185194	-1.0722	0.0782985	-13.6937	1.11e-42	7.03e-41
CCDC81	163.522	1.69634	0.318754	5.32178	1.03e-07	7.27e-07
CCDC82	5807.16	0.63202	0.0717663	8.80664	1.29e-18	2.52e-17
CCDC85A	421.036	-1.22004	0.370743	-3.29081	0.00099901	0.00364291
CCDC85C	1802.52	-1.22379	0.138808	-8.8164	1.18e-18	2.31e-17
CCDC93	7176.05	0.73516	0.0646662	11.3685	6e-30	2.27e-28
CCK	9.3628	3.07559	0.962413	3.19571	0.00139487	0.00492018
CCKAR	26.2029	-7.04534	0.946402	-7.44434	9.74e-14	1.3e-12
CCL2	47608.3	4.99701	0.173713	28.766	5.72e-182	3.83e-179
CCL20	8526.8	11.8232	0.601036	19.6714	3.79e-86	7.3e-84
CCL26	4.03938	2.22708	0.893447	2.49268	0.0126783	0.0348044
CCL28	186.007	-0.555754	0.158467	-3.50706	0.000453083	0.00177586
CCL3	42.6422	9.09944	0.888091	10.2461	1.23e-24	3.52e-23
CCL3L3	31.2044	7.26809	0.796226	9.12818	6.97e-20	1.48e-18
CCL4	29.4096	7.81135	0.975393	8.00842	1.16e-15	1.79e-14
CCL5	2304.25	8.41936	0.460627	18.278	1.24e-74	1.85e-72
CCL7	699.379	4.9338	0.4933	10.0016	1.5e-23	4.02e-22
CCL8	1190.25	13.3765	0.946046	14.1394	2.17e-45	1.54e-43
CCN1	97090.1	0.631135	0.09519	6.63026	3.35e-11	3.57e-10
CCN2	64391.5	-0.675437	0.190938	-3.53747	0.000403975	0.00159984
CCN3	1261.2	-2.54135	0.140743	-18.0567	6.99e-73	1.01e-70
CCNA1	53.1441	-1.99496	0.323982	-6.15763	7.38e-10	6.83e-09
CCNB2	8008.62	-0.503628	0.140044	-3.59621	0.000322886	0.00130559
CCNB3	90.2802	0.700705	0.225991	3.10059	0.00193136	0.00660972
CCND2	1961.24	-0.906873	0.204921	-4.42547	9.62e-06	5.15e-05
CCND2-AS1	59.1622	-1.53358	0.337069	-4.54975	5.37e-06	3.01e-05
CCNE2	1194.51	1.03146	0.140502	7.34126	2.12e-13	2.74e-12
CCNJ	2252.89	0.589706	0.0792407	7.44195	9.92e-14	1.32e-12
CCNJL	1553.51	1.19832	0.0956007	12.5347	4.82e-36	2.39e-34
CCNYL1	8916.02	-0.648554	0.188537	-3.43993	0.00058187	0.00222016
CCR7	81.1819	1.50332	0.340916	4.40965	1.04e-05	5.5e-05
CD109	28003.7	-0.610345	0.104801	-5.82387	5.75e-09	4.8e-08
CD14	30.2519	-0.906899	0.369454	-2.4547	0.0141002	0.038227
CD151	25000.8	-0.743863	0.0809657	-9.18738	4.03e-20	8.67e-19
CD163	13.758	2.69225	1.08142	2.48955	0.0127904	0.0351022
CD163L1	217.969	1.44746	0.30928	4.68009	2.87e-06	1.66e-05
CD180	15.2223	-3.54397	0.931013	-3.80657	0.000140907	0.000612193
CD24	12568.2	-1.06509	0.234873	-4.53474	5.77e-06	3.21e-05
CD248	23743.3	-1.75234	0.164031	-10.683	1.22e-26	3.9e-25
CD27-AS1	837.112	-0.622286	0.11036	-5.63867	1.71e-08	1.35e-07
CD274	678.847	2.47723	0.127127	19.4864	1.43e-84	2.68e-82
CD2AP	7758.8	0.507274	0.0670869	7.56145	3.99e-14	5.48e-13
CD34	160.398	-1.2475	0.344758	-3.61849	0.000296332	0.00120701
CD38	144.753	3.2927	0.393671	8.36408	6.06e-17	1.05e-15
CD4	41.6414	0.775372	0.255366	3.03632	0.00239486	0.00800277
CD7	7.59347	-2.11422	0.60186	-3.51281	0.000443401	0.00174318
CD81	31065.5	-0.586989	0.112231	-5.23019	1.69e-07	1.16e-06
CD82	11221.1	4.08718	0.0947368	43.1424	0	0
CD83	909.787	2.07731	0.137921	15.0616	2.9e-51	2.34e-49
CD8A	5.58048	-2.26905	0.843928	-2.68867	0.00717365	0.0211262
CD9	4251.94	-2.07355	0.15107	-13.7257	7.12e-43	4.57e-41
CDA	163.787	-0.682663	0.268463	-2.54286	0.0109951	0.0306999
CDC20	12515.2	-0.648909	0.151885	-4.27237	1.93e-05	9.84e-05
CDC20P1	55.0582	-0.847863	0.288502	-2.93885	0.00329436	0.0106248
CDC25A	2810.72	0.82233	0.132506	6.20597	5.44e-10	5.11e-09
CDC42BPG	40.3219	-1.09714	0.426088	-2.57493	0.0100261	0.0282954
CDC42EP2	6.08614	2.11706	0.769961	2.74957	0.00596732	0.0180048
CDC42EP4	4779.78	-1.10302	0.0734908	-15.009	6.41e-51	5.15e-49
CDC42SE2	5099.11	0.578254	0.0521973	11.0782	1.6e-28	5.6e-27
CDC6	7710.24	0.734856	0.163086	4.50593	6.61e-06	3.65e-05
CDCP1	1053.96	1.27018	0.177984	7.13645	9.58e-13	1.17e-11
CDH1	40.1619	-2.94174	0.974244	-3.01951	0.00253182	0.00840119
CDH10	306.5	-3.2287	0.427633	-7.55016	4.35e-14	5.94e-13
CDH11	54079.6	-0.597228	0.0685161	-8.71661	2.87e-18	5.49e-17
CDH18	187.702	-3.0604	0.293709	-10.4198	2.01e-25	5.94e-24
CDH2	29999.3	0.608403	0.0850293	7.15522	8.35e-13	1.03e-11
CDH23	118.575	1.90079	0.630867	3.01298	0.00258694	0.00856215
CDH24	837.965	-0.602362	0.134614	-4.47474	7.65e-06	4.19e-05
CDH3	87.7288	-3.5841	0.603694	-5.93696	2.9e-09	2.52e-08
CDH5	23.4875	-2.85868	0.674187	-4.24018	2.23e-05	0.000112362
CDH6	1614.59	-3.2263	0.31678	-10.1847	2.32e-24	6.5e-23
CDH8	731.101	-0.948081	0.132905	-7.13355	9.78e-13	1.2e-11
CDHR2	49	0.965292	0.322079	2.99707	0.00272591	0.00897929
CDHR3	130.292	-1.67165	0.204941	-8.15674	3.44e-16	5.54e-15
CDK14	6265.51	0.682901	0.104025	6.56479	5.21e-11	5.45e-10
CDK17	5056.23	1.01105	0.0780482	12.9541	2.23e-38	1.21e-36
CDK18	92.2713	-1.16282	0.434262	-2.6777	0.00741306	0.0217521
CDK6	35766.2	0.602488	0.11317	5.32372	1.02e-07	7.2e-07
CDKL1	495.881	-0.916431	0.133175	-6.88141	5.93e-12	6.76e-11
CDKL2	45.4474	-1.40814	0.318663	-4.41889	9.92e-06	5.3e-05
CDKL5	2609.48	0.505917	0.128491	3.93739	8.24e-05	0.000373679
CDKN1A	19940.4	-0.625841	0.117654	-5.31933	1.04e-07	7.36e-07
CDKN1C	367.042	-0.919808	0.241887	-3.80263	0.000143166	0.000621174
CDKN2B	2051.76	0.715847	0.130182	5.4988	3.82e-08	2.88e-07
CDKN3	3379.69	-0.822867	0.154374	-5.33035	9.8e-08	6.96e-07
CDNF	77.2122	-0.701055	0.237004	-2.95798	0.00309659	0.0100672
CDRT1	258.354	1.22617	0.245329	4.99808	5.79e-07	3.69e-06
CDS1	32.0334	-1.47802	0.432435	-3.41789	0.000631087	0.00238964
CDYLP1	5.45808	6.48396	1.27691	5.07784	3.82e-07	2.49e-06
CEBPD	2632.85	1.49633	0.202747	7.38027	1.58e-13	2.07e-12
CELF2	2464.18	-1.10013	0.187373	-5.87135	4.32e-09	3.67e-08
CELF4	27.6521	-1.17008	0.484903	-2.41301	0.0158214	0.0422157
CEMIP2	12007.6	1.18033	0.110076	10.7229	7.94e-27	2.56e-25
CENPQ	2049.15	0.568398	0.0895508	6.34721	2.19e-10	2.16e-09
CENPU	4708.99	0.539945	0.112556	4.79713	1.61e-06	9.66e-06
CENPV	520.541	0.693586	0.146453	4.7359	2.18e-06	1.29e-05
CEP112	1588.93	-0.628407	0.0964562	-6.51495	7.27e-11	7.48e-10
CEP126	1299.83	-0.625451	0.113593	-5.50609	3.67e-08	2.77e-07
CEP350	14068.6	0.915832	0.10565	8.66853	4.38e-18	8.26e-17
CEP43	2031.86	1.34526	0.0751435	17.9025	1.13e-71	1.59e-69
CEP55	15737.7	-0.503659	0.119247	-4.22366	2.4e-05	0.000120245
CEP76	1130.61	0.641793	0.0606346	10.5846	3.51e-26	1.09e-24
CEROX1	100.182	-2.14639	0.370541	-5.79258	6.93e-09	5.72e-08
CERS3-AS1	57.1793	-0.971317	0.271682	-3.5752	0.000349955	0.00140481
CFAP251	453.131	0.696813	0.162588	4.28577	1.82e-05	9.3e-05
CFAP299	30.2942	-1.64211	0.398933	-4.11625	3.85e-05	0.000185523
CFAP44	375.426	0.570243	0.181766	3.13724	0.00170544	0.0059052
CFAP54	54.8841	0.944755	0.402514	2.34713	0.0189184	0.0491035
CFAP57	38.5243	-1.40459	0.347	-4.04781	5.17e-05	0.000243629
CFAP58	213.118	1.18115	0.177783	6.64377	3.06e-11	3.28e-10
CFAP58-DT	33.6062	1.57282	0.48121	3.26847	0.00108131	0.00391654
CFAP69	348.122	1.77921	0.201759	8.81848	1.16e-18	2.27e-17
CFAP70	59.0456	-0.919035	0.391137	-2.34965	0.0187912	0.0488253
CFB	398.116	2.08144	0.221259	9.40726	5.09e-21	1.17e-19
CFH	6089.08	1.43285	0.148495	9.64915	4.96e-22	1.2e-20
CFHR1	28.3141	-3.26557	0.427749	-7.63432	2.27e-14	3.18e-13
CFLAR	9786.78	1.19375	0.071941	16.5935	7.77e-62	8.52e-60
CFLAR-AS1	28.1488	1.53638	0.366616	4.1907	2.78e-05	0.000137702
CGAS	1444.13	0.968604	0.0860828	11.252	2.26e-29	8.27e-28
CGN	32.767	-2.26049	0.594712	-3.80099	0.000144122	0.000624345
CGNL1	1476.95	1.65053	0.17724	9.3124	1.25e-20	2.79e-19
CGREF1	169.717	-0.864663	0.226989	-3.80928	0.000139374	0.000606347
CH25H	3121.9	3.82225	0.401316	9.5243	1.66e-21	3.9e-20
CHD5	44.3585	-0.884118	0.355855	-2.48448	0.0129739	0.0355456
CHDH	313.031	-0.951821	0.18152	-5.24361	1.57e-07	1.08e-06
CHI3L2	181.749	3.01624	0.375252	8.03791	9.14e-16	1.43e-14
CHMP1B	7460.58	1.04483	0.085887	12.1652	4.76e-34	2.16e-32
CHMP4C	48.0709	-1.13696	0.368694	-3.08376	0.00204404	0.0069549
CHORDC1P1	4.60733	-2.97744	1.13846	-2.61532	0.00891445	0.0255365
CHRDL1	1107.04	-1.28318	0.221442	-5.79464	6.85e-09	5.65e-08
CHRM2	80.9757	-1.34358	0.371534	-3.61631	0.000298833	0.00121618
CHRM3	166.036	-3.18089	0.29939	-10.6246	2.29e-26	7.16e-25
CHRNA3	31.0704	1.21946	0.282124	4.32241	1.54e-05	7.98e-05
CHRNA7	159.691	1.63307	0.329818	4.95142	7.37e-07	4.63e-06
CHST1	157.673	-1.31513	0.253396	-5.19001	2.1e-07	1.42e-06
CHST11	5118.87	1.30046	0.154966	8.39188	4.78e-17	8.37e-16
CHST13	6.69192	-2.93185	0.96416	-3.04083	0.00235926	0.00790557
CHST15	5310.2	0.894664	0.199403	4.4867	7.23e-06	3.98e-05
CHST7	554.106	1.66667	0.139641	11.9353	7.74e-33	3.35e-31
CHSY3	3509.95	1.05612	0.147279	7.17089	7.45e-13	9.24e-12
CIART	690.646	-0.78384	0.113387	-6.91297	4.75e-12	5.48e-11
CIB2	445.874	-0.750315	0.145782	-5.14683	2.65e-07	1.77e-06
CICP16	67.2903	0.909695	0.334832	2.71687	0.00659018	0.0196503
CIITA	138.362	-1.29018	0.26615	-4.84756	1.25e-06	7.62e-06
CILK1	6573.43	-0.839995	0.0680881	-12.3369	5.73e-35	2.71e-33
CISD2	3076.34	0.600765	0.0765554	7.84746	4.25e-15	6.29e-14
CISH	155.655	-1.47628	0.22079	-6.68632	2.29e-11	2.49e-10
CITED2	23887.4	-0.835505	0.0624756	-13.3733	8.66e-41	5.19e-39
CITED4	311.401	0.986441	0.261113	3.77783	0.000158199	0.000679122
CKAP2L	14149.3	0.818647	0.121904	6.71549	1.87e-11	2.05e-10
CKB	2580.38	-3.02974	0.193734	-15.6387	3.97e-55	3.54e-53
CKS1BP1	18.4601	1.95922	0.453482	4.32039	1.56e-05	8.04e-05
CLCF1	1707.45	0.553681	0.125129	4.4249	9.65e-06	5.16e-05
CLCN2	189.367	-0.696781	0.170777	-4.08007	4.5e-05	0.000214087
CLCNKB	13.9716	-2.61539	0.724473	-3.61006	0.000306125	0.00124403
CLDN1	1787.95	4.07791	0.173734	23.4722	7.85e-122	2.38e-119
CLDN12	5576.61	1.08823	0.0584045	18.6326	1.75e-77	2.78e-75
CLDN16	16.9754	1.17917	0.493601	2.38891	0.0168986	0.0446241
CLDN4	333.733	0.808546	0.227594	3.55258	0.00038148	0.00151818
CLDN7	23.2549	-1.72407	0.665871	-2.5892	0.00961994	0.0272879
CLDND1	6172.92	0.90264	0.0658945	13.6983	1.04e-42	6.62e-41
CLEC3B	744.155	-1.41238	0.190163	-7.42719	1.11e-13	1.46e-12
CLGN	3808.48	1.49424	0.317733	4.70281	2.57e-06	1.5e-05
CLIC1	47650.2	-0.620434	0.0817954	-7.5852	3.32e-14	4.6e-13
CLIC3	404.653	-4.07735	0.208958	-19.5128	8.55e-85	1.61e-82
CLIC4	175547	-0.537018	0.0546396	-9.82837	8.5e-23	2.17e-21
CLIP2	13892.7	0.711133	0.0720899	9.86453	5.93e-23	1.53e-21
CLMN	143.755	-1.94193	0.281137	-6.90741	4.94e-12	5.68e-11
CLMP	67243.4	0.575842	0.0685225	8.40369	4.33e-17	7.62e-16
CLSPN	8898.06	0.657539	0.132522	4.96174	6.99e-07	4.4e-06
CLUHP3	377.608	0.719607	0.161029	4.46882	7.87e-06	4.3e-05
CLYBL	41.7312	-0.84188	0.261449	-3.22005	0.00128168	0.00455147
CMBL	1597.93	-1.02445	0.116946	-8.75999	1.95e-18	3.76e-17
CMKLR1	3060.32	-3.89197	0.194009	-20.0608	1.63e-89	3.32e-87
CMPK2	464.496	1.48676	0.382565	3.88628	0.000101792	0.000454554
CMSS1	3442.83	-0.517434	0.0675799	-7.65662	1.91e-14	2.69e-13
CMTM4	2872.69	0.621436	0.0845211	7.35243	1.95e-13	2.53e-12
CMYA5	619.165	0.987097	0.143233	6.89156	5.52e-12	6.31e-11
CNGA1	6.72219	-2.7088	0.874447	-3.09773	0.0019501	0.00666795
CNGA3	20.3714	1.75163	0.522381	3.35316	0.000798944	0.00296513
CNKSR2	437.028	-1.89997	0.215824	-8.80331	1.33e-18	2.59e-17
CNKSR3	1795.41	-1.66241	0.0914928	-18.1698	8.95e-74	1.33e-71
CNOT6LP1	59.7935	0.90648	0.370451	2.44696	0.0144065	0.038965
CNPPD1	3186.57	-0.548209	0.0782723	-7.00387	2.49e-12	2.94e-11
CNTN4	671.228	2.35384	0.296289	7.94438	1.95e-15	2.96e-14
CNTN6	22.6589	3.95095	1.3925	2.8373	0.00454962	0.0141425
CNTNAP3	107.788	-0.90119	0.242374	-3.71819	0.000200659	0.00084606
COL10A1	71.7242	4.13959	0.442661	9.3516	8.63e-21	1.94e-19
COL11A1	26651.8	-1.54539	0.0921977	-16.7617	4.65e-63	5.32e-61
COL13A1	190.355	0.786064	0.20474	3.83934	0.000123368	0.000540952
COL14A1	19402.8	-0.804426	0.273755	-2.93848	0.00329823	0.0106337
COL15A1	3429.27	-1.28612	0.247368	-5.19919	2e-07	1.36e-06
COL16A1	46862.7	0.692114	0.121157	5.71256	1.11e-08	8.95e-08
COL19A1	587.342	5.03482	0.546606	9.21107	3.23e-20	7.02e-19
COL21A1	935.562	-2.46835	0.159009	-15.5233	2.41e-54	2.11e-52
COL23A1	41.4943	-1.40586	0.358952	-3.91656	8.98e-05	0.000404064
COL24A1	724.676	2.18872	0.157617	13.8864	7.66e-44	5.15e-42
COL26A1	79.8664	-1.1916	0.48778	-2.44291	0.0145692	0.0393338
COL28A1	95.5851	-0.924983	0.295191	-3.13351	0.00172729	0.00596489
COL3A1	814643	1.67529	0.315603	5.30821	1.11e-07	7.79e-07
COL4A5	2352.68	-0.702758	0.102918	-6.82835	8.59e-12	9.67e-11
COL4A6	113.026	-0.902412	0.289771	-3.11422	0.0018443	0.00633857
COL5A1	221456	-0.854956	0.141666	-6.03501	1.59e-09	1.42e-08
COL5A1-AS1	12.5115	-1.81265	0.490593	-3.69482	0.000220043	0.000918421
COL6A3	741988	-0.888504	0.102016	-8.70948	3.05e-18	5.83e-17
COL7A1	15601.3	1.9513	0.176156	11.0771	1.62e-28	5.65e-27
COL8A2	2452.9	-1.42283	0.185332	-7.67721	1.63e-14	2.3e-13
COL9A2	374.945	-0.945374	0.149852	-6.3087	2.81e-10	2.74e-09
COLEC10	6.86669	2.76526	1.16185	2.38006	0.0173099	0.0455062
COLGALT2	342.531	-0.632923	0.143002	-4.42598	9.6e-06	5.14e-05
COMTD1	133.851	-1.47419	0.245668	-6.00074	1.96e-09	1.74e-08
COPZ2	4748.9	-0.767083	0.134353	-5.70946	1.13e-08	9.11e-08
COQ10B	4600.81	0.669467	0.0671693	9.96685	2.13e-23	5.65e-22
CORIN	381.216	-1.75477	0.233249	-7.52315	5.35e-14	7.28e-13
CORO1A	368.021	-0.626091	0.212555	-2.94554	0.0032239	0.0104287
CORO2A	317.837	-1.8016	0.204339	-8.81674	1.18e-18	2.31e-17
CORO2B	1263.85	-1.44274	0.182817	-7.89174	2.98e-15	4.45e-14
CORO6	103.93	-1.07046	0.265578	-4.03067	5.56e-05	0.000260208
COX17	1432.12	0.778451	0.114355	6.80733	9.94e-12	1.11e-10
CPA3	9.77684	-1.76568	0.75259	-2.34614	0.0189689	0.0492199
CPA4	5177.88	-2.1238	0.355687	-5.97098	2.36e-09	2.07e-08
CPEB4	3279.08	0.667059	0.0948422	7.03336	2.02e-12	2.4e-11
CPED1	7657.74	0.980206	0.139423	7.03044	2.06e-12	2.45e-11
CPM	2008.15	1.68368	0.300506	5.60282	2.11e-08	1.64e-07
CPN2	10.3773	3.73329	0.861975	4.33108	1.48e-05	7.68e-05
CPNE2	3262.34	-0.536829	0.0676025	-7.94096	2.01e-15	3.03e-14
CPNE4	21.9163	3.49412	0.626571	5.57657	2.45e-08	1.89e-07
CPNE5	89.1214	-2.22781	0.363702	-6.12538	9.05e-10	8.29e-09
CPNE7	68.3728	-2.10681	0.404837	-5.2041	1.95e-07	1.33e-06
CPT1A	7715.89	-1.12092	0.116795	-9.59734	8.2e-22	1.96e-20
CPZ	8.50424	-2.96768	0.82139	-3.613	0.000302676	0.00123079
CRABP2	1756.9	-0.963431	0.207288	-4.64779	3.36e-06	1.93e-05
CRACDL	46.0168	-1.84974	0.419671	-4.40761	1.05e-05	5.55e-05
CRACR2A	255.971	-0.731669	0.167833	-4.35951	1.3e-05	6.82e-05
CRACR2B	40.0568	-1.99446	0.411888	-4.84224	1.28e-06	7.81e-06
CRADD	728.653	0.530975	0.104859	5.06369	4.11e-07	2.67e-06
CRAT	3145.66	-0.613664	0.0963599	-6.36846	1.91e-10	1.89e-09
CRB1	253.222	5.8899	0.645166	9.12928	6.9e-20	1.47e-18
CREB3L1	24057.4	-0.60774	0.135481	-4.48579	7.26e-06	3.99e-05
CREB3L2	26629.9	0.680977	0.0690821	9.8575	6.36e-23	1.63e-21
CREG1	3644.67	1.29546	0.120763	10.7272	7.58e-27	2.45e-25
CREG2	33.5949	-0.93627	0.398577	-2.34903	0.0188225	0.0488936
CREM	1992.84	0.55142	0.0863838	6.38338	1.73e-10	1.72e-09
CRIM1-DT	107.964	-0.840147	0.214088	-3.9243	8.7e-05	0.000392117
CRIP1	7.08659	-2.86441	0.867625	-3.30143	0.000961919	0.00351624
CRIP2	7260.19	-1.74409	0.105916	-16.4668	6.36e-61	6.79e-59
CRISPLD1	1196.5	-0.540679	0.124279	-4.35052	1.36e-05	7.09e-05
CRISPLD2	5490.44	1.6904	0.151634	11.1479	7.33e-29	2.61e-27
CROCC	1279.57	-0.764039	0.105165	-7.26513	3.73e-13	4.71e-12
CROCC2	8.20377	-3.93897	0.91444	-4.30752	1.65e-05	8.47e-05
CROT	1697.02	-0.647959	0.0652515	-9.93017	3.08e-23	8.05e-22
CRPPA	385.703	0.584109	0.113633	5.14031	2.74e-07	1.83e-06
CRTAC1	990.06	4.38987	0.45087	9.73644	2.11e-22	5.24e-21
CRYAB	16540.6	-1.95341	0.366635	-5.32794	9.93e-08	7.05e-07
CRYBG1	2084.85	-1.78237	0.115043	-15.4931	3.86e-54	3.32e-52
CRYZL2P	374.317	-0.676902	0.0804266	-8.4164	3.88e-17	6.86e-16
CSAD	688.862	-0.7967	0.162412	-4.90544	9.32e-07	5.79e-06
CSF1	11903.3	0.836766	0.166663	5.02071	5.15e-07	3.3e-06
CSF1R	74.2707	1.06487	0.354266	3.00585	0.0026484	0.00874065
CSF2	2212.24	13.1105	0.793098	16.5307	2.21e-61	2.39e-59
CSF3	16911	17.302	0.945268	18.3038	7.72e-75	1.16e-72
CSGALNACT1	2797.82	2.41502	0.332676	7.25937	3.89e-13	4.91e-12
CSMD1	49.0991	1.1585	0.46611	2.48546	0.0129384	0.0354682
CSMD3	69.859	2.76778	0.492206	5.62321	1.87e-08	1.47e-07
CSPG4	23497.1	-1.7311	0.091374	-18.9452	4.84e-80	8.18e-78
CSPG4P12	92.161	-0.572333	0.201737	-2.83703	0.00455356	0.0141525
CSRNP3	177.806	-0.793942	0.222252	-3.57226	0.000353916	0.00141924
CSRP2	2514.95	0.697777	0.133947	5.20935	1.9e-07	1.29e-06
CST6	330.094	-0.984949	0.184826	-5.32906	9.87e-08	7.01e-07
CTAGE11P	25.3042	3.59732	0.636507	5.65165	1.59e-08	1.25e-07
CTD-2201I18.1	20.5977	-1.77155	0.522115	-3.39303	0.000691251	0.0025967
CTD-2297D10.2	12.3043	-2.7756	0.824891	-3.36481	0.000765957	0.00284978
CTDSPL	3725.76	-0.610801	0.0870774	-7.01446	2.31e-12	2.73e-11
CTHRC1	9558.12	2.24502	0.104925	21.3964	1.44e-101	3.69e-99
CTPS1	11659.4	0.52335	0.0706239	7.41038	1.26e-13	1.66e-12
CTSL	37901.6	-0.818399	0.105828	-7.7333	1.05e-14	1.51e-13
CTSO	3811.1	0.847268	0.103659	8.17361	2.99e-16	4.85e-15
CTSS	6362.42	4.69927	0.164382	28.5875	9.6e-180	6.02e-177
CTSV	95.4473	-0.506219	0.208099	-2.43258	0.0149916	0.0402727
CX3CL1	745.808	2.33214	0.53158	4.38718	1.15e-05	6.05e-05
CXCL1	173234	9.19204	0.224917	40.8686	0	0
CXCL10	141.988	8.13388	0.791566	10.2757	9.07e-25	2.6e-23
CXCL11	60.2327	6.24157	1.00431	6.21481	5.14e-10	4.84e-09
CXCL12	43042.2	-1.00076	0.150701	-6.64073	3.12e-11	3.34e-10
CXCL2	14437.2	8.10468	0.147709	54.8693	0	0
CXCL3	39521.9	9.34454	0.22832	40.9274	0	0
CXCL5	210988	10.5105	0.263472	39.8924	0	0
CXCL6	354940	9.9794	0.340346	29.3214	5.54e-189	3.85e-186
CXCL8	373409	13.7076	0.299468	45.7733	0	0
CXCL9	120.162	7.54358	1.4892	5.06553	4.07e-07	2.65e-06
CXXC5	13690.3	-0.895238	0.120208	-7.44741	9.52e-14	1.27e-12
CXXC5-AS1	7.737	-1.78483	0.733254	-2.43412	0.0149281	0.0401353
CYB5R2	3788.05	1.47887	0.0858912	17.2179	1.95e-66	2.44e-64
CYB5R4	3756.62	0.530183	0.0664377	7.98015	1.46e-15	2.24e-14
CYBRD1	25747.4	-0.786206	0.0912267	-8.61815	6.8e-18	1.26e-16
CYFIP2	1032.67	0.527524	0.181909	2.89994	0.00373238	0.011842
CYGB	882.923	-1.78645	0.192759	-9.2678	1.9e-20	4.21e-19
CYLD	10142.2	0.859818	0.0628817	13.6736	1.46e-42	9.21e-41
CYP11A1	56.2224	-1.30745	0.298494	-4.38015	1.19e-05	6.24e-05
CYP19A1	486.204	-1.25065	0.209354	-5.97384	2.32e-09	2.04e-08
CYP26B1	305.183	-0.820987	0.308998	-2.65693	0.00788549	0.022958
CYP27B1	81.8193	1.16766	0.259786	4.49469	6.97e-06	3.84e-05
CYP27C1	3634.46	-1.36287	0.0916489	-14.8705	5.12e-50	4.03e-48
CYP2R1	766.727	-0.522806	0.101387	-5.15652	2.52e-07	1.68e-06
CYP39A1	61.681	-1.18187	0.362899	-3.25676	0.00112693	0.00406135
CYP4X1	7.91362	-3.90811	1.17133	-3.33648	0.000848474	0.00313458
CYP7B1	8795.28	4.01751	0.180001	22.3193	2.4e-110	6.75e-108
CYRIA	533.734	-0.866949	0.138428	-6.26282	3.78e-10	3.62e-09
CYS1	170.47	-0.923213	0.171736	-5.37576	7.63e-08	5.52e-07
CYSTM1	839.577	-0.50824	0.146654	-3.46556	0.000529124	0.00203771
CYTH3	12681.6	-1.23365	0.155562	-7.9303	2.19e-15	3.29e-14
CYTL1	5820.03	-1.59363	0.2843	-5.60546	2.08e-08	1.62e-07
CYTOR	2467.35	0.764053	0.113611	6.7252	1.75e-11	1.92e-10
DAAM1	3416.13	0.778631	0.0994573	7.8288	4.93e-15	7.25e-14
DAAM2	7111.61	-0.998316	0.253744	-3.93434	8.34e-05	0.000378018
DAB2IP	6524.92	-0.673911	0.0880084	-7.65735	1.9e-14	2.68e-13
DACH1	31.7045	-1.01425	0.423555	-2.39461	0.0166382	0.0440743
DACT1	14676.7	2.54964	0.162498	15.6903	1.76e-55	1.59e-53
DACT2	8.45823	-4.10958	1.03709	-3.96262	7.41e-05	0.000338823
DAPK1	3064.4	-0.933515	0.326101	-2.86265	0.0042011	0.0131751
DAPK2	371.906	1.06529	0.218049	4.88555	1.03e-06	6.37e-06
DARS-AS1	44.8673	1.01318	0.264836	3.8257	0.0001304	0.000569345
DAZL	364.642	6.36222	0.41558	15.3092	6.63e-53	5.55e-51
DBNDD1	155.878	-1.17069	0.215041	-5.44405	5.21e-08	3.84e-07
DBX2	35.8146	-1.52882	0.3549	-4.30775	1.65e-05	8.47e-05
DCAF12L1	10.6417	2.87114	0.799396	3.59163	0.000328611	0.00132653
DCAF12L2	254.001	0.910521	0.20691	4.40056	1.08e-05	5.72e-05
DCAF4	1716.22	-0.95177	0.073306	-12.9835	1.52e-38	8.33e-37
DCBLD1	8255.52	1.18111	0.119542	9.88033	5.07e-23	1.31e-21
DCBLD2	26639.8	0.785092	0.0815079	9.6321	5.85e-22	1.41e-20
DCLK1	3139.66	-0.821928	0.303777	-2.7057	0.00681611	0.0202111
DCLK2	3054.46	-1.45162	0.108083	-13.4306	4e-41	2.42e-39
DCLK3	2091.91	4.69836	0.365318	12.861	7.46e-38	3.93e-36
DCN	47881.4	0.758429	0.218225	3.47545	0.000509999	0.00197031
DCP2	5624.36	0.552959	0.0834841	6.62353	3.51e-11	3.73e-10
DCTN3	4954.5	-0.620706	0.0834754	-7.43579	1.04e-13	1.38e-12
DCUN1D2-AS	5.84611	2.15648	0.888895	2.42602	0.0152655	0.0409166
DCUN1D3	3967.55	0.583523	0.057537	10.1417	3.61e-24	1e-22
DCXR	1189.63	-0.601784	0.121107	-4.96902	6.73e-07	4.25e-06
DDAH2	6645.35	-0.861041	0.0903201	-9.53322	1.52e-21	3.58e-20
DDB2	1605.55	-0.625691	0.10045	-6.22889	4.7e-10	4.44e-09
DDIT3	737.278	-0.746308	0.163901	-4.55341	5.28e-06	2.96e-05
DDIT4	6264.48	0.572316	0.152083	3.76319	0.000167759	0.000716518
DDIT4L	172.722	-0.873336	0.164466	-5.31012	1.1e-07	7.72e-07
DDX4	3.79126	2.97724	1.15683	2.57362	0.010064	0.028394
DDX58	2130.4	1.26278	0.189807	6.65297	2.87e-11	3.09e-10
DDX59	1909.78	0.637511	0.0656586	9.70948	2.75e-22	6.77e-21
DDX60	2800.66	0.831387	0.144892	5.73799	9.58e-09	7.74e-08
DDX60L	3055.11	0.853024	0.106454	8.01308	1.12e-15	1.73e-14
DEF6	132.369	-1.64629	0.22073	-7.45838	8.76e-14	1.17e-12
DEFB4A	2.9261	6.00022	1.61306	3.71977	0.000199407	0.000841154
DELEC1	74.8723	2.585	0.363102	7.11922	1.09e-12	1.32e-11
DENND2C	486.419	-0.890655	0.143461	-6.20833	5.36e-10	5.04e-09
DEPP1	520.711	-2.61751	0.261521	-10.0088	1.39e-23	3.74e-22
DEPTOR	85.6684	-1.84271	0.339248	-5.43176	5.58e-08	4.1e-07
DES	1070.74	-3.3944	0.191281	-17.7456	1.86e-70	2.53e-68
DGAT2	505.5	1.84501	0.192706	9.5742	1.03e-21	2.44e-20
DGKA	4834.26	-1.23761	0.0643282	-19.239	1.75e-82	3.11e-80
DGKB	50.9224	-2.91087	0.34734	-8.38048	5.27e-17	9.2e-16
DGKG	124.385	-0.998713	0.218062	-4.57995	4.65e-06	2.62e-05
DGLUCY	1628.34	-0.526531	0.0837077	-6.29011	3.17e-10	3.07e-09
DHCR24	15421.7	-0.961881	0.225979	-4.25651	2.08e-05	0.000105118
DHRS2	29.3713	-2.38021	0.612685	-3.88488	0.000102382	0.000456662
DHRS9	17.6298	-3.03839	0.848015	-3.58295	0.000339734	0.00136745
DICER1-AS1	46.1316	-0.845359	0.317621	-2.66153	0.0077786	0.0226774
DIO2	933.066	-1.81296	0.2747	-6.5998	4.12e-11	4.34e-10
DIO3	33.7872	-1.68696	0.667734	-2.52639	0.0115241	0.0320482
DIO3OS	18.3186	-1.42542	0.603193	-2.36313	0.0181213	0.0473508
DIPK2A	8490.41	1.48278	0.0864796	17.146	6.73e-66	8.22e-64
DIRAS2	68.7046	-3.61916	0.327979	-11.0347	2.6e-28	8.95e-27
DIRAS3	329.114	1.05251	0.297664	3.53589	0.0004064	0.00160846
DIRC1	5.43942	2.89234	0.832478	3.47437	0.000512051	0.00197745
DISC1	616.116	0.636147	0.10839	5.86904	4.38e-09	3.71e-08
DISP2	154.225	-1.7002	0.272319	-6.2434	4.28e-10	4.07e-09
DIXDC1	6016	-1.06374	0.134701	-7.897	2.86e-15	4.28e-14
DKK1	17369.1	-2.44659	0.175876	-13.9109	5.44e-44	3.72e-42
DLG2	96.8108	0.533242	0.223474	2.38615	0.017026	0.0448751
DLGAP1-AS1	277.48	0.858306	0.142321	6.03077	1.63e-09	1.46e-08
DLGAP1-AS2	227.612	1.14226	0.159511	7.16098	8.01e-13	9.89e-12
DLGAP5	14936	-0.547814	0.133386	-4.10698	4.01e-05	0.000192647
DLL1	83.2339	1.97462	0.415496	4.75245	2.01e-06	1.19e-05
DLL4	176.711	6.77056	0.845573	8.00707	1.17e-15	1.81e-14
DLX3	1162.71	-3.63188	0.115192	-31.5289	3.49e-218	3.23e-215
DLX4	210.109	-1.79703	0.225088	-7.98369	1.42e-15	2.18e-14
DLX6-AS1	20.0445	-1.53123	0.525909	-2.91159	0.00359596	0.0114674
DMD	2067.85	-1.1104	0.246698	-4.50106	6.76e-06	3.73e-05
DMRTA1	74.4887	-0.954435	0.264097	-3.61396	0.000301555	0.00122675
DMXL2	3697.35	0.638766	0.111071	5.75097	8.87e-09	7.21e-08
DNAH3	47.4561	0.988299	0.276286	3.57709	0.00034744	0.00139616
DNAH5	294.814	1.53802	0.21744	7.0733	1.51e-12	1.82e-11
DNAJB11	8983.21	0.629196	0.106384	5.91439	3.33e-09	2.87e-08
DNAJB5	3908.52	1.51137	0.112091	13.4834	1.96e-41	1.19e-39
DNAJB9	5995.59	1.69639	0.0884559	19.1778	5.67e-82	1e-79
DNAJC10	40238.2	0.638458	0.0489181	13.0516	6.22e-39	3.48e-37
DNAJC22	355.019	-0.604489	0.186923	-3.2339	0.00122114	0.00436201
DNAJC3	19647.4	1.34778	0.0888736	15.1651	6.02e-52	4.93e-50
DNAJC3-DT	153.184	0.972619	0.193347	5.03043	4.89e-07	3.15e-06
DNASE1L1	714.826	-0.650974	0.0899888	-7.23395	4.69e-13	5.87e-12
DNASE1L2	19.1668	-1.11379	0.453244	-2.45737	0.0139957	0.0379807
DNER	1572.97	5.26986	0.445059	11.8408	2.4e-32	1.02e-30
DNM1	2590.03	-0.528414	0.127951	-4.12982	3.63e-05	0.000175818
DNM3	390.967	-0.788371	0.145882	-5.40416	6.51e-08	4.74e-07
DNMBP	3302.41	-0.892842	0.0892867	-9.99971	1.53e-23	4.09e-22
DOCK10	6889.47	0.599465	0.129229	4.63876	3.5e-06	2.01e-05
DOCK3	107.74	-1.57336	0.241836	-6.50589	7.72e-11	7.93e-10
DOCK4	2084.65	1.51119	0.120725	12.5176	5.98e-36	2.95e-34
DOCK9	2621.68	-0.697284	0.0926121	-7.52908	5.11e-14	6.96e-13
DOK4	2741.39	-1.05717	0.0736127	-14.3613	9.05e-47	6.66e-45
DPF3	696.444	-0.771754	0.250621	-3.07937	0.00207438	0.00704949
DPP4	4919.44	0.906674	0.349033	2.59767	0.00938579	0.0267056
DPP4-DT	27.4999	1.87505	0.3339	5.61562	1.96e-08	1.53e-07
DPY19L2	280.994	-0.568409	0.222778	-2.55146	0.0107272	0.030034
DPY19L2P3	214.832	-0.575681	0.174223	-3.30428	0.000952196	0.00348463
DPYD	2901.17	-0.512012	0.12966	-3.94887	7.85e-05	0.000357204
DRAM1	14189.2	3.04326	0.126108	24.1322	1.15e-128	3.78e-126
DRAXIN	821.634	3.36116	0.374889	8.96575	3.08e-19	6.24e-18
DRC1	15.0744	-1.26107	0.47398	-2.6606	0.00780013	0.022733
DRD1	319.606	-2.2016	0.258964	-8.50159	1.87e-17	3.38e-16
DSE	12237.3	0.833728	0.0565291	14.7486	3.14e-49	2.42e-47
DSG2	1188.3	-1.34732	0.159457	-8.44946	2.93e-17	5.22e-16
DSP	13418.4	-1.56084	0.232285	-6.71948	1.82e-11	2e-10
DTNA	1521.61	2.96928	0.183115	16.2154	3.92e-59	3.91e-57
DTWD1	2879.28	0.657356	0.105959	6.20388	5.51e-10	5.17e-09
DTX2	816.14	0.602671	0.106447	5.66168	1.5e-08	1.19e-07
DTX4	960.971	-0.529082	0.175653	-3.01209	0.00259456	0.00858446
DUSP1	15871.9	1.16817	0.104035	11.2286	2.95e-29	1.07e-27
DUSP16	2915.97	0.867972	0.0678215	12.7979	1.68e-37	8.77e-36
DUSP2	232.229	0.81066	0.173804	4.66423	3.1e-06	1.78e-05
DUSP22	1471.87	-0.687298	0.0952331	-7.21701	5.31e-13	6.63e-12
DUSP23	271.531	-0.831929	0.160526	-5.18252	2.19e-07	1.48e-06
DUSP4	583.128	-1.3053	0.323135	-4.03949	5.36e-05	0.000251703
DUSP5P1	24.4737	-1.59948	0.480134	-3.33131	0.000864379	0.0031903
DUSP6	2146.76	0.609422	0.163546	3.72631	0.0001943	0.000821032
DUSP7	2983.92	-0.511186	0.0705983	-7.24077	4.46e-13	5.6e-12
DVL1	4906.32	-0.716333	0.0880039	-8.13978	3.96e-16	6.34e-15
DYNC2H1	7977.14	0.631864	0.105297	6.00081	1.96e-09	1.74e-08
DYRK2	8813.25	-0.759694	0.127382	-5.96389	2.46e-09	2.16e-08
DYSF	227.654	-1.27171	0.237024	-5.36531	8.08e-08	5.82e-07
E2F3	6271.14	0.534438	0.0665032	8.03627	9.26e-16	1.44e-14
EAF1	2469.85	0.565738	0.0588349	9.61569	6.86e-22	1.64e-20
EAF2	118.787	1.03348	0.169494	6.09748	1.08e-09	9.82e-09
EBF1	4794.52	-0.64419	0.182132	-3.53694	0.000404798	0.00160277
EBF3	2441.12	-0.852079	0.194507	-4.38072	1.18e-05	6.23e-05
EBLN2	54.6603	1.01777	0.312661	3.25517	0.00113323	0.00407881
ECHDC2	759.022	-0.917258	0.148727	-6.16741	6.94e-10	6.45e-09
EDA	341.14	0.743172	0.183451	4.05107	5.1e-05	0.000240787
EDA2R	626.258	-0.983359	0.198713	-4.94864	7.47e-07	4.7e-06
EDEM1	10085.3	0.59155	0.0682091	8.6726	4.22e-18	7.98e-17
EDEM3	12424.5	0.663524	0.0700121	9.47728	2.61e-21	6.05e-20
EDN1	1381.29	3.97623	0.180804	21.992	3.44e-107	9.41e-105
EDNRA	4712.58	0.735346	0.272553	2.69799	0.00697592	0.0206189
EDNRB	614.317	4.15115	0.359493	11.5472	7.62e-31	3.03e-29
EEF1AKMT4	94.9113	0.607977	0.179974	3.37814	0.000729768	0.0027261
EEF2K	5566.67	-1.01401	0.063549	-15.9563	2.57e-57	2.43e-55
EEPD1	273.446	-1.99761	0.149868	-13.3291	1.57e-40	9.31e-39
EFCAB2	1052.9	0.674716	0.0808697	8.34325	7.23e-17	1.24e-15
EFEMP1	25193.3	-0.980511	0.184614	-5.31113	1.09e-07	7.68e-07
EFHD1	665.415	-1.7832	0.155237	-11.487	1.53e-30	6e-29
EFHD2	10008.5	-0.889539	0.133091	-6.68371	2.33e-11	2.53e-10
EFNB1	4299.63	-1.02387	0.103802	-9.86373	5.98e-23	1.54e-21
EFR3B	857.233	-0.566857	0.113709	-4.98516	6.19e-07	3.94e-06
EGF	108.785	1.34184	0.227302	5.90333	3.56e-09	3.06e-08
EGFLAM	206.201	-0.697207	0.183135	-3.80706	0.00014063	0.000611265
EGFR	19347.3	1.29514	0.0664677	19.4852	1.47e-84	2.71e-82
EGFR-AS1	10.85	1.82956	0.629759	2.90517	0.00367056	0.0116771
EGLN1	1092.32	1.28314	0.110014	11.6635	1.96e-31	7.93e-30
EGLN3	144.588	0.526629	0.216974	2.42716	0.0152177	0.0408011
EGOT	9.5442	4.55579	1.02686	4.4366	9.14e-06	4.92e-05
EGR1	7873.51	-1.97699	0.238618	-8.28517	1.18e-16	2e-15
EGR2	160.907	-1.57277	0.251587	-6.25139	4.07e-10	3.88e-09
EGR3	312.162	-3.38262	0.245073	-13.8025	2.46e-43	1.6e-41
EHBP1L1	9732.23	-1.18271	0.0925421	-12.7802	2.12e-37	1.1e-35
EHD1	17342.5	0.724898	0.0801134	9.0484	1.45e-19	3.02e-18
EHD4	5491.09	-0.574838	0.0879949	-6.53262	6.46e-11	6.7e-10
EIF1B-AS1	157.333	-0.968136	0.181003	-5.34872	8.86e-08	6.35e-07
EIF2AK3	2767.53	0.646501	0.0563208	11.4789	1.68e-30	6.54e-29
EIF3FP3	66.4732	-0.773736	0.170752	-4.53134	5.86e-06	3.26e-05
EIF4E3	812.57	-1.23459	0.133422	-9.25329	2.18e-20	4.78e-19
ELAPOR2	755.662	-1.28688	0.18078	-7.11848	1.09e-12	1.32e-11
ELF3	618.13	5.97708	1.58004	3.78288	0.000155024	0.000667523
ELF3-AS1	129.071	2.02244	0.358493	5.6415	1.69e-08	1.33e-07
ELFN1	1735.16	-2.24568	0.121624	-18.4641	4.02e-76	6.19e-74
ELMOD1	18.5322	1.97415	0.603184	3.27288	0.00106458	0.0038617
ELN	455243	0.913959	0.110131	8.29885	1.05e-16	1.79e-15
ELN-AS1	57.4527	2.2682	0.366884	6.18233	6.32e-10	5.89e-09
ELOVL2	1043.96	0.845229	0.100278	8.42888	3.49e-17	6.19e-16
ELOVL3	24.6383	2.33899	0.579278	4.03777	5.4e-05	0.000253317
ELOVL7	412.074	4.21487	0.257068	16.3959	2.05e-60	2.15e-58
EMB	4546.06	-0.53575	0.096054	-5.57759	2.44e-08	1.88e-07
EMCN	5.55118	-3.89669	1.3695	-2.84534	0.00443646	0.0138306
EML1	25694.7	0.593978	0.0647362	9.17536	4.5e-20	9.65e-19
EML3	3399.18	-0.592474	0.071062	-8.33743	7.59e-17	1.31e-15
EML5	48.1928	1.66098	0.327563	5.07072	3.96e-07	2.58e-06
EMSLR	21.8909	-1.07928	0.419794	-2.57097	0.0101414	0.0285834
EMSY	3884.02	0.590404	0.0482664	12.2322	2.09e-34	9.65e-33
EMX2	1352.82	-1.23817	0.14511	-8.53266	1.43e-17	2.61e-16
EMX2OS	1687.69	-1.40328	0.167681	-8.36871	5.83e-17	1.01e-15
ENC1	8617.33	2.01748	0.112811	17.8838	1.58e-71	2.2e-69
ENDOD1	5408.52	-1.32355	0.102799	-12.875	6.22e-38	3.29e-36
ENDOU	16.5122	2.14405	0.597671	3.58735	0.000334058	0.00134712
ENG	17883.5	-1.02001	0.0802603	-12.7087	5.29e-37	2.68e-35
ENO2	3126.76	0.594231	0.0932763	6.37065	1.88e-10	1.86e-09
ENOSF1	2497.38	0.754295	0.142175	5.30541	1.12e-07	7.91e-07
ENOX1	977.771	0.525428	0.15792	3.32718	0.00087731	0.00323373
ENOX2	2578.16	0.56667	0.0695269	8.15037	3.63e-16	5.82e-15
ENPP1	6980.04	-1.03664	0.176541	-5.87196	4.31e-09	3.65e-08
ENTPD4	9719.79	0.695811	0.0708171	9.82546	8.75e-23	2.22e-21
ENTPD7	5477.07	1.22637	0.101376	12.0972	1.09e-33	4.88e-32
EPAS1	35798.7	1.13256	0.165819	6.83014	8.48e-12	9.56e-11
EPB41	1374.05	-1.01602	0.0995107	-10.2101	1.79e-24	5.05e-23
EPB41L2	18816.9	-0.629511	0.068122	-9.24095	2.44e-20	5.34e-19
EPB41L3	28797.6	1.81308	0.0926696	19.565	3.07e-85	5.86e-83
EPB41L4A	215.556	-1.01336	0.17405	-5.82226	5.81e-09	4.85e-08
EPB41L4B	1955.88	0.762482	0.148067	5.14957	2.61e-07	1.74e-06
EPB41L5	2747.42	0.793532	0.117053	6.77925	1.21e-11	1.34e-10
EPHA2	5858.44	-1.17326	0.110989	-10.5709	4.07e-26	1.25e-24
EPHA3	287.088	-2.2477	0.2588	-8.68508	3.78e-18	7.18e-17
EPHA4	2346.5	-0.832953	0.186671	-4.46216	8.11e-06	4.42e-05
EPHA5	3020.01	-2.64928	0.120573	-21.9725	5.28e-107	1.43e-104
EPHA5-AS1	32.9236	-1.92629	0.355333	-5.42108	5.92e-08	4.34e-07
EPHA7	399.434	-2.22407	0.272147	-8.17232	3.03e-16	4.89e-15
EPHB2	10362.2	-0.806837	0.134086	-6.01731	1.77e-09	1.58e-08
EPHB3	714.614	-2.45391	0.202265	-12.1322	7.13e-34	3.2e-32
EPHX1	5314.94	-0.786746	0.131169	-5.99796	2e-09	1.77e-08
EPN2	2328.74	-0.547535	0.0683743	-8.0079	1.17e-15	1.8e-14
EPOP	344.198	0.591864	0.151352	3.91051	9.21e-05	0.000413762
EPS15P1	19.1609	2.11482	0.720649	2.9346	0.00333981	0.0107499
EPSTI1	1629.97	1.55044	0.378338	4.09802	4.17e-05	0.000199563
ERAP1	10492.5	0.734451	0.0612765	11.9859	4.21e-33	1.83e-31
ERAP2	4933.66	0.599724	0.0793637	7.55666	4.14e-14	5.67e-13
ERBB2	7188.39	-0.90541	0.0862475	-10.4978	8.84e-26	2.66e-24
ERBB3	113.794	-1.91073	0.235014	-8.1303	4.28e-16	6.85e-15
ERBB4	105.485	-1.64315	0.28396	-5.78656	7.18e-09	5.91e-08
ERC2	159.414	1.2449	0.253646	4.90803	9.2e-07	5.72e-06
EREG	66025.6	2.23071	0.280797	7.9442	1.95e-15	2.96e-14
ERFE	1669.2	1.82897	0.161231	11.3438	7.96e-30	2.98e-28
ERICH2	23.9383	-1.73374	0.371352	-4.66873	3.03e-06	1.75e-05
ERLEC1	13325.6	0.708124	0.0704394	10.053	8.91e-24	2.43e-22
ERN1	3122.28	1.65062	0.0775085	21.296	1.24e-100	3.12e-98
ERN2	7.38759	-4.06342	1.39478	-2.9133	0.00357628	0.0114165
ERO1B	1047.02	1.44113	0.100544	14.3333	1.36e-46	9.94e-45
ERVMER34-1	40.3489	1.19694	0.43879	2.72782	0.00637544	0.019085
ESCO2	4085.21	0.774084	0.114709	6.74826	1.5e-11	1.65e-10
ESM1	5357.65	0.800264	0.229144	3.4924	0.000478704	0.00186424
ESR2	14.8395	-1.37187	0.546601	-2.50983	0.012079	0.0334096
ESYT1	23363.8	-0.951255	0.0735954	-12.9255	3.23e-38	1.74e-36
ETAA1	3881.28	0.689422	0.0647003	10.6556	1.64e-26	5.18e-25
ETNK2	202.545	-1.24288	0.219407	-5.66474	1.47e-08	1.17e-07
ETV4	748.879	0.871019	0.186821	4.66232	3.13e-06	1.8e-05
ETV7	80.5658	1.01626	0.387706	2.6212	0.00876199	0.0251666
EVA1A	9269.31	0.53106	0.124241	4.27443	1.92e-05	9.76e-05
EVX2	225.251	-1.22574	0.178762	-6.85683	7.04e-12	8e-11
EXD2	2877.29	-0.545094	0.075962	-7.17587	7.18e-13	8.92e-12
EXD3	317.709	-0.572972	0.103212	-5.55143	2.83e-08	2.17e-07
EXO1	3878.63	0.61289	0.112683	5.43905	5.36e-08	3.94e-07
EXPH5	153.63	-1.62348	0.210514	-7.71197	1.24e-14	1.77e-13
EXT1	45053.1	0.544366	0.0677351	8.03669	9.23e-16	1.44e-14
EXTL1	37.0211	-3.91096	0.424511	-9.21286	3.18e-20	6.92e-19
EYA1	132.933	-0.764514	0.283698	-2.69482	0.00704265	0.0207876
EYS	18.3699	1.17486	0.411415	2.85565	0.0042949	0.0134389
EZR	21727.7	-1.1063	0.138388	-7.99418	1.3e-15	2.01e-14
F10	111.246	-0.726367	0.26607	-2.72999	0.00633364	0.0189775
F11R	31.5617	-1.72375	0.635381	-2.71295	0.00666874	0.0198378
F2R	26197.6	-1.45815	0.113071	-12.8959	4.75e-38	2.53e-36
F2RL1	463.999	-1.78518	0.197147	-9.05512	1.36e-19	2.85e-18
F2RL2	9240.98	-1.17925	0.091295	-12.9169	3.61e-38	1.94e-36
F3	7090.35	0.666929	0.232533	2.8681	0.00412944	0.0129761
FAAH	95.4733	-0.905484	0.229675	-3.94245	8.07e-05	0.000366387
FABP3	494.719	-0.832382	0.23055	-3.61042	0.000305698	0.00124256
FABP6	37.1366	6.01306	0.608389	9.88359	4.9e-23	1.27e-21
FADS1	19082.7	0.702521	0.109391	6.42212	1.34e-10	1.35e-09
FAHD2B	406.326	-0.836172	0.164985	-5.06817	4.02e-07	2.62e-06
FAHD2CP	51.9563	-0.964348	0.27266	-3.53681	0.000404989	0.0016032
FAIM2	520.176	-1.40406	0.197628	-7.10458	1.21e-12	1.46e-11
FAM102A	3727.78	-1.11941	0.106099	-10.5505	5.05e-26	1.54e-24
FAM102B	3707.25	-0.779545	0.0814238	-9.57392	1.03e-21	2.45e-20
FAM107A	135.379	-2.90736	0.366059	-7.94233	1.98e-15	3e-14
FAM110B	3882.36	0.742313	0.118815	6.24766	4.17e-10	3.97e-09
FAM111A	6623.31	0.830442	0.0778763	10.6636	1.51e-26	4.78e-25
FAM111A-DT	442.145	0.507797	0.153827	3.3011	0.000963055	0.00351972
FAM111B	3387.82	0.715686	0.151197	4.73345	2.21e-06	1.3e-05
FAM117A	291.881	1.31725	0.184954	7.12204	1.06e-12	1.29e-11
FAM120A	22728.6	-0.557624	0.04477	-12.4553	1.31e-35	6.35e-34
FAM124A	299.339	1.03652	0.239039	4.33621	1.45e-05	7.52e-05
FAM126A	24035.7	0.853222	0.0868924	9.8193	9.3e-23	2.36e-21
FAM131A	746.813	-0.758725	0.136226	-5.5696	2.55e-08	1.97e-07
FAM131B	591.594	-0.844103	0.174008	-4.85096	1.23e-06	7.5e-06
FAM131C	16.8379	-1.54719	0.516587	-2.99503	0.00274416	0.00902868
FAM133A	117.6	-1.68441	0.235545	-7.1511	8.61e-13	1.06e-11
FAM13C	87.5527	-2.96888	0.27168	-10.9279	8.48e-28	2.83e-26
FAM149A	379.972	-0.716753	0.150099	-4.77521	1.8e-06	1.07e-05
FAM160A1	363.885	-0.749131	0.229426	-3.26525	0.00109369	0.00395548
FAM162B	40.2981	-1.20525	0.325847	-3.69884	0.000216591	0.000905376
FAM167B	95.5588	-1.2972	0.29445	-4.4055	1.06e-05	5.6e-05
FAM169B	7.86716	-1.82975	0.699542	-2.61563	0.0089062	0.0255204
FAM171B	3760.39	-0.66995	0.126835	-5.28205	1.28e-07	8.91e-07
FAM174A	1174.84	0.714985	0.0834035	8.5726	1.01e-17	1.86e-16
FAM174B	809.646	0.646582	0.151447	4.26936	1.96e-05	9.96e-05
FAM180A	1798.19	-1.04912	0.20494	-5.11914	3.07e-07	2.03e-06
FAM185BP	31.5281	-0.903836	0.338082	-2.67342	0.0075082	0.0219881
FAM189A1	49.6822	2.29625	0.410295	5.59659	2.19e-08	1.7e-07
FAM189B	3784.64	-0.521741	0.0770412	-6.77224	1.27e-11	1.4e-10
FAM214B	4539.24	0.588717	0.0977154	6.02482	1.69e-09	1.51e-08
FAM221A	97.2594	0.797873	0.278809	2.86172	0.00421352	0.0132097
FAM237B	42.581	6.75992	0.631469	10.7051	9.63e-27	3.08e-25
FAM241A	1034.2	-0.992344	0.164885	-6.0184	1.76e-09	1.57e-08
FAM24B	72.5604	-0.896386	0.263015	-3.40812	0.000654128	0.00246967
FAM27C	51.5102	-1.01675	0.328007	-3.09978	0.00193666	0.00662667
FAM27E3	53.6019	-1.24031	0.37376	-3.31846	0.000905165	0.00332756
FAM3C	18066.8	0.577769	0.111541	5.1799	2.22e-07	1.5e-06
FAM3C2	1260.91	0.642467	0.114671	5.6027	2.11e-08	1.64e-07
FAM47E	24.6617	-1.11297	0.453341	-2.45505	0.0140867	0.0381956
FAM50B	592.312	-0.696738	0.120043	-5.80405	6.47e-09	5.37e-08
FAM53A	109.378	-0.83728	0.188376	-4.44472	8.8e-06	4.75e-05
FAM66D	222.5	-0.634746	0.186433	-3.40468	0.00066241	0.00249731
FAM78A	104.669	-0.553588	0.212379	-2.6066	0.00914456	0.026111
FAM83B	18.513	-2.99011	0.564746	-5.29461	1.19e-07	8.36e-07
FAM87B	33.0564	1.71322	0.404554	4.23483	2.29e-05	0.000114863
FANCL	1221.57	0.509273	0.0783473	6.5002	8.02e-11	8.22e-10
FAP	12764.1	0.75112	0.123261	6.09373	1.1e-09	1e-08
FARP1	13464.2	-0.575262	0.0897205	-6.41171	1.44e-10	1.44e-09
FAS	4325.41	0.759979	0.13728	5.536	3.09e-08	2.36e-07
FAT3	3340.84	-0.515638	0.144026	-3.58016	0.000343379	0.00138155
FAXDC2	436.906	-0.760982	0.191823	-3.96711	7.27e-05	0.000333055
FBLL1	46.8139	-1.86839	0.382688	-4.88228	1.05e-06	6.47e-06
FBLN2	39781	-0.822413	0.124128	-6.62555	3.46e-11	3.68e-10
FBN2	96659.6	-0.575818	0.166728	-3.45364	0.000553083	0.00211823
FBRS	9225.3	0.584784	0.057801	10.1172	4.64e-24	1.29e-22
FBXL2	1130.17	-0.67324	0.0949091	-7.09352	1.31e-12	1.58e-11
FBXL7	3604.88	-0.610822	0.106195	-5.7519	8.82e-09	7.18e-08
FBXO2	189.348	-1.20137	0.194064	-6.19058	5.99e-10	5.61e-09
FBXO32	1551.4	1.42477	0.199492	7.14199	9.2e-13	1.13e-11
FBXO36	466.405	-0.537103	0.122698	-4.37743	1.2e-05	6.31e-05
FBXO44	655.702	-0.677789	0.130708	-5.18553	2.15e-07	1.46e-06
FBXO48	660.629	0.555914	0.0708813	7.84289	4.4e-15	6.51e-14
FBXO6	290.85	-0.517359	0.193704	-2.67087	0.00756548	0.0221258
FBXW10	23.0317	2.09742	0.589499	3.55796	0.000373739	0.00149135
FCAMR	72.6676	7.15939	0.990503	7.22804	4.9e-13	6.13e-12
FCER1G	47.2555	2.21899	0.368356	6.02405	1.7e-09	1.52e-08
FCGR2A	10.7603	-2.17728	0.66253	-3.28631	0.00101509	0.003696
FCMR	211.641	3.01728	0.417649	7.22443	5.03e-13	6.29e-12
FCRLA	379.804	1.28458	0.230713	5.56788	2.58e-08	1.99e-07
FCSK	471.781	-0.507685	0.116532	-4.35661	1.32e-05	6.91e-05
FDCSP	53.4091	7.68491	1.25863	6.10576	1.02e-09	9.34e-09
FDXR	543.845	-0.742117	0.125473	-5.91453	3.33e-09	2.87e-08
FEM1C	7177.9	0.568728	0.0691979	8.21886	2.05e-16	3.4e-15
FEN1	7700.97	0.671631	0.133093	5.04634	4.5e-07	2.91e-06
FER1L6	97.8171	3.11745	0.388452	8.02532	1.01e-15	1.57e-14
FES	625.623	-0.879553	0.0977981	-8.99356	2.39e-19	4.88e-18
FGD5	171.284	-1.06146	0.307985	-3.44648	0.000567946	0.00217172
FGF10	2737.98	2.16512	0.371169	5.83325	5.44e-09	4.56e-08
FGF10-AS1	13.2795	2.83514	0.563757	5.029	4.93e-07	3.17e-06
FGF13	1267.19	3.24438	0.207214	15.6571	2.97e-55	2.66e-53
FGF14	52.6067	-1.84532	0.438822	-4.20516	2.61e-05	0.000129778
FGF18	1402.92	0.937987	0.210827	4.44908	8.62e-06	4.66e-05
FGF2	51744.8	2.43701	0.0878011	27.7561	1.47e-169	8.41e-167
FGF5	11503	-1.63966	0.15443	-10.6175	2.47e-26	7.7e-25
FGF7	1506.88	1.96459	0.458449	4.28529	1.82e-05	9.32e-05
FGF9	18.5308	-1.30745	0.484071	-2.70095	0.00691424	0.0204561
FGFBP1	28.4093	-2.57235	0.49281	-5.21977	1.79e-07	1.23e-06
FGFR2	1980.21	-0.885116	0.174919	-5.06016	4.19e-07	2.72e-06
FGFRL1	12252	-0.746681	0.0875813	-8.52558	1.52e-17	2.77e-16
FGL2	1084.63	-1.0705	0.45648	-2.34512	0.0190208	0.0493361
FHAD1-AS1	10.5523	-2.36025	0.726894	-3.24704	0.00116611	0.00418235
FHDC1	73.0725	-1.22996	0.272804	-4.50858	6.53e-06	3.61e-05
FHL1	69882.3	-2.29704	0.296093	-7.75785	8.64e-15	1.25e-13
FHL3	2317.29	-0.534617	0.134498	-3.97491	7.04e-05	0.000323323
FHOD1	2359.51	-1.2379	0.0875716	-14.1359	2.28e-45	1.61e-43
FHOD3	1026.98	3.45764	0.352619	9.80559	1.07e-22	2.69e-21
FIBIN	1339.99	1.74915	0.269826	6.48252	9.02e-11	9.19e-10
FICD	1748.18	1.2934	0.098467	13.1354	2.06e-39	1.17e-37
FIGNL1	4054.77	0.725484	0.102266	7.09409	1.3e-12	1.57e-11
FILIP1	42.8307	2.41704	0.548516	4.40651	1.05e-05	5.57e-05
FILIP1L	11287.8	0.82235	0.191354	4.29753	1.73e-05	8.84e-05
FJX1	2981.67	0.955916	0.203484	4.69774	2.63e-06	1.53e-05
FKBP11	3550.04	0.675419	0.0915573	7.37701	1.62e-13	2.11e-12
FKBP14	11953	0.928888	0.0696598	13.3346	1.46e-40	8.67e-39
FKBP1B	45.7065	-0.739345	0.268388	-2.75476	0.00587346	0.0177603
FKBP4	9100.41	0.639811	0.0981265	6.52027	7.02e-11	7.24e-10
FKBP5	2093.12	-0.532704	0.110267	-4.83106	1.36e-06	8.25e-06
FKBP9P1	133.026	-0.822872	0.187838	-4.38075	1.18e-05	6.23e-05
FLI1	1300.64	-1.05531	0.122086	-8.64401	5.43e-18	1.02e-16
FLJ31104	41.9863	1.84945	0.318555	5.80576	6.41e-09	5.32e-08
FLJ37453	159.698	0.646007	0.161753	3.9938	6.5e-05	0.000300949
FLNC	32751.3	-1.32625	0.104603	-12.6789	7.74e-37	3.91e-35
FLOT1	11164.5	-0.863069	0.0975608	-8.84647	9.03e-19	1.78e-17
FLOT2	5457.63	-0.61582	0.076854	-8.01286	1.12e-15	1.74e-14
FLT1	615.049	-0.859927	0.216042	-3.98036	6.88e-05	0.000316966
FLVCR2	222.121	3.64712	0.270113	13.5022	1.52e-41	9.3e-40
FLYWCH1	4019.41	-0.613935	0.0877313	-6.9979	2.6e-12	3.06e-11
FLYWCH2	1007.13	-0.55263	0.101044	-5.46919	4.52e-08	3.36e-07
FMN2	5678.9	-1.00501	0.111241	-9.03448	1.65e-19	3.41e-18
FMNL1	124.235	1.2069	0.345967	3.48848	0.000485774	0.00188799
FMNL2	5606.96	0.620674	0.104896	5.91702	3.28e-09	2.83e-08
FMNL3	9830.89	1.21981	0.0960906	12.6944	6.35e-37	3.21e-35
FMO1	8.05647	-4.11681	0.850696	-4.83934	1.3e-06	7.92e-06
FN3K	164.646	-0.825757	0.186155	-4.43586	9.17e-06	4.93e-05
FNBP1	4251.55	-0.556365	0.0657046	-8.46767	2.5e-17	4.48e-16
FNDC3B	49097.6	1.15734	0.0822105	14.0777	5.2e-45	3.65e-43
FNDC4	599.599	-0.691992	0.16141	-4.28718	1.81e-05	9.25e-05
FO681492.1	302.915	-1.18182	0.135193	-8.74169	2.3e-18	4.41e-17
FOS	249.2	-2.40649	0.395285	-6.08801	1.14e-09	1.04e-08
FOSL1	17079.6	0.523255	0.129627	4.03664	5.42e-05	0.000254293
FOXC1	11080.7	0.501607	0.127288	3.94071	8.12e-05	0.000368801
FOXC2	2531.96	-1.27426	0.171616	-7.42507	1.13e-13	1.49e-12
FOXD1	1167.74	0.671049	0.155596	4.31276	1.61e-05	8.29e-05
FOXD2-AS1	110.917	-1.23114	0.288525	-4.26701	1.98e-05	0.00010053
FOXD4	18.6103	1.45111	0.51387	2.82389	0.00474448	0.0146614
FOXE3	4.04991	-3.12979	1.22962	-2.54532	0.0109177	0.0305014
FOXF2	776.31	-1.11486	0.168734	-6.60717	3.92e-11	4.14e-10
FOXG1	25.189	2.32475	0.452339	5.1394	2.76e-07	1.83e-06
FOXL1	1000.6	-1.15806	0.116477	-9.94235	2.72e-23	7.15e-22
FOXL2	47.6312	-0.742746	0.305771	-2.42909	0.0151367	0.0406232
FOXN1	25.768	-1.84959	0.465851	-3.97035	7.18e-05	0.000329174
FOXO3	12500.1	0.943478	0.0566537	16.6534	2.86e-62	3.19e-60
FOXQ1	325.568	-0.844056	0.261741	-3.22478	0.00126071	0.00448605
FRAS1	2419.41	-1.23588	0.209655	-5.89483	3.75e-09	3.21e-08
FRK	64.8326	0.991806	0.376553	2.63391	0.00844086	0.024345
FRMD3	214.932	0.912397	0.232394	3.92609	8.63e-05	0.000389847
FRMD4A	7249.22	0.829306	0.12542	6.61224	3.79e-11	4.01e-10
FRMD4B	327.985	-2.40893	0.235236	-10.2405	1.31e-24	3.72e-23
FRMPD3	135.365	-0.949565	0.22149	-4.28716	1.81e-05	9.25e-05
FRMPD4	365.97	0.582061	0.1844	3.15651	0.00159672	0.00556245
FRRS1	813.799	-0.755851	0.0900019	-8.39817	4.53e-17	7.96e-16
FRS3	351.873	0.609593	0.110506	5.51639	3.46e-08	2.62e-07
FRZB	225.905	-1.34024	0.226823	-5.90875	3.45e-09	2.97e-08
FSCN1	30660.2	-0.557463	0.080178	-6.95282	3.58e-12	4.17e-11
FSIP1	153.524	0.594415	0.204077	2.9127	0.00358319	0.0114367
FST	25537	-0.591852	0.244205	-2.42359	0.0153681	0.0411316
FTCDNL1	113.645	2.14077	0.217769	9.83049	8.32e-23	2.12e-21
FTH1	184433	1.05483	0.121478	8.68332	3.84e-18	7.28e-17
FTH1P11	60.8008	1.2394	0.238827	5.18953	2.11e-07	1.43e-06
FTH1P2	101.692	1.28734	0.232738	5.53128	3.18e-08	2.42e-07
FTH1P20	102.384	1.24403	0.211146	5.89179	3.82e-09	3.27e-08
FTH1P23	19.3114	1.47217	0.470536	3.1287	0.00175583	0.00605378
FTH1P7	86.5819	1.31306	0.200367	6.55327	5.63e-11	5.86e-10
FTH1P8	104.79	1.21992	0.228967	5.32791	9.93e-08	7.05e-07
FUT8	7677.58	0.807394	0.0693033	11.6502	2.29e-31	9.25e-30
FUT8-AS1	21.3004	2.61915	0.408777	6.40728	1.48e-10	1.48e-09
FXR2	7637.35	0.592262	0.0501758	11.8037	3.73e-32	1.57e-30
FYB1	18.1717	-2.25357	0.562134	-4.00895	6.1e-05	0.000283696
FYCO1	4770.5	-0.535948	0.0900266	-5.95322	2.63e-09	2.29e-08
FYN	21705.7	0.672091	0.10614	6.33213	2.42e-10	2.37e-09
FZD1	8639.76	-0.772051	0.0940341	-8.21033	2.21e-16	3.64e-15
FZD10	59.2294	2.90173	0.533586	5.43816	5.38e-08	3.96e-07
FZD4	3831.17	-1.68512	0.0890239	-18.9288	6.6e-80	1.1e-77
FZD5	333.504	-0.975269	0.149366	-6.52939	6.6e-11	6.83e-10
FZD9	70.1749	1.27598	0.270992	4.70855	2.49e-06	1.46e-05
G0S2	4163.47	4.68366	0.289819	16.1607	9.55e-59	9.42e-57
G6PD	16746.8	-0.518574	0.105664	-4.90776	9.21e-07	5.72e-06
GAB2	2774.65	0.885298	0.0956163	9.25885	2.07e-20	4.55e-19
GABARAPL1	5336.05	0.832249	0.155281	5.35962	8.34e-08	6e-07
GABBR2	111.314	-0.715133	0.206976	-3.45515	0.000549996	0.00210723
GABRA2	42.516	4.0427	0.552254	7.32037	2.47e-13	3.19e-12
GABRA3	111.184	-2.3661	0.350016	-6.75999	1.38e-11	1.52e-10
GABRA4	66.7097	4.36249	0.82485	5.28883	1.23e-07	8.6e-07
GABRQ	191.897	0.743216	0.260267	2.85559	0.00429575	0.0134394
GAD1	16.2834	1.14038	0.462414	2.46615	0.0136573	0.0371506
GAD2	6.52569	3.60456	1.01208	3.56155	0.000368679	0.00147327
GAL	85.3605	-0.756587	0.280826	-2.69415	0.00705693	0.0208266
GAL3ST4	705.237	-1.43575	0.127814	-11.2332	2.8e-29	1.02e-27
GALK1	841.301	-0.550491	0.126987	-4.33501	1.46e-05	7.56e-05
GALM	1504.86	-1.51301	0.128879	-11.7397	7.98e-32	3.28e-30
GALNT10	13378.9	-0.843028	0.0749104	-11.2538	2.22e-29	8.11e-28
GALNT12	153.183	-1.91368	0.156637	-12.2172	2.52e-34	1.15e-32
GALNT14	602.714	-0.514463	0.218034	-2.35955	0.0182972	0.0477399
GALNT15	186.678	0.793191	0.33554	2.36392	0.0180827	0.0472563
GALNT16	898.948	-1.46918	0.160208	-9.17047	4.71e-20	1.01e-18
GALNT17	423.948	1.81309	0.204515	8.86533	7.63e-19	1.51e-17
GALNT18	1114.58	-0.888792	0.130157	-6.82864	8.57e-12	9.65e-11
GALNT6	2616.4	-1.30666	0.1111	-11.7612	6.19e-32	2.56e-30
GALT	331.267	-0.732704	0.135206	-5.41918	5.99e-08	4.39e-07
GAP43	151.753	-1.06723	0.309872	-3.4441	0.000572954	0.00218872
GAPDHP33	4.93974	3.45577	1.15639	2.98841	0.00280435	0.00920799
GARNL3	104.125	-0.785986	0.19903	-3.94908	7.85e-05	0.000356979
GAS2	169.375	1.8901	0.241016	7.84219	4.43e-15	6.55e-14
GAS5	8596.51	-0.510979	0.0825671	-6.18866	6.07e-10	5.67e-09
GAS6	14952.6	-0.780355	0.112862	-6.91426	4.7e-12	5.44e-11
GAS7	1183.08	-0.933557	0.214289	-4.35653	1.32e-05	6.91e-05
GASAL1	298.311	0.845171	0.134919	6.26428	3.75e-10	3.59e-09
GASK1B	1077.91	1.61551	0.352138	4.58773	4.48e-06	2.53e-05
GATA2	465.849	-1.17208	0.218134	-5.37318	7.74e-08	5.6e-07
GATA3	27.9953	-1.51985	0.494025	-3.07647	0.00209468	0.00710853
GATM	32.5588	1.71028	0.55326	3.09128	0.00199295	0.00679732
GBE1	24164.8	1.01157	0.073211	13.8172	2.01e-43	1.31e-41
GBP1	8880.24	2.31271	0.153069	15.1089	1.41e-51	1.15e-49
GBP1P1	88.8652	3.49245	0.451078	7.74245	9.75e-15	1.41e-13
GBP2	1595.58	3.80369	0.308521	12.3288	6.34e-35	2.97e-33
GBP4	224.124	3.36582	0.627323	5.36537	8.08e-08	5.82e-07
GBP5	121.417	4.42031	0.654104	6.75781	1.4e-11	1.55e-10
GCA	376.636	-0.528033	0.154393	-3.42005	0.000626102	0.00237401
GCC2	7249.48	0.613588	0.10121	6.06255	1.34e-09	1.21e-08
GCH1	2874.54	3.47185	0.167214	20.7629	9.37e-96	2.09e-93
GCLC	4386.79	-0.897985	0.0777243	-11.5535	7.09e-31	2.82e-29
GCLM	14121.4	-0.52823	0.0705458	-7.48775	7.01e-14	9.44e-13
GCNT3	25.919	-3.42253	1.11883	-3.05903	0.00222057	0.00748043
GDF10	321.104	-3.0549	0.398939	-7.65756	1.9e-14	2.68e-13
GDF7	204.995	-1.71573	0.591406	-2.90111	0.00371844	0.0118086
GDNF	800.859	2.91157	0.315943	9.2155	3.1e-20	6.75e-19
GDNF-AS1	47.327	2.4312	0.504273	4.82119	1.43e-06	8.64e-06
GDPD1	148.544	1.25098	0.211494	5.91496	3.32e-09	2.86e-08
GDPD3	58.9649	-0.966788	0.244092	-3.96075	7.47e-05	0.000341256
GDPD5	422.53	-2.2755	0.185923	-12.2389	1.93e-34	8.91e-33
GFAP	147.347	-3.17951	0.338152	-9.4026	5.32e-21	1.22e-19
GFOD1	372.084	-1.41997	0.163182	-8.70175	3.27e-18	6.23e-17
GFPT2	15668.1	4.6887	0.221501	21.1679	1.89e-99	4.59e-97
GFRA1	19712.4	-1.06531	0.232109	-4.58969	4.44e-06	2.51e-05
GFRA2	34.8793	-1.14069	0.392826	-2.90381	0.00368652	0.0117199
GIMAP8	19.2771	4.43125	1.55986	2.84081	0.00449997	0.0140117
GIT1	5051.49	-0.703787	0.0875157	-8.04183	8.85e-16	1.38e-14
GJA1	49639.6	0.982994	0.167225	5.87826	4.15e-09	3.53e-08
GJB2	124.829	3.62882	0.663199	5.4717	4.46e-08	3.33e-07
GJB3	29.1284	-5.2758	0.57784	-9.1302	6.84e-20	1.45e-18
GJC2	149.176	-1.36541	0.233279	-5.8531	4.82e-09	4.07e-08
GJD3	416.059	0.701284	0.188903	3.71241	0.000205293	0.000863537
GK	1898.77	2.30247	0.0941071	24.4665	3.36e-132	1.19e-129
GK-AS1	13.9657	3.45936	0.60226	5.74396	9.25e-09	7.49e-08
GLCCI1	2705.01	-1.03719	0.103588	-10.0127	1.34e-23	3.61e-22
GLDC	86.2114	0.812709	0.223581	3.63497	0.000278017	0.00113934
GLDN	5119.64	-2.4765	0.264218	-9.37291	7.06e-21	1.6e-19
GLI1	536.546	-1.59176	0.0879331	-18.102	3.07e-73	4.49e-71
GLI2	3002.38	-0.782925	0.0706249	-11.0857	1.47e-28	5.18e-27
GLI3	5047.11	-0.678514	0.0971865	-6.98157	2.92e-12	3.42e-11
GLIDR	235.459	0.628912	0.16807	3.74197	0.000182586	0.000774056
GLIPR1L2	34.5658	-1.02488	0.295194	-3.47187	0.000516853	0.00199386
GLIS1	803.485	-1.07088	0.182466	-5.86895	4.39e-09	3.71e-08
GLIS2	1987.7	-1.44213	0.106443	-13.5484	8.1e-42	5.03e-40
GLIS3	7479.11	2.70446	0.0983268	27.5048	1.54e-166	8.08e-164
GLP2R	91.4478	2.51265	0.487986	5.14902	2.62e-07	1.75e-06
GLRB	929.583	0.94757	0.164826	5.74891	8.98e-09	7.3e-08
GLUD1	17179	-0.661379	0.0571061	-11.5816	5.11e-31	2.05e-29
GLYATL1P2	27.3806	0.949477	0.395098	2.40314	0.0162549	0.0432239
GMNC	11.0054	-2.56933	0.797525	-3.22163	0.00127465	0.00452985
GMPPB	4551.17	0.731158	0.0875003	8.35606	6.48e-17	1.12e-15
GNAO1	316.614	0.803894	0.227725	3.53011	0.000415381	0.00164066
GNG11	3204.99	0.697457	0.0978067	7.13097	9.97e-13	1.22e-11
GNPTAB	9598.55	1.10497	0.0652433	16.9361	2.44e-64	2.89e-62
GNRHR2	48.6918	-0.664536	0.249773	-2.66055	0.0078012	0.022733
GOLGA2P7	92.6514	-0.691869	0.243647	-2.83964	0.00451645	0.0140473
GOLGA7B	58.8419	1.60564	0.534458	3.00425	0.00266237	0.00878338
GOLGA8F	10.7994	4.48321	1.01094	4.4347	9.22e-06	4.96e-05
GOLGA8G	13.1798	3.84617	0.855532	4.49565	6.94e-06	3.82e-05
GOLGA8N	139.305	-0.602729	0.15205	-3.96402	7.37e-05	0.000337009
GOPC	11468.7	0.689401	0.0557892	12.3572	4.45e-35	2.11e-33
GOT1	5358.3	-0.647612	0.0682389	-9.49037	2.3e-21	5.37e-20
GP1BA	64.8185	1.09174	0.232271	4.70027	2.6e-06	1.51e-05
GP5	19.2988	3.93981	0.792092	4.97393	6.56e-07	4.16e-06
GPANK1	2530.24	0.713371	0.0646056	11.0419	2.4e-28	8.27e-27
GPC1	16141.4	-0.894315	0.0822625	-10.8715	1.58e-27	5.22e-26
GPC2	459.57	0.589902	0.143578	4.10857	3.98e-05	0.000191373
GPD1L	1445.81	-1.13014	0.115511	-9.78381	1.32e-22	3.33e-21
GPD2	12691.1	0.629138	0.115512	5.44651	5.14e-08	3.8e-07
GPER1	1001.87	-1.67895	0.205036	-8.18857	2.64e-16	4.3e-15
GPHN	1681.66	-0.531521	0.0555909	-9.56131	1.16e-21	2.75e-20
GPLD1	248.63	-0.640249	0.181294	-3.53156	0.000413122	0.0016334
GPM6A	10.8497	-2.32771	0.683061	-3.40776	0.000654993	0.00247245
GPM6B	3254.46	2.09855	0.331229	6.33563	2.36e-10	2.32e-09
GPR1	3172.49	-0.702672	0.0949941	-7.39701	1.39e-13	1.83e-12
GPR135	458.843	0.819973	0.155243	5.28187	1.28e-07	8.91e-07
GPR153	910.164	-0.554759	0.162267	-3.4188	0.000628969	0.00238255
GPR156	139.503	-0.843469	0.197668	-4.26711	1.98e-05	0.000100513
GPR161	10013.3	0.951456	0.0858629	11.0811	1.55e-28	5.43e-27
GPR17	120.46	-1.73573	0.320095	-5.42257	5.87e-08	4.31e-07
GPR176	25746.8	0.560204	0.103912	5.39116	7e-08	5.09e-07
GPR183	218.862	2.8235	0.240242	11.7527	6.84e-32	2.83e-30
GPR20	6.92026	-3.89217	1.54278	-2.52283	0.0116416	0.0323285
GPR27	150.99	-1.2752	0.244637	-5.2126	1.86e-07	1.27e-06
GPR3	171.255	0.905808	0.228273	3.96809	7.25e-05	0.000331926
GPR35	34.7659	1.10708	0.425214	2.60359	0.00922525	0.0263099
GPR37	50.7954	-0.965359	0.355176	-2.71797	0.00656838	0.0196022
GPR37L1	144.117	8.01981	0.851667	9.4166	4.66e-21	1.07e-19
GPR39	144.843	1.53569	0.248964	6.16832	6.9e-10	6.42e-09
GPR68	3182.21	0.72261	0.108966	6.6315	3.32e-11	3.55e-10
GPR84	17.268	7.09585	1.01375	6.99963	2.57e-12	3.03e-11
GPRC5A	2034.76	-0.892198	0.171181	-5.21203	1.87e-07	1.27e-06
GPRC5B	283.899	2.07081	0.259439	7.98187	1.44e-15	2.21e-14
GPSM2	5456.88	-0.786009	0.101189	-7.76774	7.99e-15	1.16e-13
GPX3	766.932	0.555956	0.210563	2.64033	0.00828265	0.0239563
GRAMD1C	178.858	-0.614802	0.163503	-3.76018	0.000169788	0.000724068
GRB14	215.58	2.17576	0.283531	7.67378	1.67e-14	2.36e-13
GREM1	148833	0.92727	0.143884	6.44459	1.16e-10	1.17e-09
GREM2	3013.16	-1.86117	0.154927	-12.0132	3.03e-33	1.32e-31
GRIA2	9.45621	-1.6938	0.710864	-2.38274	0.0171844	0.0452325
GRIA3	2056.84	1.34522	0.161505	8.32928	8.13e-17	1.4e-15
GRID2	97.9343	1.08582	0.307449	3.53171	0.000412879	0.00163277
GRIK2	236.263	1.01785	0.171548	5.93332	2.97e-09	2.58e-08
GRIK4	12.4052	-2.17864	0.53353	-4.08344	4.44e-05	0.000211211
GRINA	9805.45	0.619825	0.0860636	7.20194	5.94e-13	7.39e-12
GRK6P1	6.09428	2.50819	1.01892	2.46162	0.013831	0.0375706
GRM2	21.0277	1.77132	0.48533	3.64973	0.000262521	0.00107971
GRM4	43.188	-1.35879	0.291898	-4.655	3.24e-06	1.86e-05
GRM8	10.4497	4.18678	0.998545	4.19288	2.75e-05	0.000136591
GRPR	37.7934	-1.38442	0.462545	-2.99305	0.00276201	0.00907819
GSAP	783.96	3.76883	0.229979	16.3877	2.34e-60	2.43e-58
GSC	71.6859	-2.16644	0.338826	-6.39396	1.62e-10	1.61e-09
GSDMC	27.6352	-2.70657	0.743101	-3.64227	0.000270248	0.00110867
GSE1	6313.63	-0.72153	0.0904388	-7.9781	1.49e-15	2.27e-14
GSN	13321	-1.07639	0.121921	-8.82862	1.06e-18	2.08e-17
GSN-AS1	94.0461	-1.02992	0.237538	-4.33581	1.45e-05	7.53e-05
GSTA4	2987.64	-0.520305	0.0685909	-7.58563	3.31e-14	4.59e-13
GSTM2	475.569	-1.11052	0.14633	-7.58915	3.22e-14	4.47e-13
GSTM4	1484.84	-0.931078	0.0805841	-11.5541	7.04e-31	2.81e-29
GSTM5	135.073	-0.706552	0.232711	-3.03618	0.00239598	0.00800516
GSTO2	442.847	-0.678994	0.129369	-5.24848	1.53e-07	1.06e-06
GTDC1	3017.05	0.580442	0.0649334	8.93903	3.93e-19	7.89e-18
GTF2IP4	2830.35	0.505689	0.103638	4.87939	1.06e-06	6.56e-06
GTF2IRD1	2349.7	-0.559622	0.0801658	-6.98081	2.93e-12	3.43e-11
GUCY1A1	410.533	-3.39897	0.504694	-6.73472	1.64e-11	1.8e-10
GUCY1A2	2932.01	1.98778	0.29253	6.79515	1.08e-11	1.21e-10
GUCY1B1	742.848	-0.592754	0.231371	-2.56192	0.0104096	0.0292543
GUK1	8680.59	-0.593525	0.102621	-5.78365	7.31e-09	6e-08
GULP1	5347.49	-0.781387	0.104083	-7.50732	6.03e-14	8.19e-13
GUSBP5	43.198	-0.734524	0.294434	-2.4947	0.0126065	0.0346318
GXYLT1	4407.51	0.935815	0.0864176	10.829	2.51e-27	8.25e-26
GXYLT2	1257.08	1.0246	0.103893	9.86206	6.08e-23	1.56e-21
GYPC	2796.38	0.688263	0.1161	5.9282	3.06e-09	2.66e-08
H19	15712.7	-3.30236	0.162024	-20.382	2.42e-92	5.16e-90
H2AC11	223.858	-0.933986	0.221693	-4.21297	2.52e-05	0.000125596
H2AC14	12.2461	-1.51996	0.575266	-2.64218	0.00823732	0.0238536
H2AC20	50.2532	-0.939201	0.298366	-3.14781	0.00164499	0.00571831
H2BC21	615.554	0.715647	0.167619	4.2695	1.96e-05	9.96e-05
H3-2	271.284	-0.582835	0.235043	-2.47969	0.0131495	0.035971
H3C10	71.8396	-1.01644	0.233113	-4.36027	1.3e-05	6.8e-05
H3C6	342.171	0.642713	0.197368	3.25643	0.00112824	0.00406529
HAAO	405.669	-0.956765	0.106213	-9.00795	2.1e-19	4.31e-18
HABP4	2935.52	-0.806941	0.0725143	-11.128	9.16e-29	3.25e-27
HAGHL	240.742	-0.654892	0.176895	-3.70215	0.000213783	0.000894792
HAGLR	62.4112	-1.3844	0.278887	-4.96403	6.9e-07	4.36e-06
HAND1	31.3476	-1.87119	0.486556	-3.84579	0.000120165	0.000528219
HAND2	1854.38	-1.07565	0.0904393	-11.8936	1.28e-32	5.48e-31
HAPLN1	6052.8	-1.19507	0.190831	-6.26244	3.79e-10	3.63e-09
HAPLN3	4174.55	-1.08528	0.279466	-3.88341	0.000103002	0.000459216
HAS2	39413.8	2.26017	0.147297	15.3443	3.87e-53	3.25e-51
HAS2-AS1	130.598	0.736274	0.139889	5.26329	1.42e-07	9.81e-07
HAS3	1382.89	4.38532	0.450181	9.74124	2.01e-22	5.01e-21
HBEGF	2411.85	1.90889	0.153288	12.453	1.35e-35	6.5e-34
HCFC1R1	1425.11	-1.00759	0.151837	-6.63603	3.22e-11	3.44e-10
HCG20	10.1089	3.54834	0.782803	4.53286	5.82e-06	3.24e-05
HDAC11	1042.36	-0.79951	0.11916	-6.70954	1.95e-11	2.13e-10
HDAC1P1	8.50593	-1.7807	0.589786	-3.01924	0.00253411	0.00840737
HDAC5	5316.24	-0.634825	0.141291	-4.49302	7.02e-06	3.87e-05
HECTD3	4619.07	-0.533588	0.0796136	-6.70222	2.05e-11	2.24e-10
HECW2	7286.23	1.35359	0.165215	8.19287	2.55e-16	4.16e-15
HECW2-AS1	15.333	2.08496	0.781152	2.66908	0.00760583	0.0222264
HEPHL1	58.3334	4.88335	0.63205	7.72621	1.11e-14	1.59e-13
HERC5	192.276	1.65403	0.304628	5.42969	5.65e-08	4.15e-07
HERC6	1385.31	2.11378	0.339032	6.23474	4.53e-10	4.28e-09
HES1	2296.65	-1.19266	0.106941	-11.1525	6.96e-29	2.49e-27
HES5	11.3318	-5.52466	1.3177	-4.19266	2.76e-05	0.000136653
HES6	99.2296	0.501187	0.181997	2.75382	0.00589049	0.017809
HEY2	180.487	-2.41611	0.429605	-5.62402	1.87e-08	1.46e-07
HEYL	238.282	-2.06396	0.365183	-5.65185	1.59e-08	1.25e-07
HGF	2320.69	-2.34633	0.328555	-7.14134	9.24e-13	1.13e-11
HHIP-AS1	209.056	-0.710767	0.243946	-2.91362	0.00357263	0.0114086
HIC1	1199.99	0.542496	0.183263	2.96021	0.00307434	0.00999983
HIF1A	111469	0.515077	0.100428	5.12882	2.92e-07	1.93e-06
HIP1R	714.753	-1.55544	0.0981657	-15.8451	1.52e-56	1.4e-54
HIPK2	29892.5	0.651431	0.122279	5.32742	9.96e-08	7.06e-07
HIVEP2	7985.15	1.63035	0.102268	15.942	3.24e-57	3.03e-55
HIVEP3	829.296	1.54743	0.132032	11.7201	1.01e-31	4.12e-30
HKDC1	184.187	-0.594681	0.235153	-2.52891	0.0114416	0.0318414
HLA-A	25162.6	0.675768	0.119814	5.64016	1.7e-08	1.34e-07
HLA-B	18862.4	1.26854	0.159003	7.97806	1.49e-15	2.27e-14
HLA-C	17109.9	0.692567	0.117201	5.90922	3.44e-09	2.96e-08
HLA-DMA	217.168	-0.627908	0.237403	-2.64491	0.00817126	0.0237082
HLA-DMB	40.3017	-2.3021	0.979225	-2.35094	0.0187262	0.0486957
HLA-DRB1	31.9979	-6.15545	1.54018	-3.99657	6.43e-05	0.000297658
HLA-E	19835.1	0.583723	0.10641	5.48562	4.12e-08	3.09e-07
HLA-F-AS1	47.3605	-1.00729	0.321905	-3.12915	0.00175312	0.00604766
HLA-H	287.452	0.625516	0.191151	3.27237	0.0010665	0.00386796
HLA-K	78.2085	0.875905	0.22288	3.92994	8.5e-05	0.000384278
HLA-L	171.864	0.76799	0.188234	4.07998	4.5e-05	0.000214118
HLF	132.977	-2.29355	0.353038	-6.4966	8.22e-11	8.39e-10
HMCES	3405.86	-0.599286	0.076691	-7.8143	5.53e-15	8.13e-14
HMCN1	13931.7	-1.31147	0.244748	-5.35845	8.39e-08	6.03e-07
HMCN2	11.8712	-2.79813	1.01049	-2.76908	0.00562144	0.0170726
HMGA2	18700.3	0.514864	0.115264	4.46682	7.94e-06	4.34e-05
HMGCLL1	18.1266	-2.36423	0.407224	-5.80572	6.41e-09	5.32e-08
HMGN1P36	17.7036	-1.11535	0.446579	-2.49753	0.0125061	0.034424
HMGN2P46	291.841	3.63337	0.238781	15.2163	2.76e-52	2.27e-50
HMGN3-AS1	165.949	0.754043	0.205486	3.66956	0.000242969	0.00100697
[truncated: 2,377 more rows]
