# Supplementary material for: The embryonic origins of site-specific arthritis
Source: Nat Immunol. 2026 Jun 8;27(7):1390–403. doi: 10.1038/s41590-026-02542-2 (PMC13310765; doi:10.1038/s41590-026-02542-2)
Supplement: Supplementary file 21 — Differentially expressed genes for in vitro CD34+PI16+ versus CD34−PI16− fibroblasts under control conditions (Fig. 6b,c). [file 41590_2026_2542_MOESM21_ESM.xlsx]

## Sheet: Supplementary table 18 DE_genes
	baseMean	log2FoldChange	lfcSE	stat	pvalue	padj
ABCA1	2742.61	-0.990008	0.173958	-5.69108	1.26e-08	1.72e-07
ABCA17P	16.1356	1.01511	0.407303	2.49228	0.0126926	0.0470252
ABCA6	81.0742	2.12125	0.621076	3.41545	0.000636771	0.00361943
ABCA8	906.841	1.41094	0.225165	6.26625	3.7e-10	6.1e-09
ABCA9	53.9492	2.06341	0.339292	6.08152	1.19e-09	1.85e-08
ABCC1	28132.7	-0.684806	0.0714272	-9.58747	9.03e-22	4.24e-20
ABCC12	6.76877	3.55528	1.24681	2.85151	0.00435123	0.0192519
ABCC2	73.9299	0.924735	0.317316	2.91424	0.00356552	0.016205
ABCC6	116.005	-1.38784	0.239834	-5.78669	7.18e-09	1e-07
ABCC9	1803.51	0.873698	0.201599	4.33384	1.47e-05	0.0001201
ABCG4	31.3928	-0.866841	0.31132	-2.7844	0.00536264	0.0229701
ABHD1	8.05544	-1.85588	0.745533	-2.48934	0.0127981	0.047353
ABHD14A	80.7193	0.695685	0.20947	3.32117	0.000896408	0.00490223
ABHD17B	3489.2	-0.71562	0.0431199	-16.5961	7.44e-62	2.1e-59
ABHD17C	1240.66	0.855446	0.153242	5.58233	2.37e-08	3.09e-07
ABLIM1	6513.04	1.70616	0.105952	16.1032	2.42e-58	6.2e-56
ABLIM3	3727.73	1.48309	0.0918838	16.1409	1.32e-58	3.41e-56
ABTB2	1022.3	0.794919	0.151711	5.23968	1.61e-07	1.86e-06
AC000403.1	80.0326	1.56183	0.257355	6.06877	1.29e-09	1.99e-08
AC002074.2	10.494	2.20516	0.733727	3.00542	0.00265215	0.0126301
AC002350.2	50.36	-0.653333	0.251257	-2.60026	0.00931529	0.0363718
AC002401.4	29.5379	-1.48827	0.463585	-3.21035	0.00132575	0.00689496
AC003092.1	101.401	2.55962	0.469186	5.45545	4.88e-08	6.06e-07
AC003101.2	10.4587	1.82933	0.553312	3.30614	0.000945918	0.00513683
AC004112.1	25.9932	-1.06482	0.3713	-2.86781	0.00413323	0.0183978
AC004130.2	13.5249	1.49004	0.585987	2.54279	0.0109972	0.041788
AC004982.1	39.4342	-1.0635	0.292603	-3.63463	0.00027838	0.00173263
AC004982.2	77.8999	-0.841531	0.237505	-3.54322	0.000395276	0.00237864
AC005008.2	62.7563	10.0097	0.859981	11.6394	2.6e-31	2.2e-29
AC005082.1	79.8544	1.0488	0.26387	3.97467	7.05e-05	0.000500003
AC005180.2	43.2557	-0.839633	0.298695	-2.81101	0.0049387	0.0214282
AC005224.2	18.9139	-2.03627	0.678287	-3.00207	0.00268147	0.0127385
AC005224.3	816.152	-0.66624	0.160033	-4.16315	3.14e-05	0.000242051
AC005326.1	19.3359	-0.9771	0.372039	-2.62633	0.00863101	0.0341114
AC005358.1	15.8007	-2.74969	0.686013	-4.00822	6.12e-05	0.000440299
AC005550.2	14.3729	1.86918	0.646843	2.88969	0.00385619	0.0173355
AC005586.1	88.9073	-0.762522	0.165784	-4.59948	4.24e-06	3.85e-05
AC005746.3	6.71682	-2.73303	0.934487	-2.92463	0.00344861	0.0157573
AC005863.1	95.3119	-1.24118	0.348256	-3.56398	0.000365277	0.00221113
AC005906.2	11.5568	6.45781	0.988846	6.53065	6.55e-11	1.17e-09
AC005906.3	5.16594	3.71154	1.1841	3.13449	0.0017215	0.0086888
AC006206.2	3.55169	3.82312	1.25623	3.04332	0.00233986	0.0113008
AC007319.1	19.4328	-2.0984	0.526371	-3.98654	6.7e-05	0.000477739
AC007406.3	14.731	-2.26612	0.875703	-2.58777	0.00965984	0.0375736
AC007823.1	33.1117	-0.89663	0.317918	-2.82032	0.00479755	0.0209092
AC007920.2	46.0414	3.19282	0.524038	6.09272	1.11e-09	1.73e-08
AC008014.1	149.62	1.20727	0.186796	6.46304	1.03e-10	1.8e-09
AC008074.2	260.852	-1.42601	0.174983	-8.14946	3.66e-16	1.1e-14
AC008415.1	11.8594	5.81347	0.880336	6.6037	4.01e-11	7.32e-10
AC008708.1	29.4441	1.62548	0.361734	4.49357	7e-06	6.07e-05
AC008906.1	54.8986	0.812261	0.287224	2.82797	0.00468436	0.0204572
AC008957.1	21.3292	4.02786	0.854543	4.71347	2.44e-06	2.32e-05
AC008957.2	19.6121	5.39444	0.997784	5.40642	6.43e-08	7.83e-07
AC008957.3	142.14	4.38929	0.435498	10.0788	6.86e-24	3.61e-22
AC009041.3	68.2181	-0.602491	0.233563	-2.57956	0.00989261	0.0383102
AC009065.8	68.3377	-0.720379	0.256795	-2.80527	0.00502743	0.0217404
AC009078.2	5.76555	-2.78514	0.876233	-3.17853	0.00148021	0.00760804
AC009093.1	545.483	-2.26004	0.184035	-12.2805	1.15e-34	1.2e-32
AC009093.2	35.8795	-2.48753	0.504041	-4.93517	8.01e-07	8.31e-06
AC009093.8	11.1356	-2.21966	0.665717	-3.33424	0.00085532	0.00470535
AC009119.1	36.0047	-1.8629	0.336496	-5.53617	3.09e-08	3.95e-07
AC009229.2	71.9143	0.57561	0.225764	2.54961	0.0107843	0.0411258
AC009236.1	16.524	-2.35004	0.736752	-3.18973	0.00142406	0.0073474
AC009275.1	104.186	-0.913831	0.180955	-5.05003	4.42e-07	4.78e-06
AC009404.1	640.991	1.9616	0.180962	10.8398	2.23e-27	1.49e-25
AC009731.1	94.3335	-2.98845	0.276103	-10.8237	2.66e-27	1.75e-25
AC009899.1	4.38366	5.46524	1.30285	4.19485	2.73e-05	0.00021336
AC010207.1	17.1002	2.12016	0.580632	3.65147	0.00026074	0.00163635
AC010343.3	88.4733	1.51256	0.439903	3.4384	0.000585158	0.00335598
AC010878.1	18.268	-1.2788	0.424717	-3.01095	0.00260435	0.012436
AC010976.2	23.5813	-1.58473	0.388923	-4.07466	4.61e-05	0.000341395
AC010997.4	14.2382	1.33362	0.513915	2.59503	0.00945824	0.0368706
AC011365.2	9.50847	2.55467	0.599162	4.26374	2.01e-05	0.000161101
AC011389.1	5.82898	3.96058	1.25097	3.166	0.00154549	0.00790236
AC011747.1	20.7094	3.15139	0.643995	4.8935	9.91e-07	1.01e-05
AC012103.1	6.61532	3.72182	1.20244	3.09521	0.00196672	0.0097508
AC012146.1	65.2726	0.595376	0.23551	2.52802	0.0114706	0.04328
AC012613.2	5.86087	3.26949	1.07667	3.03667	0.00239209	0.0115177
AC012645.1	37.0237	-1.04842	0.300855	-3.48479	0.000492527	0.00290095
AC013460.1	9.37907	3.20419	1.25328	2.55664	0.0105689	0.0404615
AC013644.1	23.6162	-1.06749	0.416648	-2.56208	0.0104046	0.0399585
AC015987.1	12.969	1.51614	0.599964	2.52705	0.0115024	0.0433854
AC016705.2	457.042	-0.915035	0.191083	-4.78867	1.68e-06	1.65e-05
AC016738.1	27.8167	1.20853	0.42981	2.81177	0.00492696	0.0213903
AC016745.1	141.267	0.858094	0.305723	2.80677	0.00500415	0.021659
AC016745.2	18.2832	2.20224	0.714087	3.08399	0.00204242	0.0100542
AC016999.1	9.62543	3.71462	0.853338	4.35304	1.34e-05	0.000110933
AC018557.3	4.45586	-2.8925	1.02397	-2.82477	0.00473141	0.0206488
AC018645.3	106.856	-0.607678	0.231795	-2.62161	0.00875147	0.0344962
AC018978.1	16.9745	1.45235	0.518644	2.80028	0.00510583	0.0220108
AC019171.1	13.9916	-1.25597	0.492325	-2.5511	0.0107384	0.041005
AC021087.1	8.80423	-1.66699	0.566393	-2.94318	0.00324864	0.0149786
AC021148.3	102.825	-0.9955	0.204578	-4.86612	1.14e-06	1.15e-05
AC022034.1	559.421	-0.805592	0.198637	-4.0556	5e-05	0.000367387
AC022165.1	9.66156	1.71214	0.678625	2.52296	0.0116372	0.0438003
AC022217.3	7.86257	1.61631	0.586017	2.75813	0.00581336	0.0245328
AC022509.3	54.8955	1.16901	0.354259	3.29987	0.000967282	0.00524259
AC022601.1	10.9733	-2.88837	0.700272	-4.12464	3.71e-05	0.000281534
AC022613.1	184.676	-2.0015	0.275302	-7.2702	3.59e-13	8.21e-12
AC022916.1	65.4569	0.745073	0.262438	2.83905	0.00452482	0.0198728
AC023906.5	36.9623	-2.05578	0.489557	-4.19927	2.68e-05	0.000209824
AC025031.2	14.8551	1.27406	0.482956	2.63804	0.00833859	0.0332261
AC025165.1	30.6153	-1.21103	0.366517	-3.30416	0.000952628	0.00517038
AC025442.2	68.4616	-0.674252	0.242795	-2.77704	0.00548558	0.0233884
AC025580.2	175.244	-2.38294	0.943326	-2.5261	0.0115336	0.0434608
AC026316.5	7.49737	3.13044	1.02956	3.04057	0.00236131	0.0113902
AC026369.2	7.50572	-2.94074	1.12795	-2.60715	0.00913	0.0357839
AC026801.2	22.7614	-1.29651	0.474384	-2.73305	0.0062751	0.0261575
AC027228.2	85.1977	-0.757049	0.232348	-3.25826	0.00112098	0.00595759
AC027237.3	333.901	-0.967682	0.183246	-5.2808	1.29e-07	1.51e-06
AC027237.4	11.7252	-1.50282	0.557878	-2.69382	0.00706383	0.0289699
AC027288.3	37.698	-0.981431	0.387579	-2.53221	0.0113346	0.0428606
AC027329.1	7.1398	4.03489	0.809837	4.98235	6.28e-07	6.65e-06
AC027811.1	19.9907	-1.25074	0.480297	-2.6041	0.00921169	0.0360469
AC034223.2	25.3874	1.68598	0.567768	2.96948	0.00298306	0.0139159
AC034231.1	67.9134	-0.746687	0.283601	-2.63288	0.00846645	0.033584
AC041005.1	66.03	1.98516	0.295799	6.71119	1.93e-11	3.64e-10
AC046134.2	228.405	-0.531143	0.127588	-4.16296	3.14e-05	0.000242155
AC046185.3	547.434	-0.567566	0.122638	-4.62796	3.69e-06	3.39e-05
AC048341.2	241.177	0.813347	0.225185	3.6119	0.000303962	0.00187741
AC051635.1	35.7164	4.57252	0.920647	4.96663	6.81e-07	7.17e-06
AC060766.1	118.887	-0.695637	0.19463	-3.57416	0.000351358	0.00214088
AC066613.1	33.8099	-0.939535	0.366454	-2.56385	0.0103517	0.0398025
AC068282.2	9.01034	-3.06467	0.790148	-3.8786	0.000105057	0.000723667
AC068533.2	12.0833	2.00293	0.62138	3.22336	0.00126697	0.00662474
AC068587.4	72.6627	-0.658796	0.246823	-2.6691	0.00760538	0.0307588
AC068733.3	18.9864	-1.43334	0.459646	-3.11836	0.00181863	0.00910489
AC068989.1	11.4251	1.69022	0.670453	2.52101	0.0117017	0.0440088
AC069234.5	20.9424	-1.9115	0.445325	-4.29238	1.77e-05	0.000142713
AC073130.1	54.5373	-1.54482	0.299955	-5.15018	2.6e-07	2.92e-06
AC073254.1	87.416	0.520294	0.189618	2.7439	0.00607134	0.0254418
AC073593.2	54.7824	1.00134	0.242322	4.13226	3.59e-05	0.000273637
AC074290.1	156.135	-1.40716	0.33967	-4.14273	3.43e-05	0.000262565
AC078777.1	8.55734	-1.41946	0.5516	-2.57335	0.010072	0.0388809
AC078850.1	33.4507	3.72004	0.525954	7.07295	1.52e-12	3.25e-11
AC079174.1	9.15092	-1.64002	0.545537	-3.00625	0.00264495	0.0125988
AC079298.3	88.7248	1.03586	0.324363	3.19353	0.00140545	0.00727248
AC079848.2	86.3391	-1.01869	0.257062	-3.96281	7.41e-05	0.000523418
AC079907.1	24.3574	0.943304	0.374049	2.52187	0.0116731	0.0439183
AC079921.1	64.7157	-0.851082	0.276174	-3.08169	0.00205832	0.0101197
AC079921.2	73.0632	-1.08521	0.333481	-3.2542	0.00113713	0.00603187
AC079949.2	51.8552	0.974079	0.302916	3.21567	0.00130141	0.00678109
AC080097.1	16.3675	1.33027	0.496292	2.68041	0.00735315	0.0299319
AC080100.1	87.3733	-0.986972	0.26312	-3.75104	0.000176105	0.00115452
AC083837.1	263.487	4.23875	0.594452	7.13052	1e-12	2.19e-11
AC083855.2	192.75	-1.82816	0.16165	-11.3094	1.18e-29	9.23e-28
AC083906.3	4.44591	5.71993	1.17978	4.8483	1.25e-06	1.26e-05
AC083906.5	11.7809	3.41189	0.697205	4.89366	9.9e-07	1.01e-05
AC084757.3	131.196	0.757251	0.200058	3.78516	0.00015361	0.00102117
AC087477.2	38.083	2.42158	0.293713	8.24471	1.66e-16	5.14e-15
AC087564.1	19.3772	-3.1291	0.637306	-4.90988	9.11e-07	9.37e-06
AC087854.1	126.706	-0.514432	0.198032	-2.59773	0.00938435	0.036612
AC089983.1	16.5196	1.11351	0.433113	2.57096	0.0101418	0.0391191
AC090192.2	30.8708	-1.51025	0.433457	-3.48421	0.0004936	0.00290551
AC090204.1	149.863	-0.797265	0.22262	-3.58128	0.000341913	0.00208792
AC090826.3	31.0969	1.61525	0.432076	3.73835	0.000185229	0.00120619
AC090877.2	103.392	0.535162	0.209618	2.55304	0.0106788	0.0408179
AC091182.2	145.472	-0.782531	0.229759	-3.40587	0.000659529	0.003734
AC092275.1	68.2945	0.596033	0.21644	2.7538	0.00589078	0.0248272
AC092490.1	101.887	0.72335	0.247933	2.91752	0.00352832	0.0160622
AC092535.5	23.6192	1.57761	0.521326	3.02615	0.00247687	0.0118857
AC092685.1	5.27064	-5.59976	1.28631	-4.35336	1.34e-05	0.00011082
AC092756.1	8.17539	1.82564	0.724354	2.52037	0.0117232	0.0440725
AC092944.1	218.602	0.823753	0.131193	6.27895	3.41e-10	5.66e-09
AC093567.1	21.8549	-1.13508	0.37085	-3.06077	0.00220771	0.0107481
AC093791.1	10.9807	4.89568	1.01078	4.84345	1.28e-06	1.29e-05
AC093890.1	79.0478	1.03546	0.238955	4.3333	1.47e-05	0.000120343
AC096921.2	43.2821	2.15587	0.325387	6.62556	3.46e-11	6.34e-10
AC097451.1	270.386	1.86499	0.495292	3.76544	0.000166259	0.00109626
AC097518.2	7.51079	2.13523	0.789268	2.70533	0.00682366	0.0281481
AC098595.1	8.0877	-2.45632	0.546705	-4.49296	7.02e-06	6.09e-05
AC098934.1	19.9694	-1.90411	0.426366	-4.4659	7.97e-06	6.84e-05
AC099066.2	290.135	-0.653684	0.220541	-2.96401	0.00303663	0.0141083
AC099344.3	22.9842	-1.48612	0.391804	-3.79301	0.00014883	0.000992457
AC099548.2	7.61443	-1.68053	0.639874	-2.62634	0.00863086	0.0341114
AC099552.1	110.123	-4.60851	0.929533	-4.95788	7.13e-07	7.48e-06
AC099552.5	142.636	1.32325	0.259599	5.09729	3.45e-07	3.79e-06
AC099670.3	5.65968	-3.02916	1.01358	-2.98858	0.00280274	0.0132112
AC099778.1	97.8488	0.516147	0.187363	2.75479	0.00587302	0.0247684
AC099811.1	7.89044	-3.22533	0.921977	-3.49827	0.000468282	0.00277413
AC099850.1	45.7828	-0.690848	0.243254	-2.84002	0.00451102	0.0198295
AC100793.3	27.6409	1.40642	0.56263	2.49972	0.0124293	0.0462261
AC100805.1	47.4695	-0.991266	0.387217	-2.55997	0.0104681	0.0401558
AC100822.1	20.4505	1.71239	0.403662	4.24213	2.21e-05	0.000176407
AC103740.2	20.4604	-1.42355	0.521707	-2.72863	0.00635972	0.0264648
AC103746.1	44.8747	1.29065	0.249557	5.17175	2.32e-07	2.61e-06
AC104260.2	4.86414	5.58172	1.22827	4.54436	5.51e-06	4.89e-05
AC104453.1	5.17642	2.39596	0.86506	2.7697	0.0056108	0.0238699
AC104461.1	48.3348	2.59928	0.461903	5.62734	1.83e-08	2.42e-07
AC104472.4	16.3579	1.77962	0.471547	3.77401	0.000160645	0.00106357
AC104581.4	113.095	0.564424	0.191879	2.94156	0.00326565	0.0150427
AC104596.1	57.5347	0.782477	0.298417	2.62209	0.00873914	0.0344546
AC104779.1	24.2969	-1.85104	0.394939	-4.68689	2.77e-06	2.61e-05
AC104825.1	265.564	-0.735382	0.13643	-5.39019	7.04e-08	8.5e-07
AC104958.2	23.4857	1.66872	0.478045	3.49071	0.000481735	0.00284169
AC104964.2	12.5284	1.74956	0.708356	2.4699	0.0135152	0.049467
AC104964.3	20.9689	-1.32223	0.477833	-2.76713	0.00565519	0.0240111
AC105177.1	27.5221	-3.16929	0.942423	-3.36291	0.000771254	0.00428291
AC105383.1	62.5463	-1.10094	0.307914	-3.57546	0.000349611	0.00213143
AC105411.1	59.4191	-1.14355	0.341151	-3.35202	0.00080223	0.00443338
AC106782.1	17.3647	1.53055	0.45348	3.37512	0.000737843	0.00412686
AC106786.1	11.3671	1.48993	0.568408	2.62123	0.00876128	0.0345279
AC106791.1	49.7184	-0.835035	0.299996	-2.78349	0.00537773	0.0230176
AC106895.2	5.2667	-3.51843	1.34983	-2.60657	0.00914549	0.0358312
AC107021.2	51.5709	-1.11134	0.422709	-2.62909	0.00856143	0.0338846
AC108463.1	150.426	-0.680889	0.198007	-3.43871	0.000584492	0.00335315
AC108463.2	71.0999	-1.10735	0.212457	-5.21213	1.87e-07	2.13e-06
AC108519.1	282.995	-0.764129	0.144913	-5.27302	1.34e-07	1.57e-06
AC109466.1	353.394	5.52116	0.502038	10.9975	3.93e-28	2.77e-26
AC110285.6	77.6441	-1.3987	0.309245	-4.52296	6.1e-06	5.37e-05
AC111197.1	113.734	-0.945739	0.246068	-3.8434	0.000121339	0.000825284
AC112484.5	24.7024	-1.1966	0.411276	-2.90949	0.00362016	0.0164265
AC113346.1	36.6938	-1.41566	0.422798	-3.3483	0.000813082	0.00448829
AC114284.1	193.592	-1.51266	0.177271	-8.53305	1.43e-17	4.89e-16
AC114811.2	171.847	1.42114	0.210356	6.75586	1.42e-11	2.72e-10
AC117489.1	256.21	1.5276	0.275169	5.55151	2.83e-08	3.64e-07
AC119674.2	11.2843	1.30554	0.528235	2.47152	0.013454	0.0492729
AC125807.2	1062.24	-0.541739	0.101738	-5.32486	1.01e-07	1.2e-06
AC127496.7	119.661	-0.775017	0.200499	-3.86544	0.000110889	0.00075926
AC134043.3	59.2408	1.32718	0.323122	4.10737	4e-05	0.000300611
AC134312.5	765.113	-3.25053	0.137456	-23.6478	1.24e-123	1.73e-120
AC135352.1	27.9926	-1.32159	0.506141	-2.61111	0.00902476	0.0354225
AC135983.3	491.246	-0.548328	0.145342	-3.77267	0.000161511	0.00106895
AC138207.8	70.2531	1.43484	0.223668	6.41505	1.41e-10	2.42e-09
AC138392.1	180.014	0.611745	0.220117	2.77918	0.00544971	0.0232707
AC139768.1	105.998	-0.602225	0.190098	-3.16797	0.00153508	0.00785327
AC145098.2	460.086	-0.878936	0.155034	-5.6693	1.43e-08	1.93e-07
AC145124.1	316.453	-0.564289	0.180477	-3.12665	0.00176812	0.00887947
AC147067.1	13.6424	1.64926	0.558724	2.95183	0.00315892	0.0146065
AC156455.1	44.0985	-0.796708	0.279843	-2.84698	0.0044136	0.0194851
AC241585.2	38.7658	-1.11878	0.34228	-3.26862	0.00108075	0.00576356
AC242842.1	28.9011	-0.957952	0.382857	-2.50212	0.0123453	0.0459842
AC244153.1	147.032	1.0716	0.163496	6.55425	5.59e-11	1e-09
AC244669.1	183.559	-0.848206	0.143461	-5.91245	3.37e-09	4.91e-08
AC245100.7	50.4383	-0.873505	0.32255	-2.70812	0.00676647	0.027936
AC245297.1	1187.83	1.23178	0.276603	4.45323	8.46e-06	7.24e-05
AC245297.3	884.513	-0.763691	0.0929447	-8.21662	2.09e-16	6.42e-15
ACAP1	173.41	0.593194	0.200036	2.96543	0.0030226	0.014067
ACE	235.437	5.33476	0.44067	12.106	9.81e-34	9.73e-32
ACKR4	319.097	4.37917	0.578683	7.56749	3.81e-14	9.61e-13
ACOT4	72.8658	-0.884261	0.24833	-3.56083	0.000369681	0.00223639
ACOX2	351.087	2.04233	0.181824	11.2325	2.83e-29	2.14e-27
ACP3	5.47187	4.36445	1.1689	3.7338	0.000188616	0.00122496
ACSS3	352.158	2.44271	0.253482	9.63665	5.6e-22	2.65e-20
ACTA2	33758.3	-1.34532	0.437667	-3.07384	0.00211322	0.0103451
ACTA2-AS1	79.0516	-1.62947	0.503974	-3.23324	0.00122393	0.00642391
ACTC1	1290.9	1.09319	0.286131	3.8206	0.00013313	0.000898557
ACTG2	6851.44	-3.0509	0.431295	-7.07382	1.51e-12	3.23e-11
ACTL8	29.2896	1.38792	0.521325	2.66229	0.00776108	0.0312713
ACTN1	94337.7	-0.557859	0.0953352	-5.85155	4.87e-09	6.93e-08
ACVR1	7325.18	-0.674077	0.0960094	-7.02095	2.2e-12	4.64e-11
ACVR1C	44.8961	-0.949114	0.343709	-2.76139	0.00575563	0.0243262
ACVR2B	930.297	-0.982121	0.131601	-7.46287	8.47e-14	2.06e-12
ACVRL1	1249.28	1.40181	0.158822	8.82629	1.08e-18	4.09e-17
ADAM12	32143.5	0.529711	0.165559	3.19954	0.00137647	0.00713393
ADAM15	7192.37	0.598202	0.120339	4.97098	6.66e-07	7.03e-06
ADAM19	11568.9	-1.11291	0.144447	-7.70459	1.31e-14	3.48e-13
ADAM21	65.3634	0.852814	0.266123	3.20458	0.00135258	0.0070251
ADAM23	5788.09	0.58289	0.0656335	8.88098	6.63e-19	2.54e-17
ADAM32	142.802	0.817111	0.17677	4.62246	3.79e-06	3.47e-05
ADAMTS12	7265.59	0.69429	0.154922	4.48155	7.41e-06	6.4e-05
ADAMTS14	1086.47	-1.02325	0.158484	-6.45651	1.07e-10	1.87e-09
ADAMTS19	84.8032	0.91454	0.307943	2.96983	0.00297961	0.013909
ADAMTS4	1349.8	3.99117	0.341527	11.6862	1.5e-31	1.28e-29
ADAMTS6	2523.98	1.51107	0.149148	10.1314	4.01e-24	2.16e-22
ADAMTS7	5231.83	1.12815	0.137217	8.22166	2.01e-16	6.18e-15
ADAMTS8	33.5458	2.10281	0.589649	3.5662	0.000362195	0.00219658
ADAMTSL2	4.40279	3.95223	1.26293	3.12941	0.00175158	0.0088169
ADAMTSL3	1436.89	0.829487	0.183272	4.52598	6.01e-06	5.31e-05
ADAMTSL4	443.915	1.66031	0.198642	8.35832	6.36e-17	2.06e-15
ADCY10P1	358.498	-0.600655	0.154548	-3.88653	0.000101689	0.000702703
ADCY4	764.412	2.27708	0.181925	12.5166	6.06e-36	6.84e-34
ADCY8	41.3822	1.00641	0.321698	3.12843	0.00175746	0.00883732
ADCYAP1	9.83151	2.77952	0.839997	3.30897	0.000936411	0.00509233
ADD2	589.451	4.6037	0.37232	12.3649	4.05e-35	4.42e-33
ADD3	15961.3	0.773312	0.147523	5.24198	1.59e-07	1.84e-06
ADD3-AS1	20.8637	1.79209	0.514505	3.48313	0.000495584	0.00291366
ADGRB3	49.5427	-0.945296	0.335917	-2.81408	0.00489175	0.021272
ADGRD1	320.372	5.11609	0.687643	7.44003	1.01e-13	2.42e-12
ADGRF4	14.6777	5.62026	1.19478	4.704	2.55e-06	2.42e-05
ADGRG1	949.7	1.13027	0.143012	7.90333	2.72e-15	7.7e-14
ADGRG6	4069.35	1.45636	0.172023	8.46609	2.54e-17	8.53e-16
ADGRL2	10131.4	1.24219	0.0929579	13.3629	9.96e-41	1.32e-38
ADGRL3	425.548	-1.18204	0.206665	-5.71956	1.07e-08	1.47e-07
ADGRL4	3143.97	2.2986	0.10669	21.5446	5.95e-103	4.82e-100
ADH1B	20.4076	4.39016	1.44249	3.04347	0.00233866	0.0112978
ADM	16900.7	0.638298	0.126557	5.04357	4.57e-07	4.93e-06
ADORA1	128.081	2.38282	0.33139	7.19038	6.46e-13	1.44e-11
ADRA1B	76.1943	0.956438	0.262898	3.63805	0.000274707	0.00171361
ADRA2C	692.699	3.52407	0.213744	16.4874	4.52e-61	1.22e-58
AF106564.1	23.6781	1.22599	0.431833	2.83904	0.00452496	0.0198728
AF186192.2	32.9782	-1.11376	0.340139	-3.27441	0.00105882	0.00566445
AFAP1L1	1694.57	0.742986	0.0939049	7.91212	2.53e-15	7.23e-14
AFAP1L2	114.922	-1.28316	0.426478	-3.00874	0.00262336	0.0125145
AFF2	4693.39	0.888204	0.174094	5.10187	3.36e-07	3.7e-06
AFP	63.5368	-1.34203	0.3448	-3.89219	9.93e-05	0.000688956
AGAP2-AS1	41.7256	-0.781145	0.315049	-2.47944	0.0131589	0.0484295
AGBL5-IT1	15.3921	-1.46432	0.592051	-2.4733	0.013387	0.049074
AGMO	81.0413	1.28084	0.301171	4.25287	2.11e-05	0.000168637
AGRN	14448.5	-1.08956	0.115165	-9.46083	3.05e-21	1.39e-19
AGT	235.404	-1.31423	0.429492	-3.05995	0.00221373	0.010772
AGTR1	952.256	1.12108	0.151837	7.38347	1.54e-13	3.64e-12
AHNAK2	9138.81	0.975024	0.124589	7.82589	5.04e-15	1.38e-13
AICDA	19.6664	3.60889	0.982311	3.67388	0.000238899	0.00151358
AIF1L	201.739	-1.64478	0.322507	-5.09998	3.4e-07	3.74e-06
AJAP1	53.3248	2.57326	0.37649	6.83488	8.21e-12	1.61e-10
AK1	1268.08	0.65493	0.108484	6.03712	1.57e-09	2.39e-08
AK3P3	32.8122	-0.926851	0.35631	-2.60125	0.00928851	0.0362891
AK4	2857.84	1.3751	0.16667	8.25048	1.58e-16	4.91e-15
AK5	869.442	1.74649	0.166864	10.4665	1.23e-25	7.49e-24
AKAP1	2971.15	-0.777104	0.0849812	-9.14442	6e-20	2.46e-18
AKAP12	59203.9	-0.913466	0.161996	-5.63883	1.71e-08	2.27e-07
AKAP5	277.727	-1.04886	0.178581	-5.87332	4.27e-09	6.14e-08
AKAP6	374.175	1.00014	0.216315	4.62354	3.77e-06	3.46e-05
AKR1B1	85377	-0.856289	0.0876665	-9.76758	1.55e-22	7.57e-21
AKR1B10	237.702	-3.35931	0.398268	-8.43479	3.32e-17	1.1e-15
AKR1B15	40.6899	-2.9976	0.958723	-3.12666	0.00176804	0.00887947
AKR1C2	4168.19	2.6418	0.320051	8.25431	1.53e-16	4.78e-15
AKR1C3	940.259	2.12179	0.137696	15.4092	1.42e-53	3.13e-51
AL031058.1	68.4853	2.15212	0.24076	8.93884	3.93e-19	1.53e-17
AL031778.1	170.129	-0.522959	0.125819	-4.15643	3.23e-05	0.000248785
AL034346.1	21.635	2.16185	0.4276	5.05577	4.29e-07	4.64e-06
AL035412.1	17.3966	1.39869	0.477999	2.92613	0.00343205	0.0156964
AL035446.1	23.4511	-1.56742	0.469995	-3.33497	0.000853074	0.00469565
AL049775.2	11.4534	1.55805	0.474799	3.28149	0.00103259	0.00553782
AL049796.1	33.7556	-1.18712	0.391338	-3.03348	0.00241752	0.0116181
AL049871.1	13.9789	-1.77129	0.626038	-2.82936	0.0046641	0.0203825
AL078604.2	49.6301	-1.43383	0.513069	-2.79462	0.00519603	0.02235
AL078644.1	57.0097	-0.90203	0.29208	-3.0883	0.00201307	0.00993999
AL109615.3	26.8392	-1.40251	0.326489	-4.29572	1.74e-05	0.000140757
AL109741.1	9.18751	4.26294	1.05024	4.05899	4.93e-05	0.000362632
AL109924.1	17.4491	-1.10902	0.390301	-2.84144	0.00449104	0.0197685
AL121749.1	84.0302	-1.20516	0.247464	-4.87005	1.12e-06	1.13e-05
AL121749.2	38.1531	-0.888287	0.28641	-3.10145	0.00192576	0.00958097
AL121821.2	231.829	1.63954	0.251043	6.5309	6.54e-11	1.17e-09
AL121987.1	33.9633	1.49136	0.368976	4.04189	5.3e-05	0.000386616
AL122023.1	25.5787	-1.4634	0.466448	-3.13733	0.00170495	0.00861933
AL122035.2	5.7745	1.60506	0.639918	2.50822	0.012134	0.0453536
AL133351.4	42.5955	-0.798146	0.316902	-2.51858	0.0117828	0.0442623
AL136116.3	57.8501	-0.740942	0.256861	-2.8846	0.00391906	0.0175693
AL136129.1	13.8195	1.75375	0.679368	2.58144	0.009839	0.0381559
AL136305.1	32.7922	1.89551	0.309511	6.12423	9.11e-10	1.43e-08
AL136366.1	26.345	2.39358	0.421272	5.68179	1.33e-08	1.81e-07
AL136419.3	53.1812	-1.09004	0.332128	-3.282	0.00103074	0.00553252
AL137002.2	62.0416	-0.908667	0.286805	-3.16824	0.00153366	0.00785015
AL138955.1	21.5244	1.12652	0.409094	2.75369	0.0058927	0.0248299
AL138995.1	7.64971	-2.04957	0.771842	-2.65542	0.00792098	0.0317969
AL139147.1	40.4988	-1.2455	0.489733	-2.54322	0.0109838	0.0417533
AL139220.2	838.368	0.877869	0.117334	7.48178	7.33e-14	1.8e-12
AL139385.1	83.4418	1.9279	0.329801	5.84566	5.05e-09	7.16e-08
AL157394.3	37.0526	1.32753	0.375357	3.5367	0.000405153	0.0024328
AL157702.2	85.4411	-1.38307	0.37344	-3.70359	0.00021257	0.00136457
AL158211.5	128.926	-0.595562	0.173362	-3.43537	0.000591755	0.00338881
AL161756.1	13.1635	-1.14735	0.458001	-2.50513	0.0122405	0.045664
AL162586.1	85.3491	0.899473	0.300474	2.99352	0.00275782	0.0130342
AL162725.2	31.909	1.28074	0.4129	3.10181	0.00192343	0.00957279
AL162727.1	70.819	-0.984989	0.355002	-2.7746	0.00552698	0.0235597
AL162727.3	41.7703	-1.24047	0.498874	-2.48655	0.0128989	0.0476988
AL163541.1	3.57296	4.75846	1.78076	2.67216	0.00753657	0.030525
AL353152.2	13.8238	-1.32721	0.434637	-3.05361	0.00226105	0.0109611
AL353732.2	55.1701	0.735104	0.251379	2.92428	0.00345252	0.0157628
AL353743.1	139.174	-0.504506	0.16214	-3.11155	0.00186108	0.00929344
AL353746.1	14.1923	4.30979	0.954354	4.51593	6.3e-06	5.53e-05
AL353807.5	98.6166	2.04744	0.258611	7.91706	2.43e-15	6.97e-14
AL354743.1	22.7068	1.41226	0.441249	3.20059	0.00137148	0.00710995
AL354872.1	32.5067	-0.893852	0.356713	-2.5058	0.0122175	0.0455956
AL354919.2	24.0586	-1.06288	0.35665	-2.98017	0.00288093	0.0135207
AL354950.1	6.92552	3.30975	1.15625	2.86248	0.00420335	0.0186629
AL354950.3	6.68076	3.64922	0.859859	4.24397	2.2e-05	0.000175184
AL354953.1	98.8236	5.90002	0.587396	10.0444	9.73e-24	5.04e-22
AL355607.2	231.023	-2.08142	0.306948	-6.78104	1.19e-11	2.31e-10
AL355835.1	7.55148	6.99487	1.28766	5.43225	5.56e-08	6.85e-07
AL355916.1	53.9867	2.85896	0.35319	8.09468	5.74e-16	1.71e-14
AL356019.2	100.246	-0.71002	0.187695	-3.78285	0.000155044	0.00103035
AL356056.2	35.6472	-1.1243	0.304409	-3.6934	0.000221275	0.00141297
AL356234.3	41.0327	-3.91186	0.976863	-4.00451	6.21e-05	0.000446935
AL356495.1	62.7315	1.39569	0.278037	5.01979	5.17e-07	5.55e-06
AL357833.1	17.4206	-2.15135	0.409703	-5.251	1.51e-07	1.75e-06
AL357992.1	40.3521	-1.70846	0.491877	-3.47334	0.00051403	0.00300455
AL358332.1	3.51005	-4.58889	1.21932	-3.76347	0.000167569	0.00110415
AL358473.1	18.8489	-3.83906	0.853534	-4.49784	6.86e-06	5.98e-05
AL359764.2	71.4168	0.761423	0.297592	2.55862	0.010509	0.0402558
AL359834.1	327.462	3.2734	0.261141	12.535	4.8e-36	5.49e-34
AL360178.1	22.2675	-2.51844	0.978649	-2.57338	0.010071	0.0388809
AL390719.1	59.0979	-2.00456	0.453258	-4.42255	9.75e-06	8.28e-05
AL390755.3	5.25933	-3.22442	1.24974	-2.58007	0.00987817	0.0382695
AL391056.1	186.825	-1.57833	0.304808	-5.1781	2.24e-07	2.53e-06
AL391121.1	1808.8	0.678182	0.0981606	6.90891	4.88e-12	9.88e-11
AL392086.3	48.5049	-1.12365	0.418654	-2.68396	0.00727548	0.0296779
AL441963.1	7.02385	1.72371	0.691533	2.49259	0.0126817	0.0470117
AL512274.1	15.6266	2.69309	0.648394	4.15347	3.27e-05	0.000251822
AL512413.1	18.7594	-1.50389	0.403791	-3.72444	0.00019575	0.00126748
AL512598.1	16.1792	1.29632	0.364331	3.5581	0.000373549	0.00225698
AL513318.2	9.52553	2.84919	0.94729	3.00772	0.00263212	0.0125501
AL589684.1	64.7259	2.42879	0.329686	7.36696	1.75e-13	4.09e-12
AL589843.1	57.2027	-1.05183	0.263722	-3.98839	6.65e-05	0.000474551
AL590617.2	634.647	0.796984	0.177921	4.47943	7.48e-06	6.45e-05
AL591043.2	91.7905	1.31463	0.236481	5.55916	2.71e-08	3.5e-07
AL591686.2	3.17643	-4.58484	1.46041	-3.13942	0.00169285	0.00856343
AL592293.2	10.5774	1.43353	0.541989	2.64495	0.00817033	0.0326427
AL596223.1	17.2283	-2.04799	0.464306	-4.41087	1.03e-05	8.69e-05
AL596244.1	649.65	-1.23311	0.101196	-12.1853	3.72e-34	3.74e-32
AL603750.1	39.4629	-1.63381	0.426344	-3.83213	0.000127038	0.000859828
AL603840.1	89.1246	2.71119	0.218276	12.4209	2.01e-35	2.26e-33
AL606500.1	19.3268	1.91505	0.494216	3.87493	0.000106654	0.000734141
AL645608.7	42.6895	-5.80739	0.650004	-8.93438	4.09e-19	1.59e-17
AL645929.1	14.1769	-1.65936	0.542865	-3.05666	0.00223816	0.0108663
AL691420.1	87.7733	-1.12503	0.23726	-4.74175	2.12e-06	2.05e-05
AL691447.2	157.536	0.612571	0.191324	3.20174	0.001366	0.0070853
AL731533.3	15.5566	-1.54387	0.511572	-3.01789	0.00254544	0.0121726
ALDH1A1	222.081	4.76531	0.689614	6.91011	4.84e-12	9.81e-11
ALDH1A2	714.887	4.00156	0.316989	12.6237	1.56e-36	1.84e-34
ALDH1A3	936.939	2.26179	0.347427	6.51011	7.51e-11	1.33e-09
ALDH3A2	15743.2	-0.947376	0.103891	-9.11896	7.58e-20	3.07e-18
ALDH3B1	2206.07	-0.903059	0.106687	-8.46459	2.57e-17	8.62e-16
ALDH5A1	604.267	-1.06084	0.129148	-8.21415	2.14e-16	6.55e-15
ALG1L2	50.8559	0.879579	0.315949	2.78393	0.00537046	0.0229985
ALG1L7P	12.8184	1.14173	0.390444	2.92419	0.00345351	0.0157628
ALK	30.5843	2.169	0.55623	3.89946	9.64e-05	0.000670496
ALOX12	98.8098	-0.597118	0.217735	-2.7424	0.00609918	0.0255338
ALOXE3	12.3117	1.97057	0.597302	3.29912	0.000969879	0.00525227
ALPK1	1130.6	0.869512	0.130313	6.6725	2.51e-11	4.67e-10
ALS2CL	273.683	0.59729	0.20275	2.94595	0.00321969	0.0148522
ALX1	15.5393	3.71985	0.623887	5.96238	2.49e-09	3.67e-08
ALX3	9.15435	2.49123	0.648839	3.83953	0.000123272	0.000836965
ALX4	53.4102	4.17432	0.385127	10.8388	2.25e-27	1.5e-25
AMACR	155.609	0.601492	0.142482	4.22152	2.43e-05	0.000191913
AMBP	12.4012	-1.80016	0.610712	-2.94764	0.00320209	0.014785
AMELX	38.8883	4.07562	0.659936	6.17578	6.58e-10	1.05e-08
AMIGO1	198.948	-0.540695	0.171554	-3.15176	0.00162291	0.00825481
AMIGO2	19475.6	-2.88827	0.145661	-19.8287	1.68e-87	9.09e-85
AMPD3	4627.65	1.65878	0.125919	13.1734	1.25e-39	1.6e-37
AMTN	126.082	-3.24339	0.344258	-9.42138	4.45e-21	2.01e-19
AMY2B	79.1417	0.888279	0.301099	2.95013	0.00317644	0.0146806
AMZ1	186.948	-1.64659	0.179156	-9.1908	3.9e-20	1.63e-18
ANGPT1	5685.98	-0.756329	0.128527	-5.88459	3.99e-09	5.76e-08
ANGPTL1	540.008	1.04214	0.21267	4.90026	9.57e-07	9.79e-06
ANGPTL2	4513.58	1.22797	0.161851	7.58705	3.27e-14	8.31e-13
ANGPTL5	54.2198	2.16299	0.432453	5.00166	5.68e-07	6.06e-06
ANGPTL7	197.206	5.57458	0.586978	9.49709	2.16e-21	9.94e-20
ANK1	4320.01	-1.43703	0.124416	-11.5501	7.37e-31	6.12e-29
ANK2	2498.26	1.06249	0.138877	7.65059	2e-14	5.17e-13
ANKDD1A	244.994	-0.716234	0.174281	-4.10966	3.96e-05	0.000297877
ANKRD1	601.155	-1.59195	0.452326	-3.51947	0.000432409	0.0025826
ANKRD10	3527.5	-0.617546	0.0978297	-6.31246	2.75e-10	4.61e-09
ANKRD10-IT1	327.238	-0.587576	0.213652	-2.75015	0.00595673	0.0250779
ANKRD19P	18.8756	-1.08964	0.403249	-2.70215	0.00688933	0.0283829
ANKRD2	40.1315	1.1577	0.373898	3.09629	0.00195957	0.00972027
ANKRD22	4.70624	4.444	1.58674	2.80071	0.00509896	0.0219946
ANKRD33B	1502.35	-0.880456	0.140791	-6.25362	4.01e-10	6.59e-09
ANKRD34A	121.888	0.555953	0.188127	2.9552	0.00312466	0.0144757
ANKRD35	203.911	0.691886	0.239185	2.89268	0.00381976	0.0171836
ANKRD37	144.164	-0.559394	0.202284	-2.76539	0.00568548	0.0240977
ANKRD44	1277.88	-1.01339	0.108103	-9.37431	6.96e-21	3.07e-19
ANKRD45	43.4205	-1.2243	0.383722	-3.19059	0.00141984	0.0073352
ANKS1B	129.365	-0.71796	0.249012	-2.88324	0.00393609	0.0176334
ANO1	41.6518	1.35116	0.482002	2.80323	0.00505929	0.0218538
ANO4	5.96881	5.27006	1.2192	4.32254	1.54e-05	0.000125835
ANO5	494.453	-1.10859	0.234886	-4.71967	2.36e-06	2.26e-05
ANP32A	22177	-0.588027	0.0783316	-7.50689	6.05e-14	1.5e-12
ANPEP	93504.4	1.84111	0.16029	11.4861	1.55e-30	1.25e-28
ANTXR1	39779.9	-0.500624	0.0949179	-5.27429	1.33e-07	1.56e-06
ANTXR2	14816.5	0.662022	0.0746657	8.86647	7.55e-19	2.89e-17
ANXA1	53803	0.884397	0.0868307	10.1853	2.31e-24	1.28e-22
ANXA5	115287	0.725189	0.0698946	10.3755	3.21e-25	1.88e-23
ANXA8	15.911	1.84909	0.734843	2.5163	0.0118593	0.0444982
AOC2	182.612	-1.19589	0.198194	-6.03394	1.6e-09	2.43e-08
AOPEP	5600.51	-0.829979	0.0723285	-11.4751	1.76e-30	1.42e-28
AOX1	2892.86	2.15794	0.27171	7.94208	1.99e-15	5.71e-14
AP000769.1	246.052	0.662141	0.195828	3.38124	0.000721585	0.00405154
AP000941.1	87.041	-0.84625	0.282229	-2.99845	0.00271355	0.0128626
AP000942.1	17.2785	-2.18267	0.825822	-2.64303	0.00821676	0.0328079
AP000942.5	24.9391	-1.65109	0.482748	-3.42018	0.000625791	0.00356585
AP000944.7	65.0078	1.70569	0.211848	8.05145	8.18e-16	2.41e-14
AP001107.3	132.38	4.63038	0.302646	15.2997	7.69e-53	1.64e-50
AP001107.5	151.212	-1.2058	0.279141	-4.31968	1.56e-05	0.000127373
AP001189.1	22.2126	1.91661	0.572454	3.34806	0.000813807	0.00449097
AP001189.3	14.7663	1.63208	0.623173	2.61898	0.00881928	0.0347212
AP001350.2	44.7807	-0.703767	0.24284	-2.89807	0.00375464	0.0169259
AP001372.2	234.258	-0.602639	0.1783	-3.37992	0.00072508	0.00406602
AP001528.1	60.1106	0.956842	0.283031	3.3807	0.000723015	0.00405561
AP001528.2	74.766	1.08487	0.30584	3.54717	0.000389388	0.00234684
AP001830.1	26.4159	-0.702916	0.281012	-2.50137	0.0123712	0.0460408
AP001977.1	86.3105	4.37729	0.296285	14.7739	2.16e-49	3.99e-47
AP002784.1	151.448	-0.766342	0.193065	-3.96934	7.21e-05	0.000510011
AP002807.1	78.504	-0.950337	0.219121	-4.33704	1.44e-05	0.000118564
AP003071.4	117.739	0.846889	0.292334	2.89699	0.0037676	0.0169725
AP003084.1	29.4264	-0.835033	0.335993	-2.48527	0.0129453	0.0478339
AP003548.1	61.2477	-3.5037	0.512624	-6.83483	8.21e-12	1.61e-10
AP003557.1	8.06933	3.34308	1.065	3.13906	0.00169491	0.00857161
AP003733.3	141.682	-0.721986	0.182295	-3.96053	7.48e-05	0.000527971
AP004609.1	6.35949	-2.16071	0.766638	-2.81843	0.00482599	0.0210284
AP005482.2	52.2022	0.694097	0.253669	2.73623	0.00621478	0.025961
AP006623.1	101.933	0.740235	0.300215	2.46568	0.0136753	0.0499703
AP1S3	732.413	-0.595975	0.152146	-3.91712	8.96e-05	0.000625479
APBA2	2046.01	-1.75075	0.131493	-13.3144	1.91e-40	2.5e-38
APBB1IP	352.355	3.12734	0.15971	19.5813	2.23e-85	1.11e-82
APCDD1	1262.33	-2.79117	0.267149	-10.448	1.5e-25	9.03e-24
APLN	235.617	2.78439	0.328455	8.47725	2.31e-17	7.76e-16
APOA1	15.7594	2.89733	0.543995	5.32603	1e-07	1.19e-06
APOLD1	1842.61	0.681492	0.0896573	7.60108	2.94e-14	7.54e-13
AQP9	27.5412	3.67353	1.04745	3.50711	0.000453005	0.00269184
ARAP2	392.969	-0.987254	0.16846	-5.86047	4.62e-09	6.61e-08
ARC	336.339	0.952296	0.172841	5.50968	3.59e-08	4.54e-07
AREG	39.9156	1.45764	0.407686	3.5754	0.000349696	0.00213143
ARHGAP17	10226.7	-0.559926	0.0713285	-7.84996	4.16e-15	1.16e-13
ARHGAP20	142.431	1.42967	0.26717	5.35118	8.74e-08	1.05e-06
ARHGAP24	3295.46	1.12413	0.12355	9.09862	9.15e-20	3.68e-18
ARHGAP26	715.179	0.736391	0.18045	4.08087	4.49e-05	0.00033316
ARHGAP27	92.4814	0.756786	0.306073	2.47256	0.0134148	0.0491479
ARHGAP29	18139.9	0.879373	0.17097	5.14343	2.7e-07	3.01e-06
ARHGAP29-AS1	31.2896	1.01543	0.342446	2.96522	0.00302471	0.0140731
ARHGAP42	2559.78	-0.716722	0.0973678	-7.36097	1.83e-13	4.26e-12
ARHGAP6	1394.84	2.35281	0.179381	13.1162	2.66e-39	3.37e-37
ARHGAP9	14.1082	1.06702	0.419148	2.54568	0.0109066	0.041517
ARHGDIB	282.388	-1.52207	0.186676	-8.15357	3.53e-16	1.06e-14
ARHGEF10L	2333.6	-0.652013	0.107848	-6.04569	1.49e-09	2.28e-08
ARHGEF16	141.47	-1.79718	0.255825	-7.02504	2.14e-12	4.52e-11
ARHGEF19	778.741	-1.21697	0.133597	-9.10923	8.3e-20	3.34e-18
ARHGEF25	430.845	-0.725139	0.195737	-3.70465	0.000211679	0.0013602
ARHGEF28	2924.77	-0.892822	0.118446	-7.53782	4.78e-14	1.19e-12
ARHGEF3	554.128	1.15571	0.221751	5.21174	1.87e-07	2.13e-06
ARHGEF4	305.373	1.16155	0.171703	6.76488	1.33e-11	2.56e-10
ARHGEF7	8394.2	-0.565913	0.117108	-4.83241	1.35e-06	1.35e-05
ARID5B	27329.6	-0.500336	0.134994	-3.70635	0.000210271	0.00135204
ARL4A	2418.24	0.528445	0.111999	4.7183	2.38e-06	2.27e-05
ARL4C	2862.35	-1.39648	0.117574	-11.8774	1.55e-32	1.39e-30
ARMC4	419.199	1.54334	0.226988	6.79921	1.05e-11	2.04e-10
ARNTL2	17450.6	1.02672	0.167626	6.12503	9.07e-10	1.43e-08
ARSH	3.76251	-5.76078	1.4084	-4.0903	4.31e-05	0.000320766
ARSI	2640.59	-0.796124	0.127597	-6.23938	4.39e-10	7.18e-09
ARSJ	10287.9	-1.00065	0.10601	-9.43915	3.76e-21	1.7e-19
ART3	5.38882	2.69041	1.05008	2.5621	0.0104043	0.0399585
ASAP3	3329.31	0.825881	0.116393	7.09561	1.29e-12	2.78e-11
ASL	1761.89	0.530131	0.0807558	6.56462	5.22e-11	9.4e-10
ASPHD1	518.237	-0.652117	0.138239	-4.7173	2.39e-06	2.28e-05
ASPN	3229.31	3.47407	0.442426	7.85231	4.08e-15	1.14e-13
ASRGL1	132.323	-1.55357	0.246422	-6.30451	2.89e-10	4.85e-09
ASS1	9861.24	1.01978	0.169467	6.01753	1.77e-09	2.68e-08
ASTN1	1137.87	1.19577	0.217994	5.48533	4.13e-08	5.17e-07
ASTN2	1831.46	-1.46662	0.0998864	-14.6829	8.3e-49	1.47e-46
ASXL3	101.785	-0.639028	0.192333	-3.32251	0.000892101	0.00488143
ATL1	1079.11	0.990168	0.105657	9.37153	7.15e-21	3.14e-19
ATP10B	7.24693	3.31414	1.30139	2.54662	0.0108773	0.0414216
ATP11C	9461.4	0.604919	0.0712482	8.49031	2.06e-17	6.99e-16
ATP13A3	129983	-1.82874	0.180917	-10.1082	5.08e-24	2.71e-22
ATP1A2	49.9066	5.02207	1.2944	3.87984	0.000104527	0.000720778
ATP1B1	8900.63	-1.29886	0.133849	-9.70395	2.9e-22	1.4e-20
ATP2B1	62727.3	0.626752	0.091994	6.81297	9.56e-12	1.86e-10
ATP2B1-AS1	447.709	1.11703	0.166628	6.7037	2.03e-11	3.82e-10
ATP2B2	30.2329	-2.3935	0.497925	-4.80694	1.53e-06	1.52e-05
ATP8A2	300.018	-0.63042	0.185974	-3.38982	0.00069938	0.0039401
ATP8B4	31.1481	2.6843	0.721669	3.71958	0.000199557	0.00129041
ATXN1	4885.32	-0.507795	0.131841	-3.85156	0.000117368	0.000799398
AUTS2	4658.78	0.702655	0.0911333	7.71019	1.26e-14	3.34e-13
AVPI1	1228.23	0.982145	0.16334	6.0129	1.82e-09	2.75e-08
AVPR1A	43.7449	-1.21649	0.359796	-3.38106	0.000722081	0.00405154
AWAT2	21.6094	-1.38762	0.521018	-2.66328	0.0077383	0.031186
B3GALT2	159.705	1.45943	0.382697	3.81355	0.000136987	0.00092203
B3GLCT	6051.15	-0.518434	0.0669809	-7.74004	9.94e-15	2.67e-13
B3GNT7	71.6232	-2.18209	0.520284	-4.19403	2.74e-05	0.000214044
B4GALNT1	478.684	-0.813483	0.12197	-6.66956	2.57e-11	4.76e-10
B4GALNT3	133.761	-1.6812	0.265758	-6.32605	2.52e-10	4.24e-09
B4GALT4	4025.51	0.811003	0.0784434	10.3387	4.71e-25	2.73e-23
BAALC	277.411	1.18291	0.24343	4.85933	1.18e-06	1.19e-05
BAALC-AS1	173.228	-0.552517	0.162414	-3.40191	0.00066917	0.00378307
BACE1	6613.25	0.615254	0.0667035	9.22372	2.87e-20	1.21e-18
BACH2	269.338	-0.581879	0.178209	-3.26515	0.00109405	0.00583044
BAG2	6182.74	0.674718	0.0717912	9.39835	5.54e-21	2.48e-19
BAIAP2	1289.96	-0.817266	0.121908	-6.70395	2.03e-11	3.81e-10
BAIAP2L1	637.88	-0.713171	0.148178	-4.81293	1.49e-06	1.48e-05
BAMBI	4510.95	0.78169	0.142163	5.49853	3.83e-08	4.81e-07
BARX1	741.408	-2.52272	0.169676	-14.8678	5.33e-50	1.02e-47
BARX1-DT	11.7957	-2.62169	0.674906	-3.88452	0.000102532	0.00070734
BATF2	41.4929	-1.78911	0.473994	-3.77454	0.000160303	0.00106167
BATF3	110.524	-1.03292	0.243909	-4.23485	2.29e-05	0.000181852
BCAR1	9042.18	-0.523358	0.078135	-6.69813	2.11e-11	3.96e-10
BCHE	67.7567	3.70693	0.390084	9.5029	2.04e-21	9.42e-20
BCL2A1	390.363	1.63597	0.294357	5.55777	2.73e-08	3.52e-07
BCO2	70.276	1.75175	0.341516	5.12933	2.91e-07	3.23e-06
BDH1	248.94	-0.829371	0.217457	-3.81395	0.000136764	0.000920845
BDKRB1	680.736	1.60115	0.219076	7.30865	2.7e-13	6.23e-12
BDKRB2	4730.3	1.3766	0.200297	6.87281	6.29e-12	1.25e-10
BDNF	3410.51	1.26588	0.156741	8.07626	6.68e-16	1.98e-14
BEAN1	16.5935	1.9327	0.691889	2.79337	0.00521612	0.0224315
BEGAIN	385.418	-0.730979	0.180905	-4.04069	5.33e-05	0.000388461
BEX1	692.17	-1.7391	0.244927	-7.10049	1.24e-12	2.7e-11
BEX2	72.5386	-0.953839	0.2764	-3.45094	0.000558634	0.0032248
BGN	201474	-0.613006	0.0986065	-6.21669	5.08e-10	8.21e-09
BHLHE22	5.10558	3.54597	1.25062	2.83536	0.00457738	0.0200577
BHLHE40	3707.84	-0.800153	0.137871	-5.80362	6.49e-09	9.13e-08
BHLHE40-AS1	46.7137	-0.816823	0.30454	-2.68215	0.00731501	0.0298079
BHLHE41	1253.95	1.67602	0.263297	6.36552	1.95e-10	3.31e-09
BHMT2	772.985	-0.514255	0.106254	-4.83987	1.3e-06	1.31e-05
BICC1	9835.23	1.30072	0.091513	14.2134	7.56e-46	1.17e-43
BIN1	4283.31	-0.714049	0.120598	-5.92089	3.2e-09	4.67e-08
BIRC2	49021.3	-1.41177	0.137943	-10.2345	1.39e-24	7.83e-23
BIRC3	18206.3	-1.58346	0.19383	-8.1693	3.1e-16	9.36e-15
BLZF2P	16.0688	-1.57222	0.599156	-2.62405	0.00868902	0.0342918
BMF	870.068	-1.41602	0.197798	-7.15895	8.13e-13	1.8e-11
BMP4	2056.34	-0.841516	0.172456	-4.8796	1.06e-06	1.08e-05
BMP5	11.7671	4.23508	0.724965	5.84176	5.17e-09	7.32e-08
BMP6	809.467	1.33849	0.430241	3.11101	0.00186447	0.00930559
BMPR1B	1385.74	0.896618	0.153204	5.85245	4.84e-09	6.9e-08
BMPR1B-DT	6.12637	3.20019	1.25989	2.54006	0.0110833	0.0420657
BNC2	6720.11	1.1669	0.0683564	17.0708	2.45e-65	8.07e-63
BNC2-AS1	34.6709	1.23512	0.300504	4.11017	3.95e-05	0.000297445
BOLA2B	22.1581	-1.14663	0.449495	-2.55092	0.010744	0.0410183
BOLA2P2	14.6689	0.968165	0.375768	2.5765	0.00998067	0.038605
BORA	1246.1	0.521022	0.113921	4.57355	4.8e-06	4.31e-05
BPGM	9385.15	-1.0994	0.108248	-10.1563	3.11e-24	1.7e-22
BRINP2	206.993	1.52039	0.345558	4.39981	1.08e-05	9.1e-05
BST1	1043.21	0.933476	0.1023	9.12485	7.18e-20	2.93e-18
BTBD19	900.382	-0.663471	0.122534	-5.41459	6.14e-08	7.51e-07
BTN2A2	1866.43	0.561294	0.0971248	5.7791	7.51e-09	1.05e-07
BTN3A3	1347.8	1.44817	0.128985	11.2275	2.99e-29	2.24e-27
BX470102.2	166.043	0.625439	0.141558	4.41825	9.95e-06	8.44e-05
C10orf143	198.3	0.544718	0.140119	3.88753	0.000101269	0.000700301
C10orf67	19.5541	-1.71531	0.429165	-3.99685	6.42e-05	0.000459769
C10orf82	10.5943	5.24375	0.906195	5.78656	7.18e-09	1e-07
C10orf90	59.5418	-0.943593	0.326983	-2.88576	0.00390471	0.017509
C11orf87	2211.95	-0.638165	0.240823	-2.64993	0.00805083	0.0322382
C12orf56	70.5878	3.27987	0.399113	8.21789	2.07e-16	6.37e-15
C12orf75	25158.8	-0.539325	0.109959	-4.9048	9.35e-07	9.59e-06
C14orf39	18.4471	-1.35169	0.531163	-2.54477	0.0109351	0.0416009
C15orf48	2815.06	2.43248	0.677728	3.58918	0.000331725	0.00203338
C16orf74	115.538	1.36302	0.240826	5.65977	1.52e-08	2.03e-07
C17orf100	259.343	-0.796664	0.170386	-4.67563	2.93e-06	2.75e-05
C17orf113	13.2336	-2.54903	0.71419	-3.56912	0.000358188	0.00217635
C1GALT1	12744.2	0.793673	0.110914	7.15575	8.32e-13	1.84e-11
C1orf115	176.277	-0.72189	0.231046	-3.12444	0.00178144	0.00894175
C1orf21	2734.51	0.817325	0.118867	6.87596	6.16e-12	1.23e-10
C1orf54	266.552	0.672145	0.207552	3.23844	0.00120186	0.00632342
C1orf94	13.503	2.25383	0.626073	3.59995	0.000318275	0.00195772
C1QTNF1-AS1	19.1486	-2.74897	0.976048	-2.81643	0.0048561	0.0211454
C1QTNF12	57.8933	1.25393	0.262257	4.7813	1.74e-06	1.71e-05
C1QTNF2	286.973	0.770488	0.184481	4.17652	2.96e-05	0.000229907
C1QTNF3	101.894	1.17638	0.277657	4.23681	2.27e-05	0.000180415
C1R	21275.6	0.730096	0.226362	3.22534	0.00125823	0.00658257
C1S	29621.2	0.689639	0.171862	4.01275	6e-05	0.000432573
C2CD4A	608.638	-2.89952	0.580466	-4.99516	5.88e-07	6.26e-06
C2CD4D-AS1	34.8469	-0.921335	0.333068	-2.76621	0.00567125	0.0240585
C2orf72	16.8421	-1.8431	0.534757	-3.44662	0.000567655	0.00327008
C2orf88	388.269	1.57958	0.2382	6.63135	3.33e-11	6.11e-10
C3orf70	817.464	-0.6409	0.189743	-3.37772	0.000730896	0.00409508
C3orf80	190.301	-2.8324	0.252229	-11.2295	2.92e-29	2.2e-27
C5	1535.8	0.668221	0.0928089	7.19997	6.02e-13	1.35e-11
C5orf38	149.569	-1.72959	0.309915	-5.58086	2.39e-08	3.12e-07
C6orf120	4025.72	0.58279	0.0672433	8.6669	4.44e-18	1.58e-16
C6orf132	1077.09	1.9124	0.205978	9.28447	1.63e-20	6.94e-19
C6orf223	69.5043	-2.92809	0.334033	-8.76587	1.85e-18	6.83e-17
C6orf52	58.4204	-0.723957	0.259041	-2.79475	0.00519392	0.0223469
C6orf99	24.6888	-1.43797	0.366589	-3.92256	8.76e-05	0.000612189
C7orf69	34.5465	-4.40751	0.869373	-5.06976	3.98e-07	4.34e-06
C8orf34	44.3827	-1.11133	0.442743	-2.51011	0.0120693	0.0451466
C9orf129	4.74267	-2.41335	0.845014	-2.85599	0.00429026	0.0190187
CA12	22918.2	1.0653	0.175696	6.06328	1.33e-09	2.06e-08
CA5B	1604.08	0.593212	0.0772125	7.68285	1.56e-14	4.08e-13
CABCOCO1	89.9388	-0.766165	0.221529	-3.45853	0.00054313	0.00315594
CACNA1C	3024.58	1.02026	0.200734	5.08267	3.72e-07	4.07e-06
CACNA1E	6.61388	3.2789	1.08989	3.00848	0.00262562	0.0125221
CACNA1G	529.9	1.12888	0.228386	4.94287	7.7e-07	8.01e-06
CACNA2D3	926.041	-0.853232	0.201869	-4.22666	2.37e-05	0.000187903
CACNB2	171.985	0.85997	0.177774	4.83744	1.32e-06	1.32e-05
CACNB4	249.524	2.73686	0.254442	10.7563	5.53e-27	3.58e-25
CADM1	11821.4	0.834213	0.186242	4.4792	7.49e-06	6.46e-05
CADPS	211.262	3.25434	0.203707	15.9756	1.89e-57	4.48e-55
CALCA	14.6882	3.83269	0.845963	4.53057	5.88e-06	5.21e-05
CALCB	21.0423	3.87193	0.56005	6.91354	4.73e-12	9.58e-11
CALHM5	522.1	1.86787	0.319063	5.85424	4.79e-09	6.84e-08
CAMK1D	2628.55	1.06501	0.0985717	10.8045	3.28e-27	2.15e-25
CAMK2B	61.4649	1.96804	0.280461	7.01714	2.26e-12	4.77e-11
CAMK2N2	71.6944	-1.72742	0.271615	-6.3598	2.02e-10	3.43e-09
CAMK4	1521.06	0.504561	0.110564	4.56353	5.03e-06	4.49e-05
CAMKK1	1704.53	0.694026	0.193387	3.58879	0.000332212	0.00203451
CAPRIN2	1984.8	0.681889	0.0981614	6.94661	3.74e-12	7.7e-11
CARD6	412.272	2.75842	0.196213	14.0583	6.85e-45	1.01e-42
CARD9	342.608	-2.06962	0.135244	-15.3028	7.32e-53	1.58e-50
CARMIL2	170.68	0.869107	0.25843	3.36303	0.000770927	0.00428291
CARMN	1747.45	-1.28938	0.334327	-3.85665	0.000114951	0.000784309
CARNS1	40.9593	-1.10055	0.308695	-3.56515	0.000363643	0.0022033
CASC15	254.739	-0.558635	0.180462	-3.09559	0.00196422	0.00974084
CASC19	6.76643	4.78213	1.29003	3.70699	0.000209739	0.00134907
CASP1	335.433	-1.08723	0.231036	-4.7059	2.53e-06	2.4e-05
CASP10	21.8348	2.31031	0.654679	3.52891	0.000417271	0.00249938
CAST	20963.7	0.511897	0.0546874	9.36041	7.94e-21	3.46e-19
CASTOR2	1461.22	0.732526	0.118663	6.17316	6.69e-10	1.07e-08
CATSPER1	88.7504	-1.74444	0.269105	-6.48236	9.03e-11	1.59e-09
CAV1	81801	0.91081	0.111544	8.16548	3.2e-16	9.64e-15
CAVIN2	252.005	1.2806	0.304287	4.20851	2.57e-05	0.000202077
CCDC120	530.126	-0.598614	0.0996683	-6.00606	1.9e-09	2.85e-08
CCDC126	950.496	-0.550117	0.169251	-3.2503	0.00115285	0.00609955
CCDC136	584.898	0.895248	0.136624	6.55264	5.65e-11	1.01e-09
CCDC144NL-AS1	65.0333	-2.3175	0.513672	-4.51163	6.43e-06	5.63e-05
CCDC18	2307.22	0.54733	0.128886	4.24663	2.17e-05	0.000173192
CCDC181	176.935	-1.08021	0.229279	-4.71133	2.46e-06	2.34e-05
CCDC184	169.847	-1.33745	0.231044	-5.78873	7.09e-09	9.93e-08
CCDC190	41.9882	-3.25608	0.37951	-8.5797	9.51e-18	3.3e-16
CCDC40	248.069	-0.625793	0.136136	-4.59683	4.29e-06	3.89e-05
CCDC69	282.994	0.543473	0.216492	2.51035	0.012061	0.0451243
CCDC71L	4563.24	1.08964	0.103027	10.5762	3.84e-26	2.4e-24
CCDC80	185194	1.15574	0.0782982	14.7607	2.63e-49	4.77e-47
CCDC81	163.522	-1.49894	0.318967	-4.69937	2.61e-06	2.47e-05
CCDC85B	7180.91	0.691837	0.144589	4.78486	1.71e-06	1.68e-05
CCDC9B	2846.26	-1.25015	0.14289	-8.74906	2.15e-18	7.86e-17
CCIN	253.473	3.18681	0.198284	16.0719	4.01e-58	9.99e-56
CCKAR	26.2029	3.37443	0.650861	5.18456	2.17e-07	2.45e-06
CCL5	2304.25	3.15106	0.601418	5.23938	1.61e-07	1.86e-06
CCN2	64391.5	-1.61941	0.190907	-8.48271	2.2e-17	7.43e-16
CCN3	1261.2	0.704979	0.138721	5.08198	3.74e-07	4.08e-06
CCN6	544.102	-3.54737	0.2348	-15.108	1.43e-51	2.9e-49
CCNA2	15085.2	0.522925	0.112987	4.62819	3.69e-06	3.39e-05
CCNB3	90.2802	-0.801441	0.224846	-3.5644	0.00036469	0.00220826
CCND2	1961.24	0.640743	0.204797	3.12867	0.00175599	0.00883226
CCNG2	8900.93	-0.569156	0.095532	-5.95775	2.56e-09	3.77e-08
CCNJL	1553.51	-0.908269	0.0957435	-9.48648	2.39e-21	1.09e-19
CCNYL1	8916.02	-1.73864	0.188313	-9.23271	2.64e-20	1.12e-18
CCR10	58.679	1.9344	0.276355	6.99971	2.56e-12	5.35e-11
CD163L1	217.969	-2.49333	0.306064	-8.14645	3.75e-16	1.12e-14
CD200	18.7301	5.33663	0.970132	5.50094	3.78e-08	4.76e-07
CD248	23743.3	2.94324	0.164093	17.9364	6.13e-72	2.25e-69
CD274	678.847	0.654227	0.13313	4.91419	8.92e-07	9.19e-06
CD302	348.212	0.637829	0.129104	4.94044	7.79e-07	8.1e-06
CD34	160.398	3.11948	0.354525	8.79904	1.38e-18	5.15e-17
CD36	37.1639	2.97826	0.427593	6.96517	3.28e-12	6.77e-11
CD44	108619	1.16776	0.0827456	14.1127	3.17e-45	4.78e-43
CD44-AS1	28.4258	1.30723	0.423939	3.08354	0.00204553	0.010067
CD47	16798	0.50689	0.0716835	7.07122	1.54e-12	3.29e-11
CD55	4198.9	0.719945	0.16855	4.27139	1.94e-05	0.000156185
CD7	7.59347	3.15359	0.651726	4.83883	1.31e-06	1.31e-05
CD74	363.721	2.25279	0.628668	3.58343	0.000339107	0.00207143
CD82	11221.1	-0.690717	0.0955263	-7.23064	4.81e-13	1.09e-11
CD83	909.787	-0.505201	0.13956	-3.61995	0.000294656	0.0018236
CD9	4251.94	0.531478	0.150656	3.52776	0.0004191	0.00250879
CDA	163.787	1.77202	0.272028	6.51408	7.31e-11	1.3e-09
CDC20B	8.26564	2.9076	0.716705	4.05689	4.97e-05	0.000365631
CDCA2	6225.73	0.61188	0.121524	5.03507	4.78e-07	5.14e-06
CDCP1	1053.96	1.36767	0.181048	7.55417	4.22e-14	1.06e-12
CDH1	40.1619	6.05654	1.059	5.7191	1.07e-08	1.47e-07
CDH10	306.5	5.2163	0.438269	11.902	1.15e-32	1.05e-30
CDH13	17033.4	-0.921472	0.139435	-6.60863	3.88e-11	7.09e-10
CDH18	187.702	1.27669	0.285136	4.47748	7.55e-06	6.51e-05
CDH2	29999.3	0.843918	0.0851195	9.91452	3.6e-23	1.82e-21
CDH3	87.7288	1.68322	0.591758	2.84445	0.00444887	0.019614
CDH5	23.4875	8.713	1.05284	8.27575	1.28e-16	4.03e-15
CDH8	731.101	-1.47663	0.127795	-11.5547	6.99e-31	5.83e-29
CDHR1	28.0598	-1.55152	0.420336	-3.69114	0.000223252	0.00142419
CDHR3	130.292	0.6614	0.198254	3.33613	0.000849533	0.00467882
CDK14	6265.51	0.836123	0.104301	8.01643	1.09e-15	3.19e-14
CDK15	208.064	1.69033	0.237587	7.11459	1.12e-12	2.45e-11
CDK18	92.2713	-1.54154	0.417087	-3.69597	0.000219045	0.00140011
CDK5R1	299.464	-0.751778	0.155354	-4.83913	1.3e-06	1.31e-05
CDK6-AS1	77.078	0.716465	0.247862	2.89058	0.00384536	0.0172945
CDKL2	45.4474	-0.847557	0.293519	-2.88757	0.00388225	0.0174324
CDKL5	2609.48	-0.563388	0.128436	-4.38653	1.15e-05	9.63e-05
CDKN2B	2051.76	-2.02794	0.129238	-15.6915	1.73e-55	4e-53
CDNF	77.2122	0.815889	0.237063	3.44166	0.000578161	0.00332567
CDON	1588.87	0.57936	0.119521	4.84736	1.25e-06	1.26e-05
CDRT1	258.354	-2.03793	0.243084	-8.38367	5.13e-17	1.67e-15
CEBPD	2632.85	1.14544	0.203672	5.62394	1.87e-08	2.46e-07
CELF2	2464.18	2.48614	0.187895	13.2315	5.77e-40	7.42e-38
CELF4	27.6521	1.79317	0.490786	3.65367	0.000258517	0.00162462
CELSR2	344.336	-0.752552	0.138231	-5.44417	5.2e-08	6.44e-07
CELSR3	222.717	-0.564849	0.153058	-3.69044	0.00022387	0.0014272
CEMIP	36319.1	3.04418	0.330874	9.20041	3.57e-20	1.49e-18
CENPV	520.541	-1.14609	0.145587	-7.87216	3.49e-15	9.76e-14
CENPVL3	17.5575	-1.80205	0.468976	-3.84251	0.000121782	0.000827718
CERCAM	13295.4	0.520286	0.107463	4.84156	1.29e-06	1.3e-05
CES1	319.81	-1.67775	0.192006	-8.73797	2.37e-18	8.65e-17
CFAP251	453.131	-0.594887	0.16254	-3.65995	0.000252266	0.0015879
CFAP300	400.349	0.574268	0.127526	4.50314	6.7e-06	5.84e-05
CFAP46	99.0715	-0.579247	0.205607	-2.81725	0.00484373	0.021101
CFB	398.116	1.08664	0.230355	4.71727	2.39e-06	2.28e-05
CFH	6089.08	0.772074	0.148885	5.18569	2.15e-07	2.44e-06
CFHR1	28.3141	0.925128	0.366134	2.52675	0.0115124	0.0434145
CGNL1	1476.95	0.552031	0.178626	3.09043	0.00199867	0.00988396
CH25H	3121.9	1.09947	0.403139	2.72728	0.00638587	0.0265622
CHD7	435.352	-1.18395	0.182761	-6.47814	9.29e-11	1.64e-09
CHI3L1	15744.2	4.34982	0.384822	11.3035	1.26e-29	9.84e-28
CHKA	813.595	-0.815533	0.116698	-6.9884	2.78e-12	5.78e-11
CHL1	7.7429	4.1411	0.936626	4.4213	9.81e-06	8.33e-05
CHMP1B2P	48.8145	2.75182	0.446789	6.15911	7.32e-10	1.16e-08
CHMP4C	48.0709	-1.55248	0.339954	-4.56674	4.95e-06	4.44e-05
CHN1	1001.13	0.837836	0.145999	5.73866	9.54e-09	1.32e-07
CHORDC1P1	4.60733	2.79096	1.11754	2.49743	0.0125099	0.0464902
CHRDL1	1107.04	3.60432	0.22399	16.0914	2.93e-58	7.4e-56
CHRFAM7A	40.8149	-1.81884	0.43143	-4.21584	2.49e-05	0.000196103
CHRM2	80.9757	-3.122	0.304237	-10.2617	1.05e-24	5.97e-23
CHRM3	166.036	-0.69018	0.273216	-2.52613	0.0115325	0.0434608
CHRNA3	31.0704	-1.3042	0.280011	-4.65769	3.2e-06	2.98e-05
CHRNA7	159.691	-1.68915	0.329368	-5.12847	2.92e-07	3.25e-06
CHRNE	169.933	1.32721	0.235667	5.63171	1.78e-08	2.36e-07
CHST1	157.673	-1.7823	0.23634	-7.54122	4.66e-14	1.16e-12
CHSY3	3509.95	-0.810113	0.147308	-5.49944	3.81e-08	4.79e-07
CIART	690.646	0.681693	0.113005	6.03242	1.62e-09	2.45e-08
CIB2	445.874	-0.79508	0.14224	-5.58969	2.27e-08	2.98e-07
CIITA	138.362	0.879294	0.264028	3.33031	0.000867489	0.00476555
CIPC	1823.65	-0.520113	0.0832713	-6.24601	4.21e-10	6.89e-09
CITED2	23887.4	-0.540501	0.0623522	-8.66851	4.38e-18	1.56e-16
CITED4	311.401	-0.742752	0.261372	-2.84175	0.00448674	0.0197585
CKAP2	21118	0.515211	0.124994	4.12188	3.76e-05	0.000284488
CKB	2580.38	0.540686	0.192552	2.808	0.004985	0.0215954
CLCA2	55.5916	2.38731	0.39995	5.96903	2.39e-09	3.53e-08
CLCNKA	7.33897	2.03133	0.807659	2.51508	0.0119006	0.0446359
CLDN11	8443.57	3.16536	0.306117	10.3404	4.63e-25	2.69e-23
CLDN2	10.5059	2.20117	0.716822	3.07073	0.00213534	0.0104412
CLDN23	351.682	-1.42494	0.176238	-8.0853	6.2e-16	1.84e-14
CLDN4	333.733	2.18545	0.237255	9.21142	3.22e-20	1.35e-18
CLEC14A	328.185	5.11259	0.434585	11.7643	5.96e-32	5.22e-30
CLEC18A	12.8287	-1.94672	0.781519	-2.49094	0.0127405	0.0471577
CLEC3B	744.155	2.44984	0.191545	12.7898	1.87e-37	2.21e-35
CLGN	3808.48	2.74943	0.318633	8.62885	6.2e-18	2.19e-16
CLIC2	94.4726	1.03842	0.304135	3.41433	0.000639387	0.0036316
CLMN	143.755	1.10277	0.276939	3.98201	6.83e-05	0.000486219
CLMP	67243.4	0.604007	0.0685518	8.81096	1.24e-18	4.66e-17
CMAHP	220.473	1.31189	0.255114	5.14235	2.71e-07	3.03e-06
CMIP	6733.52	-0.735481	0.0584511	-12.5828	2.62e-36	3.02e-34
CMKLR1	3060.32	-2.47116	0.18251	-13.5398	9.1e-42	1.26e-39
CMPK2	464.496	-0.977894	0.382931	-2.55371	0.0106582	0.0407549
CMTM8	59.517	-0.955104	0.327952	-2.91233	0.00358749	0.0162896
CMYA5	619.165	1.68099	0.148191	11.3434	7.99e-30	6.39e-28
CNGA3	20.3714	3.17448	0.67277	4.71852	2.38e-06	2.27e-05
CNGB1	6.31822	3.71685	1.03262	3.59945	0.00031889	0.00195964
CNIH3	154.663	1.39781	0.28255	4.94711	7.53e-07	7.86e-06
CNKSR2	437.028	1.79268	0.215408	8.32226	8.63e-17	2.76e-15
CNMD	9.34932	-4.08718	0.946234	-4.31942	1.56e-05	0.000127471
CNNM2	825.165	-0.695778	0.129886	-5.35684	8.47e-08	1.02e-06
CNTN1	165.503	3.28671	0.214389	15.3306	4.78e-53	1.04e-50
CNTN3	1862.46	0.988994	0.149159	6.63047	3.35e-11	6.14e-10
CNTN6	22.6589	4.81551	1.62071	2.97124	0.00296599	0.0138563
CNTNAP1	10069.6	1.28871	0.120659	10.6806	1.25e-26	7.96e-25
CNTNAP2	121.57	5.134	0.408011	12.583	2.62e-36	3.02e-34
COBLL1	2577.9	0.517766	0.0949278	5.45431	4.92e-08	6.1e-07
COCH	140.416	1.38235	0.149459	9.249	2.27e-20	9.63e-19
COL11A2	290.619	-1.27501	0.306176	-4.16431	3.12e-05	0.000241113
COL14A1	19402.8	1.28802	0.273782	4.70455	2.54e-06	2.41e-05
COL16A1	46862.7	0.538264	0.121182	4.4418	8.92e-06	7.59e-05
COL17A1	62.9666	3.55661	0.338715	10.5003	8.61e-26	5.28e-24
COL1A2	1.82096e+06	0.580727	0.0924243	6.28327	3.32e-10	5.51e-09
COL22A1	173.914	4.78718	0.543382	8.80997	1.25e-18	4.69e-17
COL23A1	41.4943	2.05674	0.368512	5.5812	2.39e-08	3.11e-07
COL26A1	79.8664	-2.06653	0.452218	-4.56976	4.88e-06	4.38e-05
COL27A1	5566.54	-1.65747	0.160128	-10.3509	4.15e-25	2.42e-23
COL2A1	250.5	-4.78119	0.74041	-6.45748	1.06e-10	1.86e-09
COL4A1	131521	-1.35885	0.322508	-4.21338	2.52e-05	0.000198093
COL4A2	116995	-1.07759	0.228098	-4.72424	2.31e-06	2.21e-05
COL4A2-AS1	15.0757	-1.57899	0.526866	-2.99694	0.00272701	0.0129138
COL4A4	533.264	0.943897	0.140025	6.74092	1.57e-11	3e-10
COL6A6	2844.29	6.36942	0.311884	20.4224	1.06e-92	6.22e-90
COL7A1	15601.3	-2.13045	0.176142	-12.0951	1.12e-33	1.09e-31
COL8A1	88926.5	-1.07264	0.172527	-6.21724	5.06e-10	8.2e-09
COL8A2	2452.9	1.44701	0.185299	7.80905	5.76e-15	1.57e-13
COL9A1	25.764	-2.9167	0.816772	-3.571	0.000355617	0.00216276
COLEC12	2965.31	2.13597	0.297705	7.1748	7.24e-13	1.61e-11
COLGALT2	342.531	-1.66485	0.13598	-12.2433	1.82e-34	1.87e-32
COPZ2	4748.9	0.575575	0.134294	4.28595	1.82e-05	0.000146605
CORIN	381.216	-1.53024	0.226231	-6.76407	1.34e-11	2.58e-10
CORO6	103.93	0.71356	0.263439	2.70864	0.00675597	0.0278985
CP	680.366	2.40801	0.591962	4.06785	4.74e-05	0.000350452
CPA3	9.77684	-1.64678	0.645897	-2.5496	0.0107848	0.0411258
CPA4	5177.88	-1.60875	0.355103	-4.53037	5.89e-06	5.21e-05
CPA6	3.21164	5.61647	1.64839	3.40724	0.000656241	0.00371972
CPE	10375	-0.869674	0.0773828	-11.2386	2.64e-29	2.01e-27
CPEB1	435.501	0.870423	0.172	5.06059	4.18e-07	4.54e-06
CPEB2	3902.31	0.651798	0.0842901	7.7328	1.05e-14	2.81e-13
CPED1	7657.74	1.07487	0.139684	7.69505	1.41e-14	3.73e-13
CPNE4	21.9163	2.57088	0.86873	2.95936	0.00308282	0.0143057
CPNE5	89.1214	0.970183	0.354978	2.73308	0.00627455	0.0261575
CPNE7	68.3728	2.91836	0.411099	7.09891	1.26e-12	2.73e-11
CPNE8-AS1	25.4887	-1.06265	0.411387	-2.58309	0.00979186	0.0379958
CPXM2	6917.93	-0.620756	0.19445	-3.19238	0.00141107	0.007297
CPZ	8.50424	2.63619	0.809151	3.25797	0.00112214	0.00596048
CRABP1	31.4026	5.13265	0.749233	6.85054	7.36e-12	1.45e-10
CRABP2	1756.9	2.86088	0.20832	13.7331	6.43e-43	9.12e-41
CRACD	929.847	-0.914463	0.127326	-7.18205	6.87e-13	1.53e-11
CRACDL	46.0168	-1.22094	0.387262	-3.15275	0.00161738	0.00823313
CRACR2A	255.971	0.620318	0.167169	3.71073	0.000206665	0.00133194
CRB2	25.8723	-1.74553	0.651654	-2.67861	0.00739277	0.0300616
CREB3L1	24057.4	-0.526525	0.135429	-3.88783	0.000101146	0.000700198
CREG2	33.5949	1.33681	0.401558	3.32905	0.000871441	0.00477915
CRISPLD1	1196.5	0.603934	0.124226	4.86158	1.16e-06	1.18e-05
CRISPLD2	5490.44	-2.31398	0.151541	-15.2696	1.22e-52	2.55e-50
CRLF2	8.96399	4.50181	0.925163	4.86596	1.14e-06	1.15e-05
CRNDE	1020.65	-0.968328	0.107634	-8.99648	2.33e-19	9.18e-18
CRTAC1	990.06	-3.59223	0.451464	-7.95684	1.76e-15	5.12e-14
CRYAB	16540.6	1.30989	0.366613	3.57295	0.00035298	0.00214942
CRYL1	527.964	0.586678	0.102953	5.69851	1.21e-08	1.65e-07
CSF1R	74.2707	-1.02836	0.353927	-2.90557	0.00366587	0.0166028
CSMD2	2549.54	0.757192	0.115566	6.55205	5.68e-11	1.02e-09
CSPG4P13	28.9845	-1.94741	0.586557	-3.32006	0.000899968	0.00491893
CSRNP3	177.806	1.99064	0.226421	8.79175	1.47e-18	5.48e-17
CST6	330.094	-0.90315	0.180203	-5.01185	5.39e-07	5.78e-06
CTAGE1	9.92727	-3.70986	0.792434	-4.6816	2.85e-06	2.68e-05
CTD-2201I18.1	20.5977	1.94611	0.523149	3.72	0.000199225	0.0012887
CTHRC1	9558.12	0.518461	0.105569	4.91109	9.06e-07	9.32e-06
CTNNA2	16.1008	2.77946	0.60504	4.59384	4.35e-06	3.94e-05
CTSB	86204.9	0.838397	0.105917	7.9156	2.46e-15	7.04e-14
CTSC	38153.5	-0.80553	0.156431	-5.14944	2.61e-07	2.93e-06
CTSH	117.316	0.80988	0.20503	3.95006	7.81e-05	0.000550358
CTSK	6572.86	2.62884	0.124777	21.0683	1.56e-98	1.01e-95
CTSL	37901.6	0.59303	0.105817	5.60429	2.09e-08	2.75e-07
CUBN	164.109	1.18748	0.255445	4.64867	3.34e-06	3.1e-05
CUL4B	20313.5	-0.610663	0.0929512	-6.56972	5.04e-11	9.12e-10
CUX1	15161.8	-0.546154	0.0852076	-6.40968	1.46e-10	2.5e-09
CX3CL1	745.808	-2.1592	0.531681	-4.06108	4.88e-05	0.00035955
CXCL1	173234	1.34125	0.22738	5.89872	3.66e-09	5.31e-08
CXCL11	60.2327	3.24902	1.30361	2.49232	0.0126911	0.0470252
CXCL12	43042.2	0.559263	0.150689	3.71136	0.000206147	0.00132949
CXCL14	57.72	2.07555	0.572298	3.6267	0.000287065	0.00178212
CXCL16	376.169	0.905772	0.264401	3.42574	0.000613116	0.0034979
CXCL2	14437.2	1.36649	0.16558	8.25274	1.55e-16	4.83e-15
CXCL3	39521.9	1.51668	0.239109	6.34304	2.25e-10	3.81e-09
CXCL5	210988	1.63371	0.267365	6.11041	9.94e-10	1.56e-08
CXCL6	354940	1.7976	0.342511	5.24829	1.54e-07	1.78e-06
CXCR4	13.848	4.8517	1.89547	2.55962	0.0104786	0.040171
CYB561	2215.67	0.614005	0.112146	5.47502	4.37e-08	5.46e-07
CYB5R4	3756.62	-0.941061	0.0661995	-14.2155	7.34e-46	1.15e-43
CYBRD1	25747.4	0.688414	0.0912147	7.54719	4.45e-14	1.11e-12
CYGB	882.923	2.1229	0.193147	10.9911	4.22e-28	2.97e-26
CYP26C1	5.99415	-3.24597	0.881925	-3.68055	0.000232735	0.00147693
CYP27C1	3634.46	-0.618135	0.0905976	-6.82286	8.92e-12	1.74e-10
CYP2J2	93.1971	0.694404	0.247387	2.80695	0.00500127	0.0216551
CYP46A1	150.844	-0.629624	0.183086	-3.43894	0.000583986	0.00335124
CYP4X1	7.91362	2.96359	1.12729	2.62895	0.00856486	0.0338874
CYTH3	12681.6	-0.746294	0.155395	-4.80255	1.57e-06	1.55e-05
CYTOR	2467.35	-0.712149	0.113591	-6.26943	3.62e-10	5.99e-09
DAAM2	7111.61	-0.721302	0.253607	-2.84418	0.00445263	0.0196196
DAAM2-AS1	34.1104	-1.78771	0.330707	-5.40572	6.45e-08	7.85e-07
DAB1	105.353	4.18988	0.624167	6.71275	1.91e-11	3.61e-10
DAB2	31809.6	0.909102	0.0883709	10.2873	8.04e-25	4.6e-23
DAB2IP	6524.92	-0.605559	0.0876904	-6.90565	5e-12	1.01e-10
DACH2	17.0384	-4.75984	0.741059	-6.42303	1.34e-10	2.31e-09
DACT2	8.45823	5.59474	1.14052	4.90545	9.32e-07	9.57e-06
DAPK1	3064.4	-1.43514	0.325662	-4.40684	1.05e-05	8.84e-05
DAPK2	371.906	0.619873	0.221116	2.80338	0.005057	0.0218488
DBNDD1	155.878	1.4282	0.215652	6.62273	3.53e-11	6.46e-10
DBX2	35.8146	5.89094	0.547195	10.7657	5e-27	3.25e-25
DCAF12L2	254.001	0.962451	0.211112	4.55897	5.14e-06	4.58e-05
DCHS2	58.5935	1.40187	0.310802	4.5105	6.47e-06	5.66e-05
DCLK2	3054.46	-0.605207	0.107011	-5.65557	1.55e-08	2.08e-07
DCLK3	2091.91	4.01009	0.400077	10.0233	1.2e-23	6.19e-22
DCN	47881.4	0.700519	0.21825	3.20971	0.0013287	0.00690848
DDIT4L	172.722	1.63489	0.168135	9.72372	2.39e-22	1.16e-20
DDO	74.8492	-0.850084	0.298718	-2.84578	0.00443035	0.0195456
DDX60L	3055.11	1.20054	0.107342	11.1843	4.87e-29	3.61e-27
DENND11	2077.68	-0.704978	0.0989535	-7.12434	1.05e-12	2.29e-11
DENND2A	640.234	1.16003	0.232269	4.99432	5.9e-07	6.28e-06
DEPDC1	10071.9	0.530226	0.130712	4.05645	4.98e-05	0.000366187
DEPDC1-AS1	34.647	0.825501	0.320479	2.57583	0.00999991	0.0386564
DEPDC4	103.055	0.743424	0.232878	3.19233	0.00141132	0.007297
DEPTOR	85.6684	1.03044	0.333841	3.08661	0.00202453	0.0099915
DES	1070.74	2.6949	0.190046	14.1803	1.21e-45	1.86e-43
DEUP1	26.8526	-1.88201	0.42668	-4.41082	1.03e-05	8.69e-05
DGAT2	505.5	1.34498	0.198412	6.77876	1.21e-11	2.34e-10
DGKB	50.9224	0.798657	0.312063	2.55928	0.0104889	0.0402027
DGKD	4168.14	-1.10963	0.0690515	-16.0697	4.16e-58	1.02e-55
DGKI	3648.83	1.11431	0.194573	5.72697	1.02e-08	1.41e-07
DGLUCY	1628.34	0.512365	0.0835809	6.13017	8.78e-10	1.39e-08
DHRS2	29.3713	3.53801	0.632216	5.5962	2.19e-08	2.87e-07
DHRS3	1400.5	2.25754	0.287894	7.84158	4.45e-15	1.23e-13
DHRS9	17.6298	2.57131	0.830791	3.09501	0.00196807	0.00975249
DHX58	343.512	0.615256	0.224435	2.74135	0.00611868	0.0255878
DIAPH1	23299.3	0.588712	0.0776484	7.58177	3.41e-14	8.64e-13
DIAPH2	3558.36	0.587509	0.0696743	8.43222	3.39e-17	1.12e-15
DIO3	33.7872	3.08701	0.683517	4.51636	6.29e-06	5.53e-05
DIO3OS	18.3186	2.85629	0.630192	4.53241	5.83e-06	5.16e-05
DIPK2A	8490.41	-0.821672	0.0865538	-9.49319	2.24e-21	1.03e-19
DIRAS2	68.7046	2.41703	0.307786	7.85295	4.06e-15	1.13e-13
DIRAS3	329.114	3.70593	0.315444	11.7483	7.21e-32	6.25e-30
DISC1	616.116	-0.571149	0.1083	-5.27379	1.34e-07	1.56e-06
DKK1	17369.1	1.15458	0.175784	6.56815	5.09e-11	9.2e-10
DKK2	94.2842	3.42109	0.469251	7.29054	3.09e-13	7.11e-12
DLG1	20827.3	-0.683857	0.101881	-6.71233	1.92e-11	3.61e-10
DLGAP1	252.78	-1.86377	0.216722	-8.59981	7.98e-18	2.78e-16
DLGAP1-AS2	227.612	-0.530183	0.161299	-3.28695	0.00101279	0.00545121
DLK1	1409.84	-1.56263	0.455316	-3.43198	0.000599197	0.00342436
DLL1	83.2339	-1.77626	0.415883	-4.27107	1.95e-05	0.000156348
DLX1	277.534	-1.25555	0.271747	-4.62028	3.83e-06	3.51e-05
DLX2	1442.22	-1.31201	0.185939	-7.05613	1.71e-12	3.65e-11
DLX4	210.109	0.729716	0.220402	3.31084	0.000930156	0.00506256
DLX5	57.933	2.18075	0.484868	4.49762	6.87e-06	5.98e-05
DLX6	15.9784	2.06781	0.659799	3.13399	0.00172445	0.00869838
DLX6-AS1	20.0445	2.42969	0.54025	4.49735	6.88e-06	5.98e-05
DMRT2	18.6867	6.99843	0.893161	7.83558	4.67e-15	1.29e-13
DMRTA1	74.4887	-1.48582	0.238513	-6.22952	4.68e-10	7.62e-09
DMRTA2	36.6414	-3.50146	0.505251	-6.93014	4.2e-12	8.57e-11
DNAH2	7.55893	2.08295	0.774944	2.68788	0.00719078	0.0293818
DNAH3	47.4561	3.13725	0.353988	8.86261	7.82e-19	2.99e-17
DNAJA4	1385.31	-0.550919	0.0987335	-5.57986	2.41e-08	3.13e-07
DNAJC12	108.384	0.972336	0.282439	3.44264	0.000576066	0.00331558
DNAJC19P5	17.8669	-0.954123	0.38052	-2.50742	0.0121617	0.0454223
DNAJC22	355.019	-1.99612	0.178746	-11.1674	5.89e-29	4.33e-27
DNAJC6	322.9	-1.051	0.229154	-4.58642	4.51e-06	4.06e-05
DNER	1572.97	1.2889	0.453577	2.84163	0.00448829	0.0197609
DNMBP	3302.41	0.659297	0.0891319	7.39687	1.39e-13	3.32e-12
DNMT3A	4139.39	-0.576139	0.0702784	-8.19795	2.45e-16	7.47e-15
DOC2B	57.716	-1.61724	0.332761	-4.86008	1.17e-06	1.19e-05
DOCK11	3166.89	0.604524	0.103896	5.81853	5.94e-09	8.37e-08
DOCK3	107.74	0.600257	0.235177	2.55236	0.0106996	0.0408813
DOCK5	8949.07	1.15069	0.10291	11.1815	5.02e-29	3.71e-27
DOCK8	137.757	-0.980797	0.341005	-2.8762	0.004025	0.017982
DOK3	206.566	-0.609684	0.193838	-3.14532	0.00165903	0.00841427
DOK7	33.714	-1.73187	0.304415	-5.68919	1.28e-08	1.74e-07
DPF3	696.444	0.626071	0.25043	2.49998	0.01242	0.0462004
DPP4	4919.44	4.84934	0.351142	13.8102	2.21e-43	3.18e-41
DPP4-DT	27.4999	4.21319	0.616675	6.8321	8.37e-12	1.64e-10
DPY19L2P1	422.419	-1.26617	0.237515	-5.33089	9.77e-08	1.17e-06
DPYD	2901.17	1.37201	0.129948	10.5582	4.66e-26	2.89e-24
DPYSL4	1966.14	-0.777817	0.144566	-5.38038	7.43e-08	8.97e-07
DRAP1	18084.3	0.641552	0.110444	5.80886	6.29e-09	8.87e-08
DRAXIN	821.634	2.01835	0.383214	5.2669	1.39e-07	1.61e-06
DRD1	319.606	-2.62312	0.232106	-11.3014	1.29e-29	1e-27
DRP2	276.864	2.23802	0.192649	11.6171	3.38e-31	2.84e-29
DSC3	66.112	0.764063	0.295993	2.58135	0.00984139	0.0381575
DSG2	1188.3	-0.938121	0.157141	-5.96994	2.37e-09	3.51e-08
DSP	13418.4	2.41842	0.232337	10.4091	2.25e-25	1.34e-23
DTNA	1521.61	0.52148	0.185686	2.80839	0.00497903	0.0215822
DTX3	1232.38	-0.827201	0.114541	-7.22186	5.13e-13	1.15e-11
DTX4	960.971	0.842398	0.176067	4.78452	1.71e-06	1.68e-05
DUSP10	865.671	-0.617672	0.133633	-4.62215	3.8e-06	3.48e-05
DUSP8	359.297	-0.987539	0.150119	-6.57839	4.76e-11	8.65e-10
DYRK2	8813.25	-0.798331	0.127174	-6.27747	3.44e-10	5.71e-09
DYSF	227.654	-1.83039	0.225608	-8.11315	4.93e-16	1.47e-14
E2F7	4277.15	0.617851	0.0959328	6.44046	1.19e-10	2.06e-09
EBF2	4134.99	7.71171	0.420225	18.3514	3.22e-75	1.33e-72
EBF3	2441.12	4.34131	0.197038	22.0328	1.4e-107	1.7e-104
ECEL1	133.44	6.25492	0.34304	18.2338	2.78e-74	1.1e-71
ECHDC3	438.484	-0.745894	0.144897	-5.14775	2.64e-07	2.95e-06
ECM1	3855.87	0.54992	0.143344	3.83637	0.000124868	0.000846913
EDA2R	626.258	1.23895	0.198897	6.22909	4.69e-10	7.63e-09
EDARADD	132.889	-2.38716	0.199564	-11.9619	5.63e-33	5.25e-31
EDIL3	22077.3	-1.91508	0.116994	-16.3691	3.18e-60	8.45e-58
EDIL3-DT	230.85	-2.28522	0.191873	-11.9101	1.05e-32	9.61e-31
EDNRB	614.317	1.39104	0.370027	3.7593	0.000170389	0.00112083
EFCAB1	77.0409	-0.643591	0.242753	-2.65122	0.0080202	0.032142
EFEMP1	25193.3	1.04708	0.184613	5.67177	1.41e-08	1.91e-07
EFHD1	665.415	-2.17004	0.14515	-14.9503	1.55e-50	3.01e-48
EFHD2	10008.5	0.652072	0.133055	4.90077	9.55e-07	9.77e-06
EFNA1	121.591	-1.23702	0.421438	-2.93524	0.00333285	0.0152906
EFNA4	407.035	-0.687704	0.137339	-5.00734	5.52e-07	5.9e-06
EFNB1	4299.63	1.05261	0.103772	10.1435	3.54e-24	1.93e-22
EFNB2	4721.11	-0.897108	0.160598	-5.58604	2.32e-08	3.03e-07
EFNB3	772.731	-0.59028	0.199857	-2.95351	0.00314187	0.0145452
EGF	108.785	-0.747442	0.229631	-3.25497	0.00113405	0.00601881
EGFL6	225.495	4.57666	0.632622	7.23444	4.67e-13	1.06e-11
EGFLAM	206.201	-1.80234	0.171149	-10.5308	6.23e-26	3.83e-24
EGFR	19347.3	1.04202	0.0667346	15.6144	5.81e-55	1.31e-52
EGOT	9.5442	-2.73098	1.06032	-2.57561	0.0100064	0.0386659
EGR3	312.162	0.944224	0.233258	4.04798	5.17e-05	0.000378266
EHF	146.341	7.70209	1.95834	3.93297	8.39e-05	0.000588582
EID3	246.66	1.59262	0.26199	6.07892	1.21e-09	1.88e-08
EIF1AXP1	65.1436	0.538277	0.189773	2.83643	0.00456211	0.0200043
ELAPOR2	755.662	0.758991	0.180107	4.2141	2.51e-05	0.000197537
ELAVL2	31.3315	1.48813	0.494074	3.01196	0.00259565	0.0123975
ELF3	618.13	4.96261	1.67004	2.97155	0.00296305	0.0138459
ELFN1	1735.16	1.22183	0.120599	10.1314	4.01e-24	2.16e-22
ELMO1	107.106	0.830249	0.300139	2.76621	0.00567117	0.0240585
ELN-AS1	57.4527	-1.1355	0.372341	-3.04962	0.00229135	0.0110858
EMB	4546.06	-0.783439	0.0955932	-8.19555	2.49e-16	7.59e-15
EMBP1	44.7534	-0.991253	0.359348	-2.75847	0.00580721	0.0245122
EMCN	5.55118	4.09345	1.37575	2.97543	0.00292579	0.0136981
EMILIN2	8549.05	1.58532	0.16891	9.38558	6.26e-21	2.78e-19
EML1	25694.7	-0.926913	0.0647031	-14.3256	1.51e-46	2.43e-44
EML6	127.639	0.643004	0.235004	2.73614	0.00621642	0.025961
EMP1	46377.7	2.40048	0.0868533	27.6384	3.85e-168	1.5e-164
EMSLR	21.8909	-1.04863	0.375214	-2.79474	0.00519415	0.0223469
EMX2	1352.82	0.864187	0.14477	5.96937	2.38e-09	3.52e-08
EMX2OS	1687.69	0.596587	0.167186	3.56839	0.000359177	0.00218168
EN1	28.0575	6.04979	0.777026	7.78583	6.93e-15	1.88e-13
ENG	17883.5	2.17343	0.0803812	27.039	5.14e-161	1.43e-157
ENOX1	977.771	1.24872	0.159509	7.82852	4.94e-15	1.36e-13
ENPP1	6980.04	1.076	0.176534	6.09514	1.09e-09	1.71e-08
ENPP6	121.175	0.514577	0.182875	2.81382	0.00489562	0.0212794
ENTPD2	8.61926	2.66695	0.76881	3.46893	0.000522529	0.00304717
ENTPD7	5477.07	-0.883661	0.101427	-8.71231	2.98e-18	1.07e-16
EPB41L4A	215.556	1.46396	0.175392	8.34676	7.02e-17	2.26e-15
EPB41L4A-DT	24.5529	1.58314	0.485595	3.26021	0.00111329	0.00592323
EPDR1	4758.63	0.532877	0.0953216	5.59031	2.27e-08	2.97e-07
EPG5	17942.3	0.695514	0.104292	6.66891	2.58e-11	4.78e-10
EPGN	943.224	4.31762	0.459641	9.39348	5.81e-21	2.58e-19
EPHA4	2346.5	1.18562	0.186757	6.34846	2.17e-10	3.68e-09
EPHB1	1914.24	1.17561	0.159217	7.38367	1.54e-13	3.63e-12
EPHB2	10362.2	-1.382	0.133825	-10.3269	5.33e-25	3.08e-23
EPHB3	714.614	0.921097	0.200199	4.6009	4.21e-06	3.83e-05
EPOP	344.198	-0.796693	0.150582	-5.29078	1.22e-07	1.43e-06
EPSTI1	1629.97	1.72166	0.379784	4.53327	5.81e-06	5.15e-05
EPYC	6.38555	-2.99066	1.14177	-2.61932	0.00881063	0.0346942
ERBB4	105.485	-1.16717	0.266151	-4.38535	1.16e-05	9.67e-05
ERFE	1669.2	-0.700958	0.161727	-4.33422	1.46e-05	0.000119996
ERRFI1	27939.3	-1.51067	0.0909015	-16.6187	5.1e-62	1.46e-59
ERVMER34-1	40.3489	-1.65703	0.434925	-3.80992	0.000139011	0.000934678
ESM1	5357.65	2.71036	0.229862	11.7912	4.33e-32	3.83e-30
ESYT3	73.2218	1.07179	0.312561	3.42905	0.0006057	0.00345949
ETV1	3954.84	0.905629	0.119705	7.5655	3.86e-14	9.75e-13
ETV7	80.5658	-0.97574	0.387309	-2.51928	0.0117594	0.0442001
EVL	4363.09	-0.545187	0.0880264	-6.19344	5.89e-10	9.48e-09
EVX2	225.251	1.64187	0.179944	9.12434	7.22e-20	2.93e-18
EXOC6	717.774	-0.517812	0.080653	-6.42025	1.36e-10	2.35e-09
EXPH5	153.63	-0.755907	0.196624	-3.84442	0.000120836	0.00082244
EXT2	21406.5	0.515666	0.0611603	8.43139	3.42e-17	1.13e-15
EXTL1	37.0211	2.25168	0.379839	5.928	3.07e-09	4.49e-08
EYA1	132.933	1.52662	0.286957	5.32003	1.04e-07	1.23e-06
EYA4	489.901	1.95773	0.172844	11.3266	9.69e-30	7.65e-28
F10	111.246	2.49669	0.277518	8.9965	2.33e-19	9.18e-18
F12	10.1477	-1.88156	0.539761	-3.48591	0.00049046	0.00289053
F13A1	195.917	-6.16526	0.984312	-6.26352	3.76e-10	6.2e-09
F2RL1	463.999	0.933096	0.195268	4.77854	1.77e-06	1.73e-05
F3	7090.35	-2.42817	0.232378	-10.4492	1.48e-25	8.94e-24
FAAH	95.4733	-0.559637	0.220132	-2.54228	0.0110133	0.0418412
FABP4	875.121	-1.99862	0.30033	-6.65476	2.84e-11	5.25e-10
FADS1	19082.7	-0.510243	0.109395	-4.66421	3.1e-06	2.89e-05
FAIM2	520.176	0.720128	0.196321	3.66811	0.000244353	0.00154252
FAM107A	135.379	2.6908	0.364115	7.38998	1.47e-13	3.47e-12
FAM107B	5176.1	-0.947024	0.0940646	-10.0678	7.67e-24	4e-22
FAM111A-DT	442.145	0.57444	0.155614	3.69144	0.000222986	0.00142296
FAM117A	291.881	-0.505413	0.186592	-2.70865	0.00675572	0.0278985
FAM124A	299.339	-0.713767	0.239391	-2.98159	0.00286752	0.0134642
FAM131B	591.594	1.04543	0.174127	6.00383	1.93e-09	2.89e-08
FAM133A	117.6	0.866428	0.230209	3.76365	0.000167449	0.00110373
FAM13C	87.5527	1.53383	0.256354	5.98326	2.19e-09	3.25e-08
FAM155A	894.412	0.880506	0.111819	7.87436	3.42e-15	9.61e-14
FAM157C	33.6692	-0.896855	0.359132	-2.49729	0.0125147	0.0464993
FAM162A	1198.44	0.521183	0.124711	4.17911	2.93e-05	0.000227574
FAM167A	626.365	-1.39775	0.155474	-8.99022	2.47e-19	9.68e-18
FAM167B	95.5588	1.09483	0.292765	3.73962	0.000184297	0.00120133
FAM169A	215.031	-1.01046	0.196222	-5.14958	2.61e-07	2.92e-06
FAM174B	809.646	-0.547342	0.151434	-3.6144	0.000301044	0.00186116
FAM177B	6.9473	2.25578	0.86741	2.60059	0.00930638	0.0363443
FAM180A	1798.19	0.758494	0.204795	3.70367	0.000212501	0.00136457
FAM180B	11.9842	4.70226	1.09144	4.3083	1.65e-05	0.000133489
FAM20A	1360.53	3.7352	0.386704	9.65907	4.5e-22	2.14e-20
FAM20C	8617.4	0.815574	0.154159	5.29049	1.22e-07	1.43e-06
FAM222A	100.592	-0.788163	0.220606	-3.57271	0.000353304	0.00215071
FAM241A	1034.2	0.702044	0.164551	4.26643	1.99e-05	0.000159435
FAM27C	51.5102	-1.55693	0.297485	-5.23365	1.66e-07	1.92e-06
FAM27E3	53.6019	-1.70566	0.344573	-4.95008	7.42e-07	7.76e-06
FAM78A	104.669	-0.611788	0.204669	-2.98916	0.00279748	0.0131928
FAM83B	18.513	4.66091	0.642938	7.24939	4.19e-13	9.5e-12
FAM83H	321.3	-1.27209	0.256816	-4.9533	7.3e-07	7.64e-06
FAM86EP	342.934	0.580996	0.117685	4.93687	7.94e-07	8.24e-06
FAM86HP	221.956	1.32343	0.174164	7.59874	2.99e-14	7.66e-13
FAM87B	33.0564	1.26025	0.436358	2.8881	0.00387572	0.0174112
FAM89A	435.018	-0.564306	0.153783	-3.6695	0.000243028	0.00153523
FAS	4325.41	0.98977	0.137643	7.19083	6.44e-13	1.44e-11
FAT1	95044.8	-0.656805	0.1416	-4.63846	3.51e-06	3.24e-05
FAT4	6303.44	0.809403	0.170033	4.76028	1.93e-06	1.88e-05
FAXDC2	436.906	0.538242	0.191283	2.81385	0.00489513	0.0212794
FBLIM1	10719.4	-1.47832	0.187963	-7.86494	3.69e-15	1.03e-13
FBLN5	8213.63	0.673759	0.2526	2.6673	0.00764635	0.0308602
FBLN7	182.474	-0.564225	0.187747	-3.00524	0.00265367	0.0126316
FBN1	354406	0.539936	0.088814	6.07941	1.21e-09	1.88e-08
FBP1	12.5652	3.04483	0.942204	3.2316	0.001231	0.0064523
FBXL16	23.7152	-1.28544	0.473536	-2.71455	0.00663655	0.0274814
FBXO16	84.0744	-0.743736	0.231266	-3.21593	0.00130024	0.00677917
FBXO2	189.348	1.96635	0.197131	9.9748	1.96e-23	9.99e-22
FBXO32	1551.4	0.679172	0.200615	3.38544	0.00071063	0.00399652
FBXO41	363.255	-1.35601	0.163657	-8.28566	1.17e-16	3.72e-15
FBXW10	23.0317	-3.12375	0.576686	-5.41672	6.07e-08	7.43e-07
FCRLA	379.804	1.08515	0.237222	4.57442	4.78e-06	4.29e-05
FENDRR	5.42442	4.73876	1.14577	4.13588	3.54e-05	0.000270094
FER1L6	97.8171	2.19057	0.446988	4.90074	9.55e-07	9.77e-06
FERMT2	52409.1	-0.683952	0.110685	-6.17927	6.44e-10	1.03e-08
FERMT3	113.031	-1.09138	0.206619	-5.2821	1.28e-07	1.5e-06
FGD4	3836.21	-1.9526	0.159468	-12.2444	1.8e-34	1.85e-32
FGD5	171.284	1.88187	0.310161	6.06739	1.3e-09	2.01e-08
FGF10	2737.98	1.45677	0.37241	3.91174	9.16e-05	0.000637771
FGF13	1267.19	0.688224	0.210851	3.26404	0.00109836	0.00585181
FGF16	6.81955	4.06203	1.04213	3.89781	9.71e-05	0.00067437
FGF18	1402.92	2.5423	0.213345	11.9163	9.73e-33	8.96e-31
FGF2	51744.8	0.862581	0.0879475	9.8079	1.04e-22	5.12e-21
FGF7	1506.88	5.12901	0.478669	10.7152	8.64e-27	5.55e-25
FGF9	18.5308	2.72513	0.518273	5.25811	1.46e-07	1.69e-06
FGFBP1	28.4093	2.55871	0.490695	5.21446	1.84e-07	2.11e-06
FGFR3	422.066	-1.03774	0.167359	-6.20068	5.62e-10	9.08e-09
FGFR4	73.1026	-1.13583	0.266674	-4.25925	2.05e-05	0.000164238
FGL2	1084.63	3.96183	0.460591	8.60162	7.86e-18	2.75e-16
FHAD1	125.238	2.2425	0.2383	9.41042	4.94e-21	2.22e-19
FHL2	13924.5	-0.554582	0.0702888	-7.89004	3.02e-15	8.53e-14
FHL3	2317.29	-0.821402	0.133867	-6.13596	8.46e-10	1.34e-08
FHOD3	1026.98	3.86047	0.372772	10.3561	3.93e-25	2.3e-23
FIBCD1	102.378	2.64244	0.352299	7.50056	6.35e-14	1.57e-12
FIBIN	1339.99	-0.778246	0.270173	-2.88055	0.00396981	0.0177722
FIGN	1189.96	-0.535832	0.0948887	-5.64695	1.63e-08	2.18e-07
FILIP1	42.8307	2.0852	0.606645	3.43726	0.000587633	0.00336818
FILIP1L	11287.8	1.42479	0.191522	7.43932	1.01e-13	2.43e-12
FJX1	2981.67	0.805767	0.203844	3.95287	7.72e-05	0.00054446
FKBP2	11.134	1.13222	0.452407	2.50265	0.0123268	0.0459417
FKBP5	2093.12	0.638535	0.110262	5.79105	6.99e-09	9.81e-08
FKBP9	43420.9	0.799568	0.0634712	12.5973	2.18e-36	2.54e-34
FKBP9P1	133.026	2.11172	0.195659	10.7929	3.72e-27	2.43e-25
FLJ37453	159.698	-0.797725	0.160586	-4.96759	6.78e-07	7.15e-06
FLNB	36573.9	0.91245	0.160285	5.69268	1.25e-08	1.7e-07
FLNC	32751.3	0.766481	0.104574	7.32955	2.31e-13	5.37e-12
FLRT2	11897.7	0.544403	0.0990551	5.49596	3.89e-08	4.88e-07
FLT1	615.049	0.627892	0.215635	2.91183	0.00359315	0.0163115
FMNL1	124.235	-0.959739	0.346344	-2.77106	0.00558745	0.023781
FMNL2	5606.96	0.814875	0.105195	7.7463	9.46e-15	2.54e-13
FMO1	8.05647	3.50913	0.785573	4.46697	7.93e-06	6.81e-05
FNDC1	11898.9	2.75046	0.257723	10.6721	1.37e-26	8.7e-25
FNDC1-IT1	6.24082	3.85647	0.917615	4.20272	2.64e-05	0.000206905
FNDC5	90.2506	0.581498	0.201496	2.88591	0.00390289	0.0175049
FOLH1	6.22929	5.56947	1.2324	4.51921	6.21e-06	5.46e-05
FOLR1	11.8275	7.79709	1.67141	4.66498	3.09e-06	2.89e-05
FOLR3	32.0251	5.03019	0.591177	8.50878	1.76e-17	5.99e-16
FOS	249.2	1.1368	0.392128	2.89904	0.00374303	0.0168854
FOXC1	11080.7	-1.6304	0.127193	-12.8183	1.3e-37	1.56e-35
FOXC2	2531.96	-0.809437	0.170839	-4.73802	2.16e-06	2.08e-05
FOXCUT	230.958	-1.79259	0.187767	-9.54686	1.34e-21	6.21e-20
FOXD2	48.8429	-2.31071	0.317939	-7.26777	3.65e-13	8.35e-12
FOXD2-AS1	110.917	-1.34026	0.274198	-4.88792	1.02e-06	1.04e-05
FOXF1	57.5545	3.98758	0.414685	9.61592	6.85e-22	3.23e-20
FOXF2	776.31	1.34133	0.168868	7.94304	1.97e-15	5.68e-14
FOXK1	9257.6	-0.646338	0.0843356	-7.66389	1.8e-14	4.69e-13
FOXL1	1000.6	1.16666	0.116343	10.0278	1.15e-23	5.94e-22
FOXN3-AS1	86.9381	0.706657	0.272775	2.59062	0.00958025	0.0372864
FOXO1	992.854	0.650908	0.140707	4.62598	3.73e-06	3.42e-05
FOXO6	44.8872	-1.00997	0.268981	-3.7548	0.000173482	0.00113886
FOXP2	736.337	-1.23981	0.107877	-11.4927	1.43e-30	1.17e-28
FOXP3	19.5168	1.12645	0.423995	2.65675	0.00788985	0.0317112
FRAS1	2419.41	2.10913	0.209905	10.048	9.37e-24	4.87e-22
FRAT1	291.581	-0.508827	0.153149	-3.32243	0.000892381	0.00488158
FRK	64.8326	1.0314	0.388021	2.6581	0.00785825	0.0316104
FRMD3	214.932	-0.828438	0.232329	-3.56579	0.000362764	0.00219866
FRMD4A	7249.22	-0.858203	0.1254	-6.84371	7.72e-12	1.52e-10
FRMD5	81.5265	1.94893	0.299929	6.49796	8.14e-11	1.44e-09
FRMD7	18.4463	2.58851	0.585754	4.41911	9.91e-06	8.41e-05
FRMPD3	135.365	1.93716	0.225942	8.57369	1e-17	3.47e-16
FRMPD4	365.97	1.25639	0.189166	6.64174	3.1e-11	5.72e-10
FUCA1	1188.95	0.631944	0.112681	5.60826	2.04e-08	2.69e-07
FYB1	18.1717	1.46944	0.54095	2.71641	0.00659949	0.0273395
FZD1	8639.76	1.80556	0.0942088	19.1655	7.18e-82	3.4e-79
FZD10	59.2294	-1.88029	0.540792	-3.47692	0.000507207	0.0029721
FZD3	529.365	-0.887621	0.123268	-7.20077	5.99e-13	1.34e-11
FZD4	3831.17	0.676062	0.0885041	7.63877	2.19e-14	5.66e-13
FZD5	333.504	-1.24672	0.142378	-8.75638	2.02e-18	7.38e-17
FZD7	5479.62	0.709485	0.091035	7.79354	6.52e-15	1.78e-13
FZD9	70.1749	-1.61236	0.268404	-6.00722	1.89e-09	2.84e-08
G0S2	4163.47	1.55758	0.293896	5.29976	1.16e-07	1.37e-06
G6PD	16746.8	-0.506558	0.105577	-4.79801	1.6e-06	1.58e-05
GABBR2	111.314	3.453	0.234736	14.7102	5.55e-49	9.88e-47
GABRA2	42.516	3.26977	0.790699	4.13529	3.55e-05	0.000270587
GABRA3	111.184	2.25152	0.34818	6.46653	1e-10	1.76e-09
GABRA4	66.7097	-4.22514	0.825021	-5.12125	3.04e-07	3.37e-06
GABRA5	31.8607	2.69602	0.545119	4.94575	7.59e-07	7.9e-06
GABRE	630.993	0.648104	0.186394	3.47707	0.000506928	0.00297136
GAD1	16.2834	2.07484	0.549623	3.77502	0.000159992	0.0010607
GAL	85.3605	0.734664	0.280142	2.62247	0.00872955	0.0344308
GAL3ST3	14.9767	-1.44814	0.577844	-2.50612	0.0122065	0.0455634
GALNT12	153.183	1.81567	0.154995	11.7144	1.08e-31	9.28e-30
GALNT14	602.714	0.669479	0.218073	3.06997	0.00214077	0.0104589
GALNT15	186.678	1.60214	0.344526	4.65029	3.31e-06	3.08e-05
GALNT16	898.948	0.518556	0.159216	3.25694	0.00112619	0.00598038
GALNT17	423.948	3.1245	0.223797	13.9613	2.68e-44	3.92e-42
GALNT18	1114.58	0.937866	0.130092	7.20925	5.63e-13	1.26e-11
GALNT3	728.114	-1.22704	0.209046	-5.86968	4.37e-09	6.26e-08
GALNT5	6544.31	0.620106	0.12383	5.00771	5.51e-07	5.9e-06
GALNT8	141.712	0.891531	0.237122	3.7598	0.000170052	0.00111899
GALNT9	129.322	1.75675	0.376959	4.66032	3.16e-06	2.95e-05
GAP43	151.753	2.46812	0.315995	7.81062	5.69e-15	1.55e-13
GAREM1	760.642	-0.655302	0.113197	-5.78903	7.08e-09	9.92e-08
GAS1	7780.56	1.73267	0.315976	5.48356	4.17e-08	5.21e-07
GAS1RR	93.4456	1.65858	0.263688	6.28995	3.18e-10	5.3e-09
GAS2L3	5912.91	0.511908	0.134104	3.81724	0.000134955	0.000909927
GAS6	14952.6	0.624895	0.112839	5.53793	3.06e-08	3.91e-07
GASAL1	298.311	-0.93424	0.134399	-6.95123	3.62e-12	7.46e-11
GASK1B	1077.91	2.81236	0.355512	7.91073	2.56e-15	7.29e-14
GATA6	706.109	-0.650111	0.158318	-4.10636	4.02e-05	0.000301577
GATA6-AS1	25.1567	-1.27659	0.446125	-2.86151	0.0042163	0.0187076
GBP2	1595.58	1.19342	0.31333	3.80882	0.000139631	0.000938198
GBP3	3950.29	0.573229	0.0900257	6.36739	1.92e-10	3.28e-09
GBP5	121.417	4.45049	0.89953	4.94758	7.51e-07	7.85e-06
GCK	34.7051	-1.36014	0.359157	-3.78702	0.000152464	0.00101425
GCNT1	4433.81	1.07558	0.160709	6.69274	2.19e-11	4.09e-10
GCNT2	531.736	-1.69713	0.168556	-10.0687	7.6e-24	3.98e-22
GCNT4	355.453	-1.26294	0.166253	-7.59652	3.04e-14	7.79e-13
GCOM1	55.7215	1.34868	0.429378	3.141	0.00168371	0.00852389
GDA	8.5281	3.09636	1.23474	2.5077	0.012152	0.0453948
GDF10	321.104	1.8055	0.395722	4.56254	5.05e-06	4.51e-05
GDF6	3030.81	-2.10292	0.351114	-5.98928	2.11e-09	3.14e-08
GDF7	204.995	-3.92448	0.55279	-7.09941	1.25e-12	2.72e-11
GDNF	800.859	2.42103	0.323789	7.47716	7.59e-14	1.86e-12
GDNF-AS1	47.327	2.1335	0.552956	3.85836	0.00011415	0.000779939
GFOD1	372.084	0.905746	0.161634	5.60369	2.1e-08	2.76e-07
GFRA1	19712.4	1.44616	0.23212	6.23022	4.66e-10	7.6e-09
GIMAP2	215.724	-0.974755	0.260289	-3.74489	0.000180473	0.00118036
GINM1	6986.12	0.567335	0.0572016	9.91817	3.47e-23	1.76e-21
GIPC2	26.6311	2.38793	0.466884	5.1146	3.14e-07	3.48e-06
GJA1	49639.6	-0.531344	0.167229	-3.17734	0.00148633	0.0076309
GJA3	44.4246	-2.12604	0.63115	-3.36852	0.000755737	0.00421239
GJB2	124.829	3.65677	0.794716	4.60135	4.2e-06	3.82e-05
GJB3	29.1284	7.21904	0.796005	9.06908	1.2e-19	4.79e-18
GJC2	149.176	1.14487	0.231823	4.93858	7.87e-07	8.17e-06
GKAP1	155.552	-0.793662	0.164222	-4.83287	1.35e-06	1.35e-05
GLCCI1	2705.01	-0.865834	0.102589	-8.4398	3.18e-17	1.06e-15
GLDN	5119.64	-1.05006	0.263297	-3.98811	6.66e-05	0.000474776
GLIS1	803.485	-2.28598	0.176545	-12.9484	2.4e-38	2.93e-36
GLIS3	7479.11	-1.00051	0.09867	-10.1399	3.67e-24	2e-22
GLP2R	91.4478	-4.60518	0.475407	-9.68681	3.43e-22	1.64e-20
GLT8D2	3404.17	0.624713	0.130404	4.7906	1.66e-06	1.64e-05
GLUD2	78.9402	0.720982	0.27057	2.66468	0.00770609	0.0310691
GLYATL2	129.008	0.759767	0.21452	3.54171	0.000397535	0.00239075
GNA14	98.3563	1.46799	0.29523	4.97237	6.61e-07	6.98e-06
GNAL	262.375	-0.58821	0.192311	-3.05863	0.0022235	0.0108141
GNAO1	316.614	0.69012	0.231403	2.98233	0.00286059	0.013435
GNAT2	65.0655	-0.57218	0.213571	-2.67911	0.00738178	0.0300295
GNG11	3204.99	0.704081	0.0983538	7.15866	8.15e-13	1.8e-11
GOLGA7B	58.8419	-1.61362	0.533461	-3.0248	0.00248796	0.01193
GOLGA8F	10.7994	-3.79448	1.01896	-3.72389	0.000196175	0.00126981
GOLGA8G	13.1798	-2.22735	0.882402	-2.52419	0.0115965	0.0436553
GOLGA8H	38.3741	-0.947866	0.337413	-2.80922	0.00496623	0.0215333
GOLGA8K	16.6473	-1.7643	0.600541	-2.93785	0.00330501	0.0151988
GORAB-AS1	106.721	0.704474	0.229963	3.06342	0.00218822	0.0106639
GP5	19.2988	-4.59859	0.785554	-5.85394	4.8e-09	6.85e-08
GPAT2	526.696	0.609844	0.138234	4.41168	1.03e-05	8.66e-05
GPAT3	187.672	2.04283	0.336232	6.07567	1.23e-09	1.92e-08
GPC1	16141.4	-0.911922	0.0820654	-11.1121	1.09e-28	7.94e-27
GPC3	46.3261	2.64552	0.511152	5.1756	2.27e-07	2.56e-06
GPC4	1847.03	1.2093	0.259286	4.66397	3.1e-06	2.9e-05
GPC5	60.8744	0.949003	0.29186	3.25157	0.00114769	0.00607959
GPC6	20529	0.830851	0.10441	7.95755	1.75e-15	5.1e-14
GPER1	1001.87	1.70692	0.204959	8.32813	8.21e-17	2.64e-15
GPLD1	248.63	-1.16306	0.175387	-6.63138	3.33e-11	6.11e-10
GPR153	910.164	-0.707894	0.161063	-4.39513	1.11e-05	9.28e-05
GPR158	12.2312	-1.99902	0.765869	-2.61014	0.00905054	0.0355038
GPR161	10013.3	-0.548616	0.085902	-6.38653	1.7e-10	2.9e-09
GPR17	120.46	-1.2515	0.304961	-4.10379	4.06e-05	0.000304479
GPR183	218.862	-2.69973	0.240276	-11.2359	2.72e-29	2.06e-27
GPR27	150.99	-0.893329	0.234947	-3.80226	0.000143383	0.000961081
GPR37	50.7954	-0.852891	0.336	-2.53837	0.0111372	0.0422456
GPR68	3182.21	0.843629	0.109653	7.69361	1.43e-14	3.77e-13
GPR85	403.776	1.92819	0.167071	11.5411	8.19e-31	6.77e-29
GPRC5A	2034.76	1.42499	0.171347	8.31641	9.07e-17	2.88e-15
GPRC5C	442.001	-2.67644	0.18411	-14.5372	7.04e-48	1.22e-45
GPRC5D-AS1	179.115	-0.933561	0.16554	-5.63949	1.71e-08	2.27e-07
GPT2	6828.66	-0.50308	0.0833722	-6.03414	1.6e-09	2.43e-08
GPX3	766.932	-1.45095	0.209839	-6.9146	4.69e-12	9.52e-11
GRAMD1B	1140.45	1.08972	0.101666	10.7186	8.33e-27	5.37e-25
GRB7	44.4333	0.906826	0.285181	3.17982	0.00147365	0.00758096
GREM1	148833	0.785136	0.143895	5.45632	4.86e-08	6.04e-07
GREM2	3013.16	4.23232	0.157483	26.8747	4.34e-159	9.37e-156
GRIA1	416.13	1.99679	0.378498	5.27556	1.32e-07	1.55e-06
GRIA3	2056.84	1.13807	0.16258	7.00009	2.56e-12	5.34e-11
GRIA4	28.8605	-1.51421	0.511208	-2.96203	0.00305619	0.014189
GRID2	97.9343	1.41419	0.318105	4.44567	8.76e-06	7.48e-05
GRIK2	236.263	-0.709607	0.172303	-4.11837	3.82e-05	0.000287945
GRIN2B	6.99181	3.70469	1.14325	3.24049	0.00119324	0.00628411
GRIN3A	67.8093	1.01253	0.250492	4.04219	5.3e-05	0.000386278
GRK5	2097.46	-0.614966	0.158313	-3.8845	0.000102542	0.00070734
GRM1	8.8282	2.31229	0.679403	3.40341	0.000665497	0.0037645
GRM4	43.188	1.19255	0.288099	4.13937	3.48e-05	0.000266228
GRM5	23.7117	-2.33399	0.562318	-4.15067	3.32e-05	0.000254429
GRM5-AS1	15.2962	-2.54198	0.527917	-4.81511	1.47e-06	1.46e-05
GRPR	37.7934	1.49484	0.462511	3.23201	0.00122922	0.00644757
GSC	71.6859	3.01174	0.346937	8.68096	3.92e-18	1.41e-16
GSDMA	3.17693	4.17298	1.60209	2.60471	0.00919511	0.0360029
GSDMC	27.6352	5.74011	0.865191	6.6345	3.26e-11	5.99e-10
GSE1	6313.63	0.581207	0.0903815	6.4306	1.27e-10	2.2e-09
GSG1	15.1555	3.3447	0.568173	5.88677	3.94e-09	5.69e-08
GSR	8219.37	-0.709546	0.0628976	-11.281	1.63e-29	1.26e-27
GSTM4	1484.84	-0.63024	0.0786885	-8.00931	1.15e-15	3.37e-14
GUCY1A1	410.533	-2.68186	0.469739	-5.70925	1.13e-08	1.55e-07
GUCY1A2	2932.01	0.966228	0.293099	3.29659	0.000978648	0.00529091
GUCY1B1	742.848	-1.02321	0.229706	-4.45443	8.41e-06	7.2e-05
GYPE	118.587	0.768128	0.164669	4.66469	3.09e-06	2.89e-05
H1-2	587.047	0.576363	0.142476	4.04533	5.22e-05	0.00038184
H1-9P	41.95	-1.84723	0.315349	-5.85775	4.69e-09	6.7e-08
H19	15712.7	2.79792	0.16195	17.2764	7.08e-67	2.41e-64
H2AC20	50.2532	0.807829	0.295835	2.73067	0.00632049	0.0263297
H2BC15	61.21	0.68552	0.264509	2.59167	0.00955109	0.0371803
H3-2	271.284	1.14235	0.236033	4.8398	1.3e-06	1.31e-05
H4C8	111.227	0.619312	0.230596	2.6857	0.0072378	0.0295304
HAAO	405.669	0.628296	0.10484	5.99288	2.06e-09	3.08e-08
HABP4	2935.52	0.50777	0.0722663	7.02638	2.12e-12	4.48e-11
HACD1	2168.72	-0.585419	0.10764	-5.43869	5.37e-08	6.62e-07
HACD4	1317.67	1.05359	0.0733961	14.3549	9.93e-47	1.62e-44
HADHAP2	18.2258	3.23125	0.676038	4.77969	1.76e-06	1.72e-05
HAGLR	62.4112	0.960046	0.274206	3.50118	0.000463195	0.00274651
HAND1	31.3476	2.31966	0.491487	4.71968	2.36e-06	2.26e-05
HAP1	12.0162	-1.84434	0.569349	-3.23938	0.0011979	0.00630429
HAPLN1	6052.8	-2.27824	0.190089	-11.9851	4.25e-33	3.99e-31
HAS2	39413.8	1.42862	0.147451	9.68879	3.36e-22	1.61e-20
HAS2-AS1	130.598	0.751099	0.149963	5.00856	5.48e-07	5.88e-06
HBEGF	2411.85	-0.603852	0.15378	-3.92673	8.61e-05	0.000602532
HCG20	10.1089	-2.27559	0.800916	-2.84124	0.0044939	0.0197766
HECW1	67.8362	0.834152	0.297179	2.8069	0.00500212	0.0216551
HEPH	1406.45	7.33315	0.496333	14.7747	2.13e-49	3.99e-47
HES1	2296.65	-1.63668	0.104319	-15.6892	1.79e-55	4.1e-53
HES4	612.888	-4.03094	0.372263	-10.8282	2.53e-27	1.68e-25
HES6	99.2296	-0.884874	0.178984	-4.94387	7.66e-07	7.97e-06
HEY1	894.11	-2.60399	0.275767	-9.44272	3.63e-21	1.65e-19
HEY2	180.487	-3.41453	0.366266	-9.32254	1.14e-20	4.88e-19
HEYL	238.282	-3.22799	0.333155	-9.68917	3.35e-22	1.61e-20
HFE	1461.13	0.761311	0.0915131	8.31915	8.86e-17	2.82e-15
HFM1	37.3957	-0.883489	0.357265	-2.47292	0.0134012	0.0491076
HHEX	109.683	-1.82055	0.266619	-6.82827	8.59e-12	1.68e-10
HHIP	1638.83	-1.31626	0.346981	-3.79348	0.000148553	0.000990949
HHIPL2	334.369	-0.73346	0.197201	-3.71935	0.000199737	0.00129072
HIC1	1199.99	2.81633	0.186684	15.086	2e-51	4.01e-49
HIF1A-AS1	81.4179	0.802064	0.319117	2.51339	0.0119578	0.0448093
HIF1A-AS3	159.198	-0.902482	0.233283	-3.86861	0.000109457	0.000749986
HIP1	4274.29	0.579938	0.12855	4.51139	6.44e-06	5.64e-05
HIP1R	714.753	-0.534316	0.0929201	-5.75028	8.91e-09	1.24e-07
HIVEP3	829.296	-0.955341	0.132597	-7.20485	5.81e-13	1.3e-11
HKDC1	184.187	-2.31738	0.216473	-10.7052	9.62e-27	6.15e-25
HLA-DRA	51.7018	4.3123	1.00224	4.30268	1.69e-05	0.000136746
HLA-DRB1	31.9979	7.00816	1.56431	4.48005	7.46e-06	6.44e-05
HLA-K	78.2085	-0.872574	0.222191	-3.92714	8.6e-05	0.000601734
HLA-L	171.864	-0.636663	0.188295	-3.3812	0.000721711	0.00405154
HLF	132.977	2.38989	0.353005	6.77014	1.29e-11	2.47e-10
HLX	153.902	0.801926	0.199631	4.01704	5.89e-05	0.000425156
HMCN2	11.8712	2.68669	1.00448	2.67471	0.00747933	0.0303311
HMGCLL1	18.1266	0.933215	0.365189	2.55543	0.0106058	0.0405865
HMGN1P13	6.08174	-2.09355	0.678777	-3.08429	0.00204038	0.0100493
HMGN3-AS1	165.949	-0.738477	0.20515	-3.59968	0.000318605	0.00195851
HNF4G	57.4555	3.08771	0.352048	8.7707	1.78e-18	6.57e-17
HNMT	985.882	1.15668	0.170664	6.77754	1.22e-11	2.36e-10
HNRNPLP2	68.8865	-1.03372	0.276704	-3.73584	0.000187087	0.00121584
HOPX	217.504	-1.13787	0.286705	-3.96879	7.22e-05	0.000511013
HOTTIP	209.328	-0.743369	0.218291	-3.4054	0.000660672	0.00373829
HOXA13	3422.56	-0.522049	0.0735729	-7.09566	1.29e-12	2.78e-11
HOXA3	42.9702	-0.870495	0.283534	-3.07016	0.00213943	0.010455
HOXA7	366.52	-0.707848	0.16842	-4.20288	2.64e-05	0.000206837
HOXB13	14.7952	3.4929	0.887187	3.93705	8.25e-05	0.00057972
HOXC4	6.83848	6.61584	1.1727	5.64153	1.69e-08	2.24e-07
HOXC6	7.69519	3.09671	0.786438	3.93764	8.23e-05	0.000578714
HOXD12	412.774	0.997271	0.148354	6.72224	1.79e-11	3.39e-10
HOXD13	5009.77	0.627995	0.0882924	7.11268	1.14e-12	2.48e-11
HOXD3	41.5313	1.31433	0.389527	3.37417	0.000740382	0.00413749
HOXD4	98.2116	0.769496	0.226612	3.39566	0.000684643	0.00386155
HOXD9	1144.09	0.540998	0.0948955	5.70098	1.19e-08	1.63e-07
HPCAL1	3522.72	-1.19705	0.138889	-8.61875	6.77e-18	2.38e-16
HPD	77.9189	1.77077	0.579809	3.05405	0.00225772	0.0109477
HPGD	98.2615	4.28633	0.425277	10.0789	6.85e-24	3.61e-22
HPSE	902.45	0.539054	0.119887	4.49634	6.91e-06	6e-05
HRAT92	12.0433	-2.29247	0.602831	-3.80285	0.000143041	0.000959449
HS3ST3B1	10517.2	-0.519027	0.0943936	-5.49854	3.83e-08	4.81e-07
HSD11B1	2541.03	1.54712	0.546725	2.82979	0.00465786	0.0203651
HSD17B11	1653.59	0.836204	0.0852629	9.80735	1.05e-22	5.13e-21
HSD17B6	150.036	-1.57441	0.308482	-5.10371	3.33e-07	3.68e-06
HSD3B7	160.764	0.643623	0.239093	2.69194	0.00710386	0.0290878
HSD3BP5	120.229	-2.39416	0.289904	-8.25847	1.48e-16	4.62e-15
HSPA2	1282.46	-0.682435	0.13773	-4.95486	7.24e-07	7.58e-06
HSPA8P4	61.0663	-0.693631	0.275563	-2.51714	0.0118311	0.0444094
HSPB7	3184.98	1.8149	0.340723	5.32661	1e-07	1.19e-06
HSPD1P6	64.8392	3.23749	0.532894	6.0753	1.24e-09	1.92e-08
HTATIP2	2467.81	-0.627176	0.085749	-7.31409	2.59e-13	6e-12
HTR1B	16.1029	-1.80016	0.502749	-3.58064	0.000342749	0.00209171
HTR1D	23.8514	-3.18219	0.567906	-5.60337	2.1e-08	2.76e-07
HTR2B	17.8485	2.6012	0.490812	5.29979	1.16e-07	1.37e-06
HTR7	274.35	-0.83988	0.218724	-3.8399	0.000123085	0.000835987
HTR7P1	1182.68	0.742938	0.105176	7.06379	1.62e-12	3.46e-11
HTRA1	45644.3	1.19791	0.0973039	12.311	7.91e-35	8.3e-33
HTRA3	4851.09	-0.597366	0.159586	-3.74322	0.000181677	0.00118664
HVCN1	229.852	-0.819022	0.124607	-6.57286	4.94e-11	8.94e-10
ID4	10915.8	-1.07911	0.289182	-3.73159	0.000190278	0.00123493
IDNK	269.784	0.765875	0.122987	6.2273	4.75e-10	7.7e-09
IER3	12790.4	-1.35172	0.117449	-11.509	1.19e-30	9.74e-29
IFI16	4140.24	2.60781	0.180492	14.4484	2.57e-47	4.37e-45
IFI44	953.386	2.16323	0.240609	8.99064	2.46e-19	9.67e-18
IFI44L	1073.59	1.05078	0.408934	2.56956	0.0101828	0.0392617
IFIT1	1792.5	2.37879	0.504912	4.7113	2.46e-06	2.34e-05
IFIT2	1025.44	1.82203	0.364837	4.99411	5.91e-07	6.28e-06
IFIT3	4270.62	1.38564	0.266491	5.19956	2e-07	2.27e-06
IFNGR1	9328.56	-0.679068	0.107547	-6.31417	2.72e-10	4.57e-09
IGF1	24.1348	5.48259	1.20394	4.55386	5.27e-06	4.69e-05
IGF1R	12135.9	-1.1159	0.110625	-10.0873	6.29e-24	3.33e-22
IGF2	233.57	5.88734	0.590084	9.97713	1.92e-23	9.79e-22
IGF2-AS	5.58084	4.70732	1.04238	4.51592	6.3e-06	5.53e-05
IGF2BP1	5838.73	-0.835129	0.106155	-7.86707	3.63e-15	1.01e-13
IGFBP2	2110.03	0.680929	0.21175	3.21572	0.00130117	0.00678109
IGFBP5	17674.1	2.20868	0.280411	7.87658	3.36e-15	9.46e-14
IGFBP6	5829	2.27039	0.106152	21.3882	1.72e-101	1.19e-98
IGFBP7	29960.9	-1.12864	0.188997	-5.97176	2.35e-09	3.48e-08
IGFBP7-AS1	42.5191	-1.94504	0.483242	-4.02498	5.7e-05	0.000412687
IGFN1	42.609	1.30441	0.506108	2.57734	0.00995632	0.0385339
IGSF1	25.5379	3.02459	0.539954	5.60156	2.12e-08	2.79e-07
IGSF10	235.153	2.01914	0.314804	6.41396	1.42e-10	2.44e-09
IGSF3	1870.2	-0.661994	0.162984	-4.0617	4.87e-05	0.000358726
IGSF9	90.418	0.699133	0.199568	3.50323	0.000459653	0.00272801
IKZF2	320.309	0.866756	0.220943	3.92299	8.75e-05	0.000611327
IL11RA	1461.21	0.595357	0.138776	4.29004	1.79e-05	0.000144105
IL13RA2	1996.48	5.65369	0.456878	12.3746	3.59e-35	3.93e-33
IL15RA	526.096	-1.09626	0.193717	-5.65906	1.52e-08	2.04e-07
IL17B	28.1735	-1.69105	0.42556	-3.97371	7.08e-05	0.000501486
IL17RD	1443.6	0.817741	0.106591	7.67174	1.7e-14	4.43e-13
IL17RE	159.095	0.899347	0.202223	4.4473	8.7e-06	7.43e-05
IL18R1	261.859	2.60784	0.295163	8.83526	9.99e-19	3.78e-17
IL1A	1975.99	1.57804	0.422541	3.73464	0.000187984	0.00122126
IL1R1	10339.4	1.45726	0.126789	11.4936	1.42e-30	1.16e-28
IL1RAP	2173.36	-1.17383	0.136547	-8.59656	8.21e-18	2.86e-16
IL1RL1	63.7555	3.2493	0.684033	4.7502	2.03e-06	1.97e-05
IL1RL2	132.481	1.12786	0.215509	5.2335	1.66e-07	1.92e-06
IL1RN	2553.26	4.415	0.607674	7.26541	3.72e-13	8.49e-12
IL20RB	68.5448	0.762484	0.206979	3.68387	0.000229721	0.00146114
IL21-AS1	15.6522	4.02743	0.805147	5.0021	5.67e-07	6.05e-06
IL21R	339.494	-1.22713	0.161625	-7.59243	3.14e-14	8e-13
IL31RA	97.9151	-0.766316	0.252464	-3.03534	0.00240261	0.0115579
IL33	321.594	6.29146	0.983098	6.39962	1.56e-10	2.67e-09
IL34	492.554	-1.31033	0.329423	-3.97764	6.96e-05	0.000494173
IL36G	33.6455	2.76099	1.05125	2.62637	0.00863003	0.0341114
IL6R	577.906	0.619764	0.125934	4.92133	8.6e-07	8.89e-06
IL7	138.479	1.73005	0.265179	6.52408	6.84e-11	1.22e-09
IL7R	22010.7	-1.25994	0.156014	-8.07583	6.7e-16	1.98e-14
IMPG2	67.4165	-0.725678	0.259116	-2.80059	0.00510093	0.0219946
INAVA	94.759	-2.23242	0.346611	-6.44071	1.19e-10	2.06e-09
INHBA	51679.6	-1.01706	0.220808	-4.60609	4.1e-06	3.74e-05
INHBE	490.189	0.567647	0.203942	2.78338	0.00537965	0.0230176
INKA1	130.848	0.93089	0.23816	3.90868	9.28e-05	0.000645663
INKA2	978.556	0.57942	0.144743	4.00309	6.25e-05	0.000448795
INPP4B	3476.95	0.657938	0.246539	2.6687	0.0076145	0.0307701
INPP5A	2608.89	0.500425	0.124577	4.01701	5.89e-05	0.000425156
INSC	78.4084	4.81914	0.807611	5.96715	2.41e-09	3.56e-08
INSYN2A	59.5254	1.02114	0.331504	3.08032	0.00206778	0.0101508
INTU	1983.66	-0.556489	0.151924	-3.66294	0.000249337	0.0015715
IRAG2	16.3431	-1.79745	0.572507	-3.13961	0.00169172	0.00855993
IRAK1BP1	661.297	0.573492	0.0815119	7.03569	1.98e-12	4.21e-11
IRF2BPL	7708.21	-0.649228	0.0893736	-7.26421	3.75e-13	8.56e-12
IRF6	44.3627	1.67213	0.625697	2.67243	0.00753031	0.0305157
IRX1	111.765	-1.49346	0.282705	-5.28275	1.27e-07	1.49e-06
IRX2	441.333	-2.1628	0.142706	-15.1556	6.96e-52	1.44e-49
IRX3	128.634	2.36214	0.264922	8.91639	4.82e-19	1.86e-17
IRX5	237.109	-1.27751	0.255081	-5.00826	5.49e-07	5.88e-06
IRX6	66.8327	-2.56915	0.516062	-4.97837	6.41e-07	6.78e-06
ISL2	16.0483	-1.89172	0.511002	-3.70198	0.000213919	0.00137232
ISLR	6084.02	1.31119	0.187972	6.97543	3.05e-12	6.31e-11
ITGA10	2284.16	1.43149	0.149372	9.58341	9.39e-22	4.38e-20
ITGA2	1426.16	1.28599	0.2586	4.97288	6.6e-07	6.97e-06
ITGA3	24606.5	-0.744782	0.150788	-4.93926	7.84e-07	8.15e-06
ITGA4	3877.86	1.57114	0.0923774	17.0078	7.19e-65	2.29e-62
ITGA6	3362.46	1.45884	0.171286	8.51698	1.64e-17	5.6e-16
ITGA7	3149.6	2.12896	0.270213	7.87883	3.3e-15	9.32e-14
ITGA8	424.802	2.64507	0.73395	3.60389	0.000313492	0.00193258
ITGA9	555.721	2.7657	0.126115	21.93	1.34e-106	1.37e-103
ITGB1-DT	108.366	0.967242	0.268696	3.59976	0.000318514	0.00195851
ITGB1BP2	50.3513	-0.875546	0.267196	-3.27679	0.00104995	0.00562319
ITGB5	18569.4	0.828025	0.119556	6.92582	4.33e-12	8.82e-11
ITGB6	42.3091	3.05747	1.01886	3.00088	0.00269198	0.0127821
ITGB8	6443.82	1.39805	0.162299	8.61406	7.05e-18	2.47e-16
ITGBL1	2337.82	1.11306	0.199343	5.58366	2.36e-08	3.07e-07
ITIH5	870.319	-1.13997	0.409175	-2.78603	0.00533585	0.0228755
ITM2A	200.859	1.49491	0.234584	6.37258	1.86e-10	3.17e-09
ITPR1	5614.85	-2.24547	0.267421	-8.39675	4.59e-17	1.5e-15
ITPR2	10226.7	-1.10506	0.125224	-8.82463	1.1e-18	4.14e-17
ITPRIPL1	575.369	-0.767168	0.16803	-4.56566	4.98e-06	4.46e-05
IVL	4.18907	5.94551	1.40289	4.23804	2.25e-05	0.000179508
IVNS1ABP	18597.9	-0.767097	0.0586455	-13.0802	4.27e-39	5.35e-37
JADE1	4407.75	0.665341	0.0884445	7.52269	5.37e-14	1.33e-12
JADE2	3266.63	1.49037	0.15916	9.36397	7.68e-21	3.35e-19
JADE3	2045.55	-0.726664	0.103886	-6.99481	2.66e-12	5.52e-11
JAK1	38920	0.589776	0.0599757	9.83359	8.07e-23	3.99e-21
JAKMIP2	346.399	0.618756	0.197619	3.13105	0.0017418	0.00876994
JAKMIP3	55.7321	-1.37715	0.313947	-4.38658	1.15e-05	9.63e-05
JARID2	4905.37	-0.813034	0.107255	-7.5804	3.44e-14	8.72e-13
JAZF1	3717.89	-0.551567	0.138615	-3.97913	6.92e-05	0.000491613
JCAD	5556.89	0.608868	0.132682	4.58892	4.46e-06	4.02e-05
JCHAIN	105.949	2.09247	0.312088	6.70476	2.02e-11	3.8e-10
JMJD1C-AS1	31.3814	0.799785	0.281966	2.83646	0.00456167	0.0200043
JPH1	164.246	-0.844959	0.265445	-3.18318	0.00145665	0.00750143
KALRN	2103.93	-0.919829	0.170215	-5.40392	6.52e-08	7.92e-07
KANK1	4386.9	-0.523704	0.150702	-3.47509	0.000510686	0.00298708
KANK4	134.996	1.50383	0.294271	5.11036	3.22e-07	3.55e-06
KAT2B	1619.66	0.531181	0.0780702	6.80389	1.02e-11	1.98e-10
KATNAL1	9717.62	-0.854375	0.0848195	-10.0729	7.28e-24	3.82e-22
KAZALD1	4138.32	1.92428	0.114261	16.8411	1.22e-63	3.7e-61
KAZN	4236.62	-0.636054	0.117845	-5.39737	6.76e-08	8.2e-07
KBTBD11	4165.16	-1.22784	0.263166	-4.66565	3.08e-06	2.88e-05
KCCAT198	92.2514	-2.63403	0.293805	-8.96524	3.1e-19	1.21e-17
KCNA1	367.843	4.24662	0.400592	10.6009	2.95e-26	1.85e-24
KCNA2	82.0528	-1.12005	0.367091	-3.05116	0.00227958	0.0110454
KCNA6	581.097	0.786398	0.141055	5.57512	2.47e-08	3.21e-07
KCNAB1	336.228	-0.862472	0.167407	-5.15196	2.58e-07	2.89e-06
KCNAB3	147.03	-0.586807	0.204726	-2.86631	0.00415289	0.0184684
KCNC1	25.8998	-1.55598	0.394127	-3.94792	7.88e-05	0.000555022
KCNC4	617.574	1.50446	0.127526	11.7972	4.03e-32	3.58e-30
KCND1	434.577	1.2069	0.208117	5.79914	6.67e-09	9.37e-08
KCND3	461.093	0.9501	0.253829	3.74308	0.00018178	0.00118692
KCNE3	101.563	-1.00728	0.248636	-4.05121	5.1e-05	0.000373502
KCNE4	18473.9	-1.99114	0.170598	-11.6715	1.78e-31	1.52e-29
KCNH1	136.24	-1.68081	0.246359	-6.82262	8.94e-12	1.75e-10
KCNH2	25.4093	-1.51449	0.521377	-2.90479	0.00367494	0.0166284
KCNH5	108.105	1.81242	0.293242	6.18062	6.39e-10	1.02e-08
KCNIP1	17.4434	2.6771	0.699103	3.82933	0.000128492	0.000869068
KCNIP3	622.305	0.528657	0.148774	3.55343	0.000380243	0.00229457
KCNJ2	558.416	3.28728	0.449265	7.31702	2.54e-13	5.88e-12
KCNJ2-AS1	28.8599	2.73589	0.630317	4.34049	1.42e-05	0.000116933
KCNJ8	273.13	2.74514	0.222649	12.3295	6.29e-35	6.64e-33
KCNK2	2757.79	0.756563	0.139922	5.40703	6.41e-08	7.8e-07
KCNK5	80.5324	1.02563	0.240828	4.25877	2.06e-05	0.000164523
KCNMB2	15.4641	-1.44491	0.488053	-2.96057	0.00307073	0.014253
KCNN3	128.235	-0.764655	0.29265	-2.61287	0.00897859	0.0352698
KCNQ3	134.423	2.05393	0.227649	9.02237	1.84e-19	7.3e-18
KCNS2	62.2645	2.57604	0.329076	7.82811	4.95e-15	1.36e-13
KCTD12	7842.54	1.51072	0.296479	5.09552	3.48e-07	3.82e-06
KCTD16	543.751	-0.542009	0.147173	-3.6828	0.000230687	0.00146489
KCTD4	86.7492	1.309	0.372187	3.51704	0.000436383	0.00260262
KDM6B	2624.89	-0.615759	0.10853	-5.67364	1.4e-08	1.89e-07
KDR	108.382	1.74583	0.416426	4.19241	2.76e-05	0.000215373
KIAA0408	6.32893	1.67928	0.651685	2.57683	0.00997108	0.0385756
KIAA0825	325.057	0.507457	0.147478	3.44091	0.000579755	0.00333286
KIAA0895	195.373	-1.09438	0.194653	-5.62224	1.89e-08	2.49e-07
KIAA1217	2250.63	-0.961804	0.152308	-6.31488	2.7e-10	4.55e-09
KIF13B	903.124	-0.853664	0.130656	-6.53365	6.42e-11	1.15e-09
KIF14	8925.48	0.505421	0.132916	3.80256	0.000143211	0.000960262
KIF17	90.387	-0.815676	0.168511	-4.84049	1.3e-06	1.3e-05
KIF18A	4722.9	0.720438	0.109641	6.5709	5e-11	9.05e-10
KIF1A	67.4961	-1.23254	0.289622	-4.2557	2.08e-05	0.000166659
KIF21B	871.183	-2.93224	0.197235	-14.8668	5.42e-50	1.02e-47
KIF26A	51.8876	-2.29724	0.387721	-5.92499	3.12e-09	4.57e-08
KIF26B	560.009	-2.04784	0.185301	-11.0514	2.16e-28	1.55e-26
KIFC3	4641.39	-0.502096	0.0912161	-5.50447	3.7e-08	4.67e-07
KIRREL3	1138.51	1.11582	0.147604	7.55954	4.04e-14	1.02e-12
KIT	137.616	0.592966	0.16357	3.62514	0.000288802	0.00179118
KLC2	3928.25	-0.524711	0.0744526	-7.04758	1.82e-12	3.87e-11
KLF17	220.582	0.749735	0.235034	3.1899	0.00142323	0.0073474
KLF3-AS1	129.691	0.515081	0.193925	2.65609	0.00790526	0.03176
KLF4	3082.87	0.724323	0.129815	5.57967	2.41e-08	3.13e-07
KLF5	2666.47	0.640913	0.147071	4.35785	1.31e-05	0.000108943
KLF8	373.412	0.533144	0.180512	2.9535	0.00314191	0.0145452
KLHL13	662.736	-0.770358	0.186305	-4.13492	3.55e-05	0.000270805
KLHL23	1339.5	-0.748282	0.112367	-6.65927	2.75e-11	5.1e-10
KLHL24	3904.7	-0.792793	0.170596	-4.64719	3.36e-06	3.12e-05
KLHL31	34.1412	-1.24095	0.406756	-3.05084	0.00228203	0.0110498
KLHL33	52.9306	1.88032	0.401289	4.6857	2.79e-06	2.63e-05
KLHL5	14664.6	-1.06546	0.13639	-7.81192	5.63e-15	1.54e-13
KLHL7	8059.49	-0.670652	0.060624	-11.0625	1.91e-28	1.37e-26
KNDC1	14.4977	1.53511	0.509143	3.0151	0.00256897	0.0122761
KRT14	1456.29	2.92417	0.296494	9.86252	6.05e-23	3.04e-21
KRT17	2931.79	-5.4727	0.203452	-26.8992	2.24e-159	5.45e-156
KRT18	466.011	1.64618	0.399977	4.1157	3.86e-05	0.000290967
KRT18P34	32.7117	1.11277	0.395098	2.81645	0.00485578	0.0211454
KRT18P59	32.3972	-1.23202	0.4387	-2.80834	0.00497974	0.0215822
KRT75	361.313	-2.199	0.470119	-4.67753	2.9e-06	2.73e-05
KRT79	10.257	-5.91609	0.955335	-6.19268	5.91e-10	9.52e-09
KRT8	510.436	1.89019	0.4245	4.45273	8.48e-06	7.25e-05
KRT80	615.745	-0.864946	0.188446	-4.58989	4.43e-06	4.01e-05
KRT85	14.1923	3.02301	0.970164	3.11598	0.00183335	0.00917062
KRT8P12	384.788	-0.708165	0.134026	-5.28381	1.27e-07	1.49e-06
KRT9	18.9696	2.72449	0.709829	3.83823	0.000123925	0.000841104
KSR2	37.2108	-1.10053	0.439367	-2.5048	0.0122521	0.0456984
KY	887.275	1.00453	0.176568	5.68916	1.28e-08	1.74e-07
L1TD1	193.327	3.00198	0.203368	14.7613	2.6e-49	4.77e-47
L3HYPDH	2330.43	-0.689588	0.0710626	-9.70395	2.9e-22	1.4e-20
LACTB	2988.51	-0.601554	0.0799228	-7.52669	5.2e-14	1.29e-12
LAD1	20.5546	4.22826	1.14975	3.67754	0.000235491	0.00149247
LAGE3P1	5.33983	-2.46426	0.904091	-2.72568	0.0064169	0.0266684
LAMA2	7270.46	3.91033	0.143752	27.2019	6.17e-163	2e-159
LAMA4	23498.6	0.872348	0.249297	3.49923	0.000466598	0.00276584
LAMA4-AS1	10.689	1.74603	0.569307	3.06694	0.00216259	0.0105522
LAMB3	4851.87	-0.682817	0.234743	-2.90878	0.00362837	0.0164448
LAMC2	35966.4	5.67662	0.295747	19.1942	4.14e-82	2.01e-79
LAMC3	20.7946	1.44984	0.507648	2.85598	0.00429035	0.0190187
LANCL3	189.945	1.42657	0.235337	6.06183	1.35e-09	2.07e-08
LASTR	19.9275	2.84262	0.571913	4.97038	6.68e-07	7.05e-06
LBX2-AS1	203.712	-1.06664	0.16383	-6.51068	7.48e-11	1.32e-09
LCN2	43.9781	8.16617	2.26417	3.6067	0.000310112	0.00191357
LCTL	291.707	-0.530493	0.190688	-2.78199	0.00540264	0.0230956
LDB2	1283.95	3.09363	0.14114	21.9189	1.72e-106	1.67e-103
LDB3	183.542	-1.99724	0.227926	-8.76268	1.91e-18	6.99e-17
LDHA	168190	0.54817	0.0964232	5.68504	1.31e-08	1.78e-07
LDHAL6B	10.7057	1.98155	0.688448	2.87828	0.00399845	0.017888
LDHD	18.1213	1.47227	0.59427	2.47744	0.0132329	0.0486284
LDLRAD4	1459.08	-0.659162	0.206427	-3.1932	0.00140706	0.00727885
LDLRAP1	2402.74	-0.60672	0.0883859	-6.86444	6.68e-12	1.32e-10
LDOC1	2552.6	0.575386	0.102197	5.63015	1.8e-08	2.38e-07
LETM2	371.055	-0.667158	0.158083	-4.22031	2.44e-05	0.000192721
LGALS3BP	2988.97	1.70781	0.182238	9.37131	7.16e-21	3.14e-19
LGALS9	65.1994	0.960863	0.310316	3.09641	0.00195882	0.00971902
LGALSL	1443.78	-1.01183	0.126813	-7.97895	1.48e-15	4.3e-14
LGI2	566.241	2.08633	0.187534	11.125	9.48e-29	6.89e-27
LGR4	10211.5	-0.653045	0.113769	-5.74007	9.46e-09	1.31e-07
LGR5	5005.3	-1.91301	0.175055	-10.9281	8.46e-28	5.85e-26
LHFPL2	14171.4	-0.607511	0.116086	-5.23327	1.67e-07	1.92e-06
LHFPL3	22.0405	1.98128	0.496708	3.98882	6.64e-05	0.000474053
LHX2	2836.84	-1.19251	0.197804	-6.02877	1.65e-09	2.51e-08
LHX4	126.665	-0.929528	0.302706	-3.07073	0.00213535	0.0104412
LHX8	22.9686	7.57163	0.902325	8.39125	4.81e-17	1.57e-15
LHX9	1498.04	-0.83207	0.133167	-6.24831	4.15e-10	6.8e-09
LIMD1	2265.89	-0.650944	0.0956197	-6.80764	9.92e-12	1.93e-10
LIN7A	789.343	1.60194	0.171041	9.36584	7.55e-21	3.3e-19
LINC00092	15.7574	-2.36037	0.68612	-3.44017	0.000581348	0.00333905
LINC00242	44.4791	0.986749	0.275616	3.58016	0.000343379	0.00209423
LINC00299	9.82109	3.59614	1.09171	3.29405	0.000987536	0.00533451
LINC00311	11.9885	1.62499	0.540407	3.00697	0.00263865	0.0125781
LINC00511	1860.85	-2.67964	0.100818	-26.579	1.19e-155	2.31e-152
LINC00517	11.2112	6.84532	0.964355	7.09834	1.26e-12	2.73e-11
LINC00519	28.291	-2.03408	0.601601	-3.3811	0.000721955	0.00405154
LINC00526	96.5954	-0.663384	0.197538	-3.35826	0.00078436	0.00434699
LINC00536	125.286	-3.93063	0.705874	-5.56845	2.57e-08	3.32e-07
LINC00540	6.84317	2.51217	0.8666	2.89888	0.00374493	0.01689
LINC00547	123.91	-1.63522	0.343562	-4.75961	1.94e-06	1.89e-05
LINC00562	16.2095	-1.40017	0.477757	-2.93071	0.00338184	0.0154934
LINC00578	46.3627	2.35371	0.413245	5.69567	1.23e-08	1.68e-07
LINC00595	418.126	3.29843	0.166593	19.7994	3.01e-87	1.58e-84
LINC00601	48.1889	1.7349	0.291251	5.95673	2.57e-09	3.79e-08
LINC00607	134.61	1.06924	0.237759	4.49715	6.89e-06	5.99e-05
LINC00622	120.249	-1.48157	0.319363	-4.63913	3.5e-06	3.23e-05
LINC00623	425.877	-1.23219	0.130703	-9.42741	4.2e-21	1.9e-19
LINC00632	1657.6	-0.756979	0.151827	-4.98581	6.17e-07	6.55e-06
LINC00640	11.6672	-2.03155	0.656678	-3.09368	0.0019769	0.00979126
LINC00670	85.3022	-3.29458	0.321956	-10.233	1.41e-24	7.92e-23
LINC00707	313.023	-0.723902	0.280624	-2.57962	0.00989104	0.0383102
LINC00710	4.0426	4.02755	1.5282	2.63549	0.00840166	0.0333952
LINC00839	63.8681	-1.77639	0.575763	-3.08529	0.00203357	0.0100259
LINC00842	40.0811	1.18313	0.428372	2.76193	0.00574615	0.024302
LINC00869	267.808	-0.684713	0.155007	-4.41732	9.99e-06	8.47e-05
LINC00882	380.517	0.702581	0.268942	2.61239	0.00899129	0.0353054
LINC00884	1471.23	-2.23421	0.266441	-8.38538	5.06e-17	1.65e-15
LINC00888	312.683	-0.719628	0.119475	-6.02325	1.71e-09	2.59e-08
LINC00900	336.952	1.13194	0.220857	5.12521	2.97e-07	3.3e-06
LINC00933	37.1932	1.11857	0.33042	3.3853	0.000711016	0.00399754
LINC00942	164.494	-3.81844	0.259151	-14.7344	3.87e-49	6.97e-47
LINC00943	8.06041	3.12316	1.20589	2.58992	0.00959994	0.0373555
LINC00944	7.79821	4.02533	1.07697	3.73765	0.000185746	0.00120875
LINC01016	44.4641	-3.44812	0.412871	-8.35155	6.74e-17	2.17e-15
LINC01048	29.7393	2.14517	0.421941	5.08404	3.69e-07	4.05e-06
LINC01050	17.5714	3.0218	0.713879	4.23294	2.31e-05	0.000183252
LINC01060	38.8836	2.98745	0.536948	5.56376	2.64e-08	3.41e-07
LINC01085	48.1117	4.29857	0.435408	9.87252	5.48e-23	2.76e-21
LINC01088	23.375	1.67208	0.44643	3.74545	0.000180069	0.00117812
LINC01089	184.341	-0.581509	0.21739	-2.67496	0.00747388	0.0303235
LINC01096	60.7276	-1.66447	0.23305	-7.14213	9.19e-13	2.03e-11
LINC01111	54.4323	2.46443	0.345335	7.13633	9.59e-13	2.11e-11
LINC01116	317.712	1.12525	0.205221	5.48312	4.18e-08	5.22e-07
LINC01118	19.698	1.82805	0.509993	3.58446	0.000337778	0.00206526
LINC01119	137.413	1.84569	0.298138	6.19073	5.99e-10	9.62e-09
LINC01133	2841.07	1.00937	0.205232	4.91817	8.74e-07	9.02e-06
LINC01137	351.003	-0.851398	0.160759	-5.29611	1.18e-07	1.39e-06
LINC01145	284.833	-0.950725	0.097922	-9.709	2.76e-22	1.34e-20
LINC01151	34.9963	1.20169	0.379015	3.17057	0.0015214	0.00779153
LINC01179	8.14501	-1.4769	0.560078	-2.63695	0.00836558	0.0332995
LINC01182	60.4768	0.749074	0.233955	3.20179	0.00136576	0.0070853
LINC01197	16.8115	3.86606	0.67663	5.7137	1.11e-08	1.52e-07
LINC01204	141.266	1.08245	0.227955	4.7485	2.05e-06	1.98e-05
LINC01239	26.8546	-1.43965	0.409994	-3.5114	0.000445759	0.00265447
LINC01303	20.2335	1.67804	0.430679	3.89627	9.77e-05	0.000677987
LINC01305	8.38092	2.87363	0.960802	2.99086	0.00278189	0.0131288
LINC01322	48.1478	7.76261	0.912576	8.50626	1.8e-17	6.11e-16
LINC01354	24.2348	1.53911	0.422046	3.64677	0.000265555	0.00166454
LINC01393	10.2941	-1.89893	0.65892	-2.88188	0.00395311	0.0177056
LINC01397	29.8845	5.4977	0.635971	8.64458	5.4e-18	1.92e-16
LINC01410	161.268	-0.692	0.168755	-4.10062	4.12e-05	0.00030808
LINC01411	11.5546	-3.79843	1.07942	-3.51896	0.00043324	0.00258547
LINC01465	106.848	0.752124	0.22574	3.33182	0.000862804	0.00474249
LINC01476	6.11157	-4.35598	1.24166	-3.5082	0.000451157	0.0026825
LINC01483	30.1104	4.62885	1.12218	4.12488	3.71e-05	0.00028134
LINC01503	571.625	1.62185	0.252925	6.41238	1.43e-10	2.46e-09
LINC01550	49.4004	2.00047	0.399677	5.00521	5.58e-07	5.96e-06
LINC01583	5.33016	-3.76081	1.39804	-2.69006	0.00714384	0.0292155
LINC01622	83.1099	-1.08544	0.353393	-3.07147	0.00213007	0.0104223
LINC01629	16.4402	-2.48843	0.648723	-3.83589	0.000125111	0.000848189
LINC01693	7.76925	-3.02262	0.942323	-3.20763	0.00133835	0.00695678
LINC01705	10.9958	-2.45064	0.834316	-2.93731	0.00331074	0.015218
LINC01755	31.3042	6.626	0.812218	8.15791	3.41e-16	1.02e-14
LINC01828	146.305	-3.95245	0.569293	-6.94274	3.85e-12	7.88e-11
LINC01914	19.1556	1.49636	0.468932	3.19099	0.00141784	0.00732879
LINC01915	11.374	2.0231	0.516155	3.91955	8.87e-05	0.000619652
LINC01936	22.7922	2.87019	0.606923	4.72908	2.26e-06	2.16e-05
LINC02012	5.34288	-2.8166	1.07618	-2.61722	0.00886486	0.0348707
LINC02202	125.087	0.936575	0.306423	3.05648	0.00223952	0.0108702
LINC02234	15.4475	-1.88862	0.643255	-2.93604	0.00332436	0.0152625
LINC02261	5.9443	4.07819	1.40197	2.90889	0.00362709	0.0164448
LINC02268	16.0832	2.01247	0.511554	3.93403	8.35e-05	0.000586417
LINC02289	5.62408	-2.55512	0.956174	-2.67224	0.00753476	0.030524
LINC02301	7.58075	2.70794	0.821321	3.29705	0.00097706	0.00528674
LINC02302	4.53786	3.84802	1.21722	3.16132	0.00157058	0.00802011
LINC02307	6.35599	2.75712	0.876856	3.14432	0.00166471	0.0084409
LINC02362	29.1171	-1.59079	0.458647	-3.46843	0.000523499	0.003051
LINC02381	24.4333	3.37009	0.555287	6.0691	1.29e-09	1.99e-08
LINC02432	94.7148	2.22811	0.34579	6.44353	1.17e-10	2.03e-09
LINC02511	71.0282	2.19504	0.397814	5.51775	3.43e-08	4.35e-07
LINC02518	9.06366	3.08773	0.97188	3.17706	0.00148774	0.00763522
LINC02541	39.2759	-1.54309	0.412196	-3.74358	0.00018142	0.00118536
LINC02542	4.55238	3.3401	1.34562	2.4822	0.0130574	0.0481472
LINC02586	3.98643	3.39443	1.13678	2.986	0.00282649	0.0133037
LINC02587	43.2336	2.42627	0.341068	7.11375	1.13e-12	2.46e-11
LINC02593	650.271	0.758292	0.150259	5.04657	4.5e-07	4.86e-06
LINC02599	25.6838	1.68851	0.444805	3.79608	0.000147005	0.000981968
LINC02600	105.96	3.63281	0.396417	9.16411	5e-20	2.05e-18
LINC02605	120.384	2.71881	0.517942	5.24925	1.53e-07	1.77e-06
LINC02610	43.2977	-0.890992	0.313796	-2.8394	0.00451984	0.0198593
LINC02697	13.1972	-2.11341	0.823171	-2.5674	0.0102464	0.0394756
LINC02701	61.262	-1.4994	0.344844	-4.34805	1.37e-05	0.000113344
LINC02709	107.466	0.638411	0.214651	2.97418	0.00293773	0.0137441
LINC02847	12.7871	2.42375	0.623235	3.88897	0.000100669	0.000697146
LINC02857	6.53011	-3.50452	1.01938	-3.43789	0.000586261	0.00336131
LINC02884	14.9628	1.65418	0.528925	3.12744	0.00176333	0.00886
LINGO2	36.0609	5.43659	1.10212	4.93283	8.1e-07	8.4e-06
LIPA	8679	0.907737	0.0765987	11.8506	2.14e-32	1.9e-30
LMCD1	1771.81	-0.579968	0.178007	-3.25812	0.00112154	0.00595893
LMLN2	13.7547	2.62962	0.830931	3.16466	0.00155264	0.00793685
LMNTD1	14.461	-2.4204	0.818565	-2.95688	0.00310768	0.0144142
LMO4	47877.3	0.788311	0.0877142	8.98726	2.53e-19	9.93e-18
LMO7-AS1	77.1807	-0.672441	0.225745	-2.97877	0.00289409	0.0135693
LMOD1	2537.73	-1.38419	0.456772	-3.03037	0.00244257	0.0117298
LMOD3	18.6555	1.44588	0.420947	3.43483	0.000592935	0.00339457
LMX1A	5.3427	5.56254	1.31124	4.24219	2.21e-05	0.000176407
LNC-LBCS	87.1087	-0.756447	0.188017	-4.0233	5.74e-05	0.000415308
LNCAROD	19.8345	3.01967	0.82276	3.67017	0.000242386	0.00153217
LNCOC1	108.741	0.517255	0.206239	2.50804	0.0121404	0.0453637
LNCSRLR	51.0138	-0.856271	0.327475	-2.61476	0.00892894	0.0350889
LNPK	9828.53	0.541347	0.0640833	8.44755	2.97e-17	9.93e-16
LOX	95068.2	1.26042	0.11439	11.0186	3.11e-28	2.2e-26
LOXL1	23249.1	0.57653	0.0952883	6.05038	1.45e-09	2.22e-08
LOXL2	66538.8	0.871617	0.135105	6.45142	1.11e-10	1.93e-09
LOXL4	2411.89	1.93244	0.300996	6.42017	1.36e-10	2.35e-09
LPAR3	108.534	0.804287	0.298467	2.69472	0.00704472	0.0289005
LPAR6	172.28	1.75523	0.23498	7.46969	8.04e-14	1.96e-12
LPXN	3881.09	1.84259	0.184203	10.003	1.48e-23	7.56e-22
LRATD1	1613.95	-3.60586	0.270916	-13.3099	2.03e-40	2.64e-38
LRATD2	312.918	-0.697517	0.170094	-4.10077	4.12e-05	0.000308002
LRFN5	846.419	2.24392	0.138358	16.2182	3.75e-59	9.84e-57
LRP1	155302	0.549911	0.118777	4.62976	3.66e-06	3.37e-05
LRP12	10035.8	-0.516182	0.0788824	-6.54369	6e-11	1.08e-09
LRP4	3176.17	-0.741681	0.0867826	-8.54642	1.27e-17	4.38e-16
LRRC15	6664.1	0.969306	0.313532	3.09157	0.00199101	0.00985097
LRRC17	376.465	1.4018	0.222416	6.30261	2.93e-10	4.9e-09
LRRC2	369.677	2.45143	0.267348	9.16945	4.75e-20	1.97e-18
LRRC32	2477.27	1.93004	0.307149	6.28372	3.31e-10	5.51e-09
LRRC4	253.396	1.68461	0.261866	6.43307	1.25e-10	2.16e-09
LRRC4C	1168.82	-1.13784	0.156475	-7.27171	3.55e-13	8.13e-12
LRRC61	145.735	-1.06385	0.192074	-5.53873	3.05e-08	3.9e-07
LRRC8B	565.831	-0.5692	0.120043	-4.74166	2.12e-06	2.05e-05
LRRC8C	2758.5	0.849991	0.119747	7.09823	1.26e-12	2.73e-11
LRRIQ1	105.51	0.736209	0.271436	2.71228	0.00668222	0.0276469
LRRIQ3	97.2057	-0.710675	0.280518	-2.53344	0.0112949	0.0427605
LRRK2	494.287	1.63179	0.173662	9.39637	5.65e-21	2.52e-19
LRRK2-DT	12.2009	1.86914	0.729407	2.56255	0.0103906	0.0399284
LRRN1	933.987	0.776873	0.175886	4.41691	1e-05	8.48e-05
LRRN2	42.0049	1.27286	0.4678	2.72095	0.00650944	0.0270068
LRRN3	1170.86	6.3856	0.472803	13.5058	1.44e-41	1.99e-39
LRRN4CL	700.341	3.45195	0.317046	10.8878	1.32e-27	9.01e-26
LRRTM1	115.545	6.09947	0.623727	9.77907	1.38e-22	6.78e-21
LRRTM2	34.0202	2.70924	0.432927	6.25797	3.9e-10	6.42e-09
LRRTM3	6.07909	4.05868	1.22033	3.32589	0.000881375	0.00482817
LSAMP	1917.75	0.628473	0.178381	3.52321	0.000426355	0.00254829
LSM11	2133.73	-0.552408	0.100736	-5.4837	4.17e-08	5.21e-07
LTBP1	41308.6	0.685874	0.153101	4.47988	7.47e-06	6.44e-05
LTBP2	89958.5	0.644996	0.0698379	9.23562	2.57e-20	1.09e-18
LTF	14.6017	2.6234	0.940323	2.78989	0.00527256	0.0226442
LTK	61.6207	-1.13157	0.368841	-3.06792	0.00215558	0.0105233
LUM	73651.8	-1.46851	0.171722	-8.55167	1.21e-17	4.19e-16
LUZP2	38.6173	2.84086	0.552563	5.14124	2.73e-07	3.04e-06
LY6E	8649.75	0.804552	0.153636	5.23674	1.63e-07	1.89e-06
LY6G5C	80.5292	-0.857065	0.199058	-4.30559	1.67e-05	0.000135074
LYN	1937.34	-1.919	0.124252	-15.4444	8.23e-54	1.84e-51
LYPLAL1-AS1	147.482	1.06638	0.376085	2.83548	0.00457575	0.020055
LZTS1	2896.29	-0.588382	0.128462	-4.58021	4.65e-06	4.18e-05
MAB21L1	381.274	3.41789	0.351862	9.71372	2.64e-22	1.28e-20
MAB21L3	6.90796	4.31744	1.03475	4.17246	3.01e-05	0.000233567
MAFG	9866.7	-0.914424	0.0739678	-12.3625	4.17e-35	4.53e-33
MAFG-DT	368.22	-0.540749	0.148817	-3.63365	0.000279435	0.00173808
MAGI2	513.823	0.548835	0.105586	5.19801	2.01e-07	2.29e-06
MAGI2-AS3	4570.84	0.507198	0.0940799	5.39114	7e-08	8.47e-07
MAL2	26.0746	1.75573	0.533584	3.29044	0.0010003	0.00539656
MAMDC2	3271.44	-2.33512	0.313057	-7.45909	8.71e-14	2.11e-12
MAMDC2-AS1	120.778	-0.655093	0.250339	-2.61682	0.00887533	0.0348924
MAMLD1	4256.03	-0.759832	0.118571	-6.40822	1.47e-10	2.52e-09
MAN2A1	11722.8	0.591431	0.0778952	7.59264	3.13e-14	8e-13
MANBA	3365.04	1.04112	0.114582	9.08623	1.03e-19	4.12e-18
MANCR	61.4858	-1.49884	0.378448	-3.96048	7.48e-05	0.000527971
MANEA-DT	21.2734	1.19317	0.479052	2.49069	0.0127496	0.0471826
MANSC1	704.589	1.14717	0.128994	8.8932	5.94e-19	2.28e-17
MAOA	299.982	-1.24813	0.374852	-3.32967	0.000869486	0.00477112
MAP1A	27843.5	0.738297	0.114266	6.46121	1.04e-10	1.82e-09
MAP3K14-AS1	51.6155	-0.926727	0.361706	-2.5621	0.0104042	0.0399585
MAP3K20	31392	0.809586	0.0822729	9.84025	7.55e-23	3.76e-21
MAP3K9	121.631	-0.93903	0.269688	-3.48192	0.000497833	0.00292422
MAP4K4	74785.5	0.902249	0.0623046	14.4812	1.59e-47	2.74e-45
MAPK13	534.915	1.1728	0.127332	9.21061	3.24e-20	1.36e-18
MAPK15	9.89379	3.00102	1.21389	2.47224	0.013427	0.0491832
MAPK8IP1	1156.46	-0.688517	0.100225	-6.86971	6.43e-12	1.28e-10
MAPRE3	1287	-0.572014	0.0949186	-6.02637	1.68e-09	2.54e-08
MARCHF3	638.945	1.10392	0.1815	6.08219	1.19e-09	1.85e-08
MARCHF4	2012.76	1.08288	0.175558	6.16821	6.91e-10	1.1e-08
MARCHF9	215.632	-1.15395	0.214085	-5.39016	7.04e-08	8.5e-07
MARVELD2	433.209	-0.504829	0.142389	-3.54542	0.000391991	0.00236106
MASP1	2809.37	5.88778	0.459402	12.8162	1.33e-37	1.6e-35
MATN2	3328.83	0.803411	0.245773	3.26892	0.0010796	0.00576135
MB21D2	2195.7	0.750694	0.109308	6.8677	6.52e-12	1.29e-10
MBNL1-AS1	2619.09	-0.554027	0.149201	-3.7133	0.000204574	0.00132031
MBOAT2	11355.1	1.16598	0.125137	9.31761	1.19e-20	5.1e-19
MCAM	10905.4	-2.05664	0.112125	-18.3424	3.79e-75	1.54e-72
MCF2L	172.666	3.59092	0.350613	10.2418	1.29e-24	7.27e-23
MCFD2	28104	0.522002	0.0743985	7.01629	2.28e-12	4.79e-11
MCOLN2	55.4263	-1.63711	0.344717	-4.74913	2.04e-06	1.98e-05
MCOLN3	55.3552	-2.12997	0.257327	-8.27731	1.26e-16	3.98e-15
MCTP2	480.832	-0.793014	0.200282	-3.95949	7.51e-05	0.000529963
MCUB	1851.69	1.27243	0.156507	8.13018	4.29e-16	1.28e-14
MDGA1	1765.48	0.612536	0.132878	4.60975	4.03e-06	3.68e-05
MDGA2	38.9333	1.6549	0.497163	3.32869	0.000872566	0.00478397
ME1	7856.85	-0.852931	0.110759	-7.70078	1.35e-14	3.57e-13
MEAK7	4492.72	0.512037	0.0624283	8.20201	2.36e-16	7.23e-15
MECOM	1400.82	0.82868	0.112666	7.35519	1.91e-13	4.45e-12
MED27	4280.42	-0.704303	0.0523458	-13.4548	2.88e-41	3.95e-39
MEDAG	4658.22	1.26487	0.286652	4.41257	1.02e-05	8.64e-05
MEGF10	302.602	-1.6805	0.45836	-3.66633	0.000246052	0.00155181
MEGF6	15743.4	-0.915576	0.111786	-8.19041	2.6e-16	7.89e-15
MEIS2	165.853	2.27584	0.261955	8.6879	3.69e-18	1.33e-16
MEIS3P2	152.677	1.38799	0.270698	5.12745	2.94e-07	3.26e-06
MEOX1	197.873	1.32459	0.437048	3.03077	0.00243928	0.0117169
MEOX2	6708.77	1.54511	0.195397	7.90758	2.62e-15	7.45e-14
MET	15002.6	1.17193	0.221518	5.29043	1.22e-07	1.43e-06
METRN	857.558	-1.41186	0.14778	-9.5538	1.25e-21	5.82e-20
METTL21A	1088.52	-0.796945	0.121208	-6.575	4.87e-11	8.83e-10
METTL27	128.903	0.516812	0.195414	2.6447	0.00817631	0.0326531
METTL7A	1197.58	1.55822	0.202853	7.6815	1.57e-14	4.12e-13
MEX3B	4542.7	-1.41837	0.11693	-12.1301	7.32e-34	7.29e-32
MFAP5	30389.3	6.76676	0.151936	44.5369	0	0
MFSD13A	124.715	-1.3295	0.197202	-6.7418	1.56e-11	2.98e-10
MFSD6	1254.05	0.573054	0.0909192	6.3029	2.92e-10	4.9e-09
MGAM	136.342	2.06998	0.413839	5.00191	5.68e-07	6.05e-06
MGAT5B	139.602	-1.0131	0.237555	-4.2647	2e-05	0.000160475
MGC15885	4.53912	4.94511	1.1855	4.17132	3.03e-05	0.000234648
MGC27382	45.6603	3.23882	0.620952	5.21589	1.83e-07	2.09e-06
MGLL	7295.61	0.936418	0.152096	6.15676	7.42e-10	1.18e-08
MGP	736.166	-1.77245	0.32014	-5.53648	3.09e-08	3.94e-07
MGST2	226.326	0.650292	0.178085	3.65158	0.000260633	0.00163633
MICALL2	1270.99	-0.568736	0.095419	-5.9604	2.52e-09	3.71e-08
MICB-DT	77.1308	-0.77047	0.213358	-3.61117	0.000304823	0.00188213
MID1	7922.97	1.46974	0.182418	8.057	7.82e-16	2.31e-14
MILR1	34.4765	1.43197	0.407512	3.51393	0.000441533	0.00263091
MIPOL1	539.999	-0.553446	0.126196	-4.38559	1.16e-05	9.67e-05
MIR100HG	14705	0.74898	0.0578345	12.9504	2.34e-38	2.87e-36
MIR137HG	264.792	2.25032	0.315155	7.14037	9.31e-13	2.05e-11
MIR145	43.0578	-1.28284	0.376539	-3.40691	0.00065702	0.00372223
MIR181A2HG	37.9772	-1.26353	0.363719	-3.4739	0.000512946	0.00299939
MIR1915HG	288.252	0.851044	0.158623	5.36519	8.09e-08	9.71e-07
MIR222HG	481.212	0.536535	0.21603	2.48362	0.0130055	0.0479832
MIR31HG	3028.67	0.710148	0.137899	5.14976	2.61e-07	2.92e-06
MIR4435-2HG	5471.98	-0.612906	0.114191	-5.36739	7.99e-08	9.6e-07
MIR503HG	819.522	1.07396	0.225603	4.7604	1.93e-06	1.88e-05
MIR635	90.0819	0.684155	0.246873	2.77129	0.00558354	0.0237695
MIR924HG	316.791	0.791744	0.159394	4.96722	6.79e-07	7.15e-06
MLLT11	4843.87	0.638808	0.133084	4.80002	1.59e-06	1.57e-05
MLPH	460.528	-1.30724	0.256528	-5.0959	3.47e-07	3.81e-06
MME	54223.7	1.71741	0.121742	14.1069	3.44e-45	5.14e-43
MMP1	163663	1.77079	0.167826	10.5513	5.01e-26	3.09e-24
MMP10	952.054	1.56679	0.534344	2.93217	0.00336603	0.0154283
MMP12	1103.31	1.52596	0.534406	2.85543	0.0042979	0.0190478
MMP13	7886.24	-2.41602	0.392816	-6.1505	7.72e-10	1.23e-08
MMP15	539.874	-1.13547	0.133749	-8.48957	2.07e-17	7.02e-16
MMP16	8716.64	-1.48512	0.166798	-8.90373	5.4e-19	2.08e-17
MMP17	300.766	0.556269	0.150859	3.68735	0.000226605	0.00144274
MMP2	126645	0.996259	0.162922	6.11493	9.66e-10	1.52e-08
MMP3	236907	3.10406	0.256769	12.0889	1.21e-33	1.17e-31
MMP7	71.3277	3.71445	1.23744	3.00172	0.0026846	0.0127502
MMRN2	59.5212	1.57468	0.347837	4.52707	5.98e-06	5.28e-05
MOB3B	105.391	2.32056	0.379159	6.12029	9.34e-10	1.47e-08
MOCS1	1523.44	-0.592619	0.108068	-5.48378	4.16e-08	5.21e-07
MOK	5937.38	0.520864	0.10813	4.81701	1.46e-06	1.45e-05
MORN3	111.792	-0.592841	0.222912	-2.65953	0.00782496	0.0315091
MOXD1	5300	1.48197	0.239104	6.198	5.72e-10	9.22e-09
MPP2	544.786	-0.504164	0.112621	-4.47666	7.58e-06	6.53e-05
MPP4	333.045	0.582787	0.15689	3.71462	0.000203506	0.00131463
MPP7	1317.15	-0.951699	0.196696	-4.83841	1.31e-06	1.31e-05
MPPED2	65.2524	-0.741682	0.258995	-2.86369	0.00418733	0.0186045
MR1	977.35	0.790508	0.1346	5.873	4.28e-09	6.14e-08
MRAP2	1368.91	-2.26689	0.203681	-11.1296	9e-29	6.57e-27
MRGPRF	2217.75	1.11576	0.242182	4.60712	4.08e-06	3.72e-05
MRGPRF-AS1	18.9336	1.31191	0.401778	3.26526	0.00109362	0.00582976
MRPS24	998.739	-1.36855	0.145955	-9.37651	6.82e-21	3.02e-19
MRPS30-DT	152.673	0.964226	0.319197	3.02079	0.00252117	0.0120803
MRTFB	6648.48	-0.898916	0.145021	-6.19852	5.7e-10	9.2e-09
MSC	6098.81	-0.899257	0.130957	-6.86681	6.57e-12	1.3e-10
MSI1	279.854	-0.757675	0.174117	-4.35153	1.35e-05	0.000111608
MSRB3	24471.3	-0.580969	0.145604	-3.99006	6.61e-05	0.00047192
MSX2	816.949	-0.783187	0.13431	-5.83117	5.5e-09	7.79e-08
MT1G	1690.93	1.1431	0.427906	2.67138	0.00755402	0.0305889
MT1H	233.694	-3.11785	1.0741	-2.90276	0.00369893	0.0167175
MT1L	705.758	0.955762	0.246783	3.87289	0.000107553	0.000739224
MT1M	953.903	1.38342	0.242538	5.70394	1.17e-08	1.6e-07
MT1X	981.02	0.652615	0.159693	4.08669	4.38e-05	0.000325544
MT2A	76629.8	0.790343	0.228739	3.45522	0.000549836	0.00318793
MTATP6P1	6050.37	0.509917	0.195388	2.60977	0.00906026	0.0355331
MTHFD2	34584.4	-0.526618	0.147955	-3.55931	0.000371827	0.00224728
MTMR11	1692.81	0.535755	0.0828891	6.46351	1.02e-10	1.8e-09
MTMR9LP	442.977	1.28554	0.216461	5.9389	2.87e-09	4.21e-08
MTRNR2L8	79.5939	0.830933	0.288351	2.88167	0.00395573	0.0177133
MTSS1	911.894	1.43538	0.189879	7.55945	4.05e-14	1.02e-12
MTSS2	2571.44	-0.669855	0.112574	-5.95035	2.68e-09	3.93e-08
MTUS1	248.272	0.976767	0.206421	4.73192	2.22e-06	2.14e-05
MTUS2	33.6807	1.79138	0.563805	3.17731	0.0014865	0.0076309
MUC1	510.992	1.25806	0.308187	4.08212	4.46e-05	0.000331629
MUC13	16.2632	3.27558	1.01748	3.2193	0.00128504	0.00671018
MUC22	8.91215	2.81152	1.08356	2.59471	0.00946708	0.0368962
MXRA5	7245.71	1.13099	0.15204	7.43877	1.02e-13	2.44e-12
MYCT1	11.2408	4.90871	0.879962	5.57832	2.43e-08	3.15e-07
MYG1-AS1	79.0742	0.703452	0.174464	4.03207	5.53e-05	0.00040164
MYH15	101.307	1.03277	0.269573	3.83113	0.000127556	0.000863033
MYO1D	2120.22	-2.15397	0.109647	-19.6445	6.44e-86	3.29e-83
MYO1E	11743.6	1.07109	0.102584	10.4411	1.61e-25	9.68e-24
MYO7B	436.628	-1.32889	0.188976	-7.03206	2.04e-12	4.31e-11
MYOC	38.7917	1.08109	0.410727	2.63214	0.00848479	0.0336362
MYOCD	10146.7	-3.64031	0.349195	-10.4249	1.91e-25	1.14e-23
MYOCD-AS1	3.84054	-3.90025	1.3784	-2.82954	0.00466144	0.0203755
MYOM3	38.5203	1.89544	0.4081	4.64455	3.41e-06	3.16e-05
MYOSLID	269.473	-0.544074	0.179171	-3.03662	0.00239249	0.0115177
MYZAP	27.2283	1.79015	0.450115	3.97709	6.98e-05	0.000495122
N4BP3	180.803	-0.933936	0.195532	-4.77638	1.78e-06	1.74e-05
[truncated: 1,087 more rows]
