# Supplementary material for: The embryonic origins of site-specific arthritis
Source: Nat Immunol. 2026 Jun 8;27(7):1390–403. doi: 10.1038/s41590-026-02542-2 (PMC13310765; doi:10.1038/s41590-026-02542-2)
Supplement: Supplementary file 22 — Differentially expressed genes for in vitro CD34+PI16+ versus CD34−PI16− fibroblasts with an interaction term between treatment and cell type (Fig. 6f). [file 41590_2026_2542_MOESM22_ESM.xlsx]

## Sheet: Supplementary table 19 DE_genes
	baseMean	log2FoldChange	lfcSE	stat	pvalue	padj
ABAT	501.875	1.40037	0.315504	4.43852	9.06e-06	0.000390746
ABCA12	55.991	-2.11824	0.619923	-3.41695	0.000633276	0.0113461
ABHD17B	3489.2	0.788062	0.0604172	13.0437	6.91e-39	3.6e-35
ABHD6	507.778	0.545716	0.169006	3.22898	0.00124233	0.0189977
ABR	18338.1	-0.760013	0.0730362	-10.406	2.33e-25	5.21e-22
AC002350.2	50.36	1.10699	0.357664	3.09505	0.00196777	0.0267244
AC005008.2	62.7563	-4.71102	1.01439	-4.6442	3.41e-06	0.000172836
AC005224.2	18.9139	2.90783	0.942376	3.08563	0.00203119	0.0272712
AC005358.1	15.8007	2.78975	0.960479	2.90454	0.00367789	0.0415527
AC006058.4	294.706	1.03844	0.357142	2.90763	0.00364179	0.0412938
AC006460.2	84.5907	0.798588	0.25622	3.11681	0.00182819	0.0254016
AC008708.1	29.4441	2.43131	0.750628	3.23904	0.00119933	0.0185943
AC009065.8	68.3377	1.06845	0.362211	2.94981	0.00317974	0.0376069
AC009549.1	331.854	-0.680227	0.21449	-3.17136	0.00151725	0.022101
AC009779.3	85.5622	1.39887	0.398117	3.51371	0.0004419	0.00853341
AC010207.1	17.1002	-2.34873	0.825373	-2.84566	0.00443196	0.0472753
AC011416.3	22.3669	2.12933	0.717825	2.96637	0.00301339	0.0362653
AC013644.1	23.6162	2.41159	0.594712	4.05506	5.01e-05	0.00152104
AC024940.1	54.9045	-1.90375	0.611176	-3.1149	0.00184008	0.0255215
AC025031.4	24.5424	1.73516	0.528459	3.28344	0.0010255	0.016555
AC026124.1	21.0029	2.68111	0.859833	3.11817	0.00181977	0.0253295
AC027237.3	333.901	1.11741	0.258039	4.33039	1.49e-05	0.000573614
AC041040.1	222.083	0.732991	0.201468	3.63825	0.000274502	0.00588826
AC066613.1	33.8099	1.51805	0.531924	2.85388	0.00431887	0.0464168
AC068587.4	72.6627	1.00912	0.352942	2.85917	0.0042475	0.0459334
AC069234.5	20.9424	2.00468	0.594042	3.37464	0.000739137	0.0128602
AC074290.1	156.135	-1.29665	0.440532	-2.94337	0.00324656	0.0382527
AC078850.1	33.4507	-2.21149	0.732549	-3.01889	0.00253702	0.0320639
AC078883.1	30.9997	2.11582	0.481662	4.39274	1.12e-05	0.000463679
AC079298.3	88.7248	-1.42935	0.428852	-3.33296	0.000859265	0.0144992
AC083837.1	263.487	-5.27659	0.756366	-6.97624	3.03e-12	8.19e-10
AC087564.1	19.3772	2.34404	0.756309	3.09931	0.00193969	0.0264349
AC091493.1	77.0559	1.95421	0.680313	2.87252	0.00407212	0.0449368
AC091806.1	194.589	1.61164	0.377242	4.27217	1.94e-05	0.000710871
AC092490.1	101.887	-1.29432	0.351666	-3.68055	0.000232736	0.00522121
AC092807.4	737.915	0.888114	0.21935	4.04885	5.15e-05	0.0015529
AC093495.1	70.4088	1.07264	0.355861	3.0142	0.00257655	0.0323806
AC103740.1	26.6057	2.02852	0.57484	3.52885	0.000417377	0.00815943
AC104232.3	31.0397	2.23889	0.702469	3.18718	0.0014367	0.021144
AC104472.4	16.3579	-2.46512	0.667739	-3.69174	0.000222727	0.00502548
AC104809.2	23.651	2.64964	0.925939	2.86157	0.00421543	0.0457888
AC104841.1	23.7716	1.94567	0.575954	3.37816	0.000729729	0.0127532
AC110611.2	507.633	-1.17025	0.219769	-5.32488	1.01e-07	7.99e-06
AC112721.1	124.468	-1.32899	0.449887	-2.95405	0.00313633	0.0372906
AC126182.3	40.5472	1.25442	0.427071	2.93726	0.00331123	0.0385793
AC132872.4	50.5177	1.33065	0.441811	3.0118	0.00259701	0.0325442
ACACB	678.352	0.54279	0.185222	2.93048	0.00338438	0.0391982
ACKR3	4392.65	2.30505	0.42163	5.46701	4.58e-08	4.1e-06
ACOX2	351.087	0.876825	0.263186	3.33158	0.000863533	0.0145555
ACSL4	26837.9	0.629975	0.189328	3.32742	0.000876529	0.014727
ACSL5	157.89	-1.2279	0.424518	-2.89246	0.00382232	0.0429675
ACVR1	7325.18	0.524003	0.135798	3.85868	0.000114001	0.0030053
ADAM19	11568.9	0.676713	0.204165	3.31454	0.000917944	0.0152916
ADAM23	5788.09	-0.518891	0.0930383	-5.57717	2.44e-08	2.32e-06
ADAMTS12	7265.59	-0.999024	0.218931	-4.56318	5.04e-06	0.000242014
ADAMTS14	1086.47	2.19868	0.222947	9.86189	6.09e-23	1.06e-19
ADAMTS15	1168.72	-1.05867	0.277543	-3.81443	0.000136497	0.00343082
ADAMTS6	2523.98	-0.640907	0.209605	-3.05769	0.00223053	0.0292284
ADAMTSL1	24432.5	0.553618	0.143491	3.85821	0.000114221	0.00300604
ADCY4	764.412	0.891156	0.255897	3.48248	0.00049679	0.00941796
ADD2	589.451	-1.8184	0.525746	-3.4587	0.000542791	0.0100706
ADGRL3	425.548	1.64684	0.293395	5.61306	1.99e-08	1.94e-06
ADGRL4	3143.97	-0.686763	0.148049	-4.63874	3.51e-06	0.000176264
ADRB2	1156.78	-1.00764	0.236009	-4.2695	1.96e-05	0.000710871
ADTRP	403.082	-1.74748	0.284782	-6.13619	8.45e-10	1.29e-07
AFF2	4693.39	-0.782577	0.246106	-3.17983	0.0014736	0.0216465
AHDC1	3348.14	-0.53512	0.139462	-3.83703	0.000124531	0.00320202
AHI1	3835.79	0.686327	0.115725	5.93069	3.02e-09	3.97e-07
AICDA	19.6664	-5.52422	1.24819	-4.42578	9.61e-06	0.000406171
AIFM2	3486.51	0.5323	0.158629	3.35562	0.000791873	0.0136079
AK5	869.442	-1.16973	0.236063	-4.95514	7.23e-07	4.55e-05
AKAP6	374.175	-2.04347	0.31367	-6.51471	7.28e-11	1.45e-08
AKR1C3	940.259	-0.841239	0.195136	-4.31103	1.62e-05	0.000611664
AL031985.3	740.151	-0.56262	0.160058	-3.5151	0.000439594	0.00851932
AL136305.1	32.7922	-1.38141	0.426439	-3.2394	0.00119782	0.0185894
AL139384.2	104.052	1.11403	0.290315	3.8373	0.000124394	0.00320202
AL158212.3	573.901	0.569535	0.146933	3.87615	0.000106121	0.00283575
AL162274.2	15.9099	1.84052	0.641786	2.8678	0.00413332	0.0453882
AL353807.5	98.6166	-1.81631	0.364282	-4.98599	6.16e-07	3.97e-05
AL354953.1	98.8236	-2.05213	0.698298	-2.93876	0.0032953	0.0385396
AL355607.2	231.023	2.93792	0.393367	7.46865	8.1e-14	2.95e-11
AL359764.2	71.4168	-1.66423	0.42243	-3.93965	8.16e-05	0.0022818
AL391056.1	186.825	2.25029	0.427815	5.25997	1.44e-07	1.1e-05
AL391121.1	1808.8	-0.618144	0.138395	-4.46652	7.95e-06	0.00034677
AL589684.1	64.7259	-2.08282	0.454717	-4.58048	4.64e-06	0.000224211
AL645608.2	85.8802	-1.15033	0.400773	-2.87027	0.0041012	0.0451306
AL731563.3	30.1171	-1.52785	0.485661	-3.14592	0.00165567	0.0236552
ALCAM	71870.4	0.510692	0.105496	4.84089	1.29e-06	7.44e-05
ALDH1A2	714.887	-1.52123	0.462283	-3.29069	0.000999426	0.0163021
ALDH3A1	126.516	-1.71324	0.489046	-3.50322	0.000459664	0.00881013
ALDH3B1	2206.07	0.718692	0.151399	4.74702	2.06e-06	0.000110326
ALDOC	627.723	0.801107	0.223422	3.58563	0.000336271	0.00690128
ALPK3	112.991	-1.02381	0.33825	-3.0268	0.00247158	0.0314654
ALS2CL	273.683	-1.01326	0.29509	-3.43373	0.00059534	0.010878
ALX4	53.4102	-1.69153	0.543573	-3.11188	0.001859	0.0256929
AMIGO2	19475.6	1.47808	0.205693	7.18583	6.68e-13	1.97e-10
AMMECR1	3882.97	-0.537191	0.113212	-4.74499	2.09e-06	0.000110684
AMOT	1458.12	-0.657615	0.204159	-3.2211	0.00127701	0.0193578
AMPD3	4627.65	-0.569656	0.175431	-3.24718	0.00116555	0.0181967
ANGPT1	5685.98	1.0656	0.181478	5.8718	4.31e-09	5.23e-07
ANGPTL1	540.008	-0.933057	0.29812	-3.12981	0.00174922	0.0246068
ANGPTL2	4513.58	-0.760251	0.22902	-3.31958	0.000901527	0.0150984
ANGPTL7	197.206	-5.14862	0.866395	-5.94257	2.81e-09	3.79e-07
ANK1	4320.01	-0.553317	0.175794	-3.14754	0.00164652	0.0235676
ANK3	2019.09	-2.12218	0.484071	-4.38402	1.17e-05	0.000478625
ANKRD13B	949.716	-0.764168	0.147867	-5.16794	2.37e-07	1.72e-05
ANKRD18CP	15.5072	2.24984	0.758991	2.96426	0.00303416	0.0364355
ANKRD36	758.165	1.22024	0.289174	4.21974	2.45e-05	0.000851108
ANKRD36B	429.019	0.845579	0.267339	3.16295	0.00156181	0.0226321
ANKRD37	144.164	1.16869	0.28984	4.03219	5.53e-05	0.00164819
ANO5	494.453	1.25287	0.328654	3.81214	0.000137772	0.00345178
ANOS1	2223.87	1.12366	0.161694	6.94932	3.67e-12	9.74e-10
ANTXR2	14816.5	-0.635238	0.105565	-6.01752	1.77e-09	2.52e-07
AP000944.5	63.3748	-1.59734	0.353424	-4.51963	6.19e-06	0.00028596
AP000944.7	65.0078	-1.17733	0.28994	-4.06061	4.89e-05	0.00149108
AP001107.5	151.212	1.43303	0.393176	3.64475	0.000267651	0.00577294
AP002784.1	151.448	0.812473	0.264881	3.06732	0.0021599	0.0285675
AP003071.4	117.739	1.82403	0.427256	4.26917	1.96e-05	0.000710871
APBB1IP	352.355	-0.98133	0.223733	-4.38616	1.15e-05	0.000475415
APCDD1	1262.33	1.45735	0.374051	3.89612	9.77e-05	0.00265264
APH1B	2339.05	0.893392	0.116607	7.66157	1.84e-14	7.57e-12
APOLD1	1842.61	-0.533747	0.126569	-4.21704	2.48e-05	0.000855636
ARHGAP24	3295.46	-0.522473	0.174746	-2.98989	0.00279074	0.0344368
ARHGAP26	715.179	-0.748764	0.255792	-2.92723	0.00341992	0.0395221
ARHGAP29	18139.9	-0.709297	0.241838	-2.93294	0.00335769	0.0390045
ARL2BP	302.501	-0.77606	0.157747	-4.91964	8.67e-07	5.26e-05
ARL4A	2418.24	-0.997596	0.158263	-6.30339	2.91e-10	4.8e-08
ARL4C	2862.35	-0.678692	0.166197	-4.08367	4.43e-05	0.00137459
ARL9	250.42	-1.51748	0.242126	-6.26734	3.67e-10	5.99e-08
ARMC4	419.199	-1.15624	0.322869	-3.58115	0.000342084	0.00700222
ARNT2	5694.32	-0.513551	0.13052	-3.93465	8.33e-05	0.00232563
ARRB1	664.054	-0.979211	0.215709	-4.5395	5.64e-06	0.000266765
ARSI	2640.59	0.769975	0.180397	4.26823	1.97e-05	0.000710898
ARSJ	10287.9	0.735741	0.149906	4.90803	9.2e-07	5.52e-05
ASIC1	851.295	1.06272	0.241134	4.40715	1.05e-05	0.000437357
ASPN	3229.31	1.8718	0.629848	2.97182	0.00296037	0.0358518
ATAD2	16642.7	0.585409	0.170882	3.42582	0.000612957	0.0110579
ATF3	1530.81	1.43616	0.210031	6.83786	8.04e-12	1.94e-09
ATF7IP2	262.953	-0.681546	0.185673	-3.67068	0.000241904	0.00537215
ATP13A3	129983	1.37804	0.255832	5.3865	7.18e-08	6.09e-06
ATP1A2	49.9066	-5.25294	1.85664	-2.82927	0.00466546	0.0487946
ATP2A2	68834.8	0.775698	0.151044	5.13557	2.81e-07	2e-05
ATP2B1-AS1	447.709	-0.675864	0.221379	-3.05297	0.0022659	0.0295928
AUTS2	4658.78	-0.703258	0.129115	-5.44678	5.13e-08	4.54e-06
B3GALT1	94.4554	-2.13431	0.423751	-5.0367	4.74e-07	3.13e-05
BAMBI	4510.95	-1.806	0.201126	-8.97942	2.72e-19	2.51e-16
BATF3	110.524	1.03765	0.342665	3.02816	0.00246047	0.0313494
BBOF1	849.087	0.734673	0.236921	3.10092	0.00192922	0.026338
BCDIN3D-AS1	54.0343	1.12473	0.354404	3.17359	0.00150568	0.0219803
BCL7A	2678.19	-0.517082	0.12448	-4.15395	3.27e-05	0.00107505
BDKRB2	4730.3	-0.862543	0.282672	-3.05139	0.00227787	0.0296906
BDNF	3410.51	0.964346	0.221927	4.34532	1.39e-05	0.000544427
BEST1	507.894	0.64313	0.224849	2.86027	0.00423278	0.04589
BEX1	692.17	1.4464	0.342958	4.21741	2.47e-05	0.000855636
BIRC2	49021.3	0.74721	0.195042	3.83102	0.000127614	0.00324965
BIRC3	18206.3	1.23812	0.273449	4.5278	5.96e-06	0.000277154
BMF	870.068	-0.993199	0.282941	-3.51026	0.000447663	0.00863295
BMP6	809.467	2.25011	0.606197	3.71184	0.000205754	0.00474508
BMPER	1442.12	1.46238	0.261672	5.5886	2.29e-08	2.2e-06
BNIP3	6484.96	0.916284	0.119781	7.64964	2.02e-14	8.09e-12
BOC	1799.15	0.52485	0.153226	3.42533	0.000614062	0.0110651
BRIP1	7629.83	0.663631	0.158511	4.18665	2.83e-05	0.000957461
BTN2A1	7062.97	0.572762	0.096335	5.94552	2.76e-09	3.75e-07
BTN3A3	1347.8	-0.717212	0.180898	-3.96472	7.35e-05	0.0020845
BX470102.2	166.043	-0.735398	0.201115	-3.65661	0.000255577	0.00558169
C10orf90	59.5418	1.38801	0.44859	3.09417	0.00197365	0.0267549
C2orf27A.1	952.325	-0.649454	0.161891	-4.01169	6.03e-05	0.0017547
C3orf52	452.124	-0.73535	0.223795	-3.28581	0.00101688	0.0164838
C3orf70	817.464	1.08502	0.268477	4.0414	5.31e-05	0.00159694
C3orf80	190.301	-2.31284	0.355053	-6.51406	7.31e-11	1.45e-08
CA12	22918.2	1.08524	0.248419	4.36858	1.25e-05	0.000499556
CACNA1H	196.18	1.15496	0.403875	2.85969	0.00424056	0.04589
CADM1	11821.4	-1.15204	0.263301	-4.3754	1.21e-05	0.000489191
CAMK1D	2628.55	-0.724314	0.139915	-5.1768	2.26e-07	1.65e-05
CAMK2B	61.4649	-1.41717	0.41873	-3.38446	0.000713175	0.0125057
CAMK2N2	71.6944	1.5405	0.372457	4.13604	3.53e-05	0.00113834
CARD6	412.272	-1.10455	0.271856	-4.06301	4.84e-05	0.00148103
CARD9	342.608	0.620441	0.190801	3.25177	0.00114689	0.0180494
CARMN	1747.45	1.58858	0.47287	3.35944	0.000781002	0.0134688
CARNS1	40.9593	1.70527	0.460875	3.70006	0.000215547	0.00491303
CASC2	211.976	0.615065	0.198058	3.10548	0.00189968	0.0260711
CASP8	1992.44	-0.514185	0.117436	-4.37841	1.2e-05	0.000486229
CCDC170	232.756	0.848174	0.259578	3.26751	0.00108497	0.017354
CCDC69	282.994	1.11012	0.306486	3.62208	0.000292244	0.00619249
CCDC80	185194	-0.888862	0.110739	-8.02663	1e-15	5.23e-13
CCDC88C	175.659	-0.984322	0.337381	-2.91754	0.00352803	0.0403841
CCIN	253.473	-1.016	0.274051	-3.70735	0.000209438	0.00480823
CCL7	699.379	2.10418	0.700613	3.00335	0.00267029	0.0332441
CCN1	97090.1	0.595151	0.134621	4.42094	9.83e-06	0.000412561
CCN4	1052.6	0.887832	0.303443	2.92586	0.00343501	0.0396381
CCNE2	1194.51	0.830248	0.198558	4.18138	2.9e-05	0.000972904
CCNJL	1553.51	0.519694	0.134184	3.87298	0.000107512	0.00285765
CCNYL1	8916.02	1.12813	0.26648	4.23345	2.3e-05	0.000812499
CCR7	81.1819	1.37377	0.481676	2.85207	0.00434349	0.0465845
CD24	12568.2	-1.03948	0.332145	-3.12958	0.00175056	0.0246068
CD274	678.847	0.694465	0.182379	3.80782	0.000140197	0.00350695
CD302	348.212	0.547408	0.184753	2.96292	0.0030474	0.0365105
CD34	160.398	-1.6596	0.501151	-3.31157	0.00092773	0.0154218
CD4	41.6414	1.11363	0.370536	3.00544	0.00265194	0.0330626
CD55	4198.9	1.13744	0.238526	4.76861	1.86e-06	9.95e-05
CD82	11221.1	1.06899	0.133569	8.00329	1.21e-15	6.12e-13
CDC42EP4	4779.78	-0.713374	0.103901	-6.86591	6.61e-12	1.62e-09
CDC6	7710.24	0.69602	0.23067	3.01739	0.00254964	0.0321456
CDH1	40.1619	-5.11326	1.45525	-3.51367	0.000441956	0.00853341
CDH10	306.5	-2.60347	0.629504	-4.13574	3.54e-05	0.00113834
CDH2	29999.3	-0.954131	0.120291	-7.93185	2.16e-15	9.66e-13
CDH5	23.4875	-5.52893	1.37063	-4.03386	5.49e-05	0.00163966
CDH8	731.101	-0.824133	0.18306	-4.50199	6.73e-06	0.000306445
CDK17	5056.23	0.553248	0.110265	5.01742	5.24e-07	3.4e-05
CDK6-AS1	77.078	-1.27006	0.339909	-3.73649	0.00018661	0.00438099
CEMIP	36319.1	-1.62207	0.467898	-3.46672	0.000526847	0.00988011
CEMIP2	12007.6	0.755102	0.155735	4.84864	1.24e-06	7.21e-05
CES1	319.81	0.779303	0.271994	2.86514	0.00416819	0.0455793
CFAP57	38.5243	-1.36965	0.482666	-2.83768	0.00454425	0.0480674
CFHR1	28.3141	-2.41977	0.577029	-4.1935	2.75e-05	0.000933027
CFL2	17762.9	0.615243	0.0666505	9.23088	2.68e-20	2.8e-17
CHD7	435.352	-0.727955	0.25731	-2.8291	0.00466787	0.0487946
CHN1	1001.13	-0.587189	0.206637	-2.84164	0.00448823	0.0475838
CHRNA3	31.0704	1.65114	0.385895	4.27873	1.88e-05	0.000693183
CHST2	2806.36	-0.720543	0.175462	-4.10653	4.02e-05	0.00125785
CHST6	497.405	0.659024	0.137804	4.78234	1.73e-06	9.49e-05
CHSY3	3509.95	0.728462	0.208083	3.50082	0.000463824	0.00886326
CIART	690.646	-0.532286	0.161183	-3.30237	0.000958724	0.0157696
CILK1	6573.43	-0.558818	0.0961221	-5.81363	6.11e-09	7.04e-07
CKB	2580.38	-0.851561	0.273852	-3.10956	0.00187365	0.0258043
CKS2	7842.73	-0.516277	0.160011	-3.2265	0.00125312	0.0191254
CLDN4	333.733	-1.17582	0.329185	-3.57192	0.000354375	0.00721606
CLDND1	6172.92	0.559993	0.0931255	6.01332	1.82e-09	2.56e-07
CMKLR1	3060.32	-1.97679	0.266181	-7.42648	1.12e-13	3.88e-11
CMTM4	2872.69	0.688271	0.119486	5.76028	8.4e-09	9.26e-07
CMYA5	619.165	0.999904	0.209238	4.77879	1.76e-06	9.62e-05
CNKSR2	437.028	-1.15338	0.307794	-3.74725	0.00017878	0.00422251
CNTN3	1862.46	-0.97099	0.210599	-4.61061	4.01e-06	0.000198952
CNTN4	671.228	1.49801	0.41954	3.57061	0.000356153	0.00723346
CNTNAP2	121.57	-1.99838	0.558789	-3.57627	0.00034853	0.0071063
CNTNAP3	107.788	1.08273	0.35084	3.08609	0.00202807	0.0272596
COL17A1	62.9666	-1.67385	0.449719	-3.72199	0.000197659	0.0045786
COL22A1	173.914	-3.48214	0.744457	-4.67743	2.9e-06	0.000150127
COL24A1	724.676	2.10159	0.223334	9.41011	4.96e-21	6.47e-18
COL26A1	79.8664	1.90957	0.675534	2.82675	0.00470224	0.0490883
COL6A3	741988	-0.586124	0.144272	-4.06265	4.85e-05	0.00148103
COL6A6	2844.29	-1.4474	0.437992	-3.30462	0.000951039	0.0156761
COL7A1	15601.3	1.01481	0.248933	4.07664	4.57e-05	0.00141123
COL8A1	88926.5	-0.734232	0.243989	-3.00928	0.0026187	0.0327525
COLGALT2	342.531	0.738664	0.196756	3.75421	0.000173887	0.00413572
CORIN	381.216	1.08042	0.327462	3.29938	0.000969002	0.0159052
CPNE8	2255.89	0.555168	0.179457	3.0936	0.00197747	0.0267633
CRABP2	1756.9	1.67786	0.300699	5.57987	2.41e-08	2.3e-06
CREB3L4	496.895	-0.516817	0.142103	-3.63691	0.000275924	0.00591067
CREG1	3644.67	0.571278	0.170917	3.34243	0.000830491	0.0141201
CRISPLD2	5490.44	1.76983	0.213971	8.27138	1.32e-16	8.29e-14
CRYBG1	2084.85	-1.22397	0.162038	-7.55359	4.23e-14	1.66e-11
CRYL1	527.964	-0.511568	0.146135	-3.50064	0.000464134	0.00886326
CSF1	11903.3	-0.677362	0.235669	-2.87421	0.00405044	0.044824
CSF3	16911	4.17329	1.33716	3.12101	0.00180232	0.0252172
CSMD2	2549.54	0.617503	0.163517	3.77638	0.000159127	0.0038632
CTHRC1	9558.12	-0.911826	0.148512	-6.13976	8.26e-10	1.27e-07
CTTNBP2	496.446	1.11049	0.290692	3.82015	0.000133373	0.00335769
CXXC5	13690.3	-0.743206	0.169897	-4.37445	1.22e-05	0.000489784
CYGB	882.923	-0.982285	0.275616	-3.56396	0.000365307	0.00737158
CYP27C1	3634.46	-0.85476	0.12886	-6.63325	3.28e-11	7.04e-09
CYP7B1	8795.28	0.884144	0.25456	3.47322	0.000514259	0.00965562
DAAM1	3416.13	0.567074	0.140754	4.02882	5.61e-05	0.00166564
DACT1	14676.7	-0.833692	0.229708	-3.62936	0.000284124	0.00606145
DARS-AS1	44.8673	1.06547	0.377902	2.81944	0.00481076	0.0499879
DCAF12L2	254.001	1.03826	0.298419	3.47921	0.000502891	0.00949912
DCBLD2	26639.8	-0.587115	0.115268	-5.09347	3.52e-07	2.41e-05
DCLK2	3054.46	-0.602302	0.152182	-3.95776	7.57e-05	0.0021423
DCLK3	2091.91	-3.1046	0.540231	-5.7468	9.09e-09	9.89e-07
DDAH2	6645.35	-0.790952	0.127723	-6.19272	5.91e-10	9.35e-08
DDIT4L	172.722	-0.684742	0.241521	-2.83513	0.00458076	0.048229
DDO	74.8492	-1.23553	0.414595	-2.9801	0.00288157	0.0351421
DENND2B	5731.36	0.548076	0.169031	3.24247	0.001185	0.0184452
DENND2C	486.419	0.591991	0.205585	2.87954	0.00398257	0.0442598
DEUP1	26.8526	1.86008	0.606414	3.06735	0.00215967	0.0285675
DGKB	50.9224	-2.82542	0.470798	-6.00134	1.96e-09	2.74e-07
DGKG	124.385	-1.14059	0.302182	-3.77452	0.000160314	0.00388382
DGKI	3648.83	-0.856798	0.274995	-3.11568	0.00183519	0.0254762
DGLUCY	1628.34	-0.792496	0.118461	-6.68994	2.23e-11	5.07e-09
DIO2	933.066	-2.09826	0.387801	-5.41068	6.28e-08	5.49e-06
DIPK1A	1989.96	0.536929	0.133489	4.02228	5.76e-05	0.0016965
DIPK2A	8490.41	1.42615	0.12222	11.6687	1.84e-31	7.21e-28
DIRAS2	68.7046	-1.91196	0.48113	-3.9739	7.07e-05	0.00201674
DLX3	1162.71	-0.915175	0.161411	-5.66984	1.43e-08	1.45e-06
DNAJB5	3908.52	0.574337	0.158507	3.62342	0.00029073	0.00617947
DNM3	390.967	-0.838854	0.205053	-4.09092	4.3e-05	0.00133693
DNM3OS	3078.61	-0.653987	0.193128	-3.38628	0.000708465	0.012465
DNPH1	1076.48	-0.59001	0.196885	-2.99672	0.002729	0.0338349
DOCK10	6889.47	0.744141	0.182773	4.07139	4.67e-05	0.00143775
DOCK3	107.74	-0.996311	0.34137	-2.91857	0.00351643	0.0403103
DOCK4	2084.65	-0.666241	0.170891	-3.89864	9.67e-05	0.00263439
DOK1	4182.61	0.825113	0.177144	4.65786	3.2e-06	0.000163501
DPYD	2901.17	-0.625146	0.183876	-3.39983	0.000674274	0.0119575
DRAM1	14189.2	0.764703	0.178273	4.2895	1.79e-05	0.000666068
DRD1	319.606	-1.33491	0.344864	-3.87082	0.000108468	0.00287394
DRD4	24.1715	-2.23704	0.579424	-3.86081	0.000113013	0.00298428
DRP2	276.864	-1.01894	0.267166	-3.81388	0.000136799	0.00343292
DSG2	1188.3	-0.697954	0.223768	-3.11909	0.00181408	0.0252953
DSP	13418.4	-1.12696	0.328658	-3.42897	0.000605867	0.0109806
DTX4	960.971	-3.38204	0.247774	-13.6497	2.03e-42	1.59e-38
DUSP2	232.229	0.86273	0.249128	3.463	0.000534181	0.00996989
DUSP5	3474.33	0.607562	0.189252	3.21033	0.00132582	0.0199434
E2F8	1558.24	0.564456	0.182833	3.08728	0.00201999	0.0271978
EAF2	118.787	0.681349	0.238914	2.85186	0.00434638	0.0465845
ECHDC3	438.484	1.00541	0.206625	4.86586	1.14e-06	6.66e-05
EDA	341.14	1.36625	0.261342	5.22784	1.72e-07	1.28e-05
EDIL3	22077.3	0.594061	0.165468	3.59019	0.000330432	0.00681718
EDIL3-DT	230.85	0.917288	0.272905	3.3612	0.000776033	0.0134127
EDNRB	614.317	1.4587	0.51411	2.83733	0.0045492	0.0480674
EFHD1	665.415	1.04892	0.21387	4.90447	9.37e-07	5.58e-05
EFHD2	10008.5	-0.566194	0.188259	-3.00753	0.00263378	0.0329149
EFNA1	121.591	-1.79381	0.593671	-3.02156	0.00251475	0.031906
EFNB1	4299.63	-1.65737	0.14685	-11.2861	1.54e-29	4.81e-26
EFNB2	4721.11	0.869568	0.22729	3.8258	0.000130346	0.00330809
EGFL6	225.495	-2.46811	0.86788	-2.84384	0.00445735	0.0474247
EGR2	160.907	-1.13698	0.354378	-3.20839	0.00133479	0.0200206
ELAPOR1	62.3599	1.09241	0.386436	2.82687	0.00470049	0.0490883
ELFN1	1735.16	-0.960662	0.172606	-5.56564	2.61e-08	2.46e-06
ELOVL2	1043.96	-0.506979	0.140908	-3.59793	0.00032076	0.00665268
EML5	48.1928	-2.05956	0.451976	-4.55678	5.19e-06	0.000247986
ENDOU	16.5122	3.25062	0.899483	3.61388	0.000301646	0.00633173
ENO2	3126.76	0.681389	0.131925	5.16499	2.4e-07	1.74e-05
ENPEP	126.16	0.936715	0.298971	3.13313	0.00172954	0.0244355
ENPP6	121.175	-0.740955	0.25894	-2.86149	0.00421659	0.0457888
ENTPD7	5477.07	0.511903	0.143102	3.5772	0.000347298	0.0070904
EPB41	1374.05	-0.694959	0.13999	-4.96434	6.89e-07	4.39e-05
EPB41L3	28797.6	0.638654	0.131053	4.87324	1.1e-06	6.44e-05
EPDR1	4758.63	0.665864	0.134923	4.93516	8.01e-07	4.94e-05
EPHA2	5858.44	-0.826974	0.156654	-5.27899	1.3e-07	9.97e-06
EPHA3	287.088	-1.85711	0.363207	-5.11309	3.17e-07	2.22e-05
EPHA5	3020.01	-1.08849	0.170022	-6.40204	1.53e-10	2.79e-08
EPHB1	1914.24	-1.33212	0.224297	-5.93911	2.87e-09	3.8e-07
EPHX2	256.034	0.721604	0.253603	2.84541	0.00443549	0.0472807
ERFE	1669.2	1.31754	0.227714	5.78592	7.21e-09	8.18e-07
ESM1	5357.65	-1.41984	0.324609	-4.37401	1.22e-05	0.000489784
ETS1	34607	-0.547598	0.12323	-4.4437	8.84e-06	0.000382506
EVA1A	9269.31	-0.543435	0.175735	-3.09235	0.00198578	0.0268526
F2RL1	463.999	-1.70536	0.278352	-6.12662	8.98e-10	1.34e-07
FAM117B	781.81	-0.56107	0.174822	-3.20938	0.0013302	0.0199718
FAM13C	87.5527	-1.15443	0.392865	-2.9385	0.00329805	0.0385396
FAM20A	1360.53	-1.66286	0.542763	-3.06369	0.00218623	0.0287683
FAM237B	42.581	3.92845	0.947587	4.14573	3.39e-05	0.00110502
FAM241A	1034.2	-0.870039	0.233364	-3.72824	0.000192821	0.00448646
FAM43A	4895	-0.562485	0.167536	-3.3574	0.000786782	0.0135536
FAM43B	313.253	-0.965751	0.331155	-2.91631	0.00354195	0.0405138
FAM83B	18.513	-2.94823	0.940376	-3.13517	0.00171757	0.0243178
FAM87B	33.0564	1.84192	0.614482	2.99752	0.00272187	0.0337732
FAM89A	435.018	0.744831	0.217268	3.42817	0.000607672	0.0110006
FANCE	1627.32	0.656326	0.150407	4.36367	1.28e-05	0.000505754
FBLN7	182.474	0.777027	0.269064	2.88789	0.00387841	0.0434421
FCRLA	379.804	-1.28969	0.329063	-3.91926	8.88e-05	0.00245491
FGD4	3836.21	1.30444	0.225661	5.78054	7.45e-09	8.39e-07
FGF9	18.5308	-2.28125	0.72528	-3.14534	0.00165895	0.0236804
FGFBP2	28.7362	4.49829	1.0158	4.42834	9.5e-06	0.000404072
FGFR1	18292.1	0.684793	0.142379	4.80965	1.51e-06	8.51e-05
FGFR2	1980.21	1.04637	0.247863	4.22155	2.43e-05	0.000846175
FGFR3	422.066	1.07335	0.23938	4.48387	7.33e-06	0.000325162
FHL2	13924.5	0.510872	0.0995064	5.13407	2.84e-07	2.01e-05
FHOD1	2359.51	-0.722379	0.123782	-5.83592	5.35e-09	6.3e-07
FHOD3	1026.98	1.96154	0.517629	3.78947	0.000150967	0.00371114
FICD	1748.18	0.591469	0.139517	4.23939	2.24e-05	0.000799464
FILIP1L	11287.8	-0.798273	0.270729	-2.9486	0.00319213	0.0376964
FLI1	1300.64	-1.09874	0.172098	-6.38442	1.72e-10	3.1e-08
FLVCR2	222.121	2.24561	0.381011	5.89382	3.77e-09	4.72e-07
FOXC1	11080.7	1.42817	0.179887	7.9393	2.03e-15	9.36e-13
FOXCUT	230.958	1.13394	0.267544	4.23833	2.25e-05	0.000801412
FOXO1	992.854	-1.38599	0.198243	-6.9914	2.72e-12	7.48e-10
FOXO3	12500.1	0.639994	0.0802119	7.97879	1.48e-15	7.23e-13
FOXP2	736.337	0.642396	0.15471	4.15226	3.29e-05	0.00108074
FRAT2	649.593	-0.563219	0.157779	-3.56966	0.000357441	0.00725022
FRMD7	18.4463	-2.28722	0.793635	-2.88196	0.00395215	0.0440989
FRMPD4	365.97	-1.01398	0.263822	-3.84344	0.000121321	0.00315576
FRS3	351.873	0.533201	0.155726	3.42398	0.000617111	0.0111073
FST	25537	1.01419	0.345392	2.93634	0.00332108	0.0386653
FUT4	1350.76	0.587215	0.122181	4.8061	1.54e-06	8.58e-05
FYB1	18.1717	-2.81936	0.786742	-3.58359	0.0003389	0.00694613
FYN	21705.7	-0.765774	0.1501	-5.10176	3.37e-07	2.32e-05
FZD9	70.1749	1.10795	0.369934	2.99498	0.00274461	0.03399
GABBR2	111.314	-1.22067	0.328526	-3.7156	0.000202722	0.00468205
GABRQ	191.897	1.10756	0.370534	2.98909	0.00279809	0.034488
GALNT16	898.948	0.857644	0.229004	3.74511	0.000180317	0.00424599
GALNT17	423.948	0.926778	0.309708	2.99243	0.0027677	0.0342063
GALNT9	129.322	-2.002	0.531442	-3.76711	0.000165146	0.00398722
GAP43	151.753	-1.3963	0.447457	-3.12053	0.00180525	0.0252172
GAREM2	882.651	0.519808	0.182787	2.84379	0.00445808	0.0474247
GAS7	1183.08	-1.55185	0.302109	-5.13672	2.8e-07	2e-05
GASAL1	298.311	0.910769	0.188309	4.83657	1.32e-06	7.58e-05
GATA6	706.109	-1.32258	0.222355	-5.94804	2.71e-09	3.73e-07
GBE1	24164.8	0.558999	0.103564	5.39764	6.75e-08	5.86e-06
GBP1	8880.24	0.736253	0.216468	3.40121	0.000670887	0.0119109
GCLC	4386.79	-0.62898	0.109815	-5.72764	1.02e-08	1.09e-06
GDF6	3030.81	1.68202	0.496673	3.38658	0.000707695	0.012465
GDF7	204.995	2.79909	0.813506	3.44078	0.000580045	0.0106778
GFOD1	372.084	-0.675039	0.232305	-2.90583	0.00366279	0.0414719
GGTA1P	61.7907	-2.28216	0.639857	-3.56667	0.000361542	0.00730501
GJA1	49639.6	1.47823	0.236495	6.25056	4.09e-10	6.6e-08
GJB3	29.1284	-3.67854	1.29292	-2.84514	0.00443921	0.0472882
GKAP1	155.552	0.948261	0.233728	4.05711	4.97e-05	0.00151068
GLI3	5047.11	-0.593079	0.13744	-4.31517	1.59e-05	0.000606136
GLIPR2	6045.68	-0.730961	0.13255	-5.5146	3.5e-08	3.24e-06
GLIS3	7479.11	1.02521	0.138664	7.39347	1.43e-13	4.77e-11
GLT8D2	3404.17	0.678421	0.18486	3.66993	0.000242619	0.00537215
GLYATL1P2	27.3806	1.7665	0.569665	3.10095	0.00192899	0.026338
GMDS	3221.34	0.698409	0.196109	3.56134	0.000368969	0.00743239
GNG2	2449.71	-1.27486	0.160019	-7.96693	1.63e-15	7.72e-13
GOLGA2P10	323.718	-0.54479	0.156476	-3.48161	0.000498407	0.00942579
GORAB-AS1	106.721	-1.43931	0.322168	-4.46757	7.91e-06	0.000346042
GP5	19.2988	3.15637	0.940896	3.35464	0.000794681	0.0136297
GPD2	12691.1	0.537072	0.163388	3.28709	0.00101228	0.0164433
GPR135	458.843	0.833614	0.219472	3.79827	0.00014571	0.0036217
GPR161	10013.3	0.515845	0.121345	4.25108	2.13e-05	0.000764066
GPR183	218.862	2.35331	0.32674	7.2024	5.92e-13	1.82e-10
GPR68	3182.21	-0.99962	0.154395	-6.47444	9.52e-11	1.84e-08
GPR85	403.776	-0.739981	0.23601	-3.13537	0.00171635	0.0243178
GPRC5C	442.001	0.924388	0.261232	3.53857	0.0004023	0.00792404
GRAMD1B	1140.45	0.640756	0.144109	4.44633	8.74e-06	0.000378899
GREM2	3013.16	-1.42878	0.223934	-6.38037	1.77e-10	3.14e-08
GRID2	97.9343	1.69186	0.454286	3.72422	0.000195918	0.00455176
GRK5	2097.46	0.774757	0.22396	3.45935	0.000541484	0.0100582
GRM4	43.188	-1.61505	0.415806	-3.88413	0.000102695	0.00276307
GSDMC	27.6352	-3.52341	1.19866	-2.93945	0.0032879	0.038508
GSTA4	2987.64	-0.50662	0.0968657	-5.23012	1.69e-07	1.28e-05
H19	15712.7	1.31222	0.231739	5.66247	1.49e-08	1.51e-06
H2AC6	1225.41	-0.843058	0.217369	-3.87847	0.000105116	0.00281852
H3C10	71.8396	-1.03207	0.327101	-3.15521	0.00160382	0.0230829
H4C8	111.227	-1.02301	0.325905	-3.13898	0.00169539	0.0240909
HACD1	2168.72	0.565535	0.152619	3.70553	0.000210945	0.00482923
HAND2-AS1	1908.48	-0.514279	0.0973859	-5.28084	1.29e-07	9.92e-06
HEBP1	3065.69	-0.782929	0.153291	-5.10747	3.26e-07	2.27e-05
HEPHL1	58.3334	4.12103	0.897505	4.59165	4.4e-06	0.000215866
HES1	2296.65	-0.87914	0.148859	-5.90584	3.51e-09	4.43e-07
HES6	99.2296	0.78957	0.252101	3.13196	0.00173642	0.024474
HIF1A	111469	0.530319	0.142035	3.73372	0.000188674	0.00440961
HIF1A-AS3	159.198	0.962723	0.332001	2.89976	0.00373451	0.0421013
HINT3	3135.32	-0.859721	0.124652	-6.89698	5.31e-12	1.32e-09
HIP1R	714.753	-0.523178	0.135925	-3.84903	0.000118585	0.00310522
HLA-L	171.864	1.19131	0.26574	4.48298	7.36e-06	0.000325595
HLF	132.977	-1.52867	0.507578	-3.0117	0.00259789	0.0325442
HMGCS1	7628.51	-0.602386	0.212355	-2.8367	0.00455824	0.0481305
HMGN1P36	17.7036	-1.91446	0.629429	-3.04159	0.00235332	0.0303298
HPGD	98.2615	-4.34674	0.81551	-5.33009	9.82e-08	7.8e-06
HR	725.272	1.06666	0.288849	3.6928	0.000221797	0.00501897
HRH2	58.4785	-1.25567	0.391023	-3.21126	0.00132156	0.0199251
HS3ST3B1	10517.2	0.741622	0.133415	5.55877	2.72e-08	2.55e-06
HSD17B6	150.036	1.7572	0.436718	4.02365	5.73e-05	0.00169305
HSPA2	1282.46	0.740012	0.195002	3.7949	0.000147701	0.0036538
HSPD1P6	64.8392	-2.37112	0.636793	-3.72352	0.000196461	0.00455761
HTR7P1	1182.68	-0.841044	0.147998	-5.68281	1.33e-08	1.37e-06
HTRA3	4851.09	-0.782397	0.226154	-3.45958	0.00054102	0.0100582
IER3	12790.4	0.882971	0.165266	5.34273	9.16e-08	7.35e-06
IFI16	4140.24	-0.861068	0.255203	-3.37405	0.000740702	0.0128731
IFI44	953.386	-1.8493	0.334567	-5.52743	3.25e-08	3.03e-06
IFI44L	1073.59	-1.86934	0.573359	-3.26033	0.00111283	0.0177062
IFIT1	1792.5	-3.22586	0.713547	-4.52088	6.16e-06	0.0002853
IFIT2	1025.44	-2.46107	0.515717	-4.77214	1.82e-06	9.81e-05
IFIT3	4270.62	-1.82175	0.376742	-4.83555	1.33e-06	7.59e-05
IFIT5	4527.45	-0.528541	0.165776	-3.18828	0.00143122	0.0210832
IGF2	233.57	-4.35735	0.831851	-5.23813	1.62e-07	1.23e-05
IGFBP6	5829	0.651786	0.151091	4.31386	1.6e-05	0.000608263
IGSF9	90.418	-1.64083	0.28061	-5.84736	4.99e-09	5.92e-07
IL17RD	1443.6	-1.0025	0.15145	-6.61932	3.61e-11	7.64e-09
IL18R1	261.859	-1.50527	0.415525	-3.62259	0.000291673	0.00618876
IL1RAP	2173.36	0.799349	0.193107	4.13942	3.48e-05	0.00113117
IL7	138.479	-1.89807	0.365436	-5.194	2.06e-07	1.51e-05
IL7R	22010.7	0.691135	0.220602	3.13295	0.00173057	0.0244355
IMMP2L	638.053	-0.694052	0.17922	-3.87262	0.000107671	0.00285765
INHBA	51679.6	1.13825	0.312222	3.64566	0.00026671	0.00576058
INKA2	978.556	0.624513	0.205465	3.03952	0.00236959	0.0304393
INPP5A	2608.89	-0.711412	0.176639	-4.0275	5.64e-05	0.00166873
INSC	78.4084	-3.70005	1.19404	-3.09876	0.00194332	0.0264613
INSIG1	25616.4	-0.826101	0.242253	-3.41008	0.000649442	0.0116092
IP6K3	149.782	-2.48177	0.414699	-5.9845	2.17e-09	3.01e-07
IQCD	300.073	-0.921108	0.220202	-4.18301	2.88e-05	0.000968751
IRAK2	4807.25	-0.597863	0.121296	-4.92896	8.27e-07	5.08e-05
IRF6	44.3627	-3.32406	0.901894	-3.68564	0.000228129	0.00512521
ITGA11	58667.7	-0.560704	0.167472	-3.34805	0.000813821	0.0139122
ITGA2	1426.16	-1.3713	0.364115	-3.76612	0.000165804	0.00399435
ITGA3	24606.5	-1.00643	0.213399	-4.71618	2.4e-06	0.000126704
ITGA6	3362.46	-1.10095	0.243142	-4.52799	5.95e-06	0.000277154
ITGA8	424.802	-3.63765	1.03305	-3.52128	0.00042947	0.00834377
ITGB3	10382.6	0.643296	0.207367	3.10221	0.00192082	0.026315
ITGB8	6443.82	1.20635	0.225374	5.35268	8.67e-08	7.1e-06
ITPR1	5614.85	1.46775	0.378021	3.88272	0.000103295	0.00277444
ITPR3	13481.4	-0.627558	0.135902	-4.61774	3.88e-06	0.000192852
ITPRIP	10536.9	0.537392	0.12866	4.17683	2.96e-05	0.000984868
JPT1	10853	-0.664663	0.153888	-4.31913	1.57e-05	0.000598872
KANK4	134.996	-1.63089	0.417742	-3.90407	9.46e-05	0.00259401
KATNAL1	9717.62	0.712335	0.119941	5.93905	2.87e-09	3.8e-07
KAZN	4236.62	0.555802	0.167335	3.32149	0.000895397	0.0150118
KCNAB3	147.03	0.885254	0.291198	3.04004	0.00236547	0.0304112
KCNC4	617.574	0.78988	0.184953	4.27071	1.95e-05	0.000710871
KCNH1	136.24	2.15019	0.349132	6.15869	7.33e-10	1.14e-07
KCNH5	108.105	-2.13783	0.434255	-4.92299	8.52e-07	5.21e-05
KCNIP1	17.4434	-3.09806	1.08055	-2.86712	0.00414223	0.0454224
KCNJ12	242.187	1.05984	0.278989	3.79886	0.000145363	0.00361881
KCNK1	1311.41	0.823049	0.224308	3.66928	0.000243238	0.00537215
KCNK2	2757.79	1.48155	0.198446	7.46576	8.28e-14	2.95e-11
KCNQ5	1373.58	-0.722988	0.223069	-3.2411	0.00119069	0.0185153
KCNS2	62.2645	-1.34651	0.453142	-2.9715	0.00296344	0.0358613
KDM1B	4092.13	-0.566541	0.095859	-5.91016	3.42e-09	4.35e-07
KDR	108.382	2.29763	0.564744	4.06845	4.73e-05	0.00145314
KIAA1522	3859.18	0.554819	0.171619	3.23285	0.00122563	0.0188343
KIAA1958	428.166	-0.67736	0.209395	-3.23484	0.00121711	0.0187309
KITLG	16202.5	-0.506056	0.142857	-3.54239	0.000396525	0.00782999
KLF3	11219.3	-0.639071	0.100793	-6.34045	2.29e-10	3.99e-08
KLF3-AS1	129.691	-1.15249	0.276108	-4.17405	2.99e-05	0.000992723
KLHL23	1339.5	0.579115	0.157795	3.67004	0.00024251	0.00537215
KRT18	466.011	-2.82026	0.571003	-4.93913	7.85e-07	4.88e-05
KRT8	510.436	-2.03656	0.605002	-3.36621	0.000762094	0.0131863
KRT81	2319.28	2.05272	0.712927	2.87928	0.00398586	0.0442598
KRT86	41.412	1.48171	0.507438	2.91999	0.00350038	0.0401851
KRT8P3	21.769	-2.52392	0.811943	-3.10849	0.00188044	0.0258751
KRTAP1-5	73.3979	1.83227	0.646118	2.83581	0.004571	0.0482199
KSR1	2341.08	-0.719332	0.158678	-4.53329	5.81e-06	0.000273896
KTN1-AS1	198.76	-0.889316	0.240567	-3.69675	0.000218376	0.00495588
KY	887.275	-1.19685	0.248408	-4.81807	1.45e-06	8.22e-05
L1CAM	722.818	1.30512	0.220271	5.92506	3.12e-09	4.07e-07
L1TD1	193.327	-0.975231	0.281424	-3.46534	0.000529569	0.00991927
LAMA3	524.82	-0.690707	0.212301	-3.25343	0.00114022	0.0179805
LAMC2	35966.4	-1.87895	0.417702	-4.4983	6.85e-06	0.000307342
LANCL3	189.945	-0.982476	0.329072	-2.9856	0.00283025	0.0347599
LAYN	3707.02	0.58698	0.191541	3.06451	0.00218028	0.0287382
LCP1	2400.58	1.31313	0.16249	8.08132	6.41e-16	3.58e-13
LCTL	291.707	1.23634	0.263533	4.69142	2.71e-06	0.00014162
LDB2	1283.95	-0.668485	0.202806	-3.29618	0.000980082	0.0160367
LETM2	371.055	0.661589	0.225894	2.92876	0.0034032	0.0393871
LGALS9	65.1994	-1.63195	0.41415	-3.94049	8.13e-05	0.0022778
LHX2	2836.84	0.867973	0.279946	3.1005	0.00193196	0.0263524
LHX4	126.665	1.40903	0.427378	3.29691	0.000977547	0.0160119
LINC00327	113.579	0.998555	0.290222	3.44066	0.000580295	0.0106778
LINC00511	1860.85	-0.559108	0.145238	-3.8496	0.000118311	0.00310324
LINC00595	418.126	-1.09512	0.230737	-4.74617	2.07e-06	0.000110414
LINC00632	1657.6	0.850543	0.214164	3.97146	7.14e-05	0.0020338
LINC00670	85.3022	1.9078	0.445579	4.28163	1.86e-05	0.000686808
LINC00862	152.506	1.65473	0.336228	4.92144	8.59e-07	5.23e-05
LINC00884	1471.23	1.13926	0.374641	3.04093	0.00235849	0.0303713
LINC01085	48.1117	2.85835	0.918042	3.11353	0.00184863	0.0255948
LINC01111	54.4323	-1.82904	0.498418	-3.66968	0.000242853	0.00537215
LINC01140	64.5472	1.2786	0.41326	3.09395	0.00197514	0.0267549
LINC01239	26.8546	-2.08587	0.640945	-3.25436	0.00113649	0.0179398
LINC01517	45.7835	-3.72585	0.98345	-3.78855	0.000151529	0.00371912
LINC01605	690.76	-0.953637	0.225577	-4.22754	2.36e-05	0.0008295
LINC01828	146.305	2.64307	0.611972	4.31894	1.57e-05	0.000598872
LINC01936	22.7922	-2.87319	0.866721	-3.31502	0.000916376	0.0152916
LINC02154	20.3962	-2.72912	0.928997	-2.9377	0.00330654	0.0385793
LINC02268	16.0832	-2.05459	0.702376	-2.9252	0.00344238	0.0396599
LINC02458	16.2847	-3.46926	1.0272	-3.3774	0.000731753	0.0127601
LINC02605	120.384	-3.91416	0.606585	-6.45279	1.1e-10	2.1e-08
LINC02614	396.451	1.08982	0.222002	4.90907	9.15e-07	5.51e-05
LINC02709	107.466	0.941859	0.302606	3.1125	0.00185511	0.0256619
LIPA	8679	-1.03408	0.108611	-9.52093	1.72e-21	2.44e-18
LMCD1	1771.81	1.6682	0.251474	6.6337	3.27e-11	7.04e-09
LNCSRLR	51.0138	1.35159	0.439123	3.07792	0.0020845	0.0278223
LOX	95068.2	-1.32756	0.161775	-8.20625	2.28e-16	1.37e-13
LRATD1	1613.95	1.36592	0.386612	3.53306	0.000410772	0.00805042
LRFN5	846.419	-1.12592	0.195769	-5.75124	8.86e-09	9.7e-07
LRIG3	2986.1	-0.641057	0.22013	-2.91218	0.00358917	0.0408747
LRP1B	2093.5	-1.08667	0.226185	-4.80436	1.55e-06	8.62e-05
LRRC4	253.396	-1.97754	0.367607	-5.37949	7.47e-08	6.25e-06
LRRN3	1170.86	-2.3409	0.64393	-3.63534	0.000277617	0.00593881
LSP1	1242.83	-1.29617	0.248463	-5.21676	1.82e-07	1.36e-05
LTBP1	41308.6	1.10485	0.216544	5.10221	3.36e-07	2.32e-05
LVRN	55.111	2.72929	0.623678	4.37612	1.21e-05	0.00048883
LXN	3179.07	0.893361	0.283117	3.15545	0.00160252	0.0230829
LY6K	1017.11	0.578978	0.180303	3.21113	0.00132212	0.0199251
LYN	1937.34	0.998185	0.173773	5.74421	9.24e-09	9.97e-07
LYPD6	1817.9	0.791898	0.180438	4.38874	1.14e-05	0.000471044
LYVE1	451.473	2.06277	0.449404	4.59001	4.43e-06	0.000216892
MAF	4656.78	-1.01357	0.283298	-3.57775	0.000346558	0.00708454
MANCR	61.4858	-1.68524	0.553988	-3.04201	0.00235002	0.0303121
MAPK10	381.157	-0.8906	0.259899	-3.42671	0.000610938	0.0110375
MAPKAPK3	3980.83	-0.561964	0.134501	-4.17814	2.94e-05	0.000981274
MARCHF4	2012.76	-1.44867	0.248357	-5.833	5.44e-09	6.34e-07
MARCKS	107928	-0.837932	0.0905445	-9.25437	2.15e-20	2.41e-17
MBNL1-AS1	2619.09	0.684317	0.211446	3.23636	0.00121063	0.0186645
MBNL3	1946.53	-0.515188	0.15543	-3.3146	0.000917733	0.0152916
MCAM	10905.4	0.571616	0.158749	3.60076	0.000317284	0.00660899
MCOLN3	55.3552	1.17703	0.373583	3.15067	0.00162899	0.0233627
MCTP2	480.832	0.863639	0.282731	3.05464	0.00225334	0.0294533
ME3	1075.22	-0.878222	0.135075	-6.50174	7.94e-11	1.55e-08
MEG9	481.146	0.781931	0.262349	2.9805	0.00287777	0.0351421
METTL21A	1088.52	0.681196	0.17181	3.96481	7.35e-05	0.0020845
MEX3A	5022.35	-0.652063	0.213705	-3.05123	0.00227908	0.0296906
MFAP2	3251.6	-0.682425	0.205693	-3.31769	0.000907647	0.0151684
MFSD2A	1014.68	1.02662	0.24908	4.12165	3.76e-05	0.00119482
MGAM	136.342	2.04075	0.565202	3.61065	0.000305431	0.00639405
MGAT5	13521.4	0.507976	0.125808	4.0377	5.4e-05	0.00161614
MICAL1	8311.03	0.577971	0.165641	3.4893	0.000484289	0.00921443
MID1	7922.97	-1.70928	0.257598	-6.63544	3.24e-11	7.04e-09
MINAR1	636.341	1.08108	0.202794	5.33092	9.77e-08	7.8e-06
MIR145	43.0578	1.53314	0.537683	2.85138	0.00435295	0.0466084
MIR210HG	110.046	1.70289	0.467059	3.64599	0.000266366	0.00576058
MIR4453HG	299.424	-0.642684	0.22473	-2.85981	0.00423893	0.04589
MKX	7396.36	0.982163	0.323321	3.03773	0.00238366	0.0305698
MLLT11	4843.87	-0.742193	0.18785	-3.95098	7.78e-05	0.00218807
MMP1	163663	-2.49405	0.236554	-10.5433	5.46e-26	1.42e-22
MMP17	300.766	0.654646	0.215962	3.03129	0.00243508	0.0310765
MMP3	236907	-1.57968	0.360412	-4.38298	1.17e-05	0.000478625
MMRN2	59.5212	-1.55604	0.534296	-2.91232	0.00358749	0.0408747
MOB3B	105.391	-1.89296	0.536919	-3.52559	0.000422536	0.00824999
MOK	5937.38	-0.514789	0.153232	-3.35954	0.000780734	0.0134688
MPP2	544.786	0.590605	0.160701	3.67518	0.000237684	0.0053094
MPP3	559.958	0.929313	0.196734	4.72369	2.32e-06	0.000122523
MRGPRF	2217.75	1.40258	0.34353	4.08285	4.45e-05	0.00137671
MRGPRF-AS1	18.9336	3.26863	0.852921	3.83227	0.000126964	0.00324328
MSX2	816.949	-1.27594	0.187193	-6.81619	9.35e-12	2.22e-09
MT1E	10786.8	0.725235	0.253274	2.86344	0.00419064	0.0456654
MT1F	1346.9	1.68604	0.388957	4.33478	1.46e-05	0.000564517
MT1H	233.694	4.30445	1.18798	3.62332	0.00029084	0.00617947
MTSS1	911.894	-1.56086	0.263931	-5.91391	3.34e-09	4.29e-07
MYC	7832.37	-0.606068	0.0956884	-6.33376	2.39e-10	4.07e-08
MYD88	3703.48	-0.531114	0.137562	-3.8609	0.000112968	0.00298428
MYO7B	436.628	-0.787919	0.276553	-2.84906	0.0043848	0.0469
MYOCD	10146.7	2.64008	0.493749	5.347	8.94e-08	7.26e-06
NAMPT	22225.3	0.535521	0.174415	3.07038	0.00213786	0.0283701
NANOS1	441.164	1.51365	0.337766	4.48136	7.42e-06	0.000327163
NAV1	23774.6	-0.672565	0.157196	-4.27852	1.88e-05	0.000693183
NAV3	5152.14	-0.912432	0.219397	-4.15881	3.2e-05	0.00105461
NCF2	255.679	-1.33372	0.43602	-3.05886	0.00222183	0.0291387
NCKAP5	221.969	-1.59873	0.45622	-3.5043	0.000457808	0.00878532
NCOA7	8070.38	-1.48823	0.252817	-5.88656	3.94e-09	4.86e-07
NDNF	3072.74	1.86559	0.225109	8.28749	1.16e-16	7.55e-14
NECTIN3	7018.68	0.808011	0.0948217	8.52137	1.58e-17	1.18e-14
NEFL	724.433	-2.12524	0.527576	-4.02831	5.62e-05	0.00166612
NEGR1	14301.5	0.50207	0.176665	2.84194	0.00448404	0.047579
NEURL1B	3110.01	-0.7442	0.225159	-3.30522	0.000949026	0.0156594
NEXN	9543.52	0.687808	0.191083	3.59953	0.000318789	0.00662057
NFATC4	7757.38	0.544555	0.135711	4.01262	6e-05	0.00175099
NFE2L3	1905.32	-0.831465	0.221097	-3.76064	0.000169478	0.00405626
NGFR	46.0553	-2.60477	0.62984	-4.1356	3.54e-05	0.00113834
NIPAL4	54.7088	1.54537	0.450013	3.43406	0.000594606	0.0108773
NKD1	127.549	2.20383	0.740859	2.97469	0.00293282	0.0356167
NMB	242.526	-0.706324	0.241289	-2.92729	0.00341928	0.0395221
NMRAL2P	497.975	-0.917863	0.315406	-2.9101	0.00361308	0.0410873
NOG	335.471	-1.66922	0.322946	-5.16875	2.36e-07	1.72e-05
NOL3	662.703	0.55622	0.142405	3.9059	9.39e-05	0.00257896
NOS1	101.469	3.31002	0.600512	5.51201	3.55e-08	3.27e-06
NOTUM	85.6932	1.42267	0.504126	2.82206	0.0047716	0.0496798
NOVA1	1448.37	1.40813	0.207216	6.7955	1.08e-11	2.52e-09
NPAS3	111.993	-1.47025	0.300986	-4.88477	1.04e-06	6.12e-05
NPAS4	62.7524	2.17663	0.519982	4.18596	2.84e-05	0.000958299
NPIPB15	67.2667	1.02443	0.352639	2.90504	0.00367201	0.0415162
NPTN-IT1	189.821	0.980721	0.304036	3.22567	0.00125676	0.0191622
NPTX1	1800.42	-1.85255	0.554982	-3.33804	0.000843722	0.0142831
NR2F2	9099.33	-1.18318	0.165503	-7.14896	8.74e-13	2.54e-10
NR3C2	185.519	-1.17605	0.317551	-3.7035	0.000212647	0.00486108
NR4A1	676.737	1.30159	0.440297	2.95616	0.00311493	0.0371207
NR4A3	723.818	1.23063	0.346018	3.55656	0.000375745	0.00751265
NRK	2542.61	0.956077	0.253807	3.76695	0.000165253	0.00398722
NRP2	27115.9	-0.712741	0.230947	-3.08617	0.00202755	0.0272596
NTF3	918.994	0.947914	0.299474	3.16526	0.00154945	0.0225073
NTRK2	3587.29	1.73779	0.400219	4.34211	1.41e-05	0.000551085
NTRK3	100.562	-1.56387	0.455752	-3.43141	0.000600445	0.010933
NYAP1	353.82	1.02168	0.28913	3.53362	0.000409915	0.00804369
OAF	7629	-1.11208	0.154639	-7.19149	6.41e-13	1.93e-10
OCIAD2	1216.24	-1.20223	0.219413	-5.47933	4.27e-08	3.84e-06
OGFRL1	6764.95	-0.535157	0.11842	-4.51915	6.21e-06	0.00028596
OSBPL6	2405.44	0.521156	0.123111	4.23321	2.3e-05	0.000812499
OSMR	26047.8	1.28175	0.177092	7.23778	4.56e-13	1.43e-10
OSMR-AS1	104.828	1.02484	0.280191	3.65765	0.000254534	0.00557446
OSR2	1004.64	-0.51059	0.172816	-2.95454	0.00313136	0.0372598
OSTM1	5187.22	0.507814	0.106341	4.77534	1.79e-06	9.72e-05
OTULINL	73.1067	1.06501	0.277999	3.83099	0.000127628	0.00324965
P2RY6	206.549	-1.42036	0.332699	-4.26921	1.96e-05	0.000710871
P3H2	27973.6	0.781987	0.126894	6.16253	7.16e-10	1.12e-07
P4HA2	22432.6	0.600076	0.163899	3.66126	0.000250981	0.00551209
PABPC1	145653	-0.54843	0.110834	-4.94823	7.49e-07	4.69e-05
PAK3	1488.98	-0.825038	0.155759	-5.29691	1.18e-07	9.18e-06
PAPPA	21927.5	-1.23573	0.364993	-3.38562	0.000710183	0.0124812
PAPPA2	2819.05	-0.599213	0.182388	-3.28537	0.00101849	0.0164927
PART1	142.139	1.75339	0.465879	3.7636	0.000167482	0.00402239
PATJ	1372.64	-0.530312	0.152115	-3.48625	0.00048985	0.00929765
PAX8	683.071	1.10973	0.174715	6.35163	2.13e-10	3.75e-08
PCDH1	392.311	2.09045	0.352938	5.92298	3.16e-09	4.09e-07
PCDH15	60.6251	-2.35646	0.37193	-6.33576	2.36e-10	4.06e-08
PCDH7	1840.33	1.16024	0.241418	4.80596	1.54e-06	8.58e-05
PCLO	138.833	-1.1928	0.380606	-3.13396	0.00172465	0.024396
PCSK9	539.164	-0.909718	0.277715	-3.27572	0.00105392	0.0169612
PCYT1B	665.922	-1.04173	0.177122	-5.88143	4.07e-09	4.98e-07
PDCD1LG2	3531.86	0.811437	0.142975	5.67535	1.38e-08	1.42e-06
PDE1A	188.371	-1.92272	0.290861	-6.61043	3.83e-11	8e-09
PDE4D	1950.19	1.63031	0.185733	8.77771	1.67e-18	1.45e-15
PDE7B	561.52	2.60562	0.357891	7.28048	3.33e-13	1.06e-10
PDK1	2340.48	0.682524	0.0984672	6.93149	4.16e-12	1.09e-09
PDZD2	738.081	1.15903	0.333239	3.47809	0.000505004	0.00951608
PECAM1	27.6007	-4.57509	1.5333	-2.98382	0.00284677	0.0348807
PEG10	12891.1	-1.14503	0.25594	-4.47381	7.68e-06	0.000337032
PELI2	1853.26	0.861904	0.175514	4.91074	9.07e-07	5.49e-05
PGM2L1	6247.12	-0.944073	0.186293	-5.06767	4.03e-07	2.71e-05
PHEX	315.241	-0.920446	0.229563	-4.00956	6.08e-05	0.0017673
PHLDA2	1596.3	0.816042	0.202527	4.02929	5.59e-05	0.00166549
PI15	192.278	-5.48869	1.03138	-5.32169	1.03e-07	8.09e-06
PIGV	1768.51	0.679733	0.118966	5.71369	1.11e-08	1.18e-06
PIK3R1	8165.67	-0.502278	0.132638	-3.78684	0.000152574	0.00373889
PIK3R3	4250.73	-0.680757	0.198363	-3.43187	0.000599427	0.0109272
PIM2	700.765	1.28174	0.346923	3.69459	0.000220245	0.00499105
PITPNC1	3167.81	-1.13278	0.160616	-7.05271	1.75e-12	4.91e-10
PKD1	12892.5	0.509004	0.163257	3.11781	0.00182198	0.0253379
PKP1	4942.83	-0.89499	0.274357	-3.26214	0.00110575	0.0176144
PLCG2	127.519	1.58222	0.32553	4.86045	1.17e-06	6.82e-05
PLCH1	66.6645	1.81891	0.60947	2.98442	0.00284119	0.0348449
PLCL2	4064.21	1.1877	0.140728	8.43971	3.18e-17	2.26e-14
PLD1	3816.91	0.776244	0.143824	5.39719	6.77e-08	5.86e-06
PLEKHH2	847.693	0.905482	0.161336	5.61241	2e-08	1.94e-06
PLK2	14639	0.759971	0.227901	3.33465	0.000854065	0.0144425
PLLP	136.534	-0.872546	0.228143	-3.82456	0.000131007	0.00331947
PLOD2	58745.6	0.707868	0.124377	5.69132	1.26e-08	1.32e-06
PLXDC1	281.396	1.46096	0.325503	4.4883	7.18e-06	0.000320515
PLXNB3	717.944	0.550641	0.188356	2.92341	0.00346217	0.0398048
PLXNC1	1317.57	1.78961	0.258439	6.92468	4.37e-12	1.12e-09
PODXL	14994.1	-1.43783	0.388273	-3.70313	0.000212959	0.00486112
PPARD	12004.6	0.508155	0.0969444	5.24172	1.59e-07	1.21e-05
PPFIA4	278.566	0.950176	0.279777	3.39619	0.000683303	0.0120902
PPP1R14C	4103.73	-1.11904	0.208663	-5.3629	8.19e-08	6.79e-06
PPP1R3C	3122.1	1.27598	0.337825	3.77702	0.000158713	0.00385961
PPP1R9B	13303	-0.535393	0.0831517	-6.43875	1.2e-10	2.22e-08
PPP4R4	1408.72	0.962868	0.193328	4.9805	6.34e-07	4.05e-05
PRDM1	2949.8	-0.627791	0.165488	-3.79357	0.000148498	0.0036677
PRDM8	1068.68	-0.525053	0.162152	-3.23802	0.00120363	0.0186425
PRELID2	552.243	0.520849	0.137572	3.78602	0.000153081	0.00374545
PREX2	37.5678	-2.52505	0.586761	-4.30337	1.68e-05	0.000630188
PRICKLE1	431.719	1.2287	0.268181	4.58161	4.61e-06	0.000223687
PRKCH	433.598	0.680534	0.23367	2.91238	0.0035869	0.0408747
PRKD1	6882.27	0.839272	0.185848	4.51591	6.3e-06	0.000289516
PRKX	1737	-0.639852	0.148385	-4.31212	1.62e-05	0.000610126
PROC	90.546	-2.37182	0.49585	-4.78335	1.72e-06	9.47e-05
PRR16	2322.52	-0.510263	0.174781	-2.91944	0.00350657	0.0402267
PRRX1	66147.1	-0.559774	0.135348	-4.13582	3.54e-05	0.00113834
PRSS23	44778.3	-0.853259	0.113935	-7.48899	6.94e-14	2.65e-11
PSD	130.006	1.14873	0.265295	4.33003	1.49e-05	0.000573614
PTCHD1	19.5536	-2.98562	0.726358	-4.1104	3.95e-05	0.00124443
PTGES3L	83.436	1.32222	0.357397	3.69957	0.000215962	0.00491534
PTGFR	6281.2	-1.34291	0.45299	-2.96454	0.00303139	0.0364302
PTGS2	102397	0.909437	0.258249	3.52155	0.000429032	0.00834377
PTHLH	260.342	-2.64255	0.356834	-7.40554	1.31e-13	4.45e-11
PTPDC1	1251.88	0.577315	0.152075	3.79626	0.000146898	0.00364544
PTPN13	12384.9	0.59996	0.188989	3.17458	0.00150054	0.0219393
PTPRB	101.587	-2.07189	0.499494	-4.14797	3.35e-05	0.00109887
PTPRD-AS1	65.3587	-1.64853	0.419888	-3.92611	8.63e-05	0.00239264
PTPRE	1236.38	0.744214	0.209971	3.54437	0.000393551	0.00778109
PTPRN2	201.352	-1.00443	0.305173	-3.29135	0.000997077	0.0162807
PTPRO	2796.93	-0.604858	0.211158	-2.86448	0.00417693	0.0456113
PTX3	68010.4	-2.13781	0.331571	-6.44752	1.14e-10	2.14e-08
QRFP	74.0434	1.02198	0.344907	2.96306	0.00304599	0.0365105
RAB11FIP4	82.0712	-0.979869	0.341909	-2.86588	0.00415858	0.0455379
RAB23	8038.66	0.52992	0.160373	3.3043	0.000952149	0.0156779
RAB7B	1425.07	0.940395	0.174271	5.39615	6.81e-08	5.86e-06
RAPGEFL1	396.646	0.906191	0.219559	4.12733	3.67e-05	0.00117044
RASA4	195.52	-1.32073	0.27429	-4.8151	1.47e-06	8.32e-05
RASA4B	335.386	-0.834781	0.207883	-4.01563	5.93e-05	0.00173203
RASD1	269.049	1.29912	0.424645	3.05931	0.0022185	0.0291195
RASGRP1	52.8489	1.87413	0.53461	3.5056	0.000455579	0.00875326
RASL10B	997.601	0.769946	0.251274	3.06417	0.00218276	0.0287467
RASSF3	4314.3	0.610533	0.204868	2.98013	0.00288126	0.0351421
RASSF4	297.248	-0.838694	0.199018	-4.21416	2.51e-05	0.000863847
RBP1	131.531	-1.03767	0.363474	-2.85486	0.00430555	0.0463372
RDH5	287.136	1.55346	0.402843	3.85624	0.000115146	0.00302529
REEP2	426.426	0.553158	0.144278	3.83398	0.000126088	0.00322616
RGCC	32.8651	2.10042	0.735065	2.85746	0.0042705	0.046055
RGPD8	714.902	0.782688	0.145522	5.37849	7.51e-08	6.26e-06
RGS2	313.729	-0.715823	0.2515	-2.84622	0.0044242	0.0472246
RGS3	11380.1	0.521826	0.146733	3.55629	0.000376136	0.00751265
RGS7	142.122	-1.04247	0.348773	-2.98896	0.0027993	0.034488
RHBDF2	536.027	-0.748474	0.20045	-3.73397	0.000188488	0.00440961
RHBDL3	152.726	1.031	0.322322	3.19865	0.00138071	0.0205909
RHOJ	1767.74	-1.06732	0.223458	-4.77639	1.78e-06	9.7e-05
RIPK3	111.323	1.57628	0.317958	4.95752	7.14e-07	4.51e-05
RN7SL689P	36.1315	1.20819	0.417524	2.89371	0.00380714	0.0428551
RNF144B	2928.58	1.18041	0.126439	9.33582	1e-20	1.21e-17
RNF175	63.4583	-1.4455	0.504511	-2.86515	0.00416817	0.0455793
RNF182	1730.94	0.716879	0.124333	5.7658	8.13e-09	9.05e-07
RNF19B	2122.63	-0.616105	0.173412	-3.55283	0.00038111	0.00755566
RNF44	2830.91	-0.633769	0.12506	-5.06771	4.03e-07	2.71e-05
ROR1	2656.26	-1.10935	0.254128	-4.36534	1.27e-05	0.000504436
ROR1-AS1	114.357	-4.57113	0.612091	-7.46806	8.14e-14	2.95e-11
RRM2	38694.3	0.704905	0.199462	3.53403	0.000409273	0.00804117
RSPO3	2379.61	-2.32788	0.531949	-4.37612	1.21e-05	0.00048883
RTN1	327.763	0.748871	0.221338	3.38338	0.000716	0.0125412
RUBCNL	342.628	1.50505	0.353484	4.25777	2.06e-05	0.000743263
S100A16	15165.5	-0.857368	0.135971	-6.30554	2.87e-10	4.78e-08
S100A4	12131.1	0.519366	0.155376	3.34263	0.000829871	0.0141201
S1PR3	13901.1	-1.15314	0.238023	-4.84467	1.27e-06	7.33e-05
SAA1	56.3781	3.84998	1.31128	2.93604	0.00332432	0.0386742
SAMD12	423.107	-0.955628	0.177424	-5.38611	7.2e-08	6.09e-06
SAMD14	943.814	-1.11365	0.204938	-5.43406	5.51e-08	4.85e-06
SAMD3	66.487	0.989459	0.344304	2.87379	0.00405575	0.044851
SAMD5	2418.36	0.658518	0.17141	3.84178	0.000122146	0.0031667
SAT1	12960.7	0.633847	0.212205	2.98696	0.00281763	0.0346321
SCARA5	513.398	-2.94023	0.550139	-5.34452	9.07e-08	7.32e-06
SCD	26086.7	-0.535146	0.168309	-3.17955	0.00147506	0.0216476
SCFD2	2966.88	-0.719303	0.16236	-4.43029	9.41e-06	0.000401537
SCG5	517.944	-1.02264	0.263986	-3.87386	0.000107127	0.00285288
SCGB3A1	29.165	-4.13388	1.4358	-2.87915	0.00398755	0.0442598
SCML1	2151.92	0.70778	0.151355	4.6763	2.92e-06	0.000150457
SCN3A	488.455	-1.75682	0.30886	-5.68807	1.28e-08	1.33e-06
SDHDP6	21.1339	-1.5967	0.56158	-2.84322	0.004466	0.0474767
SDSL	207.625	-0.82269	0.284603	-2.89066	0.00384437	0.0431844
SEL1L3	7225.39	-0.729478	0.199039	-3.66499	0.000247344	0.00544748
SEMA4A	70.6354	-1.54345	0.350269	-4.40648	1.05e-05	0.000437554
SEMA4B	1868.43	-0.728682	0.164437	-4.43137	9.36e-06	0.000401537
SEMA6A	251.814	1.38411	0.328463	4.21389	2.51e-05	0.000863847
SEPTIN11	79622.8	0.58858	0.134806	4.36613	1.26e-05	0.000503916
SEPTIN6	2567.25	-0.685693	0.133716	-5.12796	2.93e-07	2.06e-05
SEPTIN7P2	1584.92	0.691031	0.204948	3.37174	0.00074696	0.0129388
SERF1A	48.117	-1.27855	0.35625	-3.58893	0.000332044	0.00682814
SERINC2	1265.38	1.80157	0.224377	8.02921	9.81e-16	5.23e-13
SERPINI1	1763.86	0.645553	0.227516	2.83739	0.00454839	0.0480674
SFRP2	1622.11	-4.52817	0.287955	-15.7253	1.01e-55	1.59e-51
SGCD	3800.52	1.17527	0.231797	5.07027	3.97e-07	2.69e-05
SH3BP5	489.682	-0.771112	0.201679	-3.82347	0.000131588	0.00332883
SH3D21	449.237	0.780382	0.172227	4.53112	5.87e-06	0.000275895
SH3PXD2A	26054.2	0.716823	0.124332	5.7654	8.15e-09	9.05e-07
SH3RF2	675.966	0.787535	0.204636	3.84847	0.000118857	0.00310714
SH3TC1	414.175	-1.4536	0.387255	-3.7536	0.000174314	0.00413572
SHANK2	1126.96	0.764037	0.201499	3.79176	0.000149583	0.00368869
SHC3	316.244	-2.47409	0.405516	-6.10109	1.05e-09	1.53e-07
SHC4	91.8955	1.98521	0.390107	5.08889	3.6e-07	2.46e-05
SHISA2	3005.52	0.601151	0.191028	3.14693	0.00164994	0.0235949
SHROOM4	726.001	-0.586457	0.163051	-3.59677	0.000322187	0.00667346
SIDT2	3249.67	0.534161	0.129277	4.13191	3.6e-05	0.00115227
SIGLEC15	288.633	-1.32197	0.224333	-5.89288	3.8e-09	4.72e-07
SLAMF8	18.05	-4.18115	1.2086	-3.45951	0.000541169	0.0100582
SLC12A8	192.536	-0.872551	0.237415	-3.67522	0.000237648	0.0053094
SLC14A1	729.572	-2.62311	0.380344	-6.89668	5.32e-12	1.32e-09
SLC16A2	7033.38	0.608618	0.206957	2.94079	0.00327375	0.0383998
SLC16A3	14221	0.859192	0.172495	4.98096	6.33e-07	4.05e-05
SLC16A9	2368.2	-1.56055	0.188163	-8.29361	1.1e-16	7.48e-14
SLC19A2	1393.11	0.631763	0.207163	3.04959	0.00229151	0.0297761
SLC19A3	249.448	1.43493	0.323872	4.43054	9.4e-06	0.000401537
SLC1A3	2824.17	-1.83276	0.22395	-8.18379	2.75e-16	1.6e-13
SLC22A1	47.3036	4.05937	0.62225	6.5237	6.86e-11	1.39e-08
SLC22A4	1062.62	0.678648	0.16055	4.22702	2.37e-05	0.000829558
SLC25A37	6810.74	-0.594776	0.163424	-3.63947	0.000273196	0.00586827
SLC27A6	107.266	-1.17761	0.378202	-3.1137	0.00184755	0.0255948
SLC2A1	5341.68	0.697464	0.23458	2.97324	0.00294672	0.0357419
SLC2A13	1930.13	0.603151	0.157296	3.8345	0.000125818	0.00322452
SLC30A3	143.428	1.86093	0.44352	4.19582	2.72e-05	0.000925532
SLC30A4	1641.39	0.73084	0.177379	4.12022	3.79e-05	0.0011974
SLC38A2	93749.3	-0.616766	0.122654	-5.0285	4.94e-07	3.23e-05
SLC39A10	4826.91	-0.96277	0.196924	-4.88905	1.01e-06	6.01e-05
SLC43A1	799.902	0.651969	0.194774	3.34732	0.000815976	0.0139339
SLC43A3	7149.42	1.09303	0.233073	4.68963	2.74e-06	0.000142387
SLC44A1	8869.86	-0.508145	0.115533	-4.39826	1.09e-05	0.000453253
SLC46A3	268.21	-1.62829	0.266346	-6.11343	9.75e-10	1.43e-07
SLC9B1	70.8407	0.960701	0.294829	3.2585	0.00112003	0.0177665
SLITRK4	855.717	1.23072	0.412022	2.98701	0.00281716	0.0346321
SMAD3	37070.8	-0.574762	0.100813	-5.70124	1.19e-08	1.25e-06
SMCO4	690.511	0.794158	0.16481	4.81864	1.45e-06	8.22e-05
SMILR	41.5316	-1.9525	0.633391	-3.08262	0.0020519	0.0274152
SNCAIP	387.744	-0.910938	0.208742	-4.36395	1.28e-05	0.000505754
SNHG19	391.036	-0.736622	0.244027	-3.01861	0.00253938	0.0320678
SNTB1	3091.59	0.854076	0.258328	3.30617	0.000945807	0.0156349
SNX9	30087.2	-0.774476	0.0899391	-8.61111	7.24e-18	5.96e-15
SOCS5	13193.9	-0.710878	0.0787002	-9.03273	1.67e-19	1.64e-16
SOX11	14439.8	-0.64859	0.18726	-3.46358	0.000533047	0.0099606
SOX5	2249.03	1.40147	0.261933	5.35047	8.77e-08	7.15e-06
SP110	1472.89	-0.576077	0.18906	-3.04706	0.00231093	0.0299313
SPATA13.2	74.3241	2.05263	0.648076	3.16727	0.00153877	0.0223728
SPEG	5614.68	0.806052	0.226521	3.55839	0.000373133	0.00748129
SPICE1	118.255	1.00692	0.233222	4.31741	1.58e-05	0.000601479
SPOCD1	8085.13	0.621728	0.153461	4.05137	5.09e-05	0.00153988
SPSB1	2116.25	1.42063	0.165479	8.58494	9.09e-18	7.12e-15
SPSB4	299.184	1.76721	0.334357	5.28541	1.25e-07	9.72e-06
SPTBN2	468.813	-0.687881	0.200746	-3.42663	0.000611119	0.0110375
SRF	9932.82	0.503897	0.12245	4.11511	3.87e-05	0.00122176
SRGN	718.641	2.14462	0.270931	7.91575	2.46e-15	1.07e-12
SSBP2	1869.37	-0.623134	0.140438	-4.43708	9.12e-06	0.000392287
ST3GAL1	30093.6	1.30633	0.170364	7.66785	1.75e-14	7.4e-12
ST6GALNAC5	271.045	-3.53157	0.576782	-6.12288	9.19e-10	1.36e-07
ST8SIA1	245.541	-1.11633	0.372018	-3.00075	0.00269314	0.0334698
STARD8	877.275	-1.04387	0.228796	-4.56248	5.06e-06	0.000242087
STC1	14057.4	0.678514	0.219631	3.08933	0.00200607	0.0270568
STEAP2	3224.44	1.33986	0.239186	5.60175	2.12e-08	2.05e-06
STOX2	893.621	-0.881715	0.171881	-5.12981	2.9e-07	2.05e-05
STX1A	1009.22	0.502997	0.17063	2.94788	0.00319957	0.0377558
SULT1C4	98.6301	-1.33161	0.469786	-2.8345	0.00458971	0.048229
SVEP1	9362.49	0.702052	0.207118	3.38963	0.000699863	0.0123414
SYNC	5531.07	0.561153	0.136189	4.12039	3.78e-05	0.0011974
SYPL2	36.6036	-2.01661	0.448256	-4.49879	6.83e-06	0.000307342
SYT14	641.563	-1.82577	0.322605	-5.65946	1.52e-08	1.52e-06
SYTL2	1079.4	0.842063	0.24408	3.44995	0.000560692	0.0103781
TACR1	101.585	-3.75613	0.797384	-4.71057	2.47e-06	0.000129804
TBC1D16	9191.51	-0.51444	0.118511	-4.34086	1.42e-05	0.000552851
TBX3	2933.65	-1.11364	0.389806	-2.8569	0.00427802	0.0460726
TCIM	187.502	-3.41221	1.19301	-2.86016	0.00423431	0.04589
TENT5B	1092.73	0.863179	0.284517	3.03384	0.00241463	0.0308659
TEX9	321.356	0.773966	0.184274	4.20009	2.67e-05	0.000914224
TGFA	144.378	1.60808	0.418453	3.84292	0.000121577	0.00315717
TGFBR2	14743.3	-0.670051	0.124221	-5.39404	6.89e-08	5.89e-06
THRA	4160.97	0.547456	0.148057	3.69761	0.000217642	0.00494638
THSD1	892.001	-0.887455	0.176401	-5.03089	4.88e-07	3.21e-05
TLCD3B	25.5202	1.54404	0.483471	3.19366	0.00140483	0.020812
TLE3	3463.54	-0.779825	0.123178	-6.33087	2.44e-10	4.1e-08
TLR1	107.4	-1.97153	0.336252	-5.86326	4.54e-09	5.47e-07
TLR2	613.865	-1.13367	0.360707	-3.14292	0.00167274	0.0238461
TLR5	51.5047	-1.83127	0.31399	-5.83228	5.47e-09	6.34e-07
TLR6	458.19	-1.01081	0.162475	-6.22129	4.93e-10	7.88e-08
TLR7	47.8541	-3.12527	0.866041	-3.60868	0.000307758	0.00643415
TM4SF1	31912	-0.978292	0.218448	-4.47837	7.52e-06	0.000330841
TMC7	418.714	-0.545207	0.160166	-3.404	0.00066406	0.0118031
TMEM100	126.687	-1.54969	0.323966	-4.7835	1.72e-06	9.47e-05
TMEM131L	1730.85	-0.540816	0.103989	-5.20068	1.99e-07	1.47e-05
TMEM132A	20400.9	0.670452	0.122841	5.4579	4.82e-08	4.29e-06
TMEM155	173.915	-1.81022	0.295264	-6.13086	8.74e-10	1.32e-07
TMEM159	2587.39	0.522827	0.165279	3.1633	0.00155993	0.0226321
TMEM171	107.238	1.78171	0.382921	4.65295	3.27e-06	0.000166907
TMEM200C	553.937	-0.735503	0.159104	-4.62279	3.79e-06	0.00018881
TMEM201	1954.55	0.506217	0.13876	3.64816	0.00026413	0.00572063
TMSB4X	93240.7	-0.538591	0.144366	-3.73073	0.000190929	0.00445568
TMSB4XP8	145.303	-0.645434	0.196327	-3.28755	0.00101063	0.0164336
TMTC2	2273.55	0.702156	0.182481	3.84784	0.000119165	0.00311001
TNFAIP2	8270.6	-0.885335	0.201985	-4.38317	1.17e-05	0.000478625
TNFAIP8	10070.7	-0.699472	0.130474	-5.361	8.28e-08	6.82e-06
TNFRSF10D	12875.3	0.535757	0.169879	3.15377	0.00161178	0.0231753
TNFRSF12A	14345.7	0.569256	0.178535	3.18849	0.0014302	0.0210832
TNFSF11	36.837	2.09996	0.733175	2.8642	0.0041807	0.0456206
TNFSF15	729.87	-2.40678	0.426026	-5.64938	1.61e-08	1.6e-06
TNNT3	112.837	-1.80584	0.539814	-3.3453	0.000821933	0.0140051
TOMM40P4	342.813	-0.698524	0.205112	-3.40558	0.000660232	0.0117751
TOX	2636.2	-0.953002	0.235679	-4.04364	5.26e-05	0.00158483
TPMT	6743.87	-0.634262	0.11571	-5.48147	4.22e-08	3.82e-06
TRABD2A	1129.66	-0.770904	0.183589	-4.19908	2.68e-05	0.000916316
TRAF1	2790.6	-0.792769	0.226046	-3.50711	0.000452996	0.00871455
TRERF1	3006.01	-0.821611	0.176733	-4.64888	3.34e-06	0.000169675
TRHDE-AS1	118.927	-0.814807	0.274574	-2.96754	0.00300195	0.0361875
TRIM2	3205	-0.525896	0.139337	-3.77428	0.000160472	0.00388382
TRIM22	529.918	-1.48925	0.324029	-4.59603	4.31e-06	0.000212041
TRIM25	11185.4	-0.615398	0.13592	-4.52764	5.96e-06	0.000277154
TRIM36	378.665	1.36469	0.234807	5.81196	6.17e-09	7.06e-07
TRIM8	10398.7	-0.562108	0.137165	-4.09805	4.17e-05	0.00130222
TRPA1	869.992	1.581	0.462618	3.41751	0.000631967	0.0113356
TRPC4	1226.44	-0.535802	0.174566	-3.06934	0.00214533	0.0284452
TRPC6	427.991	1.94758	0.63328	3.07538	0.00210236	0.027994
TSC22D1	14570.2	-0.577154	0.176912	-3.26238	0.00110482	0.0176144
TSPAN11	3041.14	-1.15897	0.334562	-3.46413	0.000531958	0.00995214
TSPAN15	38.9837	-3.56284	1.21544	-2.93132	0.0033753	0.0391509
TSPAN18	913.967	1.74785	0.54751	3.19236	0.00141115	0.0208859
TSPAN8	80.9733	-1.62016	0.557206	-2.90765	0.00364154	0.0412938
TTBK1	45.8189	2.02274	0.450685	4.48815	7.18e-06	0.000320515
TTN-AS1	267.882	0.501688	0.169935	2.95224	0.00315474	0.037396
TUBB3	113.893	-1.20638	0.336137	-3.58894	0.000332019	0.00682814
TVP23C	355.218	0.678765	0.176855	3.83798	0.000124049	0.00320202
TWIST1	4263.57	0.675851	0.161665	4.18058	2.91e-05	0.000972904
TWIST2	3229.42	1.30053	0.289089	4.49871	6.84e-06	0.000307342
TXNIP	3607.72	-1.02698	0.361372	-2.84189	0.00448475	0.047579
TXNRD1	92626	-0.5889	0.180639	-3.26009	0.00111377	0.0177062
UAP1L1	1394.02	0.709304	0.155329	4.56647	4.96e-06	0.000238986
UBE2D4	812.18	-0.548436	0.171956	-3.18939	0.00142573	0.0210419
UBE2L6	2441.09	-0.708166	0.234329	-3.02209	0.00251032	0.031906
UCN2	144.219	1.16667	0.411425	2.83568	0.00457287	0.0482199
UGP2	24258.4	1.07886	0.164459	6.56003	5.38e-11	1.11e-08
ULBP2	650.376	0.750585	0.145454	5.1603	2.47e-07	1.77e-05
ULBP3	1877.66	-0.801684	0.177727	-4.51076	6.46e-06	0.00029576
USP2-AS1	65.8369	-1.14528	0.272901	-4.19669	2.71e-05	0.000924
UXS1	8839.42	0.590672	0.168055	3.51475	0.000440173	0.00851998
VASN	17256.8	0.567307	0.131354	4.31891	1.57e-05	0.000598872
VCAM1	34823.5	-1.19176	0.36656	-3.25121	0.00114916	0.018067
VEGFA	13471.5	0.929986	0.0930649	9.99288	1.64e-23	3.21e-20
VEPH1	1926.02	-1.01113	0.29002	-3.48643	0.000489513	0.00929765
VLDLR	4033.7	0.884036	0.18865	4.68613	2.78e-06	0.000144364
VSNL1	523.519	1.15648	0.292527	3.95341	7.7e-05	0.00216986
WFDC21P	1412.1	-1.97199	0.200235	-9.84836	6.97e-23	1.09e-19
WIF1	184.054	-1.16242	0.329932	-3.52321	0.000426359	0.00830393
WNK4	1070.81	-1.38005	0.442378	-3.11962	0.00181084	0.0252727
WNT16	2554.39	2.06781	0.51674	4.00165	6.29e-05	0.00181735
WNT2	101.121	-3.44975	0.95812	-3.60054	0.000317556	0.00660899
WNT5A	88102.4	0.528763	0.146865	3.60033	0.000317809	0.00660899
WSCD2	36.2945	-2.2917	0.602242	-3.80527	0.000141647	0.00353757
WWC3	7029.63	0.543812	0.121893	4.46141	8.14e-06	0.000354171
ZBED3	1122.16	-0.59972	0.194406	-3.08489	0.0020363	0.0272999
ZC3H12A	5809.1	0.830026	0.191487	4.33463	1.46e-05	0.000564517
ZFHX4	6859.9	-0.520946	0.146287	-3.56112	0.00036927	0.00743239
ZFHX4-AS1	194.296	-1.5007	0.334559	-4.48559	7.27e-06	0.000323464
ZFP36L2	9993.16	-0.680633	0.0927455	-7.33871	2.16e-13	7.04e-11
ZFP69B	830.705	-0.632832	0.160922	-3.93253	8.41e-05	0.00233792
ZFPM1	387.876	-0.657001	0.154657	-4.24813	2.16e-05	0.000772427
ZNF185	1565.11	-0.66966	0.219186	-3.05521	0.00224901	0.0294212
ZNF22-AS1	256.233	0.666595	0.180671	3.68955	0.000224649	0.00506155
ZNF23	112.877	0.750103	0.248943	3.01316	0.00258546	0.0324664
ZNF286B	425.598	-0.643065	0.190377	-3.37785	0.000730547	0.0127532
ZNF365	357.606	0.932751	0.163448	5.70671	1.15e-08	1.22e-06
ZNF423	1912.66	-0.876705	0.212222	-4.13108	3.61e-05	0.00115387
ZNF608	2498.16	-0.814564	0.27353	-2.97797	0.00290169	0.0353599
ZNNT1	89.2735	-1.11654	0.314012	-3.55573	0.000376931	0.00751894
ZSCAN2	781.639	-0.568003	0.169984	-3.3415	0.000833268	0.014152
