# Supplementary material for: The embryonic origins of site-specific arthritis
Source: Nat Immunol. 2026 Jun 8;27(7):1390–403. doi: 10.1038/s41590-026-02542-2 (PMC13310765; doi:10.1038/s41590-026-02542-2)
Supplement: Supplementary file 23 — Differentially expressed genes for pseudobulked PI16+ (F2) PI16− (F1–F6) fibroblasts from scRNAseq data (Extended Data Fig. 9c,d). [file 41590_2026_2542_MOESM23_ESM.xlsx]

## Sheet: Supplementary table 20 DE_pbPi1
	baseMean	log2FoldChange	lfcSE	stat	pvalue	padj
HES4	241.466	-0.567013	0.158992	-3.5663	0.000362061	0.00333983
ISG15	88.826	-0.95764	0.233691	-4.09789	4.16938e-05	0.000520892
C1QTNF12	34.1763	1.46659	0.273753	5.35736	8.44488e-08	2.14196e-06
MMP23B	373.121	0.506813	0.112034	4.52373	6.07594e-06	9.72813e-05
PRDM16-DT	28.33	-1.37235	0.271773	-5.04962	4.42686e-07	9.47046e-06
PRDM16	40.3042	-0.720863	0.112867	-6.38681	1.69382e-10	7.77568e-09
RNF207	16.9827	0.601102	0.214085	2.80778	0.00498845	0.0290315
TNFRSF25	32.8316	-0.514078	0.135776	-3.78621	0.000152961	0.00159739
PER3	46.327	-0.639688	0.204014	-3.13551	0.00171555	0.0122934
AL034417.3	16.0369	-0.653445	0.227742	-2.86923	0.00411474	0.0249603
ERRFI1	237.995	-0.956585	0.125082	-7.64764	2.04695e-14	1.71827e-12
SLC25A33	170.106	-0.602265	0.124245	-4.84738	1.25103e-06	2.42876e-05
PIK3CD-AS2	9.0085	-1.09412	0.282102	-3.87846	0.000105121	0.00115241
FBXO2	10.4748	1.17943	0.322365	3.65866	0.000253535	0.00247197
DRAXIN	39.2822	-0.936097	0.166347	-5.62739	1.82961e-08	5.43884e-07
IGSF21	1.45688	-2.94292	0.817912	-3.59809	0.000320559	0.00301216
ALDH4A1	12.0845	0.685854	0.227241	3.01818	0.00254298	0.0168779
PLA2G2A	12.0876	1.70214	0.36556	4.65624	3.22035e-06	5.64859e-05
CDA	1.39005	2.17262	0.574455	3.78205	0.00015554	0.00162145
RUNX3	27.2941	1.05361	0.233499	4.51225	6.41424e-06	0.000101317
RPS6KA1	7.82247	-0.861173	0.328971	-2.61777	0.00885055	0.0462
PIGV	29.9484	0.533173	0.142047	3.75349	0.00017439	0.00179775
SFN	12.201	1.44713	0.300733	4.812	1.49425e-06	2.85073e-05
MAP3K6	54.4099	0.939813	0.118582	7.92542	2.27371e-15	2.21442e-13
SESN2	56.2423	-0.558937	0.14943	-3.74046	0.00018368	0.00188032
NKAIN1	18.256	0.802669	0.209678	3.8281	0.000129136	0.001383
FABP3	174.175	1.06003	0.145028	7.30917	2.68806e-13	1.99097e-11
HDAC1	87.7046	-0.765327	0.105627	-7.24556	4.30654e-13	3.086e-11
TMEM54	22.1527	0.672152	0.195527	3.43764	0.000586812	0.00504355
AZIN2	22.598	0.529613	0.197814	2.67733	0.00742124	0.0400066
COL8A2	376.993	0.702507	0.0870858	8.06684	7.21401e-16	7.39352e-14
ZC3H12A	46.8584	-0.592073	0.201989	-2.93122	0.00337636	0.0213023
POU3F1	62.6649	-0.735065	0.173132	-4.24569	2.17925e-05	0.000296877
HEYL	7.08008	-3.05595	0.45671	-6.69121	2.2133e-11	1.20793e-09
COL9A2	72.9434	-0.686069	0.206864	-3.31653	0.000911437	0.00731306
SMAP2	44.1429	-0.511775	0.110504	-4.63127	3.63437e-06	6.27489e-05
ZFP69B	19.6551	-0.519369	0.169215	-3.06929	0.00214567	0.0147232
CITED4	40.9435	0.589428	0.122765	4.80127	1.57666e-06	2.97893e-05
ARTN	6.32722	-1.41493	0.358295	-3.94906	7.84592e-05	0.000900441
AL139220.2	31.9949	1.4998	0.160419	9.34925	8.82742e-21	1.76829e-18
KLF17	3.13241	1.76654	0.403587	4.37711	1.20265e-05	0.00017726
PTCH2	57.9067	-1.1458	0.172994	-6.62334	3.51172e-11	1.82073e-09
CYP4X1	7.7034	-1.96022	0.483737	-4.05225	5.0728e-05	0.000617646
FOXD2-AS1	2.19338	-1.80255	0.565236	-3.18903	0.00142752	0.0105733
FOXD2	12.7371	-1.95378	0.400468	-4.87874	1.06768e-06	2.10057e-05
GLIS1	6.36678	-1.88672	0.619709	-3.04453	0.00233043	0.0156915
DHCR24	50.1858	0.911771	0.157501	5.78899	7.08122e-09	2.35524e-07
PCSK9	15.2155	1.48799	0.186275	7.98811	1.37022e-15	1.3494e-13
LINC01358	7.8331	1.79307	0.356348	5.03179	4.85932e-07	1.0271e-05
NFIA-AS2	33.7025	-0.879038	0.245786	-3.57644	0.000348302	0.00322981
L1TD1	39.1314	-0.674073	0.212603	-3.17057	0.00152139	0.0111467
LEPR	212.325	1.22039	0.225813	5.40441	6.50225e-08	1.69559e-06
GADD45A	265.285	-0.755426	0.118239	-6.38895	1.67025e-10	7.68751e-09
LRRC7	12.4066	-0.793642	0.296091	-2.6804	0.00735343	0.0397261
ERICH3	4.11888	1.30005	0.423741	3.06803	0.00215475	0.0147625
LHX8	1.27723	-2.53755	0.91292	-2.77959	0.0054427	0.0311506
ST6GALNAC3	56.5408	-0.750523	0.136158	-5.51216	3.54464e-08	9.88686e-07
AK5	10.5071	-1.04004	0.346173	-3.00439	0.00266112	0.0175103
PTGFR	79.4588	-1.46838	0.171677	-8.55319	1.19728e-17	1.64959e-15
IFI44L	28.6537	1.35218	0.312366	4.32883	1.49901e-05	0.000215359
SSX2IP	140.673	0.748405	0.090115	8.305	9.98204e-17	1.19703e-14
COL24A1	44.7536	0.64301	0.210724	3.05143	0.00227754	0.0154364
LRRC8D	42.9228	0.891578	0.186532	4.77977	1.75498e-06	3.27374e-05
HFM1	6.39569	-1.03069	0.398846	-2.58417	0.0097614	0.0499489
BTBD8	11.9897	-1.06005	0.228592	-4.63731	3.52973e-06	6.1062e-05
DIPK1A	14.1961	0.813154	0.198862	4.08905	4.33147e-05	0.000538091
BCAR3	16.3022	-1.02634	0.257623	-3.98387	6.7801e-05	0.000795736
TLCD4	41.6903	0.740879	0.146423	5.05986	4.19563e-07	9.01747e-06
PLPPR5	36.2297	0.819121	0.202626	4.04253	5.28785e-05	0.00064153
PLPPR4	7.57409	-2.07085	0.404764	-5.11618	3.11782e-07	6.88732e-06
PALMD	90.1043	-1.02917	0.283155	-3.63466	0.000278348	0.00266669
VCAM1	33.7813	-2.37371	0.238257	-9.96285	2.21614e-23	6.20097e-21
COL11A1	582.22	-0.788466	0.251218	-3.13858	0.00169769	0.0121952
INKA2	15.1766	-1.52805	0.251584	-6.07371	1.24986e-09	4.86369e-08
WNT2B	272.822	1.52947	0.138882	11.0128	3.31672e-28	1.39208e-25
TENT5C	51.0218	-1.40788	0.241891	-5.82032	5.87346e-09	1.98816e-07
TBX15	108.271	-1.13943	0.153865	-7.40539	1.30767e-13	1.01104e-11
AC244453.2	5.59922	-1.27654	0.382943	-3.3335	0.000857615	0.00696684
AC243772.2	6.06646	-1.04263	0.305517	-3.41268	0.000643279	0.00546229
MTMR11	120.399	0.671028	0.0708959	9.46498	2.93613e-21	6.23592e-19
C1orf54	65.7164	-1.42653	0.167429	-8.52022	1.59256e-17	2.09505e-15
ADAMTSL4	324.626	0.69203	0.137261	5.0417	4.61413e-07	9.81156e-06
TMOD4	1.13697	1.99623	0.687748	2.90255	0.00370134	0.0229582
S100A6	9636.42	0.581701	0.0527772	11.0218	2.99904e-28	1.28944e-25
S100A4	2798.59	0.856479	0.101975	8.39893	4.50575e-17	5.67338e-15
NPR1	15.304	0.939485	0.260213	3.61044	0.00030568	0.0028955
KCNN3	62.4648	-0.502162	0.12678	-3.9609	7.46688e-05	0.000862557
TRIM46	9.7717	-0.603333	0.229455	-2.62942	0.00855311	0.0449938
THBS3	271.876	0.524316	0.0584264	8.97394	2.86086e-19	4.89624e-17
AL353807.5	4.35104	1.2471	0.333454	3.73995	0.000184059	0.00188267
SEMA4A	140.422	-0.720367	0.135019	-5.33532	9.5378e-08	2.39164e-06
SLC25A44	59.5102	-0.568026	0.178112	-3.18914	0.00142696	0.0105733
PEAR1	63.5692	-0.627186	0.231987	-2.70355	0.00686038	0.0375574
IFI16	74.8305	-2.33779	0.199516	-11.7173	1.03895e-31	6.10488e-29
LINC01133	198.333	0.800474	0.125619	6.37226	1.86264e-10	8.48438e-09
AL121987.1	2.76502	1.18951	0.415272	2.86441	0.00417782	0.0252647
ATP1A2	4.71992	-1.68096	0.468527	-3.58776	0.000333531	0.00311413
ADAMTS4	51.2926	-0.58563	0.148351	-3.9476	7.89398e-05	0.000904779
OLFML2B	247.055	0.949422	0.144556	6.56785	5.10465e-11	2.571e-09
NOS1AP	14.6031	-0.690469	0.202034	-3.41759	0.000631778	0.00537759
RGS4	9.28552	1.36123	0.449222	3.0302	0.00244394	0.0163312
LMX1A	7.4434	1.18038	0.374898	3.14854	0.00164088	0.0118644
FAM78B	8.48298	1.64971	0.309389	5.33216	9.70525e-08	2.43017e-06
AL596087.2	1.19516	2.80455	0.904291	3.10139	0.00192617	0.0134633
ATP1B1	271.581	-0.653182	0.10517	-6.21075	5.2732e-10	2.20798e-08
SLC19A2	52.7875	-0.510828	0.151763	-3.36597	0.000762757	0.00631855
PRRX1	1504.52	-0.756046	0.063268	-11.9499	6.50052e-33	4.24412e-30
Z97200.1	35.1017	-1.09904	0.132738	-8.27976	1.23423e-16	1.4602e-14
MYOC	17.8966	2.67996	0.270881	9.89349	4.44275e-23	1.16891e-20
TNN	16.643	-1.6802	0.506982	-3.31413	0.000919284	0.00737268
COLGALT2	31.0686	0.707537	0.205203	3.44798	0.000564791	0.00487693
HMCN1	187.486	-0.574123	0.112132	-5.12006	3.05435e-07	6.79824e-06
AL096803.2	16.1188	-0.631513	0.220801	-2.8601	0.00423502	0.0255405
PTGS2	374.304	-0.626083	0.127581	-4.90733	9.23267e-07	1.83902e-05
PLA2G4A	87.4354	-0.500012	0.153944	-3.24801	0.00116214	0.00896947
BRINP3	18.1354	2.20228	0.315268	6.98543	2.83975e-12	1.82033e-10
LINC01351	4.06784	1.70425	0.446997	3.81267	0.000137475	0.0014555
B3GALT2	83.3581	1.97641	0.236827	8.3454	7.09721e-17	8.74892e-15
CFH	348.667	0.785475	0.254431	3.08719	0.00202061	0.0140234
C1orf53	71.6503	-0.598836	0.109739	-5.45691	4.84486e-08	1.30789e-06
LHX9	166.142	-1.63966	0.176028	-9.31477	1.22223e-20	2.39394e-18
AL157402.2	2.36948	1.87629	0.554663	3.38276	0.00071761	0.00600667
MIR181A1HG	37.5682	-0.644519	0.156426	-4.12029	3.78395e-05	0.000481614
KIF21B	3.15922	-1.3881	0.455594	-3.04678	0.00231306	0.0156099
IGFN1	1.51276	-2.59984	0.79143	-3.28499	0.00101986	0.00804746
NAV1	97.6386	-0.694399	0.126814	-5.47574	4.35692e-08	1.19076e-06
LGR6	2.95116	-1.59735	0.527256	-3.02955	0.00244916	0.0163599
PPP1R12B	74.9731	0.924872	0.159859	5.78554	7.22804e-09	2.39054e-07
SYT2	6.18576	1.95682	0.471197	4.15288	3.28317e-05	0.000424309
FMOD	423.36	0.671883	0.0999637	6.72126	1.80154e-11	1.00182e-09
PRELP	301.579	0.509151	0.15463	3.29271	0.000992268	0.00785791
LRRN2	8.00749	1.46898	0.259822	5.65379	1.5695e-08	4.75348e-07
CNTN2	17.336	1.24476	0.211688	5.88016	4.0988e-09	1.45673e-07
DYRK3	44.9088	-0.719891	0.193732	-3.71592	0.000202469	0.00203834
CD34	442.407	0.593434	0.0832531	7.12807	1.01787e-12	6.82241e-11
SERTAD4-AS1	148.31	0.509592	0.0762854	6.68007	2.38826e-11	1.29539e-09
VASH2	56.3654	-0.550416	0.126936	-4.33617	1.44987e-05	0.00020898
PROX1	25.2923	0.963948	0.201374	4.78687	1.69406e-06	3.18029e-05
LEFTY2	5.33199	-1.02216	0.386495	-2.64468	0.00817676	0.0432427
WNT9A	23.5243	0.802074	0.182404	4.39723	1.09639e-05	0.000163513
RHOU	110.415	-1.01436	0.129808	-7.81431	5.52643e-15	5.02165e-13
CCSAP	31.6802	-0.578295	0.160349	-3.60647	0.00031039	0.0029291
SLC35F3	2.45271	-1.33795	0.485057	-2.75833	0.0058098	0.0328465
ERO1B	106.622	-0.577407	0.167602	-3.44512	0.000570814	0.00491804
EDARADD	2.53852	-1.53044	0.5523	-2.77103	0.00558789	0.0318034
ACTN2	6.38299	-1.32566	0.397267	-3.33696	0.000846994	0.00690282
FMN2	3.71036	1.25639	0.412289	3.04735	0.00230868	0.0155929
GREM2	44.6598	1.52139	0.275256	5.52721	3.25369e-08	9.18842e-07
SNTG2	2.6383	-1.36461	0.511222	-2.66932	0.0076005	0.0407735
OSR1	133.083	-0.693129	0.175406	-3.95157	7.76414e-05	0.000892219
KLHL29	25.4904	0.626334	0.139021	4.50531	6.62763e-06	0.000104594
FAM228B	32.734	-0.667943	0.15741	-4.24335	2.2021e-05	0.000299527
CGREF1	16.4749	0.653743	0.201673	3.2416	0.00118861	0.00912493
GALNT14	7.45843	-1.69077	0.394909	-4.28143	1.85698e-05	0.000259594
SRD5A2	14.0302	-1.78652	0.398396	-4.48428	7.31602e-06	0.000114029
LINC00486	2.58525	2.10749	0.490083	4.30027	1.70594e-05	0.000241157
CDC42EP3	213.052	0.623613	0.137186	4.54573	5.4744e-06	8.92717e-05
SLC8A1	116.388	0.726542	0.1808	4.01849	5.85728e-05	0.000699067
PKDCC	197.677	0.671488	0.148092	4.53428	5.78008e-06	9.33926e-05
SIX2	43.8875	-0.981333	0.180279	-5.44341	5.22688e-08	1.39605e-06
LINC01121	21.6981	-1.1297	0.399429	-2.82829	0.00467967	0.027657
EPAS1	12.2232	-1.04062	0.312089	-3.33439	0.000854882	0.00695738
LHCGR	3.39968	1.42742	0.462037	3.0894	0.0020056	0.0139356
NRXN1	334.186	0.724977	0.134306	5.39796	6.74047e-08	1.73983e-06
AC010967.1	2.31885	-1.45566	0.515571	-2.82339	0.00475182	0.0279826
EFEMP1	120.066	-1.71769	0.162571	-10.5658	4.29237e-26	1.57637e-23
BCL11A	237.671	-0.713939	0.0927174	-7.70016	1.35893e-14	1.16855e-12
REL	134.853	-0.592639	0.118813	-4.98799	6.10101e-07	1.26677e-05
PELI1	85.5346	-0.502229	0.128878	-3.89694	9.74158e-05	0.00107867
SERTAD2	87.7308	-0.542159	0.0976492	-5.55211	2.82239e-08	8.0768e-07
SLC1A4	52.9368	0.571091	0.108166	5.27977	1.29349e-07	3.15812e-06
APLF	7.19596	-0.924014	0.311227	-2.96894	0.00298826	0.0192554
ANXA4	469.009	0.701117	0.107329	6.53243	6.47108e-11	3.1953e-09
ADD2	20.7309	1.20166	0.273515	4.39341	1.11585e-05	0.000165574
PAIP2B	31.6333	0.595626	0.141012	4.22394	2.40073e-05	0.000323547
SFXN5	31.5737	-0.512089	0.137007	-3.73769	0.00018572	0.0018957
RAB11FIP5	56.746	0.680789	0.116755	5.83093	5.5119e-09	1.89035e-07
AC073263.2	4.23508	-0.948462	0.363742	-2.60751	0.00912023	0.0473368
LOXL3	47.8273	0.653414	0.200502	3.25889	0.0011185	0.00870892
HK2	14.1701	-0.778667	0.248465	-3.13391	0.00172494	0.0123256
LRRTM1	39.4576	1.2956	0.391697	3.30767	0.000940755	0.0075073
CAPG	488.498	0.589551	0.0503571	11.7074	1.16803e-31	6.64195e-29
MGAT4A	8.24013	-1.02103	0.273855	-3.72837	0.000192726	0.00195814
TSGA10	20.0099	-0.577688	0.164472	-3.51239	0.000444103	0.00396187
SULT1C4	48.0833	-0.546687	0.138645	-3.94306	8.04485e-05	0.000920276
EDAR	9.45577	3.7703	0.439939	8.57004	1.03447e-17	1.45885e-15
SH3RF3	43.8814	0.626786	0.139393	4.49653	6.90714e-06	0.000108294
AC074387.1	2.96003	1.35815	0.429459	3.16246	0.00156444	0.0113959
DPP10	8.25183	1.73071	0.351187	4.92819	8.2997e-07	1.66827e-05
DPP10-AS1	2.07563	1.65295	0.626154	2.63985	0.00829439	0.0437372
CXCR4	10.7131	-2.56916	0.326628	-7.8657	3.67032e-15	3.44151e-13
NXPH2	19.5761	1.55944	0.274869	5.67339	1.39998e-08	4.2771e-07
GTDC1	67.513	-0.629214	0.0954261	-6.59373	4.28898e-11	2.18515e-09
ZEB2	474.791	-1.38062	0.12212	-11.3055	1.23293e-29	5.87406e-27
ZEB2-AS1	2.45681	-1.42676	0.468301	-3.04668	0.00231386	0.0156099
AC009951.6	10.6133	-1.87069	0.317585	-5.89036	3.85359e-09	1.37235e-07
TEX41	2.02826	-1.66813	0.558264	-2.98807	0.00280748	0.0183162
LYPD6B	10.0197	-2.0567	0.327561	-6.27884	3.41101e-10	1.48102e-08
LYPD6	33.8582	-0.642377	0.233914	-2.74621	0.0060288	0.0338619
TNFAIP6	476.248	-1.21139	0.36587	-3.311	0.000929643	0.00743883
NEB	3.80526	-1.09236	0.404718	-2.69906	0.00695362	0.0379735
RPRM	68.135	2.08581	0.291721	7.15001	8.67686e-13	5.86037e-11
GALNT13	11.5141	0.747743	0.287001	2.60537	0.00917761	0.0475692
GALNT5	87.6617	0.95637	0.118024	8.10316	5.35499e-16	5.68661e-14
TANC1	56.5841	-0.814258	0.122634	-6.63972	3.14273e-11	1.63905e-09
AC009506.1	18.0259	-0.666457	0.168819	-3.94775	7.88881e-05	0.000904775
FAP	438.468	-0.606362	0.188071	-3.22411	0.00126363	0.0095946
GCA	39.7429	-0.764708	0.153817	-4.97154	6.64222e-07	1.3615e-05
COBLL1	91.9692	0.816823	0.168748	4.84048	1.29526e-06	2.49813e-05
SCN3A	5.5891	1.75917	0.520535	3.37955	0.000726053	0.00606581
SCN1A	11.7259	1.24059	0.302892	4.09582	4.20672e-05	0.000524442
CCDC173	17.2247	-0.919587	0.249899	-3.67983	0.00023339	0.00229715
SP5	7.62249	-2.82865	0.51132	-5.53206	3.16494e-08	8.96972e-07
AC007405.3	9.22237	-1.57162	0.330669	-4.75285	2.00572e-06	3.69069e-05
CHN1	42.0072	-0.597527	0.132039	-4.52537	6.02899e-06	9.67052e-05
HOXD-AS2	34.0781	0.853424	0.19522	4.37161	1.23336e-05	0.000181181
TTN	15.4294	1.06929	0.188021	5.68707	1.29241e-08	3.98297e-07
AC092640.1	2.01856	2.19205	0.540345	4.05677	4.97563e-05	0.000607413
CCDC141	4.34153	2.76335	0.604537	4.57101	4.85369e-06	8.05657e-05
FRZB	100.536	-1.99721	0.234342	-8.52263	1.55966e-17	2.0672e-15
CALCRL	76.3237	-0.68711	0.225865	-3.04213	0.00234909	0.0157992
TFPI	5.1823	-2.56649	0.466766	-5.49846	3.83129e-08	1.05859e-06
SLC40A1	132.438	-0.53899	0.0921214	-5.85087	4.89022e-09	1.69029e-07
MFSD6	7.97979	1.05339	0.27779	3.79204	0.000149413	0.00156777
MYO1B	216.052	-0.519929	0.101564	-5.11924	3.06775e-07	6.81198e-06
CAVIN2	25.1493	1.93952	0.225356	8.60649	7.53288e-18	1.09743e-15
TMEFF2	85.0669	-0.765538	0.231232	-3.31069	0.000930647	0.00744349
STK17B	86.1773	-0.670439	0.116525	-5.7536	8.73619e-09	2.85188e-07
HECW2	27.8882	-0.743612	0.173489	-4.28623	1.81732e-05	0.000254858
RFTN2	124.891	-0.512268	0.112419	-4.55678	5.19444e-06	8.53379e-05
SATB2	12.9762	-0.768939	0.232657	-3.30503	0.000949656	0.00756806
SATB2-AS1	3.34756	-1.8819	0.530358	-3.54836	0.000387644	0.00353146
AOX1	19.1422	1.80558	0.223441	8.08075	6.43676e-16	6.67454e-14
FAM117B	19.722	-0.508585	0.19423	-2.61847	0.00883247	0.0461266
AC009498.1	2.62499	-2.33069	0.552178	-4.2209	2.43328e-05	0.000327433
NRP2	229.551	-1.03714	0.116349	-8.91406	4.91974e-19	8.18162e-17
GPR1	11.2257	1.89656	0.30068	6.30755	2.83479e-10	1.24929e-08
CRYGD	20.3961	-0.730364	0.26508	-2.75526	0.00586448	0.0330834
PTH2R	12.5532	-3.59953	0.511305	-7.03988	1.92406e-12	1.2562e-10
MAP2	50.9767	-0.560596	0.110515	-5.0726	3.92415e-07	8.45659e-06
ERBB4	14.8925	-2.71072	0.363989	-7.44726	9.53018e-14	7.43354e-12
IGFBP5	5337.87	0.924141	0.135325	6.82905	8.54814e-12	5.1254e-10
AC007563.2	23.5673	0.716462	0.183291	3.90887	9.27286e-05	0.00103588
CYP27A1	15.4307	0.876361	0.312162	2.80739	0.00499448	0.029057
TUBA4A	30.0625	-1.18753	0.266501	-4.45601	8.3501e-06	0.00012878
CHPF	286.532	0.627254	0.0715396	8.76793	1.81987e-18	2.839e-16
SLC4A3	18.5343	-0.690752	0.203712	-3.39082	0.000696832	0.00585219
KCNE4	140.378	-0.980787	0.15338	-6.3945	1.61077e-10	7.45267e-09
AP1S3	2.07051	-1.4563	0.490083	-2.97155	0.00296305	0.0191398
SERPINE2	383.605	0.504871	0.174165	2.89882	0.00374573	0.0231602
DOCK10	46.15	-0.695351	0.142828	-4.86844	1.12483e-06	2.20808e-05
SPHKAP	9.0266	-1.84496	0.470781	-3.91895	8.89374e-05	0.00100178
PID1	85.3972	-0.600254	0.140371	-4.27622	1.90098e-05	0.000264904
SLC16A14	16.2307	0.517394	0.182734	2.8314	0.00463447	0.0274518
SP100	53.6649	0.900397	0.206891	4.35204	1.34875e-05	0.000196008
NMUR1	2.07542	1.78767	0.586544	3.04781	0.00230516	0.0155751
SNORC	17.3965	-0.717644	0.245398	-2.92441	0.00345104	0.0217113
ARL4C	39.4602	-1.23444	0.146011	-8.45444	2.80435e-17	3.58226e-15
IQCA1	39.7696	0.555487	0.148057	3.75184	0.00017554	0.00180433
ACKR3	326.598	1.00118	0.122966	8.14193	3.8903e-16	4.1816e-14
MLPH	2.33309	-2.78405	0.649878	-4.28396	1.83595e-05	0.000257266
RAMP1	20.5855	-1.38631	0.379335	-3.65458	0.0002576	0.00250329
ASB1	62.5653	0.527116	0.0925482	5.69559	1.22949e-08	3.81665e-07
SNED1	30.9283	-1.8217	0.262921	-6.92872	4.24673e-12	2.62671e-10
CHL1	2.60306	-2.09929	0.56545	-3.7126	0.000205141	0.0020583
LMCD1	87.9991	-0.515756	0.0985064	-5.23576	1.64307e-07	3.893e-06
HRH1	77.3785	0.746354	0.155348	4.80441	1.55211e-06	2.93568e-05
TIMP4	3.59996	-1.25931	0.433145	-2.90737	0.00364486	0.0226957
NUP210	5.21812	1.07802	0.308245	3.4973	0.000469999	0.00415712
FBLN2	976.468	0.77419	0.0431226	17.9532	4.52764e-72	1.59626e-68
ANKRD28	264.632	-0.732236	0.0590472	-12.4009	2.58552e-35	1.75298e-32
GALNT15	134.515	-0.596243	0.210018	-2.83902	0.00452526	0.02691
RFTN1	11.9178	-0.834976	0.288177	-2.89744	0.00376218	0.0232375
PLCL2	60.9314	-0.667684	0.147607	-4.52339	6.08579e-06	9.73506e-05
LRRC3B	43.4618	-1.20189	0.260809	-4.6083	4.0598e-06	6.90127e-05
STAC	13.2426	2.11712	0.257336	8.22707	1.91846e-16	2.18184e-14
PLCD1	32.6637	0.627369	0.130422	4.81032	1.50692e-06	2.86869e-05
SCN11A	4.12616	-1.16898	0.4446	-2.62927	0.00855674	0.0449995
ACKR2	1.15969	2.7867	0.920604	3.02703	0.00246969	0.0164783
ABHD5	237.853	-0.592401	0.107452	-5.51316	3.52455e-08	9.84639e-07
CLEC3B	284.665	1.53871	0.196484	7.83123	4.83119e-15	4.45886e-13
TMEM158	105.557	-0.840917	0.212263	-3.96168	7.44235e-05	0.000860287
LRRC2	12.4409	-1.15102	0.328529	-3.50355	0.000459101	0.00407299
CELSR3	1.57632	1.50454	0.555493	2.70847	0.00675934	0.0371195
SEMA3F	90.4216	0.54158	0.110316	4.90936	9.13723e-07	1.82207e-05
SEMA3B	91.933	0.935054	0.0993598	9.41079	4.92423e-21	1.02123e-18
CYB561D2-1	8.30445	0.671661	0.258711	2.59618	0.00942663	0.0485157
ARHGEF3	63.8828	0.538983	0.19477	2.76728	0.00565266	0.0321021
ACOX2	22.9028	0.825487	0.15615	5.28651	1.24673e-07	3.05665e-06
ADAMTS9	96.7307	-0.95274	0.109536	-8.69799	3.37807e-18	5.00409e-16
ADAMTS9-AS2	9.01215	-0.959621	0.282435	-3.39767	0.000679631	0.00571863
TAFA1	16.0441	1.85011	0.194496	9.51236	1.86383e-21	4.15894e-19
SAMMSON	6.9074	-0.953856	0.315324	-3.025	0.00248633	0.0165768
PDZRN3	111.722	-0.614381	0.0996739	-6.16392	7.09673e-10	2.89586e-08
LINC00960	25.2159	-0.539205	0.188942	-2.85381	0.00431989	0.0259534
ROBO2	161.846	-0.689958	0.115968	-5.94956	2.6887e-09	9.77245e-08
VGLL3	40.318	-0.868301	0.199551	-4.35128	1.35347e-05	0.000196532
HTR1F	1.87257	2.39275	0.655689	3.64921	0.000263049	0.00254363
ARL13B	134.893	-0.508453	0.129256	-3.9337	8.36494e-05	0.000950113
ST3GAL6	8.418	0.853777	0.24099	3.54279	0.00039592	0.00359942
COL8A1	13.2667	1.47987	0.345903	4.27828	1.88347e-05	0.000262672
FILIP1L	526.086	-0.537067	0.119333	-4.50058	6.77672e-06	0.000106566
ALCAM	312.293	-0.80168	0.110479	-7.25641	3.97503e-13	2.8718e-11
PHLDB2	99.469	-0.708953	0.163351	-4.34005	1.42448e-05	0.000205489
GAP43	103.083	0.723048	0.279861	2.5836	0.00977757	0.0499881
SEMA5B	11.1978	-1.8047	0.353258	-5.10874	3.24314e-07	7.13733e-06
KALRN	35.4384	-0.7271	0.141468	-5.1397	2.75183e-07	6.17165e-06
ITGB5	118.703	0.553521	0.0836803	6.61471	3.72283e-11	1.91329e-09
HEG1	138.022	0.782683	0.114971	6.80767	9.9193e-12	5.8677e-10
MGLL	39.4911	0.550439	0.198663	2.77071	0.00559344	0.0318171
PLXND1	39.2573	-0.89017	0.138832	-6.41187	1.43745e-10	6.7213e-09
COL6A6	593.706	-0.516056	0.131484	-3.92486	8.67785e-05	0.000979969
CPNE4	1.69984	2.97865	1.13603	2.62198	0.00874206	0.0457285
TMEM108	46.6297	-1.58717	0.177168	-8.95857	3.28921e-19	5.57521e-17
SLCO2A1	5.01376	1.09397	0.365386	2.99402	0.00275325	0.018009
CEP70	58.9949	-0.523978	0.100457	-5.21596	1.82867e-07	4.26965e-06
RBP1	97.4499	0.535271	0.159707	3.35158	0.000803516	0.00658808
SPSB4	22.3169	0.993305	0.145709	6.81705	9.29297e-12	5.53434e-10
PLSCR1	101.873	-0.640224	0.0850369	-7.52879	5.12144e-14	4.14132e-12
TM4SF1	241.059	1.13632	0.0873884	13.0031	1.17473e-38	9.41279e-36
MED12L	12.4147	1.31565	0.29584	4.44717	8.70104e-06	0.000133376
IGSF10	146.782	1.59116	0.240713	6.61021	3.83765e-11	1.96087e-09
LINC02066	2.35204	2.18102	0.563066	3.87347	0.000107298	0.00117191
MBNL1-AS1	15.0642	0.840987	0.195631	4.29885	1.71689e-05	0.000242316
GPR149	23.342	1.84563	0.290873	6.34514	2.22228e-10	9.91758e-09
KCNAB1	4.24747	-0.9381	0.356976	-2.62791	0.00859117	0.0451267
SHOX2	81.6107	0.679357	0.243937	2.78497	0.00535333	0.0307189
MLF1	383.56	-0.687527	0.129566	-5.3064	1.11809e-07	2.77212e-06
RARRES1	57.5939	-1.05353	0.216787	-4.85973	1.17548e-06	2.29477e-05
PPM1L	44.871	-0.568795	0.123625	-4.60099	4.2049e-06	7.12046e-05
SLITRK3	24.8582	0.835273	0.296632	2.81586	0.00486471	0.02849
BCHE	35.4937	-1.08933	0.284814	-3.82472	0.000130923	0.00139788
AC069243.1	10.0055	0.762401	0.217354	3.50765	0.000452082	0.00401679
NCEH1	11.6337	1.10577	0.217217	5.09061	3.5691e-07	7.76742e-06
KCNMB2	25.7646	-0.587831	0.164175	-3.58051	0.000342927	0.00319172
CHRD	66.801	0.547541	0.136603	4.00825	6.11692e-05	0.000725076
MASP1	13.0237	-2.21078	0.366471	-6.03261	1.61335e-09	6.19611e-08
AC007920.2	5.26439	-2.77146	0.461811	-6.00129	1.95759e-09	7.34222e-08
OSTN	17.2232	-3.25535	0.54629	-5.95902	2.53763e-09	9.30006e-08
FGF12	41.4048	1.26232	0.257578	4.90073	9.54799e-07	1.89541e-05
PLAAT1	6.28203	1.20868	0.346651	3.48674	0.000488953	0.00430532
APOD	25.6652	-2.00147	0.614307	-3.25809	0.00112165	0.00872186
NSG1	55.0186	0.810121	0.196955	4.11323	3.90169e-05	0.000493747
CYTL1	120.289	0.75205	0.186064	4.04189	5.30218e-05	0.000642826
PPP2R2C	2.62469	1.94208	0.452762	4.28939	1.79161e-05	0.000252055
SORCS2	90.4834	0.684325	0.0874978	7.82106	5.23816e-15	4.80929e-13
HTRA3	338.74	0.959628	0.0849076	11.302	1.28219e-29	5.94802e-27
HS3ST1	14.6317	-0.916816	0.340663	-2.69127	0.007118	0.0386675
C1QTNF7	42.0934	-2.33937	0.340709	-6.86618	6.59439e-12	4.02235e-10
KCNIP4	7.11378	-2.0846	0.454369	-4.5879	4.47737e-06	7.52402e-05
AC096576.6	1.68265	-2.0086	0.631117	-3.18261	0.00145956	0.0107942
PPARGC1A	6.91118	1.58969	0.34398	4.62147	3.81037e-06	6.54033e-05
SOD3	318.213	1.29964	0.257274	5.05156	4.38215e-07	9.38622e-06
LGI2	24.4505	-1.01863	0.371309	-2.74335	0.00608167	0.0340558
RELL1	52.4363	-0.536696	0.142704	-3.76091	0.000169295	0.00174625
TLR1	2.15931	1.70228	0.544174	3.1282	0.00175881	0.0125169
LIMCH1	331.846	0.50307	0.0981969	5.12308	3.00588e-07	6.69883e-06
GABRA2	27.6818	-1.55786	0.333021	-4.67797	2.89732e-06	5.13306e-05
GABRB1	4.10166	-1.73769	0.529866	-3.27949	0.00103995	0.00818771
CORIN	19.3178	-1.6467	0.339014	-4.85733	1.18979e-06	2.32008e-05
TEC	6.54929	1.52338	0.380593	4.00265	6.26373e-05	0.000740557
IGFBP7	522.979	-1.03904	0.178343	-5.82608	5.67459e-09	1.93485e-07
ADGRL3	230.097	-0.560589	0.122257	-4.58533	4.53271e-06	7.59531e-05
EPHA5	11.8013	1.1951	0.323476	3.69455	0.000220278	0.00218887
SULT1E1	124.124	1.44425	0.409419	3.52755	0.000419421	0.00377222
SLC4A4	25.2891	-0.868835	0.192186	-4.5208	6.16052e-06	9.82784e-05
NPFFR2	11.41	-4.5649	0.589198	-7.74766	9.35982e-15	8.2087e-13
ADAMTS3	86.4734	0.799404	0.159608	5.00854	5.48457e-07	1.14824e-05
CXCL6	7.31375	-1.74946	0.556691	-3.14261	0.00167447	0.0120627
CXCL3	30.7204	-1.26551	0.462544	-2.73597	0.00621961	0.0347069
AREG	17.1306	-1.97672	0.446437	-4.42777	9.52129e-06	0.000144317
PARM1	11.8158	-1.02192	0.362246	-2.82107	0.00478633	0.0281057
SHROOM3	35.9648	-0.659033	0.175647	-3.75203	0.00017541	0.00180404
FRAS1	63.6285	1.68454	0.110574	15.2345	2.08803e-52	3.68078e-49
ANXA3	42.845	3.54342	0.218781	16.1962	5.36623e-59	1.35137e-55
PRDM8	31.4732	-0.89991	0.218314	-4.12208	3.75462e-05	0.000478918
RASGEF1B	20.5822	-1.39572	0.222568	-6.271	3.58732e-10	1.54806e-08
TMEM150C	17.5905	-0.82293	0.201324	-4.08758	4.35887e-05	0.000541114
SCD5	76.1618	-0.501145	0.0870025	-5.76012	8.40548e-09	2.75412e-07
CDS1	4.56707	-1.01047	0.381621	-2.64785	0.00810055	0.0429463
MAPK10	30.6241	-0.692442	0.156703	-4.41881	9.92439e-06	0.0001494
SPARCL1	641.321	-0.501721	0.167401	-2.99711	0.00272549	0.0178805
FAM13A	147.242	-0.865553	0.0658765	-13.139	1.96758e-39	1.92692e-36
PDLIM5	209.573	0.886857	0.139414	6.36134	2.00004e-10	9.04016e-09
BMPR1B-DT	6.13591	0.968289	0.318048	3.04448	0.00233085	0.0156915
BMPR1B	60.9501	0.780137	0.22065	3.53563	0.000406804	0.0036764
UNC5C	30.2997	-0.811722	0.223839	-3.62636	0.00028744	0.00274485
AC106881.1	4.82761	-1.21735	0.359809	-3.38334	0.000716101	0.00599688
ADH1C	1.53829	3.77963	0.855249	4.41933	9.90091e-06	0.000149174
DDIT4L	49.4482	0.534665	0.157703	3.39032	0.000698101	0.00586006
SLC39A8	41.5991	0.59405	0.143609	4.13657	3.52537e-05	0.000451965
LEF1	70.8293	0.920681	0.166579	5.52699	3.25775e-08	9.18842e-07
COL25A1	28.6192	-1.10501	0.260833	-4.23646	2.27069e-05	0.000307197
MCUB	115.106	0.501723	0.154625	3.24477	0.00117545	0.00904449
ENPEP	9.17635	-1.3412	0.368667	-3.63797	0.000274797	0.00263985
NDST4	33.9841	-1.50441	0.279895	-5.3749	7.66254e-08	1.95478e-06
PRSS12	57.435	-1.48611	0.232147	-6.4016	1.53754e-10	7.15139e-09
SYNPO2	35.2793	-0.651489	0.220887	-2.94943	0.00318364	0.0202897
USP53	78.1265	0.828434	0.107011	7.74159	9.81846e-15	8.56831e-13
FGF2	244.096	0.584012	0.0915668	6.37799	1.79427e-10	8.19416e-09
SPRY1	725.068	0.564298	0.10501	5.37377	7.71083e-08	1.96426e-06
AC093772.1	15.9872	-0.982474	0.323524	-3.03679	0.00239112	0.0160452
AC097462.3	2.67631	1.41195	0.506204	2.78928	0.00528252	0.0303719
PCDH10	197.394	-0.819118	0.123498	-6.63265	3.29714e-11	1.71451e-09
SLC7A11	15.4598	1.35941	0.320793	4.23765	2.25872e-05	0.000306047
MGST2	34.1009	0.746257	0.127627	5.84716	5.00034e-09	1.72497e-07
UCP1	4.21314	3.17352	0.494203	6.42151	1.34933e-10	6.35281e-09
LINC02432	6.58204	-1.09227	0.361414	-3.0222	0.00250943	0.0166929
HHIP	233.827	0.627915	0.230776	2.72089	0.00651068	0.0360459
EDNRA	292.755	-0.926962	0.0952733	-9.7295	2.25693e-22	5.68359e-20
FAM160A1	3.12026	-1.46955	0.490711	-2.99472	0.00274693	0.017981
TMEM154	17.085	1.05551	0.172673	6.11278	9.79128e-10	3.85269e-08
FHDC1	19.5518	0.833731	0.183983	4.53158	5.85453e-06	9.43633e-05
SFRP2	1137.94	-0.9733	0.2708	-3.59417	0.000325427	0.00304815
DCHS2	46.2232	1.67402	0.186077	8.99634	2.33365e-19	4.07303e-17
CTSO	93.7427	0.550622	0.119208	4.61902	3.85557e-06	6.60506e-05
PDGFC	78.2385	0.517779	0.168323	3.0761	0.00209729	0.0144588
FSTL5	119.531	1.43155	0.240554	5.95107	2.66403e-09	9.70278e-08
NPY1R	41.0504	0.762583	0.147083	5.18471	2.16346e-07	4.96581e-06
APELA	5.41513	-2.42321	0.498307	-4.86289	1.15681e-06	2.2633e-05
CPE	732.566	-0.95862	0.11615	-8.25327	1.5412e-16	1.79923e-14
TLL1	45.146	0.725009	0.230696	3.14271	0.00167394	0.0120627
PALLD	677.841	0.508205	0.0688559	7.3807	1.57462e-13	1.20685e-11
AADAT	32.7288	-0.534973	0.158418	-3.37697	0.000732902	0.00611434
AC097534.2	31.133	-0.640644	0.138012	-4.64195	3.45131e-06	6.00131e-05
SCRG1	373.517	-1.33191	0.15184	-8.77181	1.75825e-18	2.76735e-16
HAND2	214.942	-0.909441	0.112042	-8.11696	4.78009e-16	5.10688e-14
HAND2-AS1	55.756	-1.35784	0.195727	-6.93741	3.99348e-12	2.47877e-10
LINC02268	9.99827	-2.115	0.312416	-6.76982	1.2894e-11	7.42795e-10
GPM6A	33.6551	-1.12633	0.196365	-5.73588	9.70057e-09	3.1319e-07
WDR17	11.2724	-1.42613	0.277552	-5.13826	2.77294e-07	6.21111e-06
TENM3-AS1	8.64595	1.93024	0.271478	7.11011	1.15949e-12	7.74224e-11
TENM3	215.855	0.750413	0.118264	6.34525	2.22063e-10	9.91758e-09
STOX2	41.8848	-1.28482	0.190718	-6.73677	1.61948e-11	9.12085e-10
SORBS2	10.3784	-1.11952	0.317814	-3.52256	0.000427403	0.00383033
C5orf38	7.2437	1.16573	0.343146	3.39719	0.000680806	0.00572578
AC022424.1	4.14327	-1.90526	0.480133	-3.96819	7.24217e-05	0.000842117
ADAMTS16	15.8867	-2.03364	0.399414	-5.09155	3.55147e-07	7.7386e-06
ADCY2	36.836	0.878726	0.199901	4.39581	1.10359e-05	0.00016417
SEMA5A	255.874	-0.696595	0.098017	-7.10688	1.18693e-12	7.89554e-11
ANKH	192.743	0.529075	0.0926049	5.71325	1.10837e-08	3.49524e-07
RETREG1	91.3736	-1.07633	0.15984	-6.73379	1.65305e-11	9.25077e-10
MYO10	95.7678	-0.510934	0.116672	-4.37923	1.19098e-05	0.000175687
CDH18	6.86202	0.788602	0.302259	2.60903	0.00908	0.0471882
CDH10	49.5045	1.39615	0.270433	5.16263	2.43503e-07	5.53866e-06
CDH9	14.4187	1.13616	0.326462	3.48024	0.000500974	0.00438925
CDH6	7.50281	1.41515	0.501372	2.82257	0.00476411	0.0280126
NPR3	52.6247	-1.78119	0.310409	-5.7382	9.56881e-09	3.09503e-07
ADAMTS12	87.4075	0.610847	0.117209	5.21161	1.87208e-07	4.35369e-06
C1QTNF3	1095.79	0.810142	0.1715	4.72386	2.31406e-06	4.19674e-05
PRLR	2.69581	-1.63097	0.568368	-2.86958	0.00411023	0.0249501
SLC1A3	137.921	-2.17749	0.225157	-9.67101	4.00394e-22	9.80297e-20
EGFLAM	6.82717	-1.17295	0.395079	-2.96891	0.00298859	0.0192554
LIFR	72.1006	-1.43405	0.121379	-11.8147	3.27749e-32	2.06341e-29
LIFR-AS1	10.9912	-0.993074	0.236278	-4.20299	2.63415e-05	0.000351229
FYB1	51.686	1.37649	0.231726	5.94015	2.84758e-09	1.02863e-07
PTGER4	48.5724	-1.16443	0.19427	-5.99388	2.04892e-09	7.6522e-08
GHR	72.7022	-0.786497	0.115962	-6.78237	1.18219e-11	6.85514e-10
ITGA1	42.4849	0.719807	0.225897	3.18645	0.00144033	0.0106591
ITGA2	63.7467	0.85008	0.166211	5.11447	3.14629e-07	6.94154e-06
MAP3K1	54.5249	-0.929594	0.126559	-7.34513	2.05555e-13	1.54852e-11
PLK2	638.907	-0.589553	0.100304	-5.87769	4.16043e-09	1.47269e-07
PDE4D	115.894	-0.623934	0.108876	-5.73068	1.00029e-08	3.21771e-07
PART1	45.4076	1.18362	0.176704	6.6983	2.10853e-11	1.15432e-09
ZSWIM6	72.3417	-0.712211	0.151793	-4.69198	2.70575e-06	4.82274e-05
PIK3R1	507.589	0.641888	0.114496	5.60621	2.068e-08	6.05262e-07
TMEM171	2.35006	-1.73136	0.58325	-2.96848	0.0029928	0.0192615
AC116345.1	4.01409	-2.41049	0.56862	-4.23919	2.24324e-05	0.00030444
FOXD1	38.3809	-0.944258	0.30238	-3.12275	0.00179167	0.0126893
ARHGEF28	21.9568	-0.60436	0.156223	-3.86857	0.000109474	0.00119271
ENC1	71.8654	-0.993949	0.20906	-4.75438	1.99054e-06	3.66664e-05
FAM169A	14.1956	-0.834212	0.250753	-3.32683	0.000878393	0.00708988
F2RL2	16.5697	-0.755986	0.214933	-3.51731	0.000435937	0.00389493
HOMER1	84.9571	-0.544493	0.154185	-3.53142	0.000413333	0.00372507
HAPLN1	131.654	-0.847711	0.148574	-5.70564	1.15906e-08	3.62912e-07
EDIL3	48.5272	-1.16685	0.254572	-4.58358	4.57091e-06	7.64479e-05
NR2F1-AS1	63.752	0.735568	0.221977	3.31371	0.000920658	0.00737892
NR2F1	462.451	1.35092	0.237103	5.69759	1.2151e-08	3.78441e-07
MCTP1	16.3445	2.57087	0.289528	8.87954	6.71399e-19	1.10611e-16
GLRX	23.5972	-0.711252	0.17462	-4.07314	4.63841e-05	0.000571789
ELL2	49.8211	0.786299	0.215914	3.64173	0.000270816	0.00260586
CAST	633.767	0.692717	0.05402	12.8233	1.2136e-37	9.30145e-35
PAM	363.882	0.852491	0.0538721	15.8243	2.11372e-56	4.65759e-53
AC008505.1	2.93979	2.00994	0.478779	4.19804	2.69233e-05	0.000357921
CAMK4	181.111	-0.565237	0.0921846	-6.13157	8.70135e-10	3.45467e-08
STARD4	58.3116	0.675542	0.101394	6.66257	2.69083e-11	1.45058e-09
EPB41L4A	13.096	1.49362	0.230211	6.48804	8.69574e-11	4.21122e-09
EPB41L4A-DT	2.56892	1.76145	0.482599	3.64993	0.000262314	0.00253811
KCNN2	3.72121	-1.21555	0.364749	-3.33257	0.000860478	0.00698044
SEMA6A	160.369	-0.775365	0.13188	-5.8793	4.11995e-09	1.4613e-07
LOX	923.982	0.635618	0.0745465	8.52647	1.50887e-17	2.03041e-15
AC119150.1	1.30427	3.2735	1.00657	3.25212	0.00114546	0.00887292
AC022101.1	16.5257	3.23215	0.257668	12.5439	4.29604e-36	3.15544e-33
PPIC	663.333	0.642675	0.0860155	7.47162	7.9215e-14	6.26189e-12
PRDM6	27.9745	1.57494	0.275424	5.71823	1.0764e-08	3.41273e-07
GRAMD2B	44.7599	0.697246	0.12792	5.45066	5.01834e-08	1.34853e-06
2003-03-01	95.4263	1.00207	0.242306	4.13556	3.5409e-05	0.000453297
FBN2	1554.71	0.616317	0.0748442	8.23467	1.80059e-16	2.07456e-14
MINAR2	9.87061	1.30956	0.27309	4.79532	1.62413e-06	3.06206e-05
AC116366.1	16.8207	-1.01271	0.330324	-3.06582	0.00217075	0.0148538
IRF1	491.383	-0.980473	0.171946	-5.70222	1.18256e-08	3.68958e-07
CXCL14	2489.89	0.93531	0.172497	5.42217	5.88814e-08	1.5492e-06
SLC25A48	6.73856	1.14857	0.346969	3.31029	0.000931996	0.00745087
TGFBI	405.589	-0.770805	0.153308	-5.02783	4.96073e-07	1.04353e-05
SPOCK1	73.6047	0.59302	0.211854	2.79918	0.00512319	0.029659
CXXC5	177.422	-0.801306	0.0939232	-8.5315	1.44458e-17	1.95885e-15
HBEGF	134.198	-0.513891	0.157613	-3.26046	0.00111233	0.00866849
KCTD16	7.76413	-1.44088	0.324381	-4.44196	8.91449e-06	0.000136056
PPP2R2B	24.6598	-1.04005	0.376558	-2.76198	0.00574521	0.0325439
IL17B	1.44224	-2.90101	0.874596	-3.31697	0.000909994	0.00730481
PDGFRB	215.653	-0.506564	0.0938003	-5.40045	6.64722e-08	1.72066e-06
CD74	18.2887	-0.785638	0.271339	-2.89541	0.00378659	0.0233624
SYNPO	42.7329	-0.729154	0.155235	-4.69708	2.63905e-06	4.72776e-05
SPARC	7244.06	0.564797	0.06453	8.75247	2.08733e-18	3.17202e-16
GRIA1	4.43066	-2.23978	0.410136	-5.46107	4.73281e-08	1.2796e-06
CYFIP2	14.7645	-0.867574	0.250589	-3.46214	0.000535902	0.00465823
ADAM19	12.8398	-1.82017	0.332126	-5.48036	4.2447e-08	1.16189e-06
C1QTNF2	511.378	0.740184	0.0565609	13.0865	3.93309e-39	3.46662e-36
AC026689.1	4.08185	-1.32372	0.412306	-3.21052	0.00132495	0.00999409
FBLL1	5.75911	0.86427	0.314619	2.74703	0.0060137	0.0337933
NEURL1B	38.4784	-0.779279	0.15434	-5.04909	4.43917e-07	9.47381e-06
ADAMTS2	321.029	0.607579	0.0833818	7.2867	3.17634e-13	2.34279e-11
RASGEF1C	2.25228	1.42028	0.482786	2.94185	0.00326263	0.0207288
IRF4	21.9769	0.944029	0.259695	3.63514	0.000277828	0.00266317
EXOC2	64.1357	0.665095	0.128915	5.15917	2.48053e-07	5.63491e-06
AL357054.4	5.41562	2.73662	0.408416	6.70057	2.07603e-11	1.14007e-09
LINC01622	3.19356	3.34936	0.567857	5.89824	3.67391e-09	1.31633e-07
FOXQ1	58.5912	3.79736	0.221321	17.1577	5.50721e-66	1.61802e-62
LINC01394	2.97999	3.59044	0.526573	6.8185	9.19988e-12	5.49747e-10
AL034346.1	2.78797	3.69001	0.593521	6.21714	5.06287e-10	2.13003e-08
FOXF2	184.836	3.35534	0.174382	19.2413	1.66824e-82	7.35192e-79
FOXC1	185.432	-0.977348	0.186583	-5.23814	1.62207e-07	3.84842e-06
AL359643.3	9.57607	0.656314	0.20353	3.22466	0.00126123	0.00958314
PPP1R3G	8.86963	1.10936	0.260991	4.25055	2.13242e-05	0.00029185
DSP	10.3938	1.63696	0.254928	6.42127	1.35143e-10	6.35281e-09
BMP6	17.0862	0.630043	0.218907	2.87813	0.00400038	0.0243925
TFAP2A	125.748	0.699922	0.215242	3.25179	0.00114682	0.00887845
GFOD1	22.3996	-1.2621	0.263673	-4.78659	1.69637e-06	3.18055e-05
RNF182	14.6208	-0.951003	0.274124	-3.46925	0.000521917	0.00454563
CD83	122.05	-0.52201	0.100243	-5.20746	1.9144e-07	4.44624e-06
GMPR	30.6306	0.502983	0.142264	3.53557	0.0004069	0.0036764
STMND1	1.85863	2.2304	0.644622	3.46001	0.000540164	0.00469296
RBM24	5.84506	-0.783392	0.289924	-2.70206	0.00689118	0.0376679
MBOAT1	74.5689	0.647743	0.121967	5.31081	1.09137e-07	2.70967e-06
CARMIL1	36.0225	-1.29154	0.210842	-6.12563	9.03233e-10	3.57802e-08
ZSCAN31	21.2949	0.535581	0.151203	3.54214	0.000396893	0.00360641
HLA-E	472.595	-0.659019	0.123733	-5.32616	1.00312e-07	2.50468e-06
IER3	1042.8	-0.641037	0.149013	-4.30189	1.69347e-05	0.000239587
HLA-B	151.672	-0.53724	0.147281	-3.64773	0.000264569	0.0025518
LY6G6D	13.4187	-0.796616	0.238125	-3.34537	0.00082172	0.00671547
CFB	21.8036	1.21115	0.271038	4.46857	7.87429e-06	0.000122083
NOTCH4	17.9902	0.775701	0.167108	4.64191	3.45208e-06	6.00131e-05
TAP2	15.7808	-0.569834	0.17813	-3.19898	0.00137915	0.0102885
ITPR3	42.0152	0.739541	0.140833	5.25117	1.51132e-07	3.61978e-06
HMGA1	46.0204	-0.538831	0.207594	-2.5956	0.00944257	0.0485713
SCUBE3	58.185	-1.29143	0.281009	-4.59568	4.31345e-06	7.26935e-05
PI16	888.589	1.80101	0.22351	8.05788	7.76309e-16	7.91027e-14
MDGA1	11.1417	-0.696474	0.213606	-3.26055	0.00111197	0.00866849
C6orf132	18.4168	1.83075	0.254975	7.18011	6.96543e-13	4.81516e-11
RUNX2	32.6986	-1.73163	0.216553	-7.99634	1.28173e-15	1.27651e-13
RCAN2	14.5486	2.16807	0.343543	6.31093	2.77372e-10	1.22544e-08
CYP39A1	27.5296	0.531059	0.162084	3.27644	0.00105126	0.00825827
TFAP2B	111.546	1.70958	0.183703	9.30624	1.32441e-20	2.56557e-18
MLIP	10.5462	-0.998569	0.289901	-3.44452	0.000572076	0.0049265
COL21A1	959.001	-0.84297	0.0881445	-9.56349	1.13849e-21	2.6407e-19
DST	672.255	0.742579	0.0521835	14.2301	5.95636e-46	6.1764e-43
BEND6	5.69955	-1.05489	0.377681	-2.79306	0.00522122	0.0301473
BAG2	115.679	0.586573	0.0896476	6.54309	6.02602e-11	2.9839e-09
RAB23	125.365	0.570947	0.0913904	6.24735	4.17483e-10	1.79061e-08
KHDRBS2	22.9163	-1.1786	0.347714	-3.38957	0.000700035	0.0058735
COL9A1	65.7961	-0.585175	0.213213	-2.74456	0.00605919	0.0339839
LINC00472	17.9298	-0.707043	0.225018	-3.14216	0.00167706	0.0120765
KCNQ5	10.9701	-0.657476	0.21707	-3.02886	0.00245477	0.0163912
CD109	162.709	0.723041	0.0804573	8.98664	2.54899e-19	4.40526e-17
COL12A1	2538.98	0.869874	0.0754834	11.524	9.98165e-31	5.33201e-28
SNAP91	1.89119	1.64651	0.59364	2.77357	0.00554441	0.0316198
MRAP2	41.8447	0.852594	0.165698	5.14546	2.66863e-07	6.008e-06
TBX18	192.792	0.52611	0.123508	4.25973	2.0467e-05	0.000282544
NT5E	21.1874	1.99928	0.193243	10.3459	4.36693e-25	1.50942e-22
RRAGD	7.45125	-0.76792	0.288572	-2.6611	0.0077885	0.0415544
LIN28B	2.70062	3.09302	0.591223	5.23156	1.68086e-07	3.96276e-06
SCML4	51.4097	-1.1593	0.177006	-6.54947	5.77411e-11	2.87033e-09
AL024507.2	12.1922	-0.716173	0.201651	-3.55154	0.000382982	0.00349985
CCN6	4.27019	1.98058	0.431839	4.58639	4.50986e-06	7.5642e-05
HS3ST5	18.4386	1.52322	0.322045	4.72983	2.24704e-06	4.08781e-05
SLC35F1	1.1278	-2.03878	0.729612	-2.79434	0.00520064	0.030058
GJA1	226.574	-0.663547	0.121831	-5.44645	5.13857e-08	1.37664e-06
HEY2	11.7554	-1.28062	0.259149	-4.94165	7.74636e-07	1.56597e-05
RSPO3	694.703	0.721952	0.123075	5.86593	4.4661e-09	1.56132e-07
KIAA0408	87.2545	1.61984	0.152042	10.6539	1.67175e-26	6.27013e-24
LAMA2	58.9054	1.04318	0.133634	7.8062	5.89371e-15	5.32791e-13
L3MBTL3	99.9361	0.544392	0.132971	4.09405	4.23896e-05	0.000527715
LINC01013	7.143	-0.822098	0.316073	-2.60097	0.00929602	0.0480135
EYA4	21.8099	-2.35197	0.400623	-5.87078	4.33754e-09	1.52315e-07
SGK1	303.098	-0.886088	0.115987	-7.63956	2.17967e-14	1.82101e-12
HIVEP2	100.479	0.540477	0.103505	5.22175	1.77245e-07	4.16041e-06
RAB32	262.507	0.594456	0.0697328	8.52476	1.53122e-17	2.04488e-15
RAET1L	2.38132	2.25383	0.508369	4.43346	9.27332e-06	0.000140922
AL356417.2	32.2946	0.989529	0.19202	5.15327	2.55989e-07	5.79278e-06
FNDC1	805.973	1.34562	0.0877284	15.3385	4.23099e-53	8.2871e-50
PDE10A	103.879	0.919243	0.136302	6.74416	1.53912e-11	8.72399e-10
AL590302.1	3.76383	1.12229	0.413828	2.71198	0.00668822	0.0367978
AL606970.4	4.57233	1.30964	0.376198	3.48126	0.000499052	0.00438112
DACT2	8.09944	2.11223	0.351552	6.00831	1.87463e-09	7.06111e-08
CYP2W1	16.2379	-2.0466	0.462112	-4.4288	9.47572e-06	0.00014375
ELFN1	41.9907	0.524388	0.194214	2.70005	0.00693297	0.0378724
LFNG	11.2789	-1.81573	0.312605	-5.80837	6.30825e-09	2.12217e-07
RADIL	22.6497	0.70335	0.169258	4.15549	3.24589e-05	0.000420415
THSD7A	60.1818	-1.20369	0.334217	-3.60153	0.000316349	0.00298054
CRPPA	24.0962	0.596995	0.175491	3.40185	0.000669301	0.00563979
SOSTDC1	324.692	0.765774	0.139622	5.48463	4.1434e-08	1.13769e-06
TSPAN13	46.531	-1.10921	0.185899	-5.9667	2.42102e-09	8.90975e-08
AHR	231.251	-0.834721	0.144995	-5.7569	8.56713e-09	2.80188e-07
RAPGEF5	10.5521	0.941881	0.273118	3.44862	0.000563457	0.00487214
STK31	2.54744	-2.25465	0.63055	-3.57568	0.000349313	0.00323408
AC004540.2	7.57998	0.923718	0.277153	3.33288	0.000859528	0.00697595
AC004540.1	28.5285	0.536322	0.167843	3.19538	0.00139645	0.0103999
HOXA3	9.77131	1.37377	0.222972	6.16118	7.22036e-10	2.93273e-08
HOXA4	3.00814	1.44162	0.453711	3.17739	0.00148609	0.0109381
HOXA-AS3	1.10665	2.03335	0.678574	2.99651	0.00273092	0.0179028
HOXA5	9.61128	1.12384	0.229598	4.89482	9.83968e-07	1.94455e-05
HOXA6	4.72339	1.19397	0.313157	3.81268	0.000137469	0.0014555
HOXA7	18.1691	1.27864	0.173282	7.37894	1.59552e-13	1.21232e-11
JAZF1	156.369	0.570958	0.145753	3.9173	8.95458e-05	0.00100585
MTURN	139.478	0.626851	0.0762252	8.22368	1.9735e-16	2.23006e-14
INMT	2.41188	1.96992	0.609641	3.23127	0.00123241	0.00942103
AQP1	356.952	0.831686	0.132507	6.27653	3.46223e-10	1.49956e-08
EEPD1	16.3478	-0.75728	0.225603	-3.35669	0.000788824	0.00649178
AOAH	10.0836	3.14945	0.483272	6.51694	7.1756e-11	3.52344e-09
EPDR1	24.7505	0.58247	0.143487	4.0594	4.91991e-05	0.000601027
SFRP4	233.758	1.8664	0.28051	6.65359	2.86031e-11	1.51416e-09
AMPH	35.0841	-0.516171	0.153604	-3.36039	0.000778316	0.00641428
GLI3	447.824	-0.500408	0.0731429	-6.84151	7.83626e-12	4.747e-10
STK17A	83.517	-0.550211	0.141169	-3.89754	9.71764e-05	0.0010767
RAMP3	36.2411	-2.16329	0.284544	-7.60265	2.90128e-14	2.40112e-12
ADCY1	99.118	-1.4361	0.157649	-9.10944	8.28051e-20	1.50483e-17
IGFBP3	611.47	1.19075	0.243682	4.88647	1.02658e-06	2.02422e-05
UPP1	2.73916	-1.77331	0.557864	-3.17875	0.00147912	0.0108959
GALNT17	42.167	0.699458	0.135229	5.17239	2.31115e-07	5.27733e-06
CALN1	6.27908	-1.24658	0.376642	-3.30974	0.000933841	0.00745888
GNAI1	89.3888	-0.686234	0.114645	-5.98571	2.15446e-09	8.02937e-08
SEMA3C	785.255	0.969203	0.126016	7.6911	1.45876e-14	1.24227e-12
HGF	68.3037	-0.816509	0.191444	-4.26501	1.99894e-05	0.00027724
SEMA3E	13.3203	-1.05612	0.254072	-4.15678	3.22768e-05	0.000418364
SEMA3A	351.52	0.756984	0.100095	7.56265	3.94938e-14	3.22313e-12
KIAA1324L	13.0757	-0.668508	0.213857	-3.12595	0.0017723	0.012585
PEG10	737.836	-0.565573	0.0971	-5.82465	5.72334e-09	1.9477e-07
DYNC1I1	9.12574	-1.12097	0.31445	-3.56488	0.00036403	0.00335448
DLX5	40.7926	-1.23026	0.264012	-4.65986	3.16429e-06	5.56132e-05
NPTX2	36.3898	-1.80856	0.223348	-8.0975	5.61007e-16	5.92181e-14
ARPC1B	498.881	0.694194	0.0815769	8.50969	1.74394e-17	2.27719e-15
CYP3A5	19.2891	0.770207	0.242575	3.17513	0.0014977	0.0109961
C7orf61	5.3275	-0.838263	0.307037	-2.73017	0.00633014	0.0351457
MUC12	25.743	0.653738	0.186784	3.49997	0.000465313	0.00412395
SERPINE1	73.7667	-0.644404	0.169147	-3.80972	0.000139122	0.00146941
COL26A1	100.248	-0.973844	0.236785	-4.11278	3.90917e-05	0.000493985
CUX1	105.99	-0.521572	0.0882301	-5.9115	3.39005e-09	1.22208e-07
LRRC17	351.637	-1.15215	0.0919734	-12.527	5.31214e-36	3.7457e-33
NAMPT	229.181	-0.573387	0.126022	-4.54989	5.36745e-06	8.76087e-05
PRKAR2B	31.8975	-1.03616	0.171966	-6.02537	1.68722e-09	6.4517e-08
NRCAM	36.7627	-0.790847	0.246507	-3.20822	0.0013356	0.0100572
LRRN3	82.0839	1.17264	0.419161	2.79759	0.0051486	0.0297865
FOXP2	134.736	-1.08966	0.137739	-7.91103	2.5527e-15	2.45896e-13
TSPAN12	39.4954	-0.64711	0.214255	-3.02028	0.00252544	0.0167867
CPED1	296.294	0.896002	0.134794	6.64718	2.9876e-11	1.56277e-09
WNT16	51.4105	-1.21334	0.224427	-5.40639	6.4309e-08	1.68196e-06
AASS	157.848	-0.774189	0.0959468	-8.06894	7.09101e-16	7.30996e-14
TMEM229A	1.96489	1.84868	0.63734	2.90061	0.00372434	0.0230603
PRRT4	51.0887	1.15172	0.138519	8.31453	9.21163e-17	1.11221e-14
CPA2	4.59192	0.794242	0.306297	2.59304	0.00951307	0.0488768
PODXL	28.818	1.47106	0.175883	8.36387	6.06939e-17	7.53459e-15
CHRM2	10.0017	-2.36188	0.350395	-6.74062	1.57708e-11	8.91049e-10
PTN	5352.96	-0.565048	0.0936239	-6.0353	1.58671e-09	6.10712e-08
ZC3HAV1	384.592	-0.627237	0.154098	-4.07038	4.69355e-05	0.000577376
CLEC2L	4.51741	1.11149	0.41616	2.67083	0.00756643	0.040665
KDM7A	43.5365	-0.992288	0.115378	-8.60034	7.948e-18	1.14842e-15
KDM7A-DT	13.8626	-0.629458	0.207462	-3.03408	0.00241266	0.0161634
TCAF2	2.80579	1.44858	0.504551	2.87102	0.00409145	0.0248533
ZNF467	31.3367	-0.594261	0.165154	-3.59821	0.000320409	0.00301216
LRRC61	31.0248	-0.54987	0.147908	-3.71766	0.00020108	0.00202783
TMEM176B	2.5479	-1.69053	0.54898	-3.07941	0.00207411	0.0143382
DPP6	15.1855	2.85426	0.307401	9.28516	1.6147e-20	3.0939e-18
PTPRN2	23.8145	0.622286	0.178887	3.47866	0.000503936	0.00440425
LINC00689	2.84428	2.10366	0.593947	3.54184	0.000397352	0.00360872
VIPR2	19.7815	2.05547	0.294721	6.97429	3.07419e-12	1.94935e-10
ANGPT2	13.4335	-0.986381	0.292941	-3.36717	0.000759441	0.006297
PRAG1	8.83537	-1.25415	0.265069	-4.73139	2.22982e-06	4.06487e-05
FAM167A	3.60066	-1.49085	0.432702	-3.44544	0.000570123	0.00491804
SGCZ	14.6326	1.87394	0.257312	7.28275	3.27085e-13	2.40244e-11
SLC7A2	26.5439	-0.641562	0.18416	-3.48371	0.000494513	0.00434777
PDGFRL	407.755	0.689702	0.125343	5.5025	3.74445e-08	1.03785e-06
CSGALNACT1	152.862	-1.0611	0.123624	-8.58332	9.21698e-18	1.3103e-15
LZTS1	10.3306	-1.46917	0.34657	-4.23918	2.24341e-05	0.00030444
NUDT18	7.42905	0.738877	0.264864	2.78964	0.0052766	0.0303577
EGR3	269.453	-0.537776	0.163586	-3.28741	0.00101112	0.00798924
TNFRSF10B	40.0159	-0.553221	0.167531	-3.30221	0.000959277	0.00762749
TNFRSF10D	64.4676	-0.721675	0.204767	-3.52436	0.000424501	0.00381013
STC1	73.984	-1.52986	0.208788	-7.32736	2.34731e-13	1.75332e-11
NEFL	142.553	-0.674798	0.236742	-2.85035	0.00436708	0.0261878
SCARA5	412.474	0.935912	0.11638	8.04185	8.84912e-16	8.91385e-14
DUSP4	14.0364	-1.23657	0.272257	-4.54193	5.57404e-06	9.0645e-05
RBPMS-AS1	1.21592	1.85591	0.665247	2.7898	0.00527402	0.0303527
RBPMS	63.6394	0.90328	0.134282	6.72674	1.7351e-11	9.6792e-10
NRG1	25.3544	-0.754845	0.280249	-2.69348	0.00707095	0.0384831
ZNF703	157.043	-1.18307	0.115289	-10.2618	1.04775e-24	3.48484e-22
TCIM	61.157	-2.52817	0.285573	-8.85298	8.5216e-19	1.39091e-16
SFRP1	176.871	-1.89375	0.303576	-6.23814	4.42808e-10	1.88092e-08
PENK	125.623	1.70155	0.45531	3.73712	0.000186139	0.00189778
AC012349.1	2.54814	2.06333	0.534602	3.85956	0.000113592	0.001233
LINC00968	5.19281	2.04994	0.376686	5.44205	5.26707e-08	1.40254e-06
TOX	20.1854	1.04424	0.232377	4.49375	6.99792e-06	0.000109458
AC090152.1	19.0146	0.93199	0.206532	4.51257	6.40473e-06	0.000101258
CYP7B1	74.7671	-0.509436	0.084061	-6.06031	1.35858e-09	5.26352e-08
CPA6	3.89139	-1.37428	0.492144	-2.79243	0.00523142	0.0301766
PREX2	27.3293	-0.65194	0.226792	-2.87462	0.00404519	0.0245977
C8orf34	3.97296	-1.67491	0.53055	-3.15693	0.00159441	0.0115616
EYA1	16.6333	-3.57832	0.437978	-8.1701	3.08135e-16	3.39488e-14
MSC-AS1	22.5219	-1.90341	0.283858	-6.7055	2.00723e-11	1.11268e-09
MSC	13.2766	-2.30881	0.405678	-5.69122	1.26134e-08	3.89404e-07
SBSPON	95.6362	1.45478	0.279042	5.21351	1.85305e-07	4.31984e-06
PI15	71.1115	0.883779	0.312376	2.82922	0.00466623	0.0275935
ZFHX4-AS1	166.665	0.566644	0.122658	4.61972	3.84255e-06	6.58916e-05
STMN2	17.9747	-1.16879	0.402099	-2.90672	0.00365243	0.0227268
AC009812.4	8.76629	1.02516	0.380805	2.69209	0.00710058	0.0385967
PAG1	20.7147	-1.78343	0.32814	-5.43495	5.48108e-08	1.45076e-06
FABP5	691.954	-0.776997	0.0960194	-8.09208	5.86532e-16	6.1544e-14
CA2	7.90187	-1.22392	0.424893	-2.88054	0.00396991	0.0242402
AF121898.1	2.47325	-3.20203	0.653801	-4.89756	9.70342e-07	1.91977e-05
LRRC69	4.05126	1.1186	0.427204	2.61842	0.00883388	0.0461266
GEM	532.172	-0.579672	0.111343	-5.2062	1.9275e-07	4.47079e-06
FSBP	16.805	-0.581017	0.202519	-2.86896	0.00411829	0.0249732
GDF6	9.29609	-0.973518	0.28235	-3.44791	0.000564936	0.00487693
OSR2	732.761	-0.615191	0.07387	-8.32803	8.21986e-17	1.00011e-14
BAALC	5.49553	-1.58077	0.388398	-4.06997	4.70199e-05	0.00057801
RIMS2	4.46698	-2.06047	0.432689	-4.76201	1.91671e-06	3.55286e-05
ZFPM2	68.2529	-0.715439	0.13542	-5.28311	1.27007e-07	3.10956e-06
ANGPT1	121.456	0.875303	0.249305	3.51096	0.000446483	0.00397305
RSPO2	132.496	1.52842	0.15193	10.06	8.29845e-24	2.46945e-21
CSMD3	30.2007	-1.33036	0.185918	-7.15559	8.33148e-13	5.64875e-11
CCN3	1855.93	0.87885	0.122239	7.1896	6.49812e-13	4.5098e-11
FBXO32	33.449	1.60426	0.294273	5.45161	4.99156e-08	1.34338e-06
LINC00824	16.5033	-0.802191	0.212835	-3.76908	0.00016385	0.00169803
CCDC26	1.42908	1.71008	0.617668	2.76861	0.00562953	0.0319856
KCNQ3	4.08677	-1.57018	0.491531	-3.19447	0.00140089	0.0104242
LRRC6	7.57091	-0.710615	0.265794	-2.67355	0.00750522	0.0403729
KHDRBS3	100.11	-1.41595	0.138187	-10.2467	1.22499e-24	3.8002e-22
SLC45A4	8.16049	-1.08291	0.300078	-3.60877	0.000307652	0.00290949
ARC	134.139	-1.26151	0.206504	-6.10887	1.0034e-09	3.93941e-08
LY6H	84.3187	-0.68897	0.205279	-3.35626	0.000790056	0.00649889
TOP1MT	10.6048	-0.671005	0.232229	-2.88941	0.0038596	0.023698
MAFA	15.5905	-0.689374	0.205557	-3.35369	0.000797424	0.00654423
PARP10	4.36289	-0.959876	0.337456	-2.84445	0.00444877	0.0265438
GLIS3	14.532	-2.1154	0.37167	-5.69161	1.25844e-08	3.89345e-07
IL33	21.0455	-1.50536	0.358179	-4.20283	2.63601e-05	0.000351229
LURAP1L	171.847	0.533569	0.093554	5.70333	1.17489e-08	3.67214e-07
BNC2-AS1	8.0527	-0.834457	0.264477	-3.15512	0.00160431	0.0116286
SH3GL2	5.33272	-1.171	0.365232	-3.20619	0.00134504	0.0101111
HACD4	51.719	1.00817	0.156944	6.42377	1.3294e-10	6.28274e-09
DMRTA1	10.101	1.25869	0.271364	4.63838	3.51158e-06	6.08674e-05
LINGO2	10.5901	0.898511	0.282408	3.1816	0.00146462	0.0108207
PRSS3	2.7815	1.17768	0.430943	2.73279	0.00628002	0.0349335
ENHO	7.47158	-0.919668	0.301449	-3.05082	0.00228218	0.0154494
ARHGEF39	21.2619	0.550912	0.207968	2.64902	0.00807259	0.0428367
HRCT1	5.83804	1.74576	0.301743	5.78557	7.2268e-09	2.39054e-07
ANKRD18A	3.68203	-1.59073	0.449654	-3.53769	0.00040365	0.00365087
CNTNAP3	12.869	-1.28652	0.288495	-4.45942	8.21821e-06	0.000127079
CNTNAP3B	14.4247	-0.699056	0.232404	-3.00793	0.0026303	0.0173464
MAMDC2	17.9162	0.620816	0.232476	2.67045	0.00757491	0.0406981
GCNT1	7.93929	-1.9779	0.360782	-5.48227	4.19906e-08	1.15118e-06
TLE4	598.742	-0.641716	0.100844	-6.36345	1.97278e-10	8.93987e-09
FRMD3	14.266	-0.67126	0.236907	-2.83343	0.00460513	0.0273055
S1PR3	177.292	-0.92259	0.133622	-6.90449	5.03844e-12	3.09469e-10
SYK	1.83088	2.41127	0.743577	3.2428	0.00118363	0.00909548
ASPN	3509.05	2.16881	0.107617	20.153	2.53346e-90	4.46598e-86
ECM2	49.4652	-1.58798	0.23579	-6.73474	1.64224e-11	9.21956e-10
WNK2	30.051	-0.573278	0.143745	-3.98817	6.65843e-05	0.000783543
BARX1	28.5735	2.32818	0.285901	8.14331	3.84614e-16	4.1595e-14
AL589843.1	10.9812	-0.742358	0.243522	-3.04843	0.00230042	0.015549
GALNT12	25.1913	0.895163	0.174877	5.11882	3.07458e-07	6.81744e-06
COL15A1	238.631	1.04475	0.212138	4.92484	8.44286e-07	1.69318e-05
AL136084.3	1.22866	2.23378	0.805467	2.77328	0.00554946	0.0316384
CAVIN4	10.8159	-0.799994	0.283351	-2.82334	0.00475267	0.0279826
ABCA1	17.8751	-1.13518	0.322094	-3.52438	0.000424475	0.00381013
TMEM38B	55.3521	-0.500391	0.108982	-4.5915	4.40068e-06	7.40221e-05
EPB41L4B	13.7841	0.617158	0.226227	2.72805	0.00637102	0.0353504
WHRN	37.5671	-0.555396	0.183158	-3.03233	0.00242675	0.0162287
LHX2	140.555	-1.28689	0.0983869	-13.0799	4.28915e-39	3.60043e-36
PBX3	96.7139	-0.758827	0.184773	-4.10681	4.01154e-05	0.000504031
MVB12B	29.1235	-0.793942	0.186192	-4.2641	2.00709e-05	0.000277934
AL161908.1	9.24603	2.74177	0.300259	9.13135	6.76479e-20	1.24218e-17
LMX1B	89.6597	3.56028	0.241281	14.7557	2.82617e-49	3.32131e-46
ZDHHC12	11.9028	0.628002	0.206576	3.04005	0.00236537	0.0158966
PHYHD1	55.4541	-0.780781	0.14373	-5.43227	5.56423e-08	1.46836e-06
ASS1	67.9738	0.543715	0.126248	4.30673	1.65686e-05	0.000235541
AIF1L	59.7045	0.717027	0.186337	3.84801	0.000119082	0.00128626
NTNG2	13.2294	-1.07616	0.309181	-3.4807	0.000500108	0.00438602
OLFM1	49.0542	-0.775025	0.198597	-3.9025	9.5203e-05	0.00105749
AJM1	7.133	0.81354	0.279033	2.91557	0.00355044	0.0222005
PTGDS	44.8369	-2.27458	0.462717	-4.91571	8.84601e-07	1.768e-05
CLIC3	55.9387	1.0586	0.136552	7.75233	9.02221e-15	7.95218e-13
NRARP	31.1839	-1.02233	0.180288	-5.67055	1.42341e-08	4.34116e-07
AL954642.1	5.69662	1.03616	0.350806	2.95366	0.00314028	0.0200714
PFKP	71.1964	0.9825	0.115989	8.47061	2.44109e-17	3.14099e-15
AKR1C3	26.874	-1.16237	0.256393	-4.53356	5.79971e-06	9.36238e-05
NET1	414.785	-0.580477	0.0859982	-6.74988	1.47967e-11	8.4141e-10
AL137186.2	5.20908	1.78321	0.383562	4.64907	3.33436e-06	5.81961e-05
IL15RA	4.15507	1.27241	0.400904	3.17386	0.00150428	0.0110305
PFKFB3	59.4003	-0.622802	0.122411	-5.08781	3.62229e-07	7.84979e-06
SFMBT2	26.6052	-1.31722	0.234966	-5.60601	2.07042e-08	6.05262e-07
PROSER2	29.317	0.944351	0.142631	6.62094	3.56931e-11	1.84516e-09
CCDC3	53.288	-1.44527	0.274662	-5.26199	1.42505e-07	3.45065e-06
FRMD4A	143.087	-0.509312	0.0812195	-6.27081	3.59177e-10	1.54806e-08
ACBD7	5.83335	-0.988768	0.29646	-3.33525	0.000852234	0.00693911
ITGA8	20.8416	-2.36723	0.360462	-6.56721	5.12671e-11	2.57475e-09
ST8SIA6	9.82605	-2.13462	0.536364	-3.9798	6.89739e-05	0.000808425
NEBL	42.2437	-1.62008	0.178701	-9.06586	1.23626e-19	2.20129e-17
PIP4K2A	44.9053	-0.630659	0.125282	-5.03392	4.80554e-07	1.01695e-05
MKX	65.2772	0.557909	0.180133	3.0972	0.00195356	0.0136278
BAMBI	167.939	-1.18424	0.102146	-11.5936	4.44283e-31	2.44745e-28
FZD8	134.09	-0.802236	0.170914	-4.69381	2.68168e-06	4.78469e-05
AL356056.2	9.26881	-0.801179	0.264067	-3.034	0.00241333	0.0161634
PTPN20	8.46906	-1.42613	0.346075	-4.12086	3.77463e-05	0.000481122
GDF10	321.151	-1.53971	0.296127	-5.19949	1.99841e-07	4.61703e-06
DKK1	127.021	-2.90807	0.367687	-7.90909	2.59268e-15	2.4839e-13
RHOBTB1	103.157	0.82637	0.0718648	11.4989	1.33538e-30	6.92354e-28
TMEM26	33.3345	0.620214	0.232763	2.66457	0.0077087	0.041216
ARID5B	549.452	0.544559	0.120056	4.53586	5.73686e-06	9.28644e-05
TSPAN15	7.51843	-2.47167	0.399877	-6.18107	6.367e-10	2.63468e-08
COL13A1	30.9301	1.098	0.340982	3.22012	0.00128138	0.00970702
UNC5B	16.5937	-0.906999	0.231938	-3.91053	9.2094e-05	0.00103075
PLAU	13.4709	-0.556222	0.211709	-2.62729	0.0086067	0.0451813
COMTD1	62.986	0.536978	0.156097	3.44003	0.000581656	0.00500412
NRG3	8.74524	1.22246	0.405237	3.01666	0.00255574	0.0169371
CDHR1	1.02015	2.84146	1.03543	2.74422	0.00606551	0.0339977
CH25H	17.5726	-1.07515	0.248869	-4.32015	1.55921e-05	0.000222918
IFIT2	30.4034	-0.62001	0.155859	-3.97802	6.94917e-05	0.000813954
IFIT3	42.7276	-0.715381	0.135045	-5.29737	1.17481e-07	2.90051e-06
SLC16A12	9.84834	-1.81364	0.40757	-4.44988	8.59196e-06	0.000131818
SLIT1	17.9046	-1.34707	0.258894	-5.20317	1.95913e-07	4.53222e-06
FRAT2	53.2545	-0.622055	0.129968	-4.78621	1.69961e-06	3.18055e-05
HPSE2	9.71764	-3.13578	0.583391	-5.37509	7.65437e-08	1.95478e-06
PSD	74.296	-0.678952	0.11004	-6.17004	6.82737e-10	2.81857e-08
RPARP-AS1	5.91422	-0.747746	0.288008	-2.59627	0.00942414	0.0485157
GSTO2	20.0045	-0.692712	0.196589	-3.52365	0.000425652	0.00381658
LINC02620	4.25396	1.1687	0.361984	3.2286	0.00124398	0.00947737
SORCS3	24.2987	-0.645536	0.249307	-2.58932	0.00961665	0.0493165
SORCS1	5.85047	-0.942429	0.346526	-2.71965	0.00653518	0.0361594
ADD3-AS1	17.8273	1.04936	0.227799	4.6065	4.09505e-06	6.95449e-05
DUSP5	165.522	-0.64187	0.113909	-5.63494	1.75118e-08	5.25892e-07
PDCD4-AS1	7.26507	-0.694227	0.251347	-2.76203	0.00574441	0.0325439
AL133482.1	3.54037	1.11563	0.380384	2.93291	0.00335801	0.0212226
AFAP1L2	18.846	-0.693928	0.195016	-3.55831	0.000373254	0.00342516
EMX2OS	86.9936	2.15434	0.210004	10.2586	1.08293e-24	3.53515e-22
EMX2	185.81	2.01196	0.215746	9.32562	1.10339e-20	2.18546e-18
GRK5	87.8765	0.57151	0.114845	4.97636	6.47921e-07	1.33274e-05
CPXM2	34.4632	0.784029	0.194152	4.03822	5.38576e-05	0.000650275
ADAM12	69.237	-0.81135	0.210907	-3.84695	0.000119597	0.00129025
PTPRE	14.868	-0.869027	0.227971	-3.81201	0.00013784	0.00145831
IFITM1	10.641	-1.54	0.361818	-4.25627	2.07863e-05	0.000286043
EPS8L2	32.6315	1.23463	0.151262	8.16221	3.28937e-16	3.60155e-14
TSPAN4	497.685	0.669454	0.070266	9.52743	1.61228e-21	3.64376e-19
SYT8	5.63957	-1.92646	0.410355	-4.69461	2.67115e-06	4.77557e-05
LSP1	49.3763	-0.856484	0.193704	-4.4216	9.79713e-06	0.000147863
TNNT3	84.906	0.742056	0.11684	6.35102	2.13887e-10	9.61835e-09
ASCL2	25.8404	0.626923	0.211482	2.96443	0.00303246	0.019474
PHLDA2	137.113	0.661593	0.160234	4.12891	3.6449e-05	0.000466272
TRIM22	3.19825	-1.46551	0.46259	-3.16805	0.00153467	0.0112114
SYT9	1.63186	2.0047	0.603523	3.32166	0.000894823	0.00719998
SCUBE2	70.9795	0.524079	0.176769	2.96477	0.00302907	0.0194594
AC132192.2	10.056	-0.609135	0.222821	-2.73374	0.00626187	0.0348876
ADM	251.259	-0.504643	0.13158	-3.83524	0.000125441	0.00134834
GALNT18	52.5358	0.729155	0.158763	4.59274	4.37472e-06	7.36557e-05
RASSF10	10.9484	1.56449	0.250812	6.23773	4.43975e-10	1.88134e-08
PDE3B	60.3364	0.727405	0.105627	6.88657	5.7153e-12	3.49824e-10
INSC	4.76234	1.69032	0.432854	3.90506	9.42003e-05	0.00104843
PLEKHA7	12.7958	1.89494	0.272513	6.95357	3.56163e-12	2.2423e-10
GAS2	432.508	0.813382	0.29719	2.73691	0.006202	0.0346361
LUZP2	18.9811	1.47103	0.333715	4.40804	1.04312e-05	0.000156229
ANO3	1.79727	1.8665	0.557125	3.35023	0.000807446	0.00661108
FIBIN	258.067	1.36882	0.091989	14.8802	4.43175e-50	6.00945e-47
LGR4	67.9164	0.773288	0.121788	6.34945	2.1608e-10	9.69228e-09
KCNA4	7.10165	2.02656	0.307844	6.58305	4.60884e-11	2.34134e-09
CD59	438.1	0.544026	0.0687097	7.91774	2.41871e-15	2.34269e-13
LMO2	17.5488	-2.42121	0.445337	-5.4368	5.42467e-08	1.43799e-06
PAMR1	215.194	1.12985	0.162645	6.94673	3.7385e-12	2.33696e-10
FJX1	27.1584	-0.699912	0.240751	-2.9072	0.0036468	0.0226998
C11orf96	1102.7	-1.06543	0.1094	-9.73887	2.05831e-22	5.25853e-20
TSPAN18	92.9686	-0.550547	0.104407	-5.27307	1.34163e-07	3.27114e-06
SYT13	9.17885	1.11957	0.28109	3.98298	6.80562e-05	0.0007982
SLC35C1	29.1899	0.635821	0.139122	4.57023	4.87192e-06	8.07923e-05
CREB3L1	189.415	0.631744	0.104999	6.01667	1.78044e-09	6.7351e-08
MDK	3612.2	-0.711339	0.0759634	-9.36423	7.66086e-21	1.55225e-18
FOLH1	6.69157	-0.905501	0.31929	-2.83598	0.00456848	0.0271155
GLYATL2	38.0505	1.39913	0.224239	6.23946	4.39076e-10	1.86957e-08
GLYATL1	1.93348	1.38839	0.495897	2.79976	0.00511408	0.0296257
MYRF	4.00693	-1.21552	0.387844	-3.13404	0.00172418	0.0123256
FADS2	137.691	0.596028	0.059883	9.95321	2.44189e-23	6.72588e-21
ROM1	61.2117	0.531867	0.162959	3.26381	0.00109925	0.00858934
LRRN4CL	247.783	0.500568	0.112733	4.44029	8.98359e-06	0.000136874
MRGPRF	162.418	0.562777	0.0865175	6.50477	7.78117e-11	3.79962e-09
ANO1	78.7661	-0.555109	0.139253	-3.98635	6.70989e-05	0.000788546
DHCR7	26.508	0.778193	0.208219	3.73739	0.000185943	0.00189688
PGM2L1	67.8348	-0.633428	0.109912	-5.76303	8.2617e-09	2.71711e-07
CHRDL2	4.36	-2.1505	0.736643	-2.91932	0.00350795	0.0220065
FAM181B	28.5728	-0.720951	0.143954	-5.0082	5.49409e-07	1.14887e-05
ANKRD42	52.4046	-0.769283	0.12506	-6.15131	7.68463e-10	3.0928e-08
ME3	24.4454	1.17668	0.162551	7.23884	4.52553e-13	3.2298e-11
PRSS23	609.039	1.76444	0.149805	11.7783	5.05247e-32	3.0712e-29
FZD4	232.913	0.688396	0.111641	6.16617	6.99624e-10	2.86813e-08
NAALAD2	27.3833	-0.805691	0.221703	-3.63409	0.000278961	0.00267111
FAT3	44.7969	1.23907	0.202558	6.1171	9.52925e-10	3.75798e-08
SMCO4	127.703	0.552718	0.0703166	7.86043	3.8282e-15	3.57055e-13
ENDOD1	67.3671	0.519305	0.113935	4.55791	5.16655e-06	8.4959e-05
TRPC6	12.5339	-2.30696	0.458708	-5.02926	4.92377e-07	1.03704e-05
ANGPTL5	50.6996	-0.96386	0.352192	-2.73675	0.00620495	0.0346361
PDGFD	118.568	-0.946822	0.188221	-5.03039	4.89486e-07	1.03337e-05
KBTBD3	39.0556	0.520441	0.138237	3.76485	0.00016665	0.0017245
GUCY1A2	234.566	0.502287	0.118195	4.24964	2.14118e-05	0.000292822
ELMOD1	30.0249	1.31699	0.257936	5.10588	3.29257e-07	7.23709e-06
SLN	13.9406	2.69114	0.364694	7.37917	1.59277e-13	1.21232e-11
ACAT1	204.796	0.524231	0.0927375	5.65285	1.57805e-08	4.76333e-07
C11orf87	46.5388	-2.20552	0.325999	-6.76542	1.32922e-11	7.63243e-10
COLCA1	9.17682	0.968799	0.270026	3.5878	0.000333476	0.00311413
HTR3A	1.56625	1.73143	0.628192	2.75622	0.00584745	0.0330275
ZBTB16	58.0651	1.25418	0.199495	6.28681	3.24063e-10	1.41052e-08
TAGLN	231.608	1.06459	0.202658	5.25313	1.49534e-07	3.58637e-06
MPZL3	5.00578	1.07099	0.340624	3.1442	0.0016654	0.012017
MPZL2	26.237	0.68329	0.160843	4.24817	2.15521e-05	0.000294512
CD3G	9.42788	2.2448	0.541766	4.14349	3.42053e-05	0.000440125
TRIM29	7.75852	1.61182	0.277968	5.79857	6.68844e-09	2.23726e-07
UBASH3B	10.8918	-1.49493	0.285755	-5.23149	1.6815e-07	3.96276e-06
GRAMD1B	4.18505	-1.86566	0.420285	-4.43903	9.03653e-06	0.000137561
SIAE	7.64207	-0.652684	0.246995	-2.6425	0.0082296	0.0434736
NRGN	29.8478	-0.955813	0.21135	-4.52243	6.1135e-06	9.77051e-05
AP000842.2	6.87062	1.02592	0.345907	2.96587	0.00301828	0.0193971
AP001993.1	7.11558	-1.68546	0.365025	-4.61739	3.88598e-06	6.65068e-05
ETS1	78.7912	-0.612773	0.0948605	-6.45972	1.04897e-10	5.02479e-09
FLI1	8.55841	-0.78616	0.245693	-3.19976	0.00137542	0.0102737
NTM	54.3982	-1.15164	0.216424	-5.32121	1.03077e-07	2.56644e-06
OPCML	3.71493	-1.55583	0.525411	-2.96116	0.00306481	0.0196603
IGSF9B	9.41841	1.2994	0.252212	5.15203	2.57686e-07	5.82371e-06
FBXL14	3.5489	-1.1259	0.42996	-2.61861	0.00882887	0.0461266
NRIP2	2.19561	-1.70578	0.531215	-3.21109	0.00132233	0.00997858
CD9	806.702	0.957003	0.0960394	9.96469	2.17541e-23	6.18518e-21
CD163	4.6089	-2.30354	0.542371	-4.24717	2.16485e-05	0.000295372
SLC2A3	227.209	-1.02789	0.146752	-7.00425	2.48306e-12	1.59749e-10
AICDA	3.77339	1.28714	0.346601	3.7136	0.000204331	0.00205239
MFAP5	2893.55	1.57682	0.0804863	19.5912	1.83949e-85	1.62133e-81
A2M	11.6838	-1.98382	0.420492	-4.71787	2.38329e-06	4.30899e-05
CLEC1A	2.43763	-1.46738	0.537341	-2.73083	0.00631758	0.0350981
PLBD1	127.264	0.674715	0.0710314	9.49884	2.12247e-21	4.61912e-19
MGP	6218.66	0.915051	0.117934	7.759	8.55992e-15	7.58263e-13
ARHGDIB	5.66747	-1.26915	0.311491	-4.07442	4.61299e-05	0.000569452
RERG	228.47	1.02998	0.100522	10.2464	1.22879e-24	3.8002e-22
PTPRO	7.86371	3.88984	0.471746	8.24562	1.64304e-16	1.9055e-14
KCNJ8	7.54822	-1.73855	0.421191	-4.12769	3.66428e-05	0.000468412
ABCC9	12.753	-1.72289	0.428383	-4.02185	5.77427e-05	0.000690094
ST8SIA1	4.47159	-2.30985	0.548084	-4.21441	2.50428e-05	0.000335452
SOX5	73.053	-0.994144	0.149551	-6.64755	2.98017e-11	1.56277e-09
ITPR2	48.4147	1.13976	0.118137	9.64774	5.02528e-22	1.2135e-19
FAR2	29.5275	0.714604	0.165144	4.32714	1.51055e-05	0.00021684
TMTC1	43.6078	-0.701579	0.116595	-6.01723	1.77431e-09	6.72635e-08
LRRK2	37.789	0.81257	0.205342	3.95715	7.58497e-05	0.00087391
CNTN1	49.0883	-0.745333	0.248379	-3.00079	0.00269279	0.0176989
PRICKLE1	148.579	-0.559723	0.0998154	-5.60758	2.05178e-08	6.01811e-07
DBX2	70.1828	-0.685722	0.158593	-4.3238	1.53365e-05	0.000219798
SLC38A1	135.6	1.19448	0.111379	10.7245	7.81352e-27	3.13038e-24
SLC38A4	3.6023	1.52744	0.517073	2.95402	0.00313667	0.0200613
RND1	36.8021	-0.539653	0.172028	-3.13701	0.00170679	0.0122455
WNT10B	9.97835	1.07019	0.309659	3.45603	0.000548196	0.00475805
AC010173.1	2.15595	-1.26297	0.485053	-2.60378	0.00922026	0.0476921
C1QL4	37.2633	-0.870839	0.200371	-4.34614	1.38552e-05	0.000200361
ACVRL1	83.8393	-0.922147	0.136351	-6.76302	1.35144e-11	7.73479e-10
ACVR1B	37.4888	-0.824338	0.134298	-6.13814	8.34912e-10	3.32761e-08
KRT18	6.51787	-1.01964	0.342596	-2.97621	0.00291831	0.0188924
IGFBP6	2208.02	1.48468	0.103643	14.3249	1.52862e-46	1.68416e-43
HOXC4	29.3115	-0.821687	0.291302	-2.82074	0.00479129	0.0281255
PDE1B	3.97187	-1.49227	0.375565	-3.9734	7.08549e-05	0.000826625
PPP1R1A	25.2174	-1.32871	0.328788	-4.04125	5.31676e-05	0.000643265
ITGA7	42.5516	-1.07975	0.193107	-5.59143	2.25204e-08	6.52943e-07
MMP19	8.80986	-0.924425	0.253274	-3.64991	0.000262334	0.00253811
NDUFA4L2	394.929	1.42421	0.149175	9.54718	1.33273e-21	3.05108e-19
AGAP2-AS1	9.40935	-0.873008	0.317333	-2.75108	0.00593999	0.0334644
SLC16A7	89.02	0.690928	0.105248	6.56473	5.21256e-11	2.61043e-09
AVPR1A	37.3155	1.57396	0.220349	7.14307	9.12715e-13	6.14097e-11
WIF1	668.969	0.70229	0.260668	2.69419	0.00705604	0.0384613
MSRB3	246.032	0.517447	0.0665279	7.77789	7.37414e-15	6.56522e-13
HMGA2	98.0122	-1.00081	0.160906	-6.21985	4.97642e-10	2.09867e-08
HMGA2-AS1	2.39493	-1.46865	0.517562	-2.83763	0.00454496	0.0269941
HELB	68.7645	-0.730237	0.151872	-4.80822	1.52277e-06	2.88329e-05
GRIP1	15.5125	-0.817083	0.182521	-4.47665	7.58216e-06	0.000117969
KCNMB4	62.8073	-0.84346	0.16045	-5.25683	1.46558e-07	3.52941e-06
LGR5	61.9364	0.668644	0.240984	2.77464	0.0055263	0.0315369
GLIPR1	38.5234	-1.67325	0.254378	-6.5778	4.77449e-11	2.41853e-09
PHLDA1	363.008	-0.664787	0.145559	-4.56714	4.9443e-06	8.19156e-05
SYT1	117.55	1.46511	0.219866	6.66364	2.67122e-11	1.44443e-09
OTOGL	9.01876	2.348	0.290469	8.0835	6.29332e-16	6.56441e-14
MYF6	1.93856	1.39564	0.525845	2.65409	0.00795228	0.0423002
LIN7A	11.6092	1.0332	0.332716	3.10537	0.00190041	0.0133309
TMTC2	112.045	1.2672	0.176686	7.17202	7.38984e-13	5.08859e-11
SLC6A15	19.0786	1.44646	0.2172	6.65955	2.74667e-11	1.46722e-09
LRRIQ1	20.1001	0.560075	0.158436	3.53502	0.000407744	0.00367846
ALX1	5.76716	2.12067	0.526574	4.0273	5.64207e-05	0.000676128
MGAT4C	16.6815	2.14358	0.474455	4.51799	6.24284e-06	9.94117e-05
EPYC	6.39886	-1.63414	0.62469	-2.61593	0.00889852	0.0463841
KERA	608.412	3.98255	0.377275	10.5561	4.7608e-26	1.71272e-23
LUM	2856	0.883963	0.152605	5.79248	6.93526e-09	2.31105e-07
DCN	6902.13	0.827818	0.0964007	8.58726	8.90675e-18	1.27649e-15
NUDT4	281.714	-0.550361	0.0893022	-6.1629	7.14227e-10	2.90771e-08
SOCS2-AS1	9.05181	-0.84737	0.316662	-2.67594	0.00745196	0.0401354
SOCS2	59.3784	-0.799129	0.169874	-4.70425	2.54796e-06	4.57387e-05
TMCC3	17.823	-0.60045	0.209639	-2.86421	0.00418055	0.0252725
SLC17A8	5.87813	2.15201	0.393291	5.47179	4.45508e-08	1.21382e-06
HELLPAR	48.6351	0.949086	0.136577	6.94909	3.67653e-12	2.3064e-10
IGF1	208.269	2.21589	0.286529	7.73357	1.04572e-14	9.08075e-13
CHST11	15.7977	-0.756243	0.187863	-4.02549	5.68562e-05	0.000680883
SLC41A2	30.007	0.59185	0.138566	4.27125	1.94382e-05	0.000270447
BTBD11	14.1407	-0.686727	0.214461	-3.20212	0.00136422	0.0102117
WSCD2	15.829	1.48601	0.199015	7.46682	8.21571e-14	6.46547e-12
CMKLR1	17.7197	-1.23681	0.333387	-3.70983	0.000207397	0.00207491
HVCN1	23.6152	-0.627843	0.156375	-4.01497	5.94537e-05	0.000706709
ALDH2	364.638	0.628622	0.0842849	7.4583	8.7645e-14	6.86669e-12
TBX3	94.6983	-0.515823	0.143434	-3.59624	0.000322847	0.0030276
HSPB8	47.4474	0.612136	0.19249	3.18008	0.00147232	0.0108595
CABP1	9.95709	-1.97525	0.338865	-5.82902	5.5755e-09	1.90845e-07
TMEM132B	7.24741	-2.37476	0.408117	-5.81883	5.92623e-09	2.0013e-07
LINC00943	4.44014	-3.11715	0.506863	-6.14989	7.75345e-10	3.10631e-08
TMEM132C	25.1295	-1.05215	0.230492	-4.5648	4.99968e-06	8.26777e-05
FZD10-AS1	17.4212	-1.09939	0.297699	-3.69296	0.000221661	0.00220131
GJB2	6.56909	-3.60397	0.508201	-7.09162	1.32549e-12	8.75123e-11
FGF9	164.896	0.580873	0.188361	3.08383	0.00204354	0.0141713
SGCG	52.526	-1.27914	0.311341	-4.10849	3.98258e-05	0.000501463
TNFRSF19	84.4277	1.45627	0.223979	6.5018	7.93637e-11	3.86471e-09
SHISA2	63.0818	0.988696	0.178911	5.52619	3.2726e-08	9.20086e-07
RASL11A	48.8214	-0.546423	0.201361	-2.71364	0.00665476	0.0366478
LNX2	14.6321	0.503734	0.190933	2.63828	0.00833284	0.0439137
MTUS2	27.7245	0.72848	0.169329	4.30215	1.6915e-05	0.000239501
UBL3	299.902	-0.553332	0.0963615	-5.74225	9.34252e-09	3.02739e-07
MEDAG	112.091	0.54127	0.13684	3.95549	7.63791e-05	0.000878859
FRY	16.3923	-0.694361	0.244546	-2.8394	0.00451992	0.0268907
N4BP2L1	26.6614	-0.641982	0.144257	-4.45026	8.57678e-06	0.0001317
MAB21L1	142.697	0.88421	0.221254	3.99636	6.43244e-05	0.000758691
SERTM1	42.1955	-0.630262	0.232674	-2.70878	0.00675316	0.0370971
POSTN	14192.2	0.974146	0.111819	8.71182	2.99038e-18	4.5055e-16
FREM2	30.9665	-1.21982	0.269239	-4.53061	5.88134e-06	9.45951e-05
RGCC	843.365	-0.647928	0.121628	-5.32714	9.97715e-08	2.49471e-06
DGKH	52.8847	-0.883405	0.18459	-4.78576	1.70338e-06	3.18422e-05
SERP2	46.0903	0.500329	0.125911	3.97369	7.07676e-05	0.000826153
SIAH3	8.11985	-1.80617	0.507231	-3.56084	0.000369663	0.00339751
CPB2-AS1	9.73575	-0.687625	0.264485	-2.59986	0.00932605	0.0481263
LPAR6	30.0809	-1.00646	0.193653	-5.1972	2.02311e-07	4.66189e-06
CAB39L	55.3612	0.554834	0.194657	2.85031	0.00436761	0.0261878
THSD1	18.2636	0.761768	0.193342	3.94001	8.14796e-05	0.000929659
CNMD	25.7581	-0.937284	0.278025	-3.37122	0.000748368	0.00621982
PCDH8	39.1387	-1.18052	0.237383	-4.97305	6.59061e-07	1.35249e-05
OLFM4	1.94164	-2.06539	0.684632	-3.01679	0.00255468	0.0169364
PCDH20	32.0091	0.975908	0.213195	4.57753	4.70489e-06	7.81695e-05
TBC1D4	67.2147	-0.543807	0.135501	-4.01329	5.98772e-05	0.000710306
AL136441.1	2.97909	-2.2547	0.496373	-4.54235	5.56318e-06	9.0552e-05
MIR17HG	20.5508	-0.602932	0.168817	-3.57151	0.000354931	0.00328092
GPC5	16.9288	-1.4379	0.355411	-4.04575	5.21565e-05	0.000633642
GPC6	231.331	-0.521141	0.115427	-4.51488	6.33515e-06	0.000100519
HS6ST3	3.56208	-1.80053	0.454109	-3.96497	7.34063e-05	0.00085076
RAP2A	110.507	-0.563948	0.103993	-5.42291	5.86351e-08	1.54502e-06
AL445223.1	2.45442	-1.16399	0.433195	-2.68699	0.00720991	0.0391427
ITGBL1	76.0914	-0.638142	0.215917	-2.9555	0.00312165	0.0199885
FAM155A	8.15815	-1.96654	0.504186	-3.90042	9.6027e-05	0.00106597
RAB20	7.04805	-1.35474	0.305057	-4.44095	8.9561e-06	0.000136573
MCF2L	33.9922	-0.639704	0.15171	-4.21663	2.47981e-05	0.000332932
F10	239.03	1.19141	0.169394	7.03335	2.01639e-12	1.31162e-10
GRTP1	11.7523	-0.610918	0.204912	-2.98137	0.00286964	0.0186252
PNP	76.9217	-0.545976	0.132767	-4.11229	3.91752e-05	0.000494685
RNASE4	327.472	0.542398	0.0595971	9.10109	8.94266e-20	1.60858e-17
SLC7A8	19.5471	-0.714921	0.195488	-3.6571	0.000255086	0.00248434
CMTM5	4.386	-1.28276	0.38639	-3.31987	0.000900608	0.00724266
COCH	66.2648	-1.46736	0.194888	-7.52928	5.10225e-14	4.14132e-12
HEATR5A	88.3294	0.610022	0.0858699	7.10403	1.21167e-12	8.0298e-11
EGLN3	114.886	-1.18801	0.129683	-9.16085	5.14911e-20	9.55459e-18
PAX9	3.51992	-2.70183	0.565101	-4.78115	1.74297e-06	3.25477e-05
LRFN5	38.2416	-0.654685	0.218582	-2.99515	0.00274312	0.0179628
TRIM9	14.5176	-1.76756	0.356319	-4.96061	7.02721e-07	1.43209e-05
GNG2	70.3245	0.576832	0.11316	5.09749	3.44183e-07	7.51829e-06
GCH1	19.6754	-0.706369	0.252764	-2.79458	0.00519667	0.0300541
TMEM30B	33.4492	-0.751268	0.166176	-4.52091	6.15752e-06	9.82784e-05
LINC01303	13.3408	1.2878	0.341644	3.76942	0.000163627	0.00169672
KCNH5	4.4493	-1.828	0.485709	-3.76358	0.000167501	0.00173179
RHOJ	60.6201	-0.525162	0.090616	-5.79547	6.81304e-09	2.27463e-07
ZFP36L1	2800.63	-0.610058	0.0559226	-10.909	1.04438e-27	4.28148e-25
GALNT16	49.3873	0.558428	0.140776	3.96679	7.28476e-05	0.000845954
SMOC1	6.65731	-1.59813	0.492465	-3.24516	0.00117383	0.00904449
TTC9	13.2785	1.20372	0.351695	3.42262	0.000620199	0.00529437
SIPA1L1	83.3427	0.6753	0.108941	6.1988	5.6896e-10	2.37107e-08
PGF	79.9435	-2.29799	0.241762	-9.50518	1.99699e-21	4.40036e-19
KCNK13	2.55061	3.57244	0.846831	4.21859	2.45832e-05	0.000330451
CCDC88C	34.6376	0.904209	0.146917	6.15454	7.52959e-10	3.0443e-08
TC2N	6.25042	1.15764	0.347646	3.32992	0.0008687	0.00702603
FBLN5	749.107	0.921608	0.0926411	9.94816	2.56879e-23	6.96657e-21
SLC24A4	10.3202	1.51315	0.252227	5.99914	1.98368e-09	7.42426e-08
IFI27L2	162.549	-1.13615	0.114577	-9.91605	3.54503e-23	9.46845e-21
GSC	12.3499	0.892726	0.209574	4.25971	2.04693e-05	0.000282544
LINC01550	21.7493	-0.506645	0.160462	-3.15741	0.00159179	0.0115569
CYP46A1	16.9951	-1.1838	0.27136	-4.36247	1.28605e-05	0.000187669
DLK1	1465.62	0.927213	0.186246	4.97842	6.41047e-07	1.32478e-05
ANKRD9	82.7466	0.508079	0.109863	4.62466	3.7522e-06	6.45935e-05
TNFAIP2	56.5366	-0.500826	0.160676	-3.117	0.00182703	0.0128879
CKB	459.012	1.17728	0.0793161	14.8429	7.73451e-50	9.73885e-47
PPP1R13B	21.5762	-1.15826	0.202297	-5.72557	1.03086e-08	3.28608e-07
KIF26A	16.7768	-0.865797	0.324431	-2.66866	0.00761544	0.0408412
AHNAK2	157.127	0.929619	0.155891	5.96325	2.47271e-09	9.08104e-08
CRIP2	451.884	0.674508	0.0514257	13.1162	2.66071e-39	2.46858e-36
CRIP1	2823.72	0.997069	0.0656583	15.1857	4.39672e-52	6.45879e-49
APBA2	42.5524	-0.539822	0.127131	-4.24618	2.17447e-05	0.000296454
FAM189A1	2.29366	1.32852	0.510029	2.6048	0.00919287	0.0476063
CHRNA7	7.92077	-1.18838	0.365632	-3.25021	0.0011532	0.00891213
GREM1	12.9828	-0.973327	0.299455	-3.25033	0.00115273	0.00891213
RYR3	2.97183	-1.20385	0.44608	-2.69874	0.00696024	0.0379861
MEIS2	10.7214	-3.31917	0.475247	-6.98408	2.86734e-12	1.83136e-10
RASGRP1	8.41727	-1.56908	0.281941	-5.56529	2.61715e-08	7.52611e-07
CHAC1	4.28708	-1.94937	0.527948	-3.69235	0.000222193	0.00220417
FRMD5	3.75655	1.92549	0.374279	5.14454	2.6818e-07	6.02994e-06
FGF7	80.8787	-1.14426	0.188722	-6.06319	1.33449e-09	5.18159e-08
UNC13C	18.1077	-1.99257	0.413073	-4.82376	1.40876e-06	2.70814e-05
AC084782.1	2.72551	-1.10288	0.416569	-2.64753	0.00810826	0.0429742
AC092868.2	3.08867	-1.32547	0.413289	-3.20712	0.00134072	0.0100871
RAB8B	117.872	-0.509704	0.0809062	-6.29994	2.97762e-10	1.30247e-08
APH1B	20.1846	-0.745032	0.180535	-4.1268	3.67854e-05	0.000469893
CA12	17.0114	-0.79681	0.274607	-2.90164	0.0037122	0.0230066
DAPK2	5.05708	-0.994023	0.324569	-3.0626	0.00219425	0.0149587
IGDCC4	66.6613	-0.53687	0.12761	-4.20712	2.5865e-05	0.00034594
CALML4	135.579	0.86594	0.0957795	9.04097	1.55288e-19	2.73742e-17
ITGA11	51.7212	0.556253	0.206863	2.689	0.00716671	0.0389202
CYP11A1	7.95899	0.912949	0.262283	3.48078	0.000499952	0.00438602
ODF3L1	9.08256	0.863985	0.256855	3.36371	0.000769034	0.00635264
PSTPIP1	5.71308	1.1508	0.340027	3.38443	0.000713266	0.00597671
LINGO1	77.9235	0.516879	0.145997	3.54033	0.000399626	0.0036275
CIB2	66.8453	-0.602389	0.118029	-5.10372	3.33037e-07	7.31106e-06
DNAJA4	67.6056	-0.531688	0.126779	-4.19382	2.74301e-05	0.000363836
RASGRF1	7.71483	-4.07196	0.463408	-8.78699	1.53623e-18	2.4397e-16
IL16	58.0141	0.633001	0.156664	4.04049	5.33401e-05	0.000644911
TMC3-AS1	11.8694	-0.69707	0.242724	-2.87186	0.00408065	0.0247962
HOMER2	33.8822	0.658337	0.171983	3.82791	0.000129235	0.00138322
SH3GL3	150.917	0.53865	0.11925	4.51696	6.27331e-06	9.98067e-05
ADAMTSL3	260.045	1.05917	0.110432	9.59123	8.70428e-22	2.0735e-19
AC027807.2	4.19367	1.32434	0.41948	3.15709	0.00159354	0.0115616
NTRK3	10.0656	-1.57519	0.414188	-3.80308	0.00014291	0.00150491
ACAN	231.887	0.727321	0.141635	5.13516	2.81898e-07	6.30621e-06
HAPLN3	264.868	0.590472	0.0818458	7.21445	5.41534e-13	3.81731e-11
MESP1	40.4302	0.555834	0.136617	4.06857	4.73029e-05	0.000581056
SEMA4B	12.5999	-0.765334	0.26483	-2.8899	0.00385359	0.02368
SLCO3A1	27.2664	0.737594	0.253556	2.909	0.00362589	0.0226176
LINC01197	26.3042	-1.02532	0.279172	-3.6727	0.000240002	0.0023596
LINC00924	5.42679	-2.2558	0.375476	-6.00784	1.88015e-09	7.06679e-08
AC024337.2	8.05206	-1.11602	0.286487	-3.89553	9.79826e-05	0.00108359
NR2F2-AS1	77.8748	-0.943143	0.0970598	-9.71713	2.54854e-22	6.32756e-20
AC012409.3	4.2486	-1.25026	0.374227	-3.34091	0.000835045	0.0068149
NR2F2	818.442	-0.876933	0.0915251	-9.58134	9.57957e-22	2.25158e-19
AC087477.2	18.7628	-1.95911	0.269421	-7.27156	3.55348e-13	2.57781e-11
SYNM	60.2507	-0.758313	0.140332	-5.40371	6.52759e-08	1.69968e-06
ALDH1A3	53.7759	-0.689578	0.266551	-2.58704	0.00968057	0.0495929
PCSK6	46.118	0.856018	0.266069	3.21728	0.00129412	0.00978664
HBZ	7.8972	-1.75256	0.612329	-2.86212	0.00420817	0.0254134
HBA1	555.198	-0.504228	0.174939	-2.88231	0.00394769	0.0241471
RGS11	4.65792	1.49045	0.39492	3.77406	0.000160612	0.00167135
ARHGDIG	3.11414	1.58986	0.434828	3.65629	0.000255897	0.00248949
ABCA3	10.1585	1.2544	0.305342	4.1082	3.98762e-05	0.000501686
AC093525.4	8.82274	-0.65149	0.24027	-2.71149	0.00669819	0.0368411
IL32	131.802	2.37585	0.122228	19.4379	3.68985e-84	2.16815e-80
SRL	15.9677	1.05296	0.187905	5.60368	2.0985e-08	6.12457e-07
GRIN2A	4.38189	-1.87473	0.516654	-3.62861	0.000284951	0.00272256
TVP23A	18.575	-0.630354	0.180622	-3.48991	0.00048318	0.00425875
ACSM3	6.95107	1.06501	0.251288	4.2382	2.25314e-05	0.000305526
TMEM159	191.847	0.683844	0.118555	5.76817	8.0138e-09	2.64051e-07
CRYM	18.5661	-1.90858	0.30955	-6.16566	7.01912e-10	2.87084e-08
GSG1L	16.4402	-1.97535	0.350751	-5.63179	1.78353e-08	5.3198e-07
SBK1	21.2779	-0.535017	0.205489	-2.60364	0.00922408	0.0476979
NUPR1	471.901	1.11406	0.19691	5.65772	1.53397e-08	4.65419e-07
QPRT	170.366	-0.754475	0.156601	-4.81781	1.45141e-06	2.77499e-05
SEZ6L2	16.7658	-3.07056	0.442298	-6.94228	3.85811e-12	2.40321e-10
GPT2	27.2631	-0.642885	0.155393	-4.13714	3.51657e-05	0.000451165
NETO2	24.554	-1.07682	0.174551	-6.1691	6.868e-10	2.82872e-08
ABCC12	1.66435	-2.47483	0.713884	-3.46672	0.000526855	0.0045841
IRX3	12.0761	-1.97093	0.323488	-6.09274	1.10994e-09	4.33835e-08
CRNDE	72.2535	-0.814776	0.253878	-3.20932	0.00133051	0.0100231
IRX5	37.6997	-1.50267	0.32588	-4.61111	4.00534e-06	6.82844e-05
SLC6A2	22.4309	0.938951	0.249622	3.7615	0.0001689	0.00174319
GNAO1	8.19454	-0.839236	0.280048	-2.99675	0.0027287	0.0178949
MT2A	341.506	0.543642	0.155904	3.48703	0.000488408	0.00430268
MT1E	164.777	0.613932	0.170539	3.59994	0.000318288	0.00299475
MT1M	77.6073	0.591785	0.204873	2.88855	0.00387026	0.023747
MT1X	261.127	0.686758	0.161038	4.26456	2.00292e-05	0.000277575
CX3CL1	4.97065	-2.02417	0.516571	-3.91848	8.91094e-05	0.00100244
ADGRG1	5.59805	0.918272	0.317169	2.89521	0.00378903	0.0233624
MMP15	62.178	0.818533	0.0998487	8.19773	2.44962e-16	2.73303e-14
CDH8	57.6201	0.786744	0.19798	3.97387	7.07156e-05	0.000826093
CDH5	3.5261	1.14358	0.421436	2.71354	0.0066568	0.0366478
BEAN1	3.95236	1.67291	0.365245	4.58023	4.6447e-06	7.74222e-05
CMTM2	2.78766	1.22006	0.390666	3.12304	0.00178996	0.0126893
CMTM3	286.412	0.55805	0.0636989	8.76075	1.93957e-18	2.97328e-16
CMTM4	47.9737	0.681426	0.128025	5.32262	1.02285e-07	2.55034e-06
CES4A	11.9722	-0.7259	0.217709	-3.33426	0.000855266	0.00695738
SLC9A5	9.15135	-1.1735	0.288442	-4.06842	4.73336e-05	0.000581056
TPPP3	575.616	0.686602	0.233558	2.93975	0.00328478	0.0208376
HSD11B2	26.4739	-1.61393	0.292567	-5.51645	3.45916e-08	9.69444e-07
CDYL2	6.30988	-1.35098	0.335289	-4.02932	5.59386e-05	0.000671721
GAN	8.93236	-0.659802	0.241056	-2.73713	0.00619779	0.0346291
CDH13	32.1499	-1.33841	0.254168	-5.26582	1.39564e-07	3.38408e-06
C16orf74	20.0833	-0.773669	0.184888	-4.18452	2.8577e-05	0.000377062
FOXC2	54.8393	-1.47578	0.21845	-6.7557	1.42152e-11	8.10956e-10
PIEZO1	121.744	0.59062	0.118859	4.9691	6.72641e-07	1.37716e-05
AC135782.1	1.64809	-2.23051	0.666985	-3.34417	0.000825299	0.0067416
CDH15	2.43381	-1.48096	0.560666	-2.64144	0.0082555	0.0435843
DOC2B	16.3827	-1.21347	0.285174	-4.25519	2.08873e-05	0.000287208
SLC43A2	3.93109	-1.54535	0.456398	-3.38597	0.000709265	0.00594811
CAMKK1	18.9547	0.530857	0.170945	3.10542	0.00190011	0.0133309
CXCL16	21.2825	-0.77388	0.275427	-2.80975	0.00495799	0.0289051
NLRP1	34.4241	-0.533292	0.151668	-3.51619	0.000437788	0.00390949
AC055839.2	17.2985	-0.704994	0.220809	-3.19277	0.00140913	0.0104678
XAF1	16.0716	-1.34408	0.380754	-3.53006	0.000415467	0.00374047
ASGR1	34.3689	-0.615028	0.165592	-3.71413	0.000203907	0.0020493
ATP1B2	32.8451	-1.0801	0.161642	-6.68203	2.3565e-11	1.28211e-09
KDM6B	177.699	-0.502206	0.104407	-4.81006	1.50887e-06	2.86929e-05
TMEM88	3.58465	-1.33413	0.447468	-2.98152	0.00286823	0.0186249
KCNAB3	39.6632	-0.511245	0.115813	-4.41439	1.01297e-05	0.0001521
NTN1	60.0348	0.585634	0.186894	3.1335	0.00172734	0.012326
GAS7	243.937	0.697287	0.0816688	8.53799	1.3658e-17	1.86638e-15
HS3ST3B1	24.5727	-1.1908	0.251591	-4.73308	2.2114e-06	4.03964e-05
AC005224.2	6.63383	-1.16889	0.36728	-3.18256	0.00145981	0.0107942
PMP22	1963.32	0.562089	0.048971	11.478	1.70182e-30	8.57133e-28
ADORA2B	3.86521	1.23694	0.381185	3.24498	0.00117461	0.00904449
KCNJ12	22.6088	0.665833	0.210156	3.16828	0.00153344	0.0112114
LGALS9	4.67076	-1.05553	0.336792	-3.13407	0.00172402	0.0123256
ALDOC	6.07495	-0.991977	0.369724	-2.68302	0.0072961	0.0395376
TLCD1	11.4798	0.809307	0.210471	3.84522	0.000120445	0.00129722
CCL2	171.751	-1.38297	0.442388	-3.12615	0.00177114	0.0125843
DHRS11	7.48948	-0.876113	0.299809	-2.92223	0.0034753	0.021827
PLXDC1	57.6628	-0.586127	0.218517	-2.68229	0.007312	0.039575
STAC2	4.88253	-2.11283	0.430876	-4.90357	9.41105e-07	1.87033e-05
RAPGEFL1	9.23623	-0.602383	0.230475	-2.61366	0.00895794	0.0466501
KRT222	8.22152	2.24031	0.374566	5.98108	2.21664e-09	8.22632e-08
KRT19	6.99024	-1.44531	0.506234	-2.85502	0.00430343	0.0258646
KRT14	14.5795	1.35129	0.49081	2.75319	0.00590183	0.0332601
KRT16	101.225	1.20333	0.374948	3.20933	0.00133045	0.0100231
KRT17	236.763	-2.24286	0.330328	-6.78981	1.1228e-11	6.53223e-10
DHX58	8.34042	0.764151	0.290767	2.62806	0.00858746	0.0451207
CNTNAP1	66.1318	0.628176	0.130166	4.82596	1.39331e-06	2.68136e-05
MEOX1	20.8824	-0.827079	0.252118	-3.28053	0.00103614	0.00816131
GFAP	2.63514	-3.03604	0.578692	-5.24639	1.5511e-07	3.70499e-06
C1QL1	109.168	-0.697103	0.161284	-4.3222	1.54479e-05	0.000221035
PLCD3	29.895	0.731509	0.126135	5.79942	6.65457e-09	2.23017e-07
COPZ2	431.912	0.760624	0.0731001	10.4052	2.34683e-25	8.27397e-23
PRAC1	3.72205	-1.4708	0.450612	-3.264	0.00109852	0.00858749
PRAC2	11.2959	-1.27625	0.275664	-4.62973	3.6614e-06	6.30921e-05
NGFR	46.6392	-2.41949	0.212576	-11.3818	5.15501e-30	2.52423e-27
NXPH3	8.76833	-2.05015	0.299945	-6.83508	8.19603e-12	4.93105e-10
DLX3	9.00563	-1.42282	0.397786	-3.57685	0.000347756	0.00322645
WFIKKN2	18.5665	1.37389	0.24385	5.63415	1.75919e-08	5.27397e-07
CA10	8.62759	-2.32662	0.628588	-3.70135	0.00021446	0.0021395
TMEM100	291.041	-1.17207	0.223395	-5.24662	1.54912e-07	3.70499e-06
NOG	41.3115	-1.08606	0.192104	-5.6535	1.57209e-08	4.75348e-07
TSPOAP1	13.7763	-0.851627	0.195821	-4.34901	1.36755e-05	0.000198413
SEPTIN4	4.36051	-1.18698	0.41826	-2.8379	0.00454115	0.0269806
LIMD2	59.5392	-0.689159	0.114002	-6.04515	1.49269e-09	5.7578e-08
CD79B	7.11196	-1.62296	0.343372	-4.72653	2.28391e-06	4.15059e-05
CACNG4	32.5555	0.500273	0.178221	2.80704	0.00499996	0.0290793
ARSG	22.6855	0.583291	0.141629	4.11843	3.81461e-05	0.000484466
WIPI1	80.8525	0.703378	0.0828966	8.485	2.15714e-17	2.79604e-15
FAM20A	59.6359	0.788594	0.213098	3.70062	0.000215073	0.00214398
ABCA8	70.3374	-0.950577	0.209779	-4.53132	5.86157e-06	9.43633e-05
SOX9	125.128	-0.529853	0.134292	-3.94554	7.96203e-05	0.000911986
SDK2	21.6924	-0.843951	0.22913	-3.68328	0.000230254	0.00227381
SLC9A3R1	10.6418	-0.736135	0.249936	-2.9453	0.00322644	0.0205401
SPHK1	9.93473	-0.895174	0.271799	-3.29352	0.000989418	0.00784591
RHBDF2	1.63361	-1.73591	0.600361	-2.89144	0.00383477	0.0235949
CYGB	81.7749	-1.6524	0.25158	-6.56807	5.09703e-11	2.571e-09
PRCD	4.15913	-1.2893	0.420682	-3.06478	0.00217831	0.0148777
MGAT5B	4.03402	-1.38301	0.3751	-3.68703	0.000226884	0.00224313
SEPTIN9	249.451	-0.511316	0.0728988	-7.01406	2.31504e-12	1.49485e-10
SOCS3	1496.8	-0.541306	0.152669	-3.54561	0.000391702	0.00356475
LGALS3BP	21.4631	-1.90097	0.341103	-5.57301	2.50368e-08	7.22339e-07
RBFOX3	8.68355	-1.97777	0.359566	-5.50044	3.78855e-08	1.04842e-06
NPTX1	11.9511	-2.67438	0.456362	-5.86021	4.62286e-09	1.60417e-07
NPB	90.9689	-0.597136	0.140102	-4.26216	2.02464e-05	0.000279925
AP001020.2	5.66647	-1.12912	0.35047	-3.22174	0.00127413	0.00966456
AP000894.2	1.74602	1.45268	0.536686	2.70676	0.00679437	0.0372771
L3MBTL4	29.1475	0.586293	0.151056	3.88129	0.000103903	0.00113977
LAMA1	32.7643	-0.538272	0.191376	-2.81264	0.00491373	0.0287009
GNAL	77.9491	0.547626	0.113827	4.81105	1.50138e-06	2.86123e-05
LINC01915	7.94873	0.934415	0.265875	3.51449	0.000440592	0.00393254
ZNF521	216.466	0.651956	0.0788162	8.27185	1.31891e-16	1.54999e-14
KCTD1	126.484	0.637083	0.0847962	7.51312	5.77365e-14	4.61683e-12
DSG2	15.0788	-0.785561	0.248243	-3.16448	0.00155358	0.0113378
RNF125	8.00344	0.736682	0.259374	2.84023	0.00450804	0.0268381
SLC14A1	59.267	2.48653	0.331743	7.49536	6.61158e-14	5.24995e-12
RNF165	21.6491	-0.674776	0.174562	-3.86555	0.000110841	0.00120537
ZBTB7C	36.5972	0.887044	0.176728	5.01927	5.1869e-07	1.08721e-05
MAPK4	21.0858	-1.5597	0.232625	-6.70478	2.01713e-11	1.11467e-09
RNF152	44.1732	0.870652	0.184055	4.7304	2.24076e-06	4.08059e-05
LINC01916	5.1618	-2.71986	0.556134	-4.89065	1.00504e-06	1.98396e-05
CDH7	17.2793	1.15652	0.386491	2.99236	0.0027683	0.0180873
CCDC102B	71.6756	-0.887901	0.163891	-5.41764	6.03893e-08	1.58414e-06
ZADH2	136.552	-0.698375	0.123351	-5.66169	1.49887e-08	4.55553e-07
TSHZ1	141.687	-1.01493	0.143721	-7.06181	1.64342e-12	1.08098e-10
AC012101.2	3.70449	-1.08002	0.417758	-2.58528	0.00972998	0.0498171
MADCAM1	28.5461	-1.01514	0.301702	-3.36471	0.000766244	0.0063385
PLPPR3	57.9211	-0.704149	0.196705	-3.57972	0.000343964	0.00319968
CFD	29.4587	-1.39581	0.245472	-5.68622	1.29881e-08	3.9957e-07
CBARP	10.2332	-0.701296	0.249005	-2.8164	0.00485653	0.0284516
KLF16	61.7759	-0.5206	0.131082	-3.97155	7.14053e-05	0.000832495
TMPRSS9	7.78219	1.00829	0.251086	4.01572	5.92653e-05	0.000704945
FSD1	11.0805	-0.729363	0.245388	-2.97228	0.00295595	0.019101
TNFAIP8L1	15.0234	-0.720323	0.223282	-3.22606	0.00125505	0.00955682
CAPS	27.885	-0.573777	0.215545	-2.66198	0.00776815	0.0414709
TNFSF9	126.64	-0.534075	0.117224	-4.55602	5.21317e-06	8.55659e-05
PRR36	20.2895	0.91807	0.225418	4.07275	4.64609e-05	0.00057201
ANGPTL4	65.9335	-0.916505	0.169704	-5.4006	6.64188e-08	1.72066e-06
OLFM2	169.048	-0.635097	0.0845354	-7.51279	5.78807e-14	4.61683e-12
PDE4A	12.2145	0.795295	0.269331	2.95285	0.00314855	0.0201034
DOCK6	21.3664	-0.51698	0.170357	-3.03469	0.00240786	0.016139
CNN1	19.379	0.632383	0.205661	3.07487	0.00210592	0.0145069
AC020916.1	435.37	-0.576206	0.123287	-4.6737	2.95827e-06	5.2256e-05
ADGRE2	2.48126	-1.36731	0.476517	-2.86939	0.00411263	0.0249561
SLC1A6	12.1788	-0.888675	0.302632	-2.93649	0.00331953	0.0210265
TMEM38A	14.3685	-0.519928	0.182571	-2.84781	0.00440219	0.0263593
CPAMD8	48.726	-0.647368	0.206097	-3.14108	0.00168325	0.0121111
BST2	12.721	-2.08496	0.329129	-6.33477	2.37697e-10	1.05545e-08
KCNN1	20.7798	-0.618796	0.176241	-3.51108	0.000446287	0.00397305
ISYNA1	147.81	-0.507466	0.0657343	-7.71996	1.16367e-14	1.00555e-12
COMP	167.244	0.865513	0.309117	2.79995	0.00511107	0.029618
VSTM2B	4.7492	-1.78689	0.582323	-3.06856	0.00215094	0.0147429
PLEKHF1	49.4445	0.679014	0.150805	4.50261	6.71255e-06	0.000105745
AC008556.1	6.10921	0.754826	0.288053	2.62044	0.00878164	0.0458947
FXYD5	156.29	0.600997	0.141378	4.25099	2.12829e-05	0.000291671
AC092296.2	4.66755	-0.879692	0.327915	-2.68268	0.00730338	0.0395648
SPINT2	158.868	-1.09998	0.207037	-5.31297	1.07852e-07	2.68154e-06
PPP1R14A	153.56	-0.501845	0.17522	-2.86409	0.00418216	0.0252736
C19orf33	24.2061	2.62546	0.321826	8.15802	3.40567e-16	3.70587e-14
KCNK6	34.7208	0.831165	0.234887	3.53858	0.000402286	0.0036404
CCER2	8.2252	-0.83433	0.309384	-2.69675	0.00700208	0.0381908
FBXO27	9.56028	-0.855907	0.259572	-3.29738	0.000975918	0.00774932
MIA	45.7874	-1.46396	0.228749	-6.39987	1.55509e-10	7.21397e-09
TGFB1	29.7975	-0.722853	0.198828	-3.63558	0.000277356	0.00266008
TMEM91	40.9851	-0.730103	0.131901	-5.53524	3.10802e-08	8.83368e-07
ERF	184.665	-0.532008	0.107989	-4.9265	8.37139e-07	1.68076e-05
PHLDB3	9.0445	-1.01666	0.259877	-3.91207	9.15082e-05	0.0010255
BCL3	25.4164	-0.536133	0.190042	-2.82113	0.0047855	0.0281057
APOE	217.532	-2.68559	0.308378	-8.70875	3.0725e-18	4.59001e-16
APOC1	27.0437	-0.758064	0.277568	-2.73109	0.00631251	0.0350921
RTN2	25.688	0.527586	0.144982	3.63898	0.000273717	0.00263091
AC011484.1	6.84717	0.967618	0.308151	3.14008	0.00168903	0.0121478
C5AR2	2.10776	1.27106	0.47027	2.70283	0.00687524	0.0376271
MEIS3	41.3048	0.532736	0.10915	4.88077	1.05672e-06	2.08133e-05
NTN5	4.36662	-2.09493	0.465713	-4.49833	6.84879e-06	0.000107603
RRAS	394.695	0.549525	0.0862791	6.36915	1.90076e-10	8.63573e-09
FAM71E1	8.61925	-0.708943	0.267345	-2.65179	0.0080066	0.0425763
CLEC11A	231	-1.05048	0.110751	-9.48506	2.42238e-21	5.20752e-19
ZNF350-AS1	31.6713	-0.536782	0.131548	-4.08051	4.49364e-05	0.000556278
TTYH1	12.7052	-1.02007	0.249887	-4.08213	4.46251e-05	0.000553201
AC008735.2	2.91414	-1.44946	0.515536	-2.81156	0.00493022	0.0287781
SRXN1	25.2306	0.589058	0.144357	4.08057	4.49249e-05	0.000556278
RASSF2	119.968	0.883472	0.165065	5.35227	8.68553e-08	2.19668e-06
PLCB4	96.5865	0.87769	0.161048	5.44987	5.04063e-08	1.35245e-06
FLRT3	162.937	0.898206	0.185539	4.84107	1.29141e-06	2.49343e-05
PCSK2	50.9284	1.36765	0.32328	4.23055	2.33126e-05	0.000314907
SLC24A3	14.198	-0.86931	0.249822	-3.47972	0.000501939	0.00439334
RALGAPA2	34.9991	0.519565	0.107948	4.81309	1.48615e-06	2.83833e-05
FOXS1	5.97867	-1.3132	0.350667	-3.74486	0.000180496	0.00185095
DUSP15	22.6218	-0.505438	0.152295	-3.31881	0.000904014	0.00726429
ACTL10	3.31817	1.136	0.36292	3.13017	0.00174706	0.0124534
ASIP	17.4985	-1.76826	0.359152	-4.92342	8.50452e-07	1.70361e-05
PROCR	49.5197	0.61218	0.162723	3.76209	0.000168498	0.00174006
SAMHD1	74.3605	0.653443	0.129681	5.03884	4.68359e-07	9.9353e-06
NNAT	237.79	-1.29998	0.178632	-7.27745	3.40178e-13	2.47795e-11
AL359555.4	36.5783	-0.613844	0.14791	-4.15012	3.32303e-05	0.000428836
SLPI	12.0754	4.57368	0.426722	10.7182	8.3641e-27	3.2765e-24
MATN4	65.5863	0.541835	0.183834	2.94741	0.00320453	0.0204154
DBNDD2	55.361	0.819095	0.145939	5.61258	1.9933e-08	5.87591e-07
WFDC2	12.5032	-1.46189	0.2377	-6.15013	7.74174e-10	3.10631e-08
WFDC3	7.74247	-1.4057	0.453951	-3.09659	0.00195763	0.0136407
CD40	12.3158	-1.62151	0.348405	-4.65409	3.25411e-06	5.69082e-05
CDH22	5.29983	1.13539	0.320108	3.5469	0.000389793	0.00354921
PREX1	32.4733	-0.748248	0.138526	-5.40148	6.60923e-08	1.7184e-06
KCNB1	11.8641	-0.647835	0.218221	-2.96871	0.00299055	0.0192586
NFATC2	90.9632	-0.673299	0.207813	-3.23993	0.0011956	0.00916751
TSHZ2	490.865	0.592025	0.160915	3.67913	0.000234032	0.00230218
PCK1	5.19603	2.03477	0.596692	3.41008	0.000649441	0.00550931
PMEPA1	311.34	-0.528691	0.0896979	-5.89414	3.76646e-09	1.34676e-07
APCDD1L-DT	86.8851	1.26028	0.189226	6.66015	2.73546e-11	1.46567e-09
PHACTR3	32.1072	-1.46694	0.273099	-5.37146	7.81031e-08	1.98673e-06
CDH4	5.46692	-1.43677	0.441629	-3.25334	0.00114059	0.00884852
NTSR1	1.90487	2.43036	0.593579	4.09442	4.23234e-05	0.000527262
SLC17A9	3.2068	-1.13991	0.430088	-2.65041	0.00803935	0.042686
NKAIN4	137.697	-0.590878	0.19307	-3.06044	0.00221015	0.0150485
LKAAEAR1	31.9617	-0.648776	0.168259	-3.85582	0.000115341	0.00124891
RBM11	5.44446	-1.79472	0.445224	-4.03106	5.55263e-05	0.000667224
MIR99AHG	264.142	1.05333	0.123135	8.55427	1.18619e-17	1.64959e-15
CHODL	227.2	2.89644	0.190466	15.2071	3.17341e-52	5.08553e-49
ADAMTS5	293.683	0.886725	0.123075	7.20474	5.81565e-13	4.05211e-11
GRIK1-AS1	2.9342	-1.64634	0.483388	-3.40582	0.000659646	0.00557569
CLIC6	1.82372	1.96528	0.658703	2.98356	0.00284921	0.0185335
RUNX1	23.7502	-0.651895	0.185967	-3.50544	0.000455848	0.00404644
SIM2	14.779	-1.25304	0.401156	-3.12359	0.00178662	0.0126739
PCP4	35.7451	-1.66468	0.378442	-4.39878	1.08862e-05	0.000162491
LINC00323	29.7311	0.795166	0.126474	6.2872	3.23244e-10	1.41043e-08
ADARB1	51.5844	0.748093	0.135156	5.53502	3.11193e-08	8.83368e-07
PCBP3	7.40069	-1.39257	0.301313	-4.62166	3.80683e-06	6.54033e-05
S100B	17.5145	-1.81927	0.298069	-6.10354	1.03745e-09	4.06405e-08
CECR2	2.80546	-1.83978	0.505753	-3.6377	0.000275083	0.00264116
RSPH14	10.361	0.642904	0.228337	2.81559	0.0048687	0.028504
CHCHD10	175.272	-0.607061	0.107965	-5.62275	1.8794e-08	5.56809e-07
ADORA2A	5.72906	-1.00262	0.334347	-2.99874	0.002711	0.017812
MIAT	6.39716	-1.07184	0.341228	-3.14112	0.001683	0.0121111
EMID1	44.268	-0.873635	0.135828	-6.4319	1.26015e-10	5.97147e-09
RASL10A	30.6434	0.695771	0.186973	3.72124	0.000198247	0.00200499
RFPL1S	13.8533	-0.506529	0.195761	-2.58748	0.00966804	0.0495431
MTFP1	13.2598	-0.685853	0.203489	-3.37046	0.000750422	0.00623395
TIMP3	1086.01	0.605781	0.106053	5.71208	1.11604e-08	3.51315e-07
Z82217.1	15.9889	-0.551609	0.181187	-3.04442	0.0023313	0.0156915
PVALB	3.39885	1.23822	0.434958	2.84676	0.00441672	0.0264035
TST	37.4721	0.597412	0.110532	5.40488	6.48519e-08	1.69364e-06
SH3BP1	27.7906	-0.674485	0.157545	-4.28121	1.85878e-05	0.000259641
SLC16A8	20.8173	-0.555833	0.1917	-2.8995	0.00373761	0.0231211
MGAT3	14.5587	-0.635321	0.218205	-2.91157	0.00359612	0.0224637
PHETA2	101.78	0.563065	0.087425	6.44055	1.19044e-10	5.65638e-09
SHISAL1	6.10286	-0.833187	0.312774	-2.66386	0.00772488	0.0412899
TAFA5	74.6414	0.855139	0.101828	8.39785	4.5471e-17	5.68485e-15
SHOX	12.0678	2.18075	0.393967	5.53534	3.10617e-08	8.83368e-07
XG	65.5129	0.544737	0.182816	2.9797	0.0028853	0.0186993
NLGN4X	63.3435	0.585701	0.125828	4.65478	3.2432e-06	5.68301e-05
ANOS1	118.7	-0.649414	0.186653	-3.47926	0.000502798	0.00439867
CLCN4	29.3454	-1.05905	0.171951	-6.159	7.32067e-10	2.96664e-08
ARHGAP6	76.8389	-0.532044	0.160949	-3.30566	0.000947518	0.00755443
EGFL6	1635.97	0.982901	0.112194	8.76074	1.93968e-18	2.97328e-16
ASB9	47.7908	1.10201	0.165517	6.65799	2.776e-11	1.47841e-09
AP1S2	216.926	-0.649216	0.128739	-5.04289	4.58563e-07	9.76275e-06
SCML1	105.826	-0.661944	0.102678	-6.44678	1.14248e-10	5.44544e-09
RAI2	14.0523	-0.602314	0.224338	-2.68485	0.00725626	0.0393458
SMPX	9.51838	1.52561	0.388334	3.9286	8.54418e-05	0.000966732
DYNLT3	40.0941	-0.509895	0.117252	-4.34872	1.36932e-05	0.000198507
SRPX	221.143	-0.721875	0.0722831	-9.98678	1.74147e-23	5.03255e-21
TSPAN7	12.9926	-1.2841	0.336514	-3.81588	0.000135699	0.00144016
MAOA	7.40419	-1.61313	0.375594	-4.29489	1.7478e-05	0.000246482
NDP	19.5233	-1.13674	0.267615	-4.24768	2.15996e-05	0.000294933
MIR222HG	29.7902	-1.14297	0.224655	-5.08768	3.62476e-07	7.84979e-06
LINC02595	2.16761	-1.73356	0.554495	-3.12638	0.00176971	0.0125792
PCSK1N	39.3644	-0.537532	0.206311	-2.60545	0.0091755	0.0475692
KCND1	6.76807	-0.807948	0.29563	-2.73297	0.00627657	0.0349253
PLP2	696.896	0.519223	0.0598259	8.67889	3.9964e-18	5.8707e-16
HEPH	45.8411	-0.863845	0.177756	-4.85972	1.17551e-06	2.29477e-05
FGF16	9.61608	0.791487	0.235293	3.36384	0.000768667	0.00635258
CYSLTR1	58.672	0.604975	0.140094	4.31834	1.57204e-05	0.000224388
TNMD	1749.51	2.74246	0.360928	7.59835	2.99929e-14	2.47063e-12
DRP2	2.81804	-1.33183	0.421519	-3.1596	0.00157983	0.0114843
BEX5	46.1172	-0.953638	0.108466	-8.79202	1.46894e-18	2.35404e-16
BEX1	21.8057	-1.31467	0.346476	-3.7944	0.000148003	0.00155483
BEX2	95.0576	-0.635412	0.178781	-3.55413	0.000379228	0.00347094
PLP1	263.046	0.600902	0.102265	5.87593	4.20464e-09	1.48536e-07
RAB9B	33.7514	0.616526	0.147411	4.18236	2.88498e-05	0.000379525
RADX	10.03	-1.22798	0.336179	-3.65275	0.000259451	0.00251712
COL4A6	20.7988	-1.39438	0.28467	-4.89825	9.66932e-07	1.91524e-05
AGTR2	45.5248	-1.88721	0.260801	-7.23621	4.61408e-13	3.27972e-11
LONRF3	4.08374	1.22398	0.399502	3.06377	0.00218565	0.0149105
TMEM255A	3.25488	1.48885	0.468812	3.1758	0.00149424	0.010988
GRIA3	15.035	-1.74676	0.319308	-5.47045	4.48903e-08	1.22118e-06
DCAF12L2	33.6001	0.836504	0.131641	6.35444	2.09187e-10	9.43107e-09
HS6ST2	62.7129	0.626292	0.081884	7.64852	2.033e-14	1.71473e-12
FGF13	52.3168	0.981241	0.175378	5.595	2.20617e-08	6.41755e-07
LINC00632	252.522	-0.540761	0.176761	-3.05927	0.00221875	0.0150954
SLITRK4	14.2342	-2.27343	0.358428	-6.34278	2.25663e-10	1.00454e-08
PRRG3	141.935	0.633325	0.0764719	8.28181	1.21318e-16	1.445e-14
GABRA3	1.85025	-1.98725	0.611545	-3.24956	0.00115583	0.00892857
