# Supplementary material for: The embryonic origins of site-specific arthritis
Source: Nat Immunol. 2026 Jun 8;27(7):1390–403. doi: 10.1038/s41590-026-02542-2 (PMC13310765; doi:10.1038/s41590-026-02542-2)
Supplement: Supplementary file 24 — Gene Ontology biological processes based on differentially expressed genes downregulated to a greater extend in CD34+PI16+ fibroblasts, determined using an interaction term between treatment and cell type (Fig. 6f). [file 41590_2026_2542_MOESM24_ESM.xlsx]

## Sheet: Supplementary table 21 GOBP_clu
	geneset_id	description	ontology	fg_freq	bg_freq	n_fg	n_bg	n_set	p.val	odds.ratio	gene_names	entrez_ids	cluster	cluster_pathway	cluster_pathway_name	cluster_pathway_new
1	GO:0032970	regulation of actin filament-based process	BP	0.0705394	0.0199651	17	309	486	7.17814e-06	3.88345	ADD2,ATP1A2,DSG2,DSP,EPHA3,EPHA5,F2RL1,SMAD3,PAK3,SPTBN2,TACR1,HIP1R,CDC42EP4,FHOD1,SNX9,KANK4,SIGLEC15	1.19477e+72	CD34p	1	Actin cytoskeleton	1
2	GO:0032956	regulation of actin cytoskeleton organization	BP	0.0580913	0.0178329	14	276	437	0.000111565	3.52411	ADD2,EPHA3,EPHA5,F2RL1,SMAD3,PAK3,SPTBN2,TACR1,HIP1R,CDC42EP4,FHOD1,SNX9,KANK4,SIGLEC15	1.19204e+61	CD34p	1	Actin cytoskeleton	1
3	GO:0008154	actin polymerization or depolymerization	BP	0.0414938	0.0102733	10	159	255	0.000195478	4.38221	ADD2,F2RL1,PAK3,SPTBN2,GAS7,HIP1R,CDC42EP4,SNX9,PPP1R9B,KANK4	1.19215e+43	CD34p	1	Actin cytoskeleton	1
4	GO:0008064	regulation of actin polymerization or depolymerization	BP	0.033195	0.00788267	8	122	187	0.000644956	4.55365	ADD2,F2RL1,PAK3,SPTBN2,HIP1R,CDC42EP4,SNX9,KANK4	1.19215e+34	CD34p	1	Actin cytoskeleton	1
5	GO:0030832	regulation of actin filament length	BP	0.033195	0.0080765	8	125	190	0.000757082	4.43593	ADD2,F2RL1,PAK3,SPTBN2,HIP1R,CDC42EP4,SNX9,KANK4	1.19215e+34	CD34p	1	Actin cytoskeleton	1
6	GO:0110053	regulation of actin filament organization	BP	0.0456432	0.0144731	11	224	344	0.00078942	3.3727	ADD2,F2RL1,SMAD3,PAK3,SPTBN2,TACR1,HIP1R,CDC42EP4,FHOD1,SNX9,KANK4	1.19215e+47	CD34p	1	Actin cytoskeleton	1
7	GO:0032535	regulation of cellular component size	BP	0.0539419	0.0195128	13	302	439	0.000928467	2.94855	ADD2,CDH1,F2RL1,PAK3,SPTBN2,HIP1R,SEMA4B,CDC42EP4,PRR16,SNX9,SEMA4A,SLC12A8,KANK4	1.19999e+57	CD34p	1	Actin cytoskeleton	1
8	GO:0030041	actin filament polymerization	BP	0.033195	0.00885185	8	137	206	0.0013723	4.02017	ADD2,PAK3,SPTBN2,GAS7,HIP1R,CDC42EP4,SNX9,KANK4	1.19506e+34	CD34p	1	Actin cytoskeleton	1
9	GO:0030833	regulation of actin filament polymerization	BP	0.0290456	0.0069781	7	108	166	0.00149546	4.48185	ADD2,PAK3,SPTBN2,HIP1R,CDC42EP4,SNX9,KANK4	1.19506e+30	CD34p	1	Actin cytoskeleton	1
10	GO:1902903	regulation of supramolecular fiber organization	BP	0.0497925	0.0201589	12	312	482	0.00366086	2.6085	ADD2,CDH5,F2RL1,SMAD3,PAK3,SPTBN2,TACR1,HIP1R,CDC42EP4,FHOD1,SNX9,KANK4	1.191e+51	CD34p	1	Actin cytoskeleton	1
11	GO:0032271	regulation of protein polymerization	BP	0.033195	0.010661	8	165	245	0.00435149	3.29718	ADD2,CDH5,PAK3,SPTBN2,HIP1R,CDC42EP4,SNX9,KANK4	1.191e+34	CD34p	1	Actin cytoskeleton	1
12	GO:0051258	protein polymerization	BP	0.0373444	0.0151192	9	234	356	0.0112165	2.58774	ADD2,CDH5,PAK3,SPTBN2,GAS7,HIP1R,CDC42EP4,SNX9,KANK4	1.191e+38	CD34p	1	Actin cytoskeleton	1
13	GO:1902905	positive regulation of supramolecular fiber organization	BP	0.0248963	0.00949797	6	147	206	0.0275952	2.73294	F2RL1,SMAD3,TACR1,CDC42EP4,FHOD1,SNX9	2.15041e+26	CD34p	1	Actin cytoskeleton	1
14	GO:0043254	regulation of protein-containing complex assembly	BP	0.0414938	0.0212574	10	329	490	0.0336842	2.0243	ADD2,CDH5,HES1,PAK3,SPTBN2,HIP1R,CDC42EP4,SNX9,BMF,KANK4	1.191e+43	CD34p	1	Actin cytoskeleton	1
15	GO:0051495	positive regulation of cytoskeleton organization	BP	0.0248963	0.0101441	6	157	224	0.0363607	2.5504	F2RL1,SMAD3,TACR1,CDC42EP4,FHOD1,SNX9	2.15041e+26	CD34p	1	Actin cytoskeleton	1
16	GO:0045216	cell-cell junction organization	BP	0.0456432	0.0104671	11	162	251	4.70435e-05	4.7765	CDH1,CDH5,CDH8,CDH10,DSG2,DSP,EPHA2,F2RL1,SMAD3,PKP1,PATJ	9.991e+43	CD34p	5	Cell junctions	2
17	GO:0007043	cell-cell junction assembly	BP	0.0290456	0.0075596	7	117	185	0.00236493	4.11275	CDH1,CDH5,CDH8,CDH10,EPHA2,PKP1,PATJ	9.991e+27	CD34p	5	Cell junctions	2
18	GO:0098742	cell-cell adhesion via plasma-membrane adhesion molecules	BP	0.033195	0.0128578	8	199	359	0.0128481	2.70412	CDH1,CDH5,CDH8,CDH10,DSG2,ITGA3,IGSF9,LRFN5	9.991e+33	CD34p	5	Cell junctions	2
19	GO:0007156	homophilic cell adhesion via plasma membrane adhesion molecules	BP	0.0248963	0.00833495	6	129	178	0.0155906	3.13664	CDH1,CDH5,CDH8,CDH10,DSG2,IGSF9	9.991e+23	CD34p	5	Cell junctions	2
20	GO:0090287	regulation of cellular response to growth factor stimulus	BP	0.0580913	0.0164761	14	255	436	4.77975e-05	3.83677	CDH5,FGF9,HES1,ITGA3,LOX,SMAD3,NGFR,NOG,PEG10,BAMBI,IL17RD,GREM2,MMRN2,HTRA3	1.00323e+61	CD34p	6	BMP signaling	3
21	GO:0090092	regulation of transmembrane receptor protein serine/threonine kinase signaling pathway	BP	0.0497925	0.0136977	12	212	379	0.00012463	3.93889	CDH5,FGF9,HES1,ITGA3,LOX,SMAD3,NOG,PEG10,BAMBI,IL17RD,GREM2,HTRA3	1.00323e+52	CD34p	6	BMP signaling	3
22	GO:0030509	BMP signaling pathway	BP	0.0373444	0.00801189	9	124	259	0.000139034	5.09924	CDH5,DLX3,HES1,ITGA3,NOG,BAMBI,TMEM100,GREM2,HTRA3	1.00317e+39	CD34p	6	BMP signaling	3
23	GO:0071772	response to BMP	BP	0.0373444	0.00846417	9	131	277	0.00021086	4.80477	CDH5,DLX3,HES1,ITGA3,NOG,BAMBI,TMEM100,GREM2,HTRA3	1.00317e+39	CD34p	6	BMP signaling	3
24	GO:0071773	cellular response to BMP stimulus	BP	0.0373444	0.00846417	9	131	277	0.00021086	4.80477	CDH5,DLX3,HES1,ITGA3,NOG,BAMBI,TMEM100,GREM2,HTRA3	1.00317e+39	CD34p	6	BMP signaling	3
25	GO:0030510	regulation of BMP signaling pathway	BP	0.0290456	0.00575047	7	89	149	0.000473994	5.52746	CDH5,HES1,ITGA3,NOG,BAMBI,GREM2,HTRA3	1.00333e+30	CD34p	6	BMP signaling	3
26	GO:0007179	transforming growth factor beta receptor signaling pathway	BP	0.0373444	0.0104671	9	162	308	0.000994518	3.82372	CDH5,HPGD,ITGA3,LOX,SMAD3,PEG10,BAMBI,IL17RD,HTRA3	1.00332e+39	CD34p	6	BMP signaling	3
27	GO:0071560	cellular response to transforming growth factor beta stimulus	BP	0.0414938	0.0135685	10	210	371	0.00170515	3.25407	ZFP36L2,CDH5,HPGD,ITGA3,LOX,SMAD3,PEG10,BAMBI,IL17RD,HTRA3	6.781e+42	CD34p	6	BMP signaling	3
28	GO:0017015	regulation of transforming growth factor beta receptor signaling pathway	BP	0.0290456	0.00717193	7	111	185	0.00175153	4.35155	ITGA3,LOX,SMAD3,PEG10,BAMBI,IL17RD,HTRA3	3.6754e+31	CD34p	6	BMP signaling	3
29	GO:1903844	regulation of cellular response to transforming growth factor beta stimulus	BP	0.0290456	0.00736577	7	114	189	0.00204044	4.22865	ITGA3,LOX,SMAD3,PEG10,BAMBI,IL17RD,HTRA3	3.6754e+31	CD34p	6	BMP signaling	3
30	GO:0071559	response to transforming growth factor beta	BP	0.0414938	0.0139562	10	216	378	0.00209784	3.15804	ZFP36L2,CDH5,HPGD,ITGA3,LOX,SMAD3,PEG10,BAMBI,IL17RD,HTRA3	6.781e+42	CD34p	6	BMP signaling	3
31	GO:0090288	negative regulation of cellular response to growth factor stimulus	BP	0.0248963	0.00549202	6	85	164	0.00210172	4.89737	NGFR,NOG,BAMBI,GREM2,MMRN2,HTRA3	4.80492e+27	CD34p	6	BMP signaling	3
32	GO:0090101	negative regulation of transmembrane receptor protein serine/threonine kinase signaling pathway	BP	0.0248963	0.00781805	6	121	234	0.0116595	3.35661	NOG,PEG10,BAMBI,IL17RD,GREM2,HTRA3	9.24123e+28	CD34p	6	BMP signaling	3
33	GO:0030900	forebrain development	BP	0.0622407	0.0194482	15	301	447	7.76095e-05	3.46891	ATP1A2,CDH1,DRD1,EPHA5,GLI3,HES1,NR2F2,ALDH1A2,NOG,TOX,SLC38A2,PRDM8,PPP1R9B,PTCHD1,DCLK2	4.77999e+64	CD34p	7	Developmental processes	4
34	GO:0060840	artery development	BP	0.0290456	0.00581508	7	90	115	0.000507267	5.46053	EGR2,GLI3,HPGD,HES1,LOX,NGFR,NOG	1.95927e+27	CD34p	7	Developmental processes	4
35	GO:0021761	limbic system development	BP	0.0248963	0.00568586	6	88	124	0.00250585	4.71673	ATP1A2,DRD1,EPHA5,GLI3,PPP1R9B,DCLK2	4.77181e+25	CD34p	7	Developmental processes	4
36	GO:0021537	telencephalon development	BP	0.0373444	0.0138916	9	215	290	0.00663766	2.83004	ATP1A2,DRD1,EPHA5,GLI3,HES1,SLC38A2,PRDM8,PPP1R9B,DCLK2	4.77181e+39	CD34p	7	Developmental processes	4
37	GO:0010001	glial cell differentiation	BP	0.033195	0.0124055	8	192	278	0.0105173	2.80839	DRD1,EGR2,GAP43,GLI3,HES1,ROR1,NOG,PRDM8	1.8122e+32	CD34p	7	Developmental processes	4
38	GO:0021953	central nervous system neuron differentiation	BP	0.0248963	0.00820573	6	127	194	0.0145324	3.18891	DRD1,GLI3,HES1,TOX,PRDM8,DCLK2	1.81227e+26	CD34p	7	Developmental processes	4
39	GO:0042063	gliogenesis	BP	0.0373444	0.0166699	9	258	389	0.0199728	2.33469	DRD1,EGR2,GAP43,GLI3,HES1,ROR1,PTPRB,NOG,PRDM8	1.8122e+36	CD34p	7	Developmental processes	4
40	GO:0021543	pallium development	BP	0.0248963	0.00962719	6	149	197	0.0292229	2.69438	DRD1,EPHA5,GLI3,SLC38A2,PPP1R9B,DCLK2	1.8122e+27	CD34p	7	Developmental processes	4
41	GO:0048762	mesenchymal cell differentiation	BP	0.0497925	0.0136977	12	212	326	0.00012463	3.93889	EFNB1,EPHA3,HES1,SMAD3,ALDH1A2,NOG,SEMA4B,BAMBI,IL17RD,TMEM100,SLC39A10,SEMA4A	1.9472e+53	CD34p	8	Mesenchymal differentiation_Migration_growth	5
42	GO:0060485	mesenchyme development	BP	0.0539419	0.0166699	13	258	415	0.000208989	3.48816	EFNB1,EPHA3,FGF9,HES1,SMAD3,ALDH1A2,NOG,SEMA4B,BAMBI,IL17RD,TMEM100,SLC39A10,SEMA4A	1.9472e+57	CD34p	8	Mesenchymal differentiation_Migration_growth	5
43	GO:0048640	negative regulation of developmental growth	BP	0.0248963	0.00600892	6	93	120	0.00330562	4.44489	ADRB2,CDH1,RGS2,NOG,SEMA4B,SEMA4A	1.55e+23	CD34p	8	Mesenchymal differentiation_Migration_growth	5
44	GO:0045926	negative regulation of growth	BP	0.0373444	0.0127286	9	197	261	0.00377767	3.10465	ADRB2,CDH1,SMAD3,RGS2,NOG,SEMA4B,SEMA4A,PPP1R9B,SCGB3A1	1.54999e+37	CD34p	8	Mesenchymal differentiation_Migration_growth	5
45	GO:0043534	blood vessel endothelial cell migration	BP	0.0248963	0.00659042	6	102	214	0.00520417	4.02586	CDH5,EPHA2,RHOJ,MMRN2,ADTRP,AMOT	1.0032e+28	CD34p	8	Mesenchymal differentiation_Migration_growth	5
46	GO:0010631	epithelial cell migration	BP	0.0414938	0.0164761	10	255	461	0.00676119	2.64844	CDH5,EPHA2,ITGA3,TACR1,NR2F2,RHOJ,SEMA4A,MMRN2,ADTRP,AMOT	1.0032e+45	CD34p	8	Mesenchymal differentiation_Migration_growth	5
47	GO:0090132	epithelium migration	BP	0.0414938	0.0165407	10	256	464	0.00694269	2.63751	CDH5,EPHA2,ITGA3,TACR1,NR2F2,RHOJ,SEMA4A,MMRN2,ADTRP,AMOT	1.0032e+45	CD34p	8	Mesenchymal differentiation_Migration_growth	5
48	GO:0043542	endothelial cell migration	BP	0.033195	0.0116948	8	181	356	0.00750894	2.9891	CDH5,EPHA2,NR2F2,RHOJ,SEMA4A,MMRN2,ADTRP,AMOT	1.0032e+37	CD34p	8	Mesenchymal differentiation_Migration_growth	5
49	GO:0090130	tissue migration	BP	0.0414938	0.0168637	10	261	469	0.00790758	2.58406	CDH5,EPHA2,ITGA3,TACR1,NR2F2,RHOJ,SEMA4A,MMRN2,ADTRP,AMOT	1.0032e+45	CD34p	8	Mesenchymal differentiation_Migration_growth	5
50	GO:0001837	epithelial to mesenchymal transition	BP	0.0290456	0.00943335	7	146	219	0.0079296	3.24858	EPHA3,SMAD3,NOG,BAMBI,IL17RD,TMEM100,SLC39A10	2.04241e+31	CD34p	8	Mesenchymal differentiation_Migration_growth	5
51	GO:0030308	negative regulation of cell growth	BP	0.0290456	0.00982103	7	152	197	0.00978347	3.11293	CDH1,SMAD3,RGS2,SEMA4B,SEMA4A,PPP1R9B,SCGB3A1	9.99409e+30	CD34p	8	Mesenchymal differentiation_Migration_growth	5
52	GO:0048638	regulation of developmental growth	BP	0.0373444	0.0160238	9	248	357	0.0158711	2.43386	ADRB2,CDH1,FGF9,IGF2,RGS2,NOG,AKAP6,SEMA4B,SEMA4A	1.54999e+35	CD34p	8	Mesenchymal differentiation_Migration_growth	5
53	GO:0040013	negative regulation of locomotion	BP	0.0373444	0.0175745	9	272	489	0.0269344	2.20847	CDH1,NGFR,NR2F2,NOG,SEMA4B,SEMA4A,MMRN2,ADTRP,CYGB	9.9948e+40	CD34p	8	Mesenchymal differentiation_Migration_growth	5
54	GO:0010632	regulation of epithelial cell migration	BP	0.0290456	0.0123409	7	191	359	0.0301617	2.44708	EPHA2,ITGA3,TACR1,NR2F2,RHOJ,SEMA4A,MMRN2	1.96937e+30	CD34p	8	Mesenchymal differentiation_Migration_growth	5
55	GO:0048863	stem cell differentiation	BP	0.0290456	0.0125993	7	195	273	0.0332085	2.39415	ZFP36L2,EFNB1,HES1,ALDH1A2,NOG,SEMA4B,SEMA4A	6.78195e+28	CD34p	8	Mesenchymal differentiation_Migration_growth	5
56	GO:0031345	negative regulation of cell projection organization	BP	0.0248963	0.0102733	6	159	204	0.0383052	2.51674	CDH1,HES1,ITGA3,SEMA4B,DNM3,SEMA4A	9.99328e+25	CD34p	8	Mesenchymal differentiation_Migration_growth	5
57	GO:0010721	negative regulation of cell development	BP	0.0290456	0.0135039	7	209	304	0.0454662	2.2261	CDH1,GLI3,HES1,NOG,SEMA4B,TMEM131L,SEMA4A	9.99274e+29	CD34p	8	Mesenchymal differentiation_Migration_growth	5
58	GO:0007266	Rho protein signal transduction	BP	0.033195	0.00684887	8	106	173	0.000249846	5.30278	ARRB1,F2RL1,ITGA3,NGFR,ARHGAP29,STARD8,CDC42EP4,RHOJ	4.08215e+32	CD34p	12	Small GTPase signaling	6
59	GO:0051056	regulation of small GTPase mediated signal transduction	BP	0.0497925	0.01499	12	232	349	0.000287774	3.57574	ARRB1,DOCK3,F2RL1,ITGA3,ARHGAP29,STARD8,RASA4,ARHGAP26,AUTS2,PREX2,AMOT,RASA4B	4.0818e+57	CD34p	12	Small GTPase signaling	6
60	GO:0007265	Ras protein signal transduction	BP	0.0456432	0.0177037	11	274	425	0.0038594	2.72251	ARRB1,F2RL1,ITGA3,NGFR,ARHGAP29,STARD8,RASA4,CDC42EP4,AUTS2,RHOJ,RASA4B	4.08215e+51	CD34p	12	Small GTPase signaling	6
61	GO:0046578	regulation of Ras protein signal transduction	BP	0.0290456	0.00904568	7	140	212	0.00634894	3.39647	ARRB1,F2RL1,ITGA3,STARD8,RASA4,AUTS2,RASA4B	4.08215e+33	CD34p	12	Small GTPase signaling	6
62	GO:0055123	digestive system development	BP	0.033195	0.00684887	8	106	154	0.000249846	5.30278	FGF9,GLI3,HES1,IGF2,SMAD3,ALDH1A2,HIP1R,ALX4	2.25427e+32	CD34p	13	Developmental processes_2	7
63	GO:0030324	lung development	BP	0.0373444	0.00949797	9	147	205	0.000495198	4.24291	FGF9,GLI3,HES1,ITGA3,LIPA,LOX,PHEX,ALDH1A2,NOG	2.25427e+35	CD34p	13	Developmental processes_2	7
64	GO:0050678	regulation of epithelial cell proliferation	BP	0.0539419	0.0182852	13	283	467	0.000507943	3.16001	FGF9,HES1,IGF2,IRF6,SMAD3,NGFR,ST8SIA1,TACR1,NR2F2,ALDH1A2,NOG,MMRN2,OSR2	2.25433e+54	CD34p	13	Developmental processes_2	7
65	GO:0030323	respiratory tube development	BP	0.0373444	0.00975641	9	151	209	0.000601703	4.12302	FGF9,GLI3,HES1,ITGA3,LIPA,LOX,PHEX,ALDH1A2,NOG	2.25427e+35	CD34p	13	Developmental processes_2	7
66	GO:0001822	kidney development	BP	0.0497925	0.0162822	12	252	379	0.000605096	3.27376	CD34,GLI3,HPGD,HES1,ITGA3,SMAD3,PODXL,ALDH1A2,NOG,OSR2,PCSK9,CD24	9.47274e+55	CD34p	13	Developmental processes_2	7
67	GO:0072001	renal system development	BP	0.0497925	0.0169283	12	262	393	0.000851182	3.14072	CD34,GLI3,HPGD,HES1,ITGA3,SMAD3,PODXL,ALDH1A2,NOG,OSR2,PCSK9,CD24	9.47274e+55	CD34p	13	Developmental processes_2	7
68	GO:0001935	endothelial cell proliferation	BP	0.033195	0.00839956	8	130	241	0.00097841	4.25322	CD34,EPHA2,IGF2,LIPA,NGFR,NR2F2,ALDH1A2,MMRN2	9.47197e+31	CD34p	13	Developmental processes_2	7
69	GO:0060541	respiratory system development	BP	0.0373444	0.0110487	9	171	233	0.00145207	3.60948	FGF9,GLI3,HES1,ITGA3,LIPA,LOX,PHEX,ALDH1A2,NOG	2.25427e+35	CD34p	13	Developmental processes_2	7
70	GO:0072073	kidney epithelium development	BP	0.0290456	0.0075596	7	117	167	0.00236493	4.11275	CD34,GLI3,HES1,SMAD3,PODXL,NOG,CD24	9.47274e+31	CD34p	13	Developmental processes_2	7
71	GO:0048562	embryonic organ morphogenesis	BP	0.0414938	0.0142793	10	221	325	0.0024781	3.08218	EPHA2,FGF9,GLI3,HES1,SMAD3,MFAP2,NOG,ALX4,OSR2,LRIG3	1.96923e+44	CD34p	13	Developmental processes_2	7
72	GO:0009952	anterior/posterior pattern specification	BP	0.033195	0.00988564	8	153	234	0.00274798	3.57255	GLI3,HES1,SMAD3,NR2F2,ALDH1A2,NOG,WIF1,ALX4	2.73733e+33	CD34p	13	Developmental processes_2	7
73	GO:0048736	appendage development	BP	0.033195	0.00995025	8	154	204	0.00286056	3.54792	FGF9,GLI3,ITGA6,IRF6,ALDH1A2,NOG,ALX4,OSR2	2.25427e+34	CD34p	13	Developmental processes_2	7
74	GO:0060173	limb development	BP	0.033195	0.00995025	8	154	204	0.00286056	3.54792	FGF9,GLI3,ITGA6,IRF6,ALDH1A2,NOG,ALX4,OSR2	2.25427e+34	CD34p	13	Developmental processes_2	7
75	GO:0001649	osteoblast differentiation	BP	0.0373444	0.0123409	9	191	290	0.00307911	3.20828	EPHA2,FGF9,GLI3,IGF2,LOX,SMAD3,NOG,ITGA11,BAMBI	1.96923e+37	CD34p	13	Developmental processes_2	7
76	GO:0072006	nephron development	BP	0.0290456	0.00794728	7	123	183	0.00313202	3.89856	CD34,GLI3,HES1,ITGA3,PODXL,NOG,CD24	9.47274e+31	CD34p	13	Developmental processes_2	7
77	GO:0072009	nephron epithelium development	BP	0.0248963	0.00607353	6	94	136	0.00348605	4.39408	CD34,GLI3,HES1,PODXL,NOG,CD24	9.47274e+27	CD34p	13	Developmental processes_2	7
78	GO:0007517	muscle organ development	BP	0.0456432	0.0176391	11	273	403	0.00375472	2.73308	COL6A3,DSP,EGR2,HLF,IGF2,LOX,SMAD3,NR2F2,NOG,ITGA11,ALX4	1.29318e+45	CD34p	13	Developmental processes_2	7
79	GO:0043583	ear development	BP	0.033195	0.0105964	8	164	240	0.00419538	3.31853	FGF9,GLI3,HES1,MAF,ROR1,NOG,OSR2,LRIG3	2.25427e+35	CD34p	13	Developmental processes_2	7
80	GO:0048565	digestive tract development	BP	0.0248963	0.00633198	6	98	142	0.00428173	4.20195	FGF9,GLI3,HES1,SMAD3,ALDH1A2,ALX4	2.25427e+24	CD34p	13	Developmental processes_2	7
81	GO:0048706	embryonic skeletal system development	BP	0.0248963	0.0064612	6	100	132	0.0047264	4.11204	FGF9,GLI3,SMAD3,NOG,ALX4,OSR2	2.25427e+26	CD34p	13	Developmental processes_2	7
82	GO:0030326	embryonic limb morphogenesis	BP	0.0248963	0.00678426	6	105	126	0.00598595	3.90315	FGF9,GLI3,ALDH1A2,NOG,ALX4,OSR2	2.25427e+26	CD34p	13	Developmental processes_2	7
83	GO:0035113	embryonic appendage morphogenesis	BP	0.0248963	0.00678426	6	105	126	0.00598595	3.90315	FGF9,GLI3,ALDH1A2,NOG,ALX4,OSR2	2.25427e+26	CD34p	13	Developmental processes_2	7
84	GO:0001654	eye development	BP	0.0456432	0.0188667	11	292	434	0.00617692	2.54509	EPHA2,FGF9,GLI3,HES1,SMAD3,MAF,MFAP2,ALDH1A2,ANGPTL7,RHOJ,OSR2	1.96923e+47	CD34p	13	Developmental processes_2	7
85	GO:0150063	visual system development	BP	0.0456432	0.0188667	11	292	438	0.00617692	2.54509	EPHA2,FGF9,GLI3,HES1,SMAD3,MAF,MFAP2,ALDH1A2,ANGPTL7,RHOJ,OSR2	1.96923e+47	CD34p	13	Developmental processes_2	7
86	GO:0048880	sensory system development	BP	0.0456432	0.0190605	11	295	444	0.00665183	2.51771	EPHA2,FGF9,GLI3,HES1,SMAD3,MAF,MFAP2,ALDH1A2,ANGPTL7,RHOJ,OSR2	1.96923e+47	CD34p	13	Developmental processes_2	7
87	GO:0061448	connective tissue development	BP	0.0373444	0.0150546	9	233	318	0.0109285	2.59949	CD34,FGF9,GLI3,LIPA,LOX,SMAD3,MAF,NOG,OSR2	9.47225e+36	CD34p	13	Developmental processes_2	7
88	GO:0048732	gland development	BP	0.0456432	0.0209989	11	325	481	0.0131367	2.27259	CDH1,EPHA2,GLI3,HES1,IGF2,IRF6,LIPA,SMAD3,ALDH1A2,NOG,PCSK9	9.99197e+44	CD34p	13	Developmental processes_2	7
89	GO:0060828	regulation of canonical Wnt signaling pathway	BP	0.033195	0.0129224	8	200	361	0.0132096	2.68987	FGF9,GLI3,SMAD3,TLE3,NOG,TMEM131L,BAMBI,ZBED3	2.25427e+34	CD34p	13	Developmental processes_2	7
90	GO:0035107	appendage morphogenesis	BP	0.0248963	0.00827034	6	128	159	0.015055	3.16256	FGF9,GLI3,ALDH1A2,NOG,ALX4,OSR2	2.25427e+26	CD34p	13	Developmental processes_2	7
91	GO:0035108	limb morphogenesis	BP	0.0248963	0.00827034	6	128	159	0.015055	3.16256	FGF9,GLI3,ALDH1A2,NOG,ALX4,OSR2	2.25427e+26	CD34p	13	Developmental processes_2	7
92	GO:0030178	negative regulation of Wnt signaling pathway	BP	0.0248963	0.00833495	6	129	269	0.0155906	3.13664	FGF9,GLI3,TLE3,NOG,WIF1,TMEM131L	2.25427e+25	CD34p	13	Developmental processes_2	7
93	GO:0006606	protein import into nucleus	BP	0.0248963	0.0085934	6	133	195	0.0178648	3.03706	CDH1,DRD1,FGF9,GLI3,SMAD3,TXNIP	9.99181e+23	CD34p	13	Developmental processes_2	7
94	GO:0051170	import into nucleus	BP	0.0248963	0.00891646	6	138	203	0.0210152	2.92108	CDH1,DRD1,FGF9,GLI3,SMAD3,TXNIP	9.99181e+23	CD34p	13	Developmental processes_2	7
95	GO:0043010	camera-type eye development	BP	0.0373444	0.016993	9	263	366	0.0222891	2.28799	EPHA2,GLI3,HES1,SMAD3,MAF,ALDH1A2,ANGPTL7,RHOJ,OSR2	1.96927e+39	CD34p	13	Developmental processes_2	7
96	GO:0048839	inner ear development	BP	0.0248963	0.00917491	6	142	210	0.0237917	2.83444	FGF9,GLI3,HES1,MAF,ROR1,LRIG3	2.25427e+25	CD34p	13	Developmental processes_2	7
97	GO:0050679	positive regulation of epithelial cell proliferation	BP	0.0248963	0.0104025	6	161	248	0.0403149	2.48394	FGF9,IGF2,ST8SIA1,TACR1,NOG,OSR2	2.25435e+25	CD34p	13	Developmental processes_2	7
98	GO:0034504	protein localization to nucleus	BP	0.033195	0.0163468	8	253	365	0.0448446	2.10072	CDH1,DRD1,FGF9,GLI3,SMAD3,NGFR,TXNIP,DCLK2	9.99181e+33	CD34p	13	Developmental processes_2	7
99	GO:0090596	sensory organ morphogenesis	BP	0.0290456	0.0136331	7	211	303	0.0474257	2.20422	EPHA2,FGF9,GLI3,MFAP2,NOG,OSR2,LRIG3	1.96923e+31	CD34p	13	Developmental processes_2	7
100	GO:0090257	regulation of muscle system process	BP	0.0414938	0.0107902	10	167	310	0.000290727	4.1568	ADRB2,ATP1A2,CAMK2B,DSG2,DSP,SMAD3,RGS2,TACR1,TNNT3,AKAP6	1.54478e+36	CD34p	15	Smooth muscle development	8
101	GO:0035296	regulation of tube diameter	BP	0.0290456	0.00639659	7	99	175	0.000898239	4.92296	ADRB2,ATP1A2,DRD1,F2RL1,GCLC,RGS2,TACR1	1.54477e+25	CD34p	15	Smooth muscle development	8
102	GO:0097746	blood vessel diameter maintenance	BP	0.0290456	0.00639659	7	99	175	0.000898239	4.92296	ADRB2,ATP1A2,DRD1,F2RL1,GCLC,RGS2,TACR1	1.54477e+25	CD34p	15	Smooth muscle development	8
103	GO:0035150	regulation of tube size	BP	0.0290456	0.0064612	7	100	176	0.00095328	4.86975	ADRB2,ATP1A2,DRD1,F2RL1,GCLC,RGS2,TACR1	1.54477e+25	CD34p	15	Smooth muscle development	8
104	GO:0001508	action potential	BP	0.0290456	0.00671965	7	104	208	0.00120054	4.66826	ANK3,ATP1A2,DRD1,DSG2,DSP,TACR1,AKAP6	2.88477e+25	CD34p	15	Smooth muscle development	8
105	GO:0006937	regulation of muscle contraction	BP	0.0290456	0.0075596	7	117	209	0.00236493	4.11275	ADRB2,ATP1A2,DSG2,DSP,RGS2,TACR1,TNNT3	1.54477e+25	CD34p	15	Smooth muscle development	8
106	GO:0003018	vascular process in circulatory system	BP	0.0373444	0.0123409	9	191	334	0.00307911	3.20828	ADRB2,ATP1A2,CDH5,DRD1,F2RL1,GCLC,RGS2,TACR1,SLC38A2	1.54477e+34	CD34p	15	Smooth muscle development	8
107	GO:0014706	striated muscle tissue development	BP	0.0373444	0.0125347	9	194	306	0.00341435	3.15562	DSG2,DSP,FGF9,LOX,SMAD3,RGS2,ALDH1A2,NOG,AKAP6	1.82918e+35	CD34p	15	Smooth muscle development	8
108	GO:0008217	regulation of blood pressure	BP	0.0248963	0.00781805	6	121	229	0.0116595	3.35661	ADRB2,ATP1A2,F2RL1,SMAD3,TACR1,NR2F2	1.54477e+21	CD34p	15	Smooth muscle development	8
109	GO:0048738	cardiac muscle tissue development	BP	0.0290456	0.0116302	7	180	288	0.0227704	2.6043	DSG2,DSP,FGF9,RGS2,ALDH1A2,NOG,AKAP6	1.82918e+27	CD34p	15	Smooth muscle development	8
110	GO:0006936	muscle contraction	BP	0.033195	0.0163468	8	253	486	0.0448446	2.10072	ADRB2,ATP1A2,DRD1,DSG2,DSP,RGS2,TACR1,TNNT3	1.54477e+29	CD34p	15	Smooth muscle development	8
111	GO:0006813	potassium ion transport	BP	0.0373444	0.00917491	9	142	427	0.000384341	4.40432	ANK3,ATP1A2,DRD1,RGS7,AKAP6,KCNH5,KCNIP1,KCNQ5,SLC12A8	2.88477e+37	CD34p	16	Ion transport	9
112	GO:0071805	potassium ion transmembrane transport	BP	0.033195	0.00820573	8	127	349	0.000840179	4.36063	ANK3,ATP1A2,RGS7,AKAP6,KCNH5,KCNIP1,KCNQ5,SLC12A8	2.88478e+33	CD34p	16	Ion transport	9
113	GO:0034767	positive regulation of monoatomic ion transmembrane transport	BP	0.0248963	0.00723654	6	112	193	0.00813841	3.64406	ADRB2,ANK3,DRD1,P2RY6,RGS7,AKAP6	1.54288e+21	CD34p	16	Ion transport	9
114	GO:0051924	regulation of calcium ion transport	BP	0.0290456	0.0108548	7	168	334	0.0162529	2.80066	ATP1A2,CAMK2B,DRD1,EPB41,HES1,P2RY6,AKAP6	4.77816e+25	CD34p	16	Ion transport	9
115	GO:1904062	regulation of monoatomic cation transmembrane transport	BP	0.033195	0.0134393	8	208	450	0.0163754	2.58091	ANK3,ATP1A2,DRD1,P2RY6,RGS7,AKAP6,KCNIP1,PCSK9	2.88477e+32	CD34p	16	Ion transport	9
116	GO:0098739	import across plasma membrane	BP	0.0248963	0.00852879	6	132	293	0.0172762	3.06136	ATP1A2,RGS2,SCN3A,SLC38A2,SLC39A10,SLC12A8	4.776e+25	CD34p	16	Ion transport	9
117	GO:0097553	calcium ion transmembrane import into cytosol	BP	0.0248963	0.00872262	6	135	285	0.0190832	2.98959	ATP1A2,DRD1,ITPR3,P2RY6,SCN3A,AKAP6	4.77181e+22	CD34p	16	Ion transport	9
118	GO:0043270	positive regulation of monoatomic ion transport	BP	0.0248963	0.00975641	6	151	257	0.0309126	2.65689	ADRB2,ANK3,DRD1,P2RY6,RGS7,AKAP6	1.54288e+21	CD34p	16	Ion transport	9
119	GO:0032412	regulation of monoatomic ion transmembrane transporter activity	BP	0.0248963	0.00982103	6	152	318	0.0317809	2.63853	ADRB2,ANK3,ATP1A2,P2RY6,AKAP6,PCSK9	1.54288e+22	CD34p	16	Ion transport	9
120	GO:0006814	sodium ion transport	BP	0.0248963	0.00988564	6	153	352	0.032665	2.62041	ADRB2,ANK3,ATP1A2,SCN3A,SLC38A2,PCSK9	1.54288e+23	CD34p	16	Ion transport	9
121	GO:0034764	positive regulation of transmembrane transport	BP	0.0248963	0.00988564	6	153	258	0.032665	2.62041	ADRB2,ANK3,DRD1,P2RY6,RGS7,AKAP6	1.54288e+21	CD34p	16	Ion transport	9
122	GO:0022898	regulation of transmembrane transporter activity	BP	0.0248963	0.0101441	6	157	327	0.0363607	2.5504	ADRB2,ANK3,ATP1A2,P2RY6,AKAP6,PCSK9	1.54288e+22	CD34p	16	Ion transport	9
123	GO:0006874	intracellular calcium ion homeostasis	BP	0.0290456	0.0136331	7	211	457	0.0474257	2.20422	ATP1A2,CDH5,DRD1,ITPR3,P2RY6,AKAP6,SYPL2	4.771e+28	CD34p	16	Ion transport	9
124	GO:0032409	regulation of transporter activity	BP	0.0248963	0.0108548	6	168	363	0.0478693	2.37547	ADRB2,ANK3,ATP1A2,P2RY6,AKAP6,PCSK9	1.54288e+22	CD34p	16	Ion transport	9
125	GO:1902074	response to salt	BP	0.0497925	0.0166699	12	258	404	0.00074426	3.19264	CDH1,DRD1,GCLC,ITPR3,KRT8,NPTX1,PHEX,AKR1C3,RASA4,TXNIP,PPP1R9B,RASA4B	9.99181e+54	CD34p	18	Response to metal ion_salt	10
126	GO:1902075	cellular response to salt	BP	0.0290456	0.00898107	7	139	220	0.00611028	3.42243	CDH1,GCLC,NPTX1,AKR1C3,RASA4,PPP1R9B,RASA4B	9.99273e+33	CD34p	18	Response to metal ion_salt	10
127	GO:0010038	response to metal ion	BP	0.0373444	0.0166053	9	257	403	0.0195313	2.34426	ANK3,CDH1,GCLC,ITPR3,NPTX1,AKR1C3,RASA4,TXNIP,RASA4B	2.88999e+40	CD34p	18	Response to metal ion_salt	10
128	GO:0071248	cellular response to metal ion	BP	0.0248963	0.00923952	6	143	223	0.0245225	2.81357	ANK3,CDH1,NPTX1,AKR1C3,RASA4,RASA4B	2.88999e+27	CD34p	18	Response to metal ion_salt	10
129	GO:0071241	cellular response to inorganic substance	BP	0.0248963	0.010661	6	165	252	0.044532	2.42068	ANK3,CDH1,NPTX1,AKR1C3,RASA4,RASA4B	2.88999e+27	CD34p	18	Response to metal ion_salt	10
130	GO:0048545	response to steroid hormone	BP	0.0456432	0.0154423	11	239	365	0.00133567	3.14768	ATP1A2,ZFP36L2,DSG2,LOX,NR3C2,TACR1,AKR1C3,TXNIP,TRERF1,PPP1R9B,ADTRP	4.77678e+45	CD34p	19	Response to steroid_alcohol	11
131	GO:0097305	response to alcohol	BP	0.0373444	0.0119532	9	185	260	0.00248674	3.31896	CDH1,HPGD,LIPA,P2RY6,RGS2,RGS7,TACR1,AKR1C3,PPP1R9B	9.99325e+35	CD34p	19	Response to steroid_alcohol	11
132	GO:1901654	response to ketone	BP	0.033195	0.0105964	8	164	212	0.00419538	3.31853	DSG2,LIPA,P2RY6,TACR1,AKR1C3,TXNIP,TRERF1,PPP1R9B	1.8294e+34	CD34p	19	Response to steroid_alcohol	11
133	GO:0071383	cellular response to steroid hormone stimulus	BP	0.0248963	0.00956258	6	148	238	0.0284014	2.71352	ATP1A2,ZFP36L2,NR3C2,AKR1C3,TRERF1,ADTRP	4.77678e+23	CD34p	19	Response to steroid_alcohol	11
134	GO:0050671	positive regulation of lymphocyte proliferation	BP	0.0248963	0.00587969	6	91	168	0.00296576	4.55015	EFNB1,HES1,IGF2,TACR1,SLC39A10,CD24	1.94733e+29	CD34p	23	Immune proliferation	12
135	GO:0032946	positive regulation of mononuclear cell proliferation	BP	0.0248963	0.00600892	6	93	173	0.00330562	4.44489	EFNB1,HES1,IGF2,TACR1,SLC39A10,CD24	1.94733e+29	CD34p	23	Immune proliferation	12
136	GO:0070665	positive regulation of leukocyte proliferation	BP	0.0248963	0.00665504	6	103	191	0.00545591	3.98411	EFNB1,HES1,IGF2,TACR1,SLC39A10,CD24	1.94733e+29	CD34p	23	Immune proliferation	12
137	GO:0070661	leukocyte proliferation	BP	0.0373444	0.0140208	9	217	419	0.0070369	2.80246	EFNB1,F2RL1,HES1,IGF2,LIPA,TACR1,TMEM131L,SLC39A10,CD24	1.94722e+42	CD34p	23	Immune proliferation	12
138	GO:0050670	regulation of lymphocyte proliferation	BP	0.0290456	0.00949797	7	147	286	0.00821892	3.22517	EFNB1,HES1,IGF2,TACR1,TMEM131L,SLC39A10,CD24	1.94733e+34	CD34p	23	Immune proliferation	12
139	GO:0032944	regulation of mononuclear cell proliferation	BP	0.0290456	0.00962719	7	149	292	0.0088208	3.17932	EFNB1,HES1,IGF2,TACR1,TMEM131L,SLC39A10,CD24	1.94733e+34	CD34p	23	Immune proliferation	12
140	GO:0046651	lymphocyte proliferation	BP	0.033195	0.0121471	8	188	367	0.00933519	2.87155	EFNB1,HES1,IGF2,LIPA,TACR1,TMEM131L,SLC39A10,CD24	1.94733e+38	CD34p	23	Immune proliferation	12
141	GO:0032943	mononuclear cell proliferation	BP	0.033195	0.0124701	8	193	376	0.0108294	2.79303	EFNB1,HES1,IGF2,LIPA,TACR1,TMEM131L,SLC39A10,CD24	1.94733e+38	CD34p	23	Immune proliferation	12
142	GO:0070663	regulation of leukocyte proliferation	BP	0.0290456	0.010661	7	165	319	0.0148569	2.85439	EFNB1,HES1,IGF2,TACR1,TMEM131L,SLC39A10,CD24	1.94733e+34	CD34p	23	Immune proliferation	12
143	GO:0002696	positive regulation of leukocyte activation	BP	0.0373444	0.0164114	9	254	468	0.0182494	2.37341	EFNB1,F2RL1,GLI3,HES1,IGF2,TACR1,TOX,SLC39A10,CD24	1.94722e+41	CD34p	23	Immune proliferation	12
144	GO:0050867	positive regulation of cell activation	BP	0.0373444	0.0170576	9	264	491	0.0227746	2.27887	EFNB1,F2RL1,GLI3,HES1,IGF2,TACR1,TOX,SLC39A10,CD24	1.94722e+41	CD34p	23	Immune proliferation	12
145	GO:0051251	positive regulation of lymphocyte activation	BP	0.033195	0.0144731	8	224	407	0.0242923	2.38726	EFNB1,GLI3,HES1,IGF2,TACR1,TOX,SLC39A10,CD24	1.94727e+37	CD34p	23	Immune proliferation	12
146	GO:0042098	T cell proliferation	BP	0.0248963	0.00923952	6	143	252	0.0245225	2.81357	EFNB1,HES1,IGF2,LIPA,TMEM131L,CD24	1.94733e+29	CD34p	23	Immune proliferation	12
147	GO:0009749	response to glucose	BP	0.0248963	0.00833495	6	129	210	0.0155906	3.13664	COL6A3,EPHA5,GCLC,NPTX1,TXNIP,ZBED3	1.2932e+25	CD34p	38	Carbohydrate metabolism	13
148	GO:0009746	response to hexose	BP	0.0248963	0.00865801	6	134	217	0.0184671	3.01314	COL6A3,EPHA5,GCLC,NPTX1,TXNIP,ZBED3	1.2932e+25	CD34p	38	Carbohydrate metabolism	13
149	GO:0034284	response to monosaccharide	BP	0.0248963	0.00898107	6	139	225	0.0216876	2.89893	COL6A3,EPHA5,GCLC,NPTX1,TXNIP,ZBED3	1.2932e+25	CD34p	38	Carbohydrate metabolism	13
150	GO:0009743	response to carbohydrate	BP	0.0248963	0.0100795	6	156	250	0.0354127	2.56743	COL6A3,EPHA5,GCLC,NPTX1,TXNIP,ZBED3	1.2932e+25	CD34p	38	Carbohydrate metabolism	13
151	GO:0071456	cellular response to hypoxia	BP	0.0545455	0.00717193	9	111	168	2.85227e-06	8.59917	FGFR2,KCNK2,TWIST1,VEGFA,NOL3,RGCC,NDNF,VASN,MIR145	2.26338e+41	CD34n	48	Hypoxia_developmental processes	14
152	GO:0036294	cellular response to decreased oxygen levels	BP	0.0545455	0.00768883	9	119	180	5.07728e-06	7.96994	FGFR2,KCNK2,TWIST1,VEGFA,NOL3,RGCC,NDNF,VASN,MIR145	2.26338e+41	CD34n	48	Hypoxia_developmental processes	14
153	GO:0071453	cellular response to oxygen levels	BP	0.0545455	0.00872262	9	135	196	1.419e-05	6.94959	FGFR2,KCNK2,TWIST1,VEGFA,NOL3,RGCC,NDNF,VASN,MIR145	2.26338e+41	CD34n	48	Hypoxia_developmental processes	14
154	GO:0001666	response to hypoxia	BP	0.0666667	0.0146669	11	227	336	3.22527e-05	4.99074	FGFR2,KCNK2,NOS1,TWIST1,VEGFA,NOL3,RGCC,NDNF,MYOCD,VASN,MIR145	2.26338e+50	CD34n	48	Hypoxia_developmental processes	14
155	GO:0035051	cardiocyte differentiation	BP	0.0484848	0.00762422	8	118	197	3.81156e-05	7.04102	EFNB2,FHL2,SGCD,TWIST1,VEGFA,MYOCD,PRICKLE1,MIR145	1.94823e+36	CD34n	48	Hypoxia_developmental processes	14
156	GO:0014706	striated muscle tissue development	BP	0.0606061	0.0125347	10	194	306	4.41186e-05	5.30299	EFNB2,FGFR2,FHL2,FOXC1,KCNK2,SGCD,TWIST1,VEGFA,MYOCD,PRICKLE1	1.94823e+42	CD34n	48	Hypoxia_developmental processes	14
157	GO:0036293	response to decreased oxygen levels	BP	0.0666667	0.0154423	11	239	355	5.15814e-05	4.7239	FGFR2,KCNK2,NOS1,TWIST1,VEGFA,NOL3,RGCC,NDNF,MYOCD,VASN,MIR145	2.26338e+50	CD34n	48	Hypoxia_developmental processes	14
158	GO:0070482	response to oxygen levels	BP	0.0666667	0.0170576	11	264	385	0.000125418	4.25046	FGFR2,KCNK2,NOS1,TWIST1,VEGFA,NOL3,RGCC,NDNF,MYOCD,VASN,MIR145	2.26338e+50	CD34n	48	Hypoxia_developmental processes	14
159	GO:0048738	cardiac muscle tissue development	BP	0.0545455	0.0116302	9	180	288	0.000134744	5.10638	EFNB2,FGFR2,FHL2,FOXC1,KCNK2,SGCD,VEGFA,MYOCD,PRICKLE1	1.94823e+38	CD34n	48	Hypoxia_developmental processes	14
160	GO:0051146	striated muscle cell differentiation	BP	0.0606061	0.0147961	10	229	361	0.000174816	4.44543	BDNF,EFNB2,FHL2,KCNH1,NOS1,SGCD,VEGFA,CACNA1H,MYOCD,PRICKLE1	6.27195e+41	CD34n	48	Hypoxia_developmental processes	14
161	GO:0008544	epidermis development	BP	0.0606061	0.0158299	10	245	468	0.000300946	4.1379	CRABP2,EDA,FGFR2,FOXC1,KRT81,KRT86,LHX2,FST,KAZN,MCOLN3	1.38219e+42	CD34n	48	Hypoxia_developmental processes	14
162	GO:0043588	skin development	BP	0.0545455	0.0132455	9	205	364	0.000355344	4.44851	EDA,FGFR2,FOXC1,KRT81,KRT86,PKD1,LHX2,FST,KAZN	1.89623e+37	CD34n	48	Hypoxia_developmental processes	14
163	GO:0035148	tube formation	BP	0.0424242	0.0080765	7	125	159	0.000383183	5.70303	EDA,FGFR2,TWIST1,VEGFA,LHX2,PRICKLE1,GDF7	1.89623e+31	CD34n	48	Hypoxia_developmental processes	14
164	GO:0060840	artery development	BP	0.0363636	0.00581508	6	90	115	0.000398635	6.83792	EFNB2,FOXC1,VEGFA,MYOCD,PRICKLE1,MIR145	1.94823e+28	CD34n	48	Hypoxia_developmental processes	14
165	GO:0055007	cardiac muscle cell differentiation	BP	0.0363636	0.0059443	6	92	146	0.000448638	6.6787	EFNB2,FHL2,SGCD,VEGFA,MYOCD,PRICKLE1	1.94823e+26	CD34n	48	Hypoxia_developmental processes	14
166	GO:0072001	renal system development	BP	0.0606061	0.0169283	10	262	393	0.000510666	3.85501	EFNB2,ENPEP,FGFR2,FOXC1,MMP17,PKD1,VEGFA,MYOCD,PRICKLE1,GDF6	1.9482e+44	CD34n	48	Hypoxia_developmental processes	14
167	GO:0007517	muscle organ development	BP	0.0606061	0.0176391	10	273	403	0.000702264	3.6913	FGFR2,FOXC1,NR4A1,SGCD,TWIST1,CACNA1H,SPEG,MYOCD,MKX,MIR145	2.26323e+45	CD34n	48	Hypoxia_developmental processes	14
168	GO:0001837	epithelial to mesenchymal transition	BP	0.0424242	0.00943335	7	146	219	0.000967321	4.83492	FGFR2,FOXC1,S100A4,TWIST1,RGCC,VASN,MIR145	2.26323e+32	CD34n	48	Hypoxia_developmental processes	14
169	GO:0019932	second-messenger-mediated signaling	BP	0.0424242	0.0128578	7	199	397	0.00551159	3.48829	FHL2,NOS1,PLCG2,SGCD,VEGFA,PDE7B,NDNF	2.27448e+29	CD34n	48	Hypoxia_developmental processes	14
170	GO:0001822	kidney development	BP	0.0484848	0.0162822	8	252	379	0.00566909	3.14625	EFNB2,ENPEP,FGFR2,FOXC1,MMP17,PKD1,VEGFA,GDF6	1.9482e+33	CD34n	48	Hypoxia_developmental processes	14
171	GO:0060485	mesenchyme development	BP	0.0484848	0.0166699	8	258	415	0.00650557	3.06953	FGFR2,FOXC1,S100A4,TWIST1,RGCC,VASN,PRICKLE1,MIR145	2.26323e+38	CD34n	48	Hypoxia_developmental processes	14
172	GO:0048762	mesenchymal cell differentiation	BP	0.0424242	0.0136977	7	212	326	0.00770906	3.26438	FGFR2,FOXC1,S100A4,TWIST1,RGCC,VASN,MIR145	2.26323e+32	CD34n	48	Hypoxia_developmental processes	14
173	GO:0060562	epithelial tube morphogenesis	BP	0.0484848	0.017316	8	268	380	0.00810387	2.94953	EFNB2,FGFR2,PKD1,TWIST1,VEGFA,LHX2,PRICKLE1,GDF7	1.94823e+35	CD34n	48	Hypoxia_developmental processes	14
174	GO:0048608	reproductive structure development	BP	0.0424242	0.0142146	7	220	349	0.00934926	3.14012	FGFR2,FOXC1,PKD1,VEGFA,FST,MYOCD,GDF7	2.26323e+31	CD34n	48	Hypoxia_developmental processes	14
175	GO:0033002	muscle cell proliferation	BP	0.0363636	0.010984	6	170	289	0.00980382	3.48485	FGFR2,FOXC1,KCNK2,CCN4,MYOCD,MIR145	2.26323e+26	CD34n	48	Hypoxia_developmental processes	14
176	GO:0060541	respiratory system development	BP	0.0363636	0.0110487	6	171	233	0.0100732	3.46358	EDA,FGFR2,PKD1,THRA,VEGFA,MYOCD	1.89623e+24	CD34n	48	Hypoxia_developmental processes	14
177	GO:0061458	reproductive system development	BP	0.0424242	0.0144731	7	224	354	0.0102591	3.08142	FGFR2,FOXC1,PKD1,VEGFA,FST,MYOCD,GDF7	2.26323e+31	CD34n	48	Hypoxia_developmental processes	14
178	GO:0060047	heart contraction	BP	0.0363636	0.0114363	6	177	366	0.011801	3.34078	KCNJ12,NOS1,SGCD,THRA,CACNA1H,CORIN	3.76848e+24	CD34n	48	Hypoxia_developmental processes	14
179	GO:0048705	skeletal system morphogenesis	BP	0.0363636	0.0119532	6	185	248	0.0144168	3.18979	FGFR3,FGFR2,FOXC1,PKD1,THRA,TWIST1	2.26123e+23	CD34n	48	Hypoxia_developmental processes	14
180	GO:0003015	heart process	BP	0.0363636	0.0120824	6	187	382	0.0151291	3.15413	KCNJ12,NOS1,SGCD,THRA,CACNA1H,CORIN	3.76848e+24	CD34n	48	Hypoxia_developmental processes	14
181	GO:0048863	stem cell differentiation	BP	0.0363636	0.0125993	6	195	273	0.0182233	3.01904	FGFR2,FOXC1,TWIST1,MYOCD,PRICKLE1,SHC4	2.26323e+28	CD34n	48	Hypoxia_developmental processes	14
182	GO:0006936	muscle contraction	BP	0.0424242	0.0163468	7	253	486	0.0188828	2.71292	NR4A1,KCNJ12,NOS1,SGCD,CACNA1H,MYOCD,MIR145	3.16438e+30	CD34n	48	Hypoxia_developmental processes	14
183	GO:0003007	heart morphogenesis	BP	0.0363636	0.0132455	6	205	322	0.0226685	2.86547	FGFR2,FHL2,FOXC1,TWIST1,VEGFA,PRICKLE1	2.26323e+25	CD34n	48	Hypoxia_developmental processes	14
184	GO:0048732	gland development	BP	0.0484848	0.0209989	8	325	481	0.0233472	2.41005	EDA,FGFR2,FOXC1,PKD1,THRA,VEGFA,RIPK3,GDF7	1.89623e+34	CD34n	48	Hypoxia_developmental processes	14
185	GO:0033674	positive regulation of kinase activity	BP	0.0424242	0.0175745	7	272	419	0.0267333	2.51538	FGFR3,FGFR2,NTRK2,PKD1,VEGFA,RIPK3,RGCC	2.26123e+29	CD34n	48	Hypoxia_developmental processes	14
186	GO:0045765	regulation of angiogenesis	BP	0.0363636	0.0138916	6	215	415	0.0277931	2.72649	FOXC1,TWIST1,VEGFA,RGCC,TSPAN18,MIR145	2.29673e+27	CD34n	48	Hypoxia_developmental processes	14
187	GO:1901342	regulation of vasculature development	BP	0.0363636	0.0140854	6	218	420	0.0294683	2.6874	FOXC1,TWIST1,VEGFA,RGCC,TSPAN18,MIR145	2.29673e+27	CD34n	48	Hypoxia_developmental processes	14
188	GO:0050678	regulation of epithelial cell proliferation	BP	0.0424242	0.0182852	7	283	467	0.0321731	2.41329	EFNB2,FGFR2,NR4A1,PLXNB3,TWIST1,VEGFA,RGCC	1.94823e+28	CD34n	48	Hypoxia_developmental processes	14
189	GO:0061448	connective tissue development	BP	0.0363636	0.0150546	6	233	318	0.038838	2.50745	FGFR3,PKD1,THRA,CCN4,GDF7,GDF6	2.26153e+27	CD34n	48	Hypoxia_developmental processes	14
190	GO:0050772	positive regulation of axonogenesis	BP	0.0363636	0.004329	6	67	83	7.81526e-05	9.43028	BDNF,CRABP2,L1CAM,NTRK2,PLXNB3,VEGFA	6.27138e+22	CD34n	49	Regulation of the nervous system	15
191	GO:0010976	positive regulation of neuron projection development	BP	0.0424242	0.00839956	7	130	166	0.000485615	5.47012	BDNF,NTRK2,SERPINI1,PLXNB3,VEGFA,VLDLR,NDNF	6.27492e+27	CD34n	49	Regulation of the nervous system	15
192	GO:0007411	axon guidance	BP	0.0484848	0.0120178	8	186	298	0.000863563	4.3315	BDNF,EFNB2,L1CAM,PLXNB3,VEGFA,LHX2,BOC,GDF7	6.27195e+33	CD34n	49	Regulation of the nervous system	15
193	GO:0097485	neuron projection guidance	BP	0.0484848	0.0120178	8	186	298	0.000863563	4.3315	BDNF,EFNB2,L1CAM,PLXNB3,VEGFA,LHX2,BOC,GDF7	6.27195e+33	CD34n	49	Regulation of the nervous system	15
194	GO:0048638	regulation of developmental growth	BP	0.0545455	0.0160238	9	248	357	0.00138089	3.63822	ACACB,BDNF,CRABP2,FGFR3,FGFR2,FOXC1,KCNK2,L1CAM,VEGFA	3.26271e+32	CD34n	49	Regulation of the nervous system	15
195	GO:0048639	positive regulation of developmental growth	BP	0.0363636	0.00801189	6	124	178	0.00212578	4.85772	ACACB,BDNF,CRABP2,FGFR2,L1CAM,VEGFA	3.26271e+20	CD34n	49	Regulation of the nervous system	15
196	GO:0050770	regulation of axonogenesis	BP	0.0363636	0.00872262	6	135	173	0.00325028	4.44059	BDNF,CRABP2,L1CAM,NTRK2,PLXNB3,VEGFA	6.27138e+22	CD34n	49	Regulation of the nervous system	15
197	GO:0031346	positive regulation of cell projection organization	BP	0.0545455	0.0192544	9	298	408	0.00471879	2.9986	BDNF,CRABP2,L1CAM,NTRK2,SERPINI1,PLXNB3,VEGFA,VLDLR,NDNF	6.27138e+35	CD34n	49	Regulation of the nervous system	15
198	GO:0050769	positive regulation of neurogenesis	BP	0.0424242	0.0125347	7	194	260	0.004806	3.58244	BDNF,CRABP2,L1CAM,NTRK2,PLXNB3,VEGFA,ZNF365	6.27138e+27	CD34n	49	Regulation of the nervous system	15
199	GO:0060560	developmental growth involved in morphogenesis	BP	0.0424242	0.0129224	7	200	274	0.00566156	3.47005	BDNF,CRABP2,FGFR2,L1CAM,VEGFA,LHX2,PRICKLE1	6.27138e+28	CD34n	49	Regulation of the nervous system	15
200	GO:0018209	peptidyl-serine modification	BP	0.0424242	0.01499	7	232	385	0.0122702	2.97031	BDNF,NOS1,NTRK2,PKD1,VEGFA,GALNT16,NDNF	6.27484e+28	CD34n	49	Regulation of the nervous system	15
201	GO:0051962	positive regulation of nervous system development	BP	0.0424242	0.0150546	7	233	319	0.0125402	2.95698	BDNF,CRABP2,L1CAM,NTRK2,PLXNB3,VEGFA,ZNF365	6.27138e+27	CD34n	49	Regulation of the nervous system	15
202	GO:0048588	developmental cell growth	BP	0.0363636	0.0119532	6	185	271	0.0144168	3.18979	BDNF,CRABP2,L1CAM,VEGFA,LHX2,PRICKLE1	6.27138e+24	CD34n	49	Regulation of the nervous system	15
203	GO:0045927	positive regulation of growth	BP	0.0363636	0.0124055	6	192	277	0.0170163	3.06833	ACACB,BDNF,CRABP2,FGFR2,L1CAM,VEGFA	3.26271e+20	CD34n	49	Regulation of the nervous system	15
204	GO:0050767	regulation of neurogenesis	BP	0.0484848	0.0199005	8	308	438	0.0175582	2.54956	BDNF,CRABP2,L1CAM,NTRK2,PLXNB3,VEGFA,LHX2,ZNF365	6.27138e+31	CD34n	49	Regulation of the nervous system	15
