# Supplementary material for: The embryonic origins of site-specific arthritis
Source: Nat Immunol. 2026 Jun 8;27(7):1390–403. doi: 10.1038/s41590-026-02542-2 (PMC13310765; doi:10.1038/s41590-026-02542-2)
Supplement: Supplementary file 25 — Clustered Gene Ontology biological processes based on differentially expressed genes upregulated to a greater extent in CD34+PI16+ fibroblasts, determined using an interaction term between treatment and cell type (Fig. 6f). [file 41590_2026_2542_MOESM25_ESM.xlsx]

## Sheet: Supplementary table 22 GOBP_clu
	geneset_id	description	ontology	fg_freq	bg_freq	n_fg	n_bg	n_set	p.val	odds.ratio	gene_names	entrez_ids	cluster	cluster_pathway	cluster_pathway_name	cluster_pathway_new
1	GO:0055074	calcium ion homeostasis	BP	0.0798319	0.0147961	19	229	485	2.59841e-09	6.20711	ATP2A2,BNIP3,CCR7,GP5,ITGB3,ITPR1,KDR,LYN,PDE4D,PLCG2,PRKD1,CCL7,STC1,WNT5A,FZD9,TNFSF11,TRPA1,PLCH1,ATP13A3	4.88664e+75	CD34p	1	calcium ion homeostasis	1
2	GO:0006874	intracellular calcium ion homeostasis	BP	0.0714286	0.0136331	17	211	457	2.84586e-08	5.96378	ATP2A2,BNIP3,CCR7,GP5,ITGB3,ITPR1,LYN,PDE4D,PLCG2,PRKD1,CCL7,STC1,WNT5A,FZD9,TRPA1,PLCH1,ATP13A3	4.88664e+67	CD34p	1	calcium ion homeostasis	1
3	GO:0051209	release of sequestered calcium ion into cytosol	BP	0.0420168	0.00607353	10	94	202	1.78746e-06	7.91017	CCR7,GP5,ITGB3,ITPR1,LYN,PDE4D,PLCG2,PRKD1,TRPA1,PLCH1	1.23628e+40	CD34p	1	calcium ion homeostasis	1
4	GO:0051283	negative regulation of sequestering of calcium ion	BP	0.0420168	0.00613814	10	95	203	1.97112e-06	7.81673	CCR7,GP5,ITGB3,ITPR1,LYN,PDE4D,PLCG2,PRKD1,TRPA1,PLCH1	1.23628e+40	CD34p	1	calcium ion homeostasis	1
5	GO:0051282	regulation of sequestering of calcium ion	BP	0.0420168	0.00620275	10	96	206	2.171e-06	7.72548	CCR7,GP5,ITGB3,ITPR1,LYN,PDE4D,PLCG2,PRKD1,TRPA1,PLCH1	1.23628e+40	CD34p	1	calcium ion homeostasis	1
6	GO:0051208	sequestering of calcium ion	BP	0.0420168	0.00639659	10	99	210	2.8802e-06	7.46412	CCR7,GP5,ITGB3,ITPR1,LYN,PDE4D,PLCG2,PRKD1,TRPA1,PLCH1	1.23628e+40	CD34p	1	calcium ion homeostasis	1
7	GO:0051651	maintenance of location in cell	BP	0.0504202	0.0111779	12	173	317	1.519e-05	4.97141	CD4,CCR7,GP5,ITGB3,ITPR1,LYN,PDE4D,PLCG2,SRGN,PRKD1,TRPA1,PLCH1	9.20124e+47	CD34p	1	calcium ion homeostasis	1
8	GO:0097553	calcium ion transmembrane import into cytosol	BP	0.0420168	0.00872262	10	135	285	4.49545e-05	5.30228	CCR7,GP5,ITGB3,ITPR1,LYN,PDE4D,PLCG2,PRKD1,TRPA1,PLCH1	1.23628e+40	CD34p	1	calcium ion homeostasis	1
9	GO:0051235	maintenance of location	BP	0.0546218	0.0162176	13	251	468	0.000140831	3.64142	CD4,CCR7,GP5,ITGB3,ITPR1,LYN,PDE4D,PLCG2,SRGN,PRKD1,TRPA1,PLCH1,ZC3H12A	9.20124e+52	CD34p	1	calcium ion homeostasis	1
10	GO:0030168	platelet activation	BP	0.0252101	0.00587969	6	91	168	0.00278753	4.61002	GP5,ITGB3,LYN,PLCG2,SAA1,SRF	2.81437e+23	CD34p	1	calcium ion homeostasis	1
11	GO:0051924	regulation of calcium ion transport	BP	0.0336134	0.0108548	8	168	334	0.00449861	3.27756	CD4,ITGB3,LYN,PDE4D,PRKD1,PTGS2,STC1,BEST1	9.20369e+30	CD34p	1	calcium ion homeostasis	1
12	GO:0007596	blood coagulation	BP	0.0252101	0.0100149	6	155	319	0.0327334	2.61885	GP5,ITGB3,LYN,PLCG2,SAA1,SRF	2.81437e+23	CD34p	1	calcium ion homeostasis	1
13	GO:0050817	coagulation	BP	0.0252101	0.0101441	6	157	327	0.0345284	2.5838	GP5,ITGB3,LYN,PLCG2,SAA1,SRF	2.81437e+23	CD34p	1	calcium ion homeostasis	1
14	GO:0050878	regulation of body fluid levels	BP	0.0336134	0.0158946	8	246	492	0.0367388	2.19223	EDNRB,GP5,HIF1A,ITGB3,LYN,PLCG2,SAA1,SRF	1.91028e+31	CD34p	1	calcium ion homeostasis	1
15	GO:0007599	hemostasis	BP	0.0252101	0.0103379	6	160	328	0.0373383	2.53306	GP5,ITGB3,LYN,PLCG2,SAA1,SRF	2.81437e+23	CD34p	1	calcium ion homeostasis	1
16	GO:0019932	second-messenger-mediated signaling	BP	0.0714286	0.0128578	17	199	397	1.1887e-08	6.3619	ATP2A2,CD4,CCR7,EDNRB,GBP1,ITPR1,KDR,PDE4D,PLCG2,PRKD1,TNFSF11,PDE7B,LMCD1,RASD1,MCTP2,ACKR3,NDNF	4.8892e+71	CD34p	2	kinase signaling_chemotaxis	2
17	GO:0070372	regulation of ERK1 and ERK2 cascade	BP	0.0714286	0.0131808	17	204	366	1.72344e-08	6.18982	ANGPT1,ATF3,CD4,CCR7,GPR183,GBP1,CCN1,INHBA,ITGB3,KDR,LYN,CCL7,TNFSF11,RASGRP1,ACKR3,SEMA6A,BMPER	2.84468e+69	CD34p	2	kinase signaling_chemotaxis	2
18	GO:0070371	ERK1 and ERK2 cascade	BP	0.0714286	0.0144731	17	224	405	6.85207e-08	5.58454	ANGPT1,ATF3,CD4,CCR7,GPR183,GBP1,CCN1,INHBA,ITGB3,KDR,LYN,CCL7,TNFSF11,RASGRP1,ACKR3,SEMA6A,BMPER	2.84468e+69	CD34p	2	kinase signaling_chemotaxis	2
19	GO:0019722	calcium-mediated signaling	BP	0.0546218	0.00885185	13	137	272	1.91856e-07	7.0391	ATP2A2,CD4,CCR7,EDNRB,GBP1,ITPR1,KDR,PLCG2,PRKD1,TNFSF11,LMCD1,MCTP2,ACKR3	4.8892e+52	CD34p	2	kinase signaling_chemotaxis	2
20	GO:0070374	positive regulation of ERK1 and ERK2 cascade	BP	0.0504202	0.00898107	12	139	259	1.57788e-06	6.31617	ANGPT1,CD4,CCR7,GPR183,INHBA,ITGB3,KDR,CCL7,TNFSF11,RASGRP1,ACKR3,BMPER	2.8492e+49	CD34p	2	kinase signaling_chemotaxis	2
21	GO:1990868	response to chemokine	BP	0.0294118	0.00400594	7	62	119	4.45836e-05	8.36237	CCR7,FOXC1,HIF1A,LYN,CCL7,ACKR3,ZC3H12A	1.23623e+29	CD34p	2	kinase signaling_chemotaxis	2
22	GO:1990869	cellular response to chemokine	BP	0.0294118	0.00400594	7	62	119	4.45836e-05	8.36237	CCR7,FOXC1,HIF1A,LYN,CCL7,ACKR3,ZC3H12A	1.23623e+29	CD34p	2	kinase signaling_chemotaxis	2
23	GO:0033674	positive regulation of kinase activity	BP	0.0588235	0.0175745	14	272	419	8.36452e-05	3.62889	ANGPT1,CD4,CHRNA3,CCR7,CCN1,ITGB3,KDR,NTF3,PRKD1,WNT5A,TNFSF11,RASGRP1,TTBK1,DIPK2A	2.8492e+57	CD34p	2	kinase signaling_chemotaxis	2
24	GO:0060326	cell chemotaxis	BP	0.0504202	0.0134393	12	208	433	9.24222e-05	4.07448	CCR7,GPR183,EDNRB,KDR,LYN,PRKD1,SAA1,CCL7,WNT5A,TNFSF11,CYP7B1,ACKR3	1.23619e+48	CD34p	2	kinase signaling_chemotaxis	2
25	GO:0050731	positive regulation of peptidyl-tyrosine phosphorylation	BP	0.0378151	0.00781805	9	121	199	0.000104787	5.30719	ANGPT1,BMP6,CD4,CSF3,ITGB3,LYN,NTF3,PLCG2,TGFA	2.84655e+32	CD34p	2	kinase signaling_chemotaxis	2
26	GO:0071674	mononuclear cell migration	BP	0.0378151	0.00833495	9	129	262	0.000170949	4.95038	CCR7,GPR183,ITGB3,LYN,SAA1,CCL7,WNT5A,TNFSF11,CYP7B1	1.23619e+35	CD34p	2	kinase signaling_chemotaxis	2
27	GO:0070098	chemokine-mediated signaling pathway	BP	0.0252101	0.00348905	6	54	109	0.000172987	8.18155	CCR7,FOXC1,HIF1A,LYN,CCL7,ACKR3	1.23623e+24	CD34p	2	kinase signaling_chemotaxis	2
28	GO:0072676	lymphocyte migration	BP	0.0294118	0.00503974	7	78	154	0.00019449	6.4716	CCR7,GPR183,ITGB3,SAA1,CCL7,WNT5A,CYP7B1	1.23619e+27	CD34p	2	kinase signaling_chemotaxis	2
29	GO:0045860	positive regulation of protein kinase activity	BP	0.0504202	0.0146023	12	226	343	0.000201562	3.72753	ANGPT1,CD4,CHRNA3,CCR7,CCN1,ITGB3,NTF3,WNT5A,TNFSF11,RASGRP1,TTBK1,DIPK2A	2.8492e+49	CD34p	2	kinase signaling_chemotaxis	2
30	GO:0002526	acute inflammatory response	BP	0.0252101	0.00387672	6	60	117	0.000310564	7.27126	CCR7,EDNRB,PTGS2,SAA1,TNFSF11,OSMR	1.23619e+23	CD34p	2	kinase signaling_chemotaxis	2
31	GO:0018108	peptidyl-tyrosine phosphorylation	BP	0.0462185	0.0131162	11	203	355	0.000311108	3.79711	ANGPT1,BMP6,CD4,CSF3,ITGB3,KDR,LYN,NTF3,PLCG2,TGFA,TTBK1	2.84655e+41	CD34p	2	kinase signaling_chemotaxis	2
32	GO:0018212	peptidyl-tyrosine modification	BP	0.0462185	0.0131808	11	204	359	0.000324464	3.77721	ANGPT1,BMP6,CD4,CSF3,ITGB3,KDR,LYN,NTF3,PLCG2,TGFA,TTBK1	2.84655e+41	CD34p	2	kinase signaling_chemotaxis	2
33	GO:0030595	leukocyte chemotaxis	BP	0.0378151	0.00982103	9	152	317	0.000576841	4.14783	CCR7,GPR183,EDNRB,LYN,SAA1,CCL7,WNT5A,TNFSF11,CYP7B1	1.23619e+35	CD34p	2	kinase signaling_chemotaxis	2
34	GO:0050729	positive regulation of inflammatory response	BP	0.0294118	0.00626736	7	97	180	0.000739212	5.0991	CCR7,PLCG2,PTGS2,WNT5A,TNFSF11,OSMR,TTBK1	1.23653e+28	CD34p	2	kinase signaling_chemotaxis	2
35	GO:0050730	regulation of peptidyl-tyrosine phosphorylation	BP	0.0378151	0.0108548	9	168	279	0.00117671	3.72701	ANGPT1,BMP6,CD4,CSF3,ITGB3,LYN,NTF3,PLCG2,TGFA	2.84655e+32	CD34p	2	kinase signaling_chemotaxis	2
36	GO:0050920	regulation of chemotaxis	BP	0.0378151	0.0108548	9	168	275	0.00117671	3.72701	CCR7,GPR183,KDR,LYN,NTF3,PRKD1,CCL7,WNT5A,SEMA6A	1.23619e+36	CD34p	2	kinase signaling_chemotaxis	2
37	GO:0031623	receptor internalization	BP	0.0252101	0.0064612	6	100	152	0.00444874	4.16591	ANGPT1,ITGB3,NTF3,PLCG2,AHI1,ACKR3	2.84369e+24	CD34p	2	kinase signaling_chemotaxis	2
38	GO:0050921	positive regulation of chemotaxis	BP	0.0252101	0.00671965	6	104	178	0.00538403	3.99497	CCR7,KDR,NTF3,PRKD1,CCL7,WNT5A	1.23638e+23	CD34p	2	kinase signaling_chemotaxis	2
39	GO:0097529	myeloid leukocyte migration	BP	0.0252101	0.0100149	6	155	310	0.0327334	2.61885	CCR7,EDNRB,LYN,SAA1,CCL7,TNFSF11	1.23619e+23	CD34p	2	kinase signaling_chemotaxis	2
40	GO:0006898	receptor-mediated endocytosis	BP	0.0294118	0.0129224	7	200	344	0.0352248	2.36214	ANGPT1,ITGB3,NTF3,PLCG2,LYVE1,AHI1,ACKR3	2.84369e+29	CD34p	2	kinase signaling_chemotaxis	2
41	GO:0002685	regulation of leukocyte migration	BP	0.0252101	0.0104671	6	162	284	0.0392906	2.50026	CCR7,ITGB3,LYN,CCL7,WNT5A,LYVE1	1.23637e+24	CD34p	2	kinase signaling_chemotaxis	2
42	GO:0090257	regulation of muscle system process	BP	0.0546218	0.0107902	13	167	310	1.86734e-06	5.65804	ABAT,ATP2A2,CHRNA3,FOXO3,PDE4D,PRKD1,PTGS2,SRF,STC1,NR4A3,LMCD1,ZC3H12A,MYOCD	1.84881e+51	CD34p	3	Muscle contraction_response to stimulus	3
43	GO:0006937	regulation of muscle contraction	BP	0.0420168	0.0075596	10	117	209	1.29552e-05	6.20073	ABAT,ATP2A2,CHRNA3,PDE4D,PRKD1,PTGS2,SRF,STC1,ZC3H12A,MYOCD	1.84881e+38	CD34p	3	Muscle contraction_response to stimulus	3
44	GO:0071248	cellular response to metal ion	BP	0.0378151	0.00923952	9	143	223	0.000369355	4.42931	BMP6,BNIP3,KCNH1,MT1E,MT1F,MT1H,PLCG2,PTGS2,WNT5A	6.54664e+33	CD34p	3	Muscle contraction_response to stimulus	3
45	GO:0006936	muscle contraction	BP	0.0504202	0.0163468	12	253	486	0.000560846	3.30389	ABAT,ATP2A2,CHRNA3,EDNRB,GJA1,PDE4D,PRKD1,PTGS2,SRF,STC1,ZC3H12A,MYOCD	1.84881e+46	CD34p	3	Muscle contraction_response to stimulus	3
46	GO:0071241	cellular response to inorganic substance	BP	0.0378151	0.010661	9	165	252	0.00103675	3.79934	BMP6,BNIP3,KCNH1,MT1E,MT1F,MT1H,PLCG2,PTGS2,WNT5A	6.54664e+33	CD34p	3	Muscle contraction_response to stimulus	3
47	GO:0006939	smooth muscle contraction	BP	0.0252101	0.00497512	6	77	122	0.00118428	5.52413	ABAT,CHRNA3,EDNRB,PTGS2,SRF,MYOCD	1.81136e+22	CD34p	3	Muscle contraction_response to stimulus	3
48	GO:0010038	response to metal ion	BP	0.0462185	0.0166053	11	257	403	0.00214708	2.953	ABAT,BMP6,BNIP3,HIF1A,KCNH1,MT1E,MT1F,MT1H,PLCG2,PTGS2,WNT5A	1.86547e+39	CD34p	3	Muscle contraction_response to stimulus	3
49	GO:1902075	cellular response to salt	BP	0.0294118	0.00898107	7	139	220	0.00571561	3.46756	CHRNA3,ITPR1,KCNH1,PLCG2,PTGS2,WNT5A,ZC3H12A	1.13637e+28	CD34p	3	Muscle contraction_response to stimulus	3
50	GO:0009636	response to toxic substance	BP	0.0336134	0.0118886	8	184	273	0.00768223	2.97647	LYN,MT1E,MT1F,MT1H,PTGS2,SRF,BRIP1,AIFM2	4.06745e+33	CD34p	3	Muscle contraction_response to stimulus	3
51	GO:1902074	response to salt	BP	0.0378151	0.0166699	9	258	404	0.0185794	2.36573	ABAT,CHRNA3,EDNRB,ITPR1,KCNH1,PLCG2,PTGS2,WNT5A,ZC3H12A	1.81136e+34	CD34p	3	Muscle contraction_response to stimulus	3
52	GO:0006941	striated muscle contraction	BP	0.0252101	0.00878723	6	136	269	0.0186599	3.00535	ATP2A2,GJA1,PDE4D,PRKD1,STC1,ZC3H12A	4.8827e+23	CD34p	3	Muscle contraction_response to stimulus	3
53	GO:1903522	regulation of blood circulation	BP	0.0294118	0.0116948	7	181	355	0.02202	2.6233	ATP2A2,EDNRB,GJA1,PDE4D,PTGS2,STC1,ZC3H12A	4.88191e+27	CD34p	3	Muscle contraction_response to stimulus	3
54	GO:0001659	temperature homeostasis	BP	0.0252101	0.00923952	6	143	191	0.0232372	2.85051	ABAT,EDNRB,GJA1,PTGS2,TNFSF11,PLCL2	1.8191e+22	CD34p	3	Muscle contraction_response to stimulus	3
55	GO:0008016	regulation of heart contraction	BP	0.0252101	0.00962719	6	149	292	0.0277167	2.72974	ATP2A2,EDNRB,GJA1,PDE4D,STC1,ZC3H12A	4.88191e+23	CD34p	3	Muscle contraction_response to stimulus	3
56	GO:0015695	organic cation transport	BP	0.0294118	0.0027137	7	42	109	3.17537e-06	13.1576	CHRNA3,SLC22A1,SLC22A4,STX1A,SLC19A2,ATP13A3,SLC19A3	1.13666e+30	CD34p	4	Neurotransmitter transport	4
57	GO:0006836	neurotransmitter transport	BP	0.0336134	0.00982103	8	152	299	0.0024429	3.64586	ATP2A2,CHRNA3,ITGB3,SLC22A1,SLC22A4,STX1A,MCTP2,GABRQ	4.88114e+32	CD34p	4	Neurotransmitter transport	4
58	GO:0015850	organic hydroxy compound transport	BP	0.0378151	0.0127932	9	198	465	0.00359738	3.1291	ABAT,BMP6,ITGB3,SLC22A1,STX1A,SLC16A3,SLC19A2,SLC19A3,SLC2A13	1.86544e+36	CD34p	4	Neurotransmitter transport	4
59	GO:0001505	regulation of neurotransmitter levels	BP	0.0252101	0.00904568	6	140	262	0.021192	2.91489	ATP2A2,CHRNA3,ITGB3,SLC22A1,STX1A,MCTP2	4.88114e+23	CD34p	4	Neurotransmitter transport	4
60	GO:0007249	canonical NF-kappaB signal transduction	BP	0.0630252	0.0150546	15	233	407	3.27928e-06	4.63411	ANGPT1,BIRC2,BIRC3,CD4,CCR7,EDA,EDNRB,GJA1,PLCG2,PRKD1,WNT5A,TNFSF11,PLK2,PIM2,ZC3H12A	2.84329e+58	CD34p	5	NFkB signaling	5
61	GO:0043122	regulation of canonical NF-kappaB signal transduction	BP	0.0588235	0.0135039	14	209	337	4.42761e-06	4.82069	ANGPT1,BIRC2,BIRC3,CD4,CCR7,EDA,GJA1,PLCG2,PRKD1,WNT5A,TNFSF11,PLK2,PIM2,ZC3H12A	2.84329e+54	CD34p	5	NFkB signaling	5
62	GO:0043123	positive regulation of canonical NF-kappaB signal transduction	BP	0.0420168	0.0104025	10	161	251	0.000195579	4.38135	BIRC2,BIRC3,CD4,CCR7,EDA,GJA1,PRKD1,TNFSF11,PLK2,PIM2	3.29331e+38	CD34p	5	NFkB signaling	5
63	GO:0051091	positive regulation of DNA-binding transcription factor activity	BP	0.0420168	0.0124055	10	192	309	0.000789078	3.62829	CSF3,EDA,PLCG2,PRKCH,PRKD1,SRF,WNT5A,TNFSF11,BEX1,MYOCD	1.44019e+41	CD34p	5	NFkB signaling	5
64	GO:0051092	positive regulation of NF-kappaB transcription factor activity	BP	0.0252101	0.00781805	6	121	195	0.0110109	3.40068	EDA,PLCG2,PRKCH,PRKD1,WNT5A,TNFSF11	1.89653e+23	CD34p	5	NFkB signaling	5
65	GO:0060541	respiratory system development	BP	0.0252101	0.0110487	6	171	233	0.048872	2.36245	EDA,KDR,SRF,WNT5A,CRISPLD2,MYOCD	1.89638e+25	CD34p	5	NFkB signaling	5
66	GO:0046879	hormone secretion	BP	0.0588235	0.0135685	14	210	372	4.67989e-06	4.79567	ABAT,BMP6,ACSL4,GJA1,HIF1A,INHBA,ITPR1,LYN,PRKD1,SLC16A2,STX1A,PAX8,TNFSF11,RASL10B	1.86542e+53	CD34p	6	Protein secreation_p	6
67	GO:0009914	hormone transport	BP	0.0588235	0.0138916	14	215	388	6.14314e-06	4.67546	ABAT,BMP6,ACSL4,GJA1,HIF1A,INHBA,ITPR1,LYN,PRKD1,SLC16A2,STX1A,PAX8,TNFSF11,RASL10B	1.86542e+53	CD34p	6	Protein secreation_p	6
68	GO:0046883	regulation of hormone secretion	BP	0.0504202	0.010984	12	170	293	1.27328e-05	5.06666	ABAT,BMP6,ACSL4,GJA1,HIF1A,INHBA,ITPR1,PRKD1,STX1A,PAX8,TNFSF11,RASL10B	1.86542e+45	CD34p	6	Protein secreation_p	6
69	GO:0046887	positive regulation of hormone secretion	BP	0.0378151	0.00626736	9	97	156	1.82355e-05	6.7641	ABAT,BMP6,ACSL4,HIF1A,INHBA,ITPR1,PRKD1,TNFSF11,RASL10B	1.86542e+33	CD34p	6	Protein secreation_p	6
70	GO:0090277	positive regulation of peptide hormone secretion	BP	0.0294118	0.00465206	7	72	122	0.000117243	7.07045	ABAT,ACSL4,HIF1A,ITPR1,PRKD1,TNFSF11,RASL10B	1.82182e+26	CD34p	6	Protein secreation_p	6
71	GO:0002793	positive regulation of peptide secretion	BP	0.0294118	0.00478129	7	74	124	0.00013955	6.8593	ABAT,ACSL4,HIF1A,ITPR1,PRKD1,TNFSF11,RASL10B	1.82182e+26	CD34p	6	Protein secreation_p	6
72	GO:0090276	regulation of peptide hormone secretion	BP	0.0378151	0.00846417	9	131	224	0.000192054	4.86865	ABAT,ACSL4,HIF1A,ITPR1,PRKD1,STX1A,PAX8,TNFSF11,RASL10B	1.82182e+34	CD34p	6	Protein secreation_p	6
73	GO:0002791	regulation of peptide secretion	BP	0.0378151	0.00865801	9	134	227	0.000227748	4.75051	ABAT,ACSL4,HIF1A,ITPR1,PRKD1,STX1A,PAX8,TNFSF11,RASL10B	1.82182e+34	CD34p	6	Protein secreation_p	6
74	GO:0030072	peptide hormone secretion	BP	0.0420168	0.010661	10	165	287	0.000238671	4.26745	ABAT,ACSL4,HIF1A,ITPR1,PRKD1,SLC16A2,STX1A,PAX8,TNFSF11,RASL10B	1.82182e+38	CD34p	6	Protein secreation_p	6
75	GO:0090087	regulation of peptide transport	BP	0.0378151	0.00878723	9	136	229	0.000254476	4.67602	ABAT,ACSL4,HIF1A,ITPR1,PRKD1,STX1A,PAX8,TNFSF11,RASL10B	1.82182e+34	CD34p	6	Protein secreation_p	6
76	GO:0002790	peptide secretion	BP	0.0420168	0.010984	10	170	292	0.000303476	4.13221	ABAT,ACSL4,HIF1A,ITPR1,PRKD1,SLC16A2,STX1A,PAX8,TNFSF11,RASL10B	1.82182e+38	CD34p	6	Protein secreation_p	6
77	GO:1903532	positive regulation of secretion by cell	BP	0.0462185	0.0133747	11	207	331	0.000367465	3.71873	ABAT,BMP6,ACSL4,HIF1A,INHBA,ITPR1,PRKD1,STX1A,TNFSF11,TMEM132A,RASL10B	1.86542e+42	CD34p	6	Protein secreation_p	6
78	GO:0042886	amide transport	BP	0.0504202	0.0162822	12	252	455	0.000541471	3.31788	ABAT,ACSL4,GJA1,HIF1A,ITPR1,PRKD1,SLC16A2,STX1A,PAX8,TNFSF11,SLC19A2,RASL10B	1.82182e+47	CD34p	6	Protein secreation_p	6
79	GO:0015833	peptide transport	BP	0.0420168	0.0118886	10	184	316	0.000567438	3.79685	ABAT,ACSL4,HIF1A,ITPR1,PRKD1,SLC16A2,STX1A,PAX8,TNFSF11,RASL10B	1.82182e+38	CD34p	6	Protein secreation_p	6
80	GO:0051047	positive regulation of secretion	BP	0.0462185	0.0140854	11	218	356	0.000568387	3.51822	ABAT,BMP6,ACSL4,HIF1A,INHBA,ITPR1,PRKD1,STX1A,TNFSF11,TMEM132A,RASL10B	1.86542e+42	CD34p	6	Protein secreation_p	6
81	GO:0050714	positive regulation of protein secretion	BP	0.0252101	0.00678426	6	105	156	0.00563876	3.95437	ABAT,BMP6,ACSL4,HIF1A,ITPR1,TMEM132A	1.86542e+21	CD34p	6	Protein secreation_p	6
82	GO:0009306	protein secretion	BP	0.0420168	0.0169283	10	262	424	0.00745858	2.60808	ABAT,BMP6,EDNRB,ACSL4,HIF1A,ITPR1,SAA1,STX1A,TMEM132A,TVP23C	1.86542e+39	CD34p	6	Protein secreation_p	6
83	GO:0035592	establishment of protein localization to extracellular region	BP	0.0420168	0.0169283	10	262	426	0.00745858	2.60808	ABAT,BMP6,EDNRB,ACSL4,HIF1A,ITPR1,SAA1,STX1A,TMEM132A,TVP23C	1.86542e+39	CD34p	6	Protein secreation_p	6
84	GO:0071692	protein localization to extracellular region	BP	0.0420168	0.0172514	10	267	437	0.00846414	2.55658	ABAT,BMP6,EDNRB,ACSL4,HIF1A,ITPR1,SAA1,STX1A,TMEM132A,TVP23C	1.86542e+39	CD34p	6	Protein secreation_p	6
85	GO:0050708	regulation of protein secretion	BP	0.0336134	0.0122117	8	189	302	0.0089604	2.89331	ABAT,BMP6,ACSL4,HIF1A,ITPR1,SAA1,STX1A,TMEM132A	1.86542e+29	CD34p	6	Protein secreation_p	6
86	GO:0051222	positive regulation of protein transport	BP	0.0378151	0.0152484	9	236	333	0.0109464	2.59874	ABAT,BMP6,ACSL4,HIF1A,ITPR1,PRKD1,PTGS2,TMEM132A,ZC3H12A	1.86542e+34	CD34p	6	Protein secreation_p	6
87	GO:1904951	positive regulation of establishment of protein localization	BP	0.0378151	0.0162176	9	251	350	0.0158239	2.43517	ABAT,BMP6,ACSL4,HIF1A,ITPR1,PRKD1,PTGS2,TMEM132A,ZC3H12A	1.86542e+34	CD34p	6	Protein secreation_p	6
88	GO:0071496	cellular response to external stimulus	BP	0.0672269	0.0177037	16	274	425	5.41309e-06	4.184	ATF3,BMP6,BNIP3,FOXO3,ITGB3,LYN,PLD1,PRKD1,PTGS2,SLC2A1,SRF,ZC3H12A,BRIP1,MFSD2A,UCN2,MYOCD	4.67655e+65	CD34p	7	Response to starvation	7
89	GO:0031668	cellular response to extracellular stimulus	BP	0.0504202	0.0140208	12	217	356	0.000137976	3.89334	ATF3,FOXO3,LYN,PLD1,PRKD1,SLC2A1,SRF,ZC3H12A,BRIP1,MFSD2A,UCN2,MYOCD	4.67231e+51	CD34p	7	Response to starvation	7
90	GO:0031669	cellular response to nutrient levels	BP	0.0420168	0.0125347	10	194	324	0.000854404	3.58769	ATF3,FOXO3,PLD1,PRKD1,SLC2A1,SRF,ZC3H12A,BRIP1,MFSD2A,UCN2	4.67231e+42	CD34p	7	Response to starvation	7
91	GO:0009267	cellular response to starvation	BP	0.0252101	0.00904568	6	140	223	0.021192	2.91489	ATF3,FOXO3,PRKD1,SLC2A1,ZC3H12A,MFSD2A	4.67231e+24	CD34p	7	Response to starvation	7
92	GO:0042594	response to starvation	BP	0.0252101	0.0109194	6	169	269	0.0466292	2.39171	ATF3,FOXO3,PRKD1,SLC2A1,ZC3H12A,MFSD2A	4.67231e+24	CD34p	7	Response to starvation	7
93	GO:0010595	positive regulation of endothelial cell migration	BP	0.0378151	0.00555663	9	86	160	6.793e-06	7.73628	ANGPT1,HIF1A,ITGB3,KDR,PRKD1,PTGS2,WNT5A,PLK2,ZC3H12A	2.84309e+36	CD34p	8	endothelial-epithelial migration	8
94	GO:0010594	regulation of endothelial cell migration	BP	0.0462185	0.00872262	11	135	282	7.56496e-06	5.90509	ANGPT1,HIF1A,ITGB3,KDR,PRKD1,PTGS2,STC1,WNT5A,PLK2,ZC3H12A,BMPER	2.84309e+46	CD34p	8	endothelial-epithelial migration	8
95	GO:0043542	endothelial cell migration	BP	0.0504202	0.0116948	12	181	356	2.38725e-05	4.73316	ANGPT1,HIF1A,ITGB3,KDR,PRKD1,PTGS2,SRF,STC1,WNT5A,PLK2,ZC3H12A,BMPER	2.84309e+50	CD34p	8	endothelial-epithelial migration	8
96	GO:0010634	positive regulation of epithelial cell migration	BP	0.0420168	0.00814111	10	126	214	2.4806e-05	5.7164	ANGPT1,HIF1A,ITGB3,KDR,PLCG2,PRKD1,PTGS2,WNT5A,PLK2,ZC3H12A	2.84309e+40	CD34p	8	endothelial-epithelial migration	8
97	GO:0045765	regulation of angiogenesis	BP	0.0546218	0.0138916	13	215	415	2.90144e-05	4.30013	FOXC1,HIF1A,ITGB3,ITGB8,KDR,PRKD1,WNT5A,PLK2,MINAR1,CEMIP2,SEMA6A,ZC3H12A,BMPER	2.29631e+58	CD34p	8	endothelial-epithelial migration	8
98	GO:1901342	regulation of vasculature development	BP	0.0546218	0.0140854	13	218	420	3.35329e-05	4.23598	FOXC1,HIF1A,ITGB3,ITGB8,KDR,PRKD1,WNT5A,PLK2,MINAR1,CEMIP2,SEMA6A,ZC3H12A,BMPER	2.29631e+58	CD34p	8	endothelial-epithelial migration	8
99	GO:0010632	regulation of epithelial cell migration	BP	0.0504202	0.0123409	12	191	359	4.05699e-05	4.46642	ANGPT1,HIF1A,ITGB3,KDR,PLCG2,PRKD1,PTGS2,STC1,WNT5A,PLK2,ZC3H12A,BMPER	2.84309e+50	CD34p	8	endothelial-epithelial migration	8
100	GO:0043536	positive regulation of blood vessel endothelial cell migration	BP	0.0252101	0.00310138	6	48	91	8.87558e-05	9.35309	ANGPT1,HIF1A,KDR,PRKD1,PTGS2,PLK2	2.84309e+23	CD34p	8	endothelial-epithelial migration	8
101	GO:0010631	epithelial cell migration	BP	0.0546218	0.0164761	13	255	461	0.000164696	3.57964	ANGPT1,HIF1A,ITGB3,KDR,PLCG2,PRKD1,PTGS2,SRF,STC1,WNT5A,PLK2,ZC3H12A,BMPER	2.84309e+54	CD34p	8	endothelial-epithelial migration	8
102	GO:0090132	epithelium migration	BP	0.0546218	0.0165407	13	256	464	0.000171179	3.56471	ANGPT1,HIF1A,ITGB3,KDR,PLCG2,PRKD1,PTGS2,SRF,STC1,WNT5A,PLK2,ZC3H12A,BMPER	2.84309e+54	CD34p	8	endothelial-epithelial migration	8
103	GO:0090130	tissue migration	BP	0.0546218	0.0168637	13	261	469	0.00020699	3.4919	ANGPT1,HIF1A,ITGB3,KDR,PLCG2,PRKD1,PTGS2,SRF,STC1,WNT5A,PLK2,ZC3H12A,BMPER	2.84309e+54	CD34p	8	endothelial-epithelial migration	8
104	GO:0002040	sprouting angiogenesis	BP	0.0336134	0.00723654	8	112	229	0.000334467	5.06041	ANGPT1,KDR,PTGS2,SRF,PLK2,CEMIP2,SEMA6A,BMPER	2.84379e+35	CD34p	8	endothelial-epithelial migration	8
105	GO:0001890	placenta development	BP	0.0336134	0.00736577	8	114	157	0.000377091	4.96443	BIRC2,HIF1A,CCN1,ITGB8,PTGS2,STC1,ADAM19,LHX4	3.29309e+31	CD34p	8	endothelial-epithelial migration	8
106	GO:0045766	positive regulation of angiogenesis	BP	0.0336134	0.00749499	8	116	213	0.000424036	4.87194	HIF1A,ITGB3,ITGB8,KDR,PRKD1,WNT5A,ZC3H12A,BMPER	3.09137e+34	CD34p	8	endothelial-epithelial migration	8
107	GO:1904018	positive regulation of vasculature development	BP	0.0336134	0.00749499	8	116	213	0.000424036	4.87194	HIF1A,ITGB3,ITGB8,KDR,PRKD1,WNT5A,ZC3H12A,BMPER	3.09137e+34	CD34p	8	endothelial-epithelial migration	8
108	GO:0033135	regulation of peptidyl-serine phosphorylation	BP	0.0294118	0.00607353	7	94	149	0.000612326	5.27684	ANGPT1,CSF3,NTF3,PDE4D,PRKD1,PTGS2,WNT5A	2.84144e+26	CD34p	8	endothelial-epithelial migration	8
109	GO:0033138	positive regulation of peptidyl-serine phosphorylation	BP	0.0252101	0.00452284	6	70	114	0.000715949	6.13023	ANGPT1,CSF3,NTF3,PRKD1,PTGS2,WNT5A	2.84144e+22	CD34p	8	endothelial-epithelial migration	8
110	GO:0010508	positive regulation of autophagy	BP	0.0336134	0.00820573	8	127	192	0.000774555	4.41855	BNIP3,FOXO3,HIF1A,KDR,PRKD1,PLK2,PIM2,ZC3H12A	6.64231e+33	CD34p	8	endothelial-epithelial migration	8
111	GO:0050679	positive regulation of epithelial cell proliferation	BP	0.0378151	0.0104025	9	161	248	0.000871438	3.90026	BMP6,HIF1A,ITGB3,KDR,PRKD1,TGFA,WNT5A,NR4A3,CYP7B1	6.54309e+34	CD34p	8	endothelial-epithelial migration	8
112	GO:0018209	peptidyl-serine modification	BP	0.0462185	0.01499	11	232	385	0.00094957	3.29248	ANGPT1,CSF3,NTF3,PDE4D,PRKCH,PRKD1,PTGS2,WNT5A,PLK2,NDNF,TTBK1	2.84144e+45	CD34p	8	endothelial-epithelial migration	8
113	GO:0043534	blood vessel endothelial cell migration	BP	0.0294118	0.00659042	7	102	214	0.000996101	4.82948	ANGPT1,HIF1A,KDR,PRKD1,PTGS2,SRF,PLK2	2.84309e+27	CD34p	8	endothelial-epithelial migration	8
114	GO:0001938	positive regulation of endothelial cell proliferation	BP	0.0252101	0.00491051	6	76	126	0.00110597	5.60275	BMP6,HIF1A,ITGB3,KDR,PRKD1,WNT5A	6.54309e+22	CD34p	8	endothelial-epithelial migration	8
115	GO:0043535	regulation of blood vessel endothelial cell migration	BP	0.0252101	0.00503974	6	78	182	0.00126676	5.44705	ANGPT1,HIF1A,KDR,PRKD1,PTGS2,PLK2	2.84309e+23	CD34p	8	endothelial-epithelial migration	8
116	GO:0062197	cellular response to chemical stress	BP	0.0462185	0.0162822	11	252	369	0.00184095	3.01525	ATP2A2,BNIP3,FOXO3,HIF1A,PRKD1,PTGS2,SLC2A1,TRPA1,WNT16,ZC3H12A,AIFM2	4.88664e+44	CD34p	8	endothelial-epithelial migration	8
117	GO:0018105	peptidyl-serine phosphorylation	BP	0.0420168	0.01415	10	219	366	0.00211761	3.15366	ANGPT1,CSF3,NTF3,PDE4D,PRKCH,PRKD1,PTGS2,WNT5A,PLK2,TTBK1	2.84144e+40	CD34p	8	endothelial-epithelial migration	8
118	GO:0034599	cellular response to oxidative stress	BP	0.0378151	0.0128578	9	199	293	0.00371864	3.11242	ATP2A2,BNIP3,FOXO3,HIF1A,PRKD1,TRPA1,WNT16,ZC3H12A,AIFM2	4.88664e+36	CD34p	8	endothelial-epithelial migration	8
119	GO:0001935	endothelial cell proliferation	BP	0.0294118	0.00839956	7	130	241	0.00397212	3.72364	BMP6,HIF1A,ITGB3,KDR,PRKD1,WNT5A,BMPER	6.54309e+28	CD34p	8	endothelial-epithelial migration	8
120	GO:0050678	regulation of epithelial cell proliferation	BP	0.0462185	0.0182852	11	283	467	0.00447418	2.66605	BMP6,EDNRB,HIF1A,ITGB3,KDR,PRKD1,TGFA,WNT5A,NR4A3,CYP7B1,EAF2	6.54191e+43	CD34p	8	endothelial-epithelial migration	8
121	GO:0051216	cartilage development	BP	0.0336134	0.0111133	8	172	235	0.00517613	3.19678	BMP6,HIF1A,CCN1,ITGB8,SOX5,SRF,STC1,WNT5A	6.54309e+30	CD34p	8	endothelial-epithelial migration	8
122	GO:0003231	cardiac ventricle development	BP	0.0252101	0.00678426	6	105	136	0.00563876	3.95437	FOXC1,HIF1A,CCN1,WNT5A,PAX8,MYOCD	2.29631e+24	CD34p	8	endothelial-epithelial migration	8
123	GO:0003205	cardiac chamber development	BP	0.0294118	0.00898107	7	139	186	0.00571561	3.46756	FOXC1,HIF1A,CCN1,SRF,WNT5A,PAX8,MYOCD	2.29631e+28	CD34p	8	endothelial-epithelial migration	8
124	GO:0010506	regulation of autophagy	BP	0.0462185	0.0189313	11	293	446	0.00577924	2.56992	BNIP3,FOXO3,HIF1A,ITPR1,KDR,PRKD1,PLK2,PIM2,DRAM1,ZC3H12A,ERFE	6.64231e+48	CD34p	8	endothelial-epithelial migration	8
125	GO:0001936	regulation of endothelial cell proliferation	BP	0.0252101	0.00710732	6	110	212	0.00704625	3.76319	BMP6,HIF1A,ITGB3,KDR,PRKD1,WNT5A	6.54309e+22	CD34p	8	endothelial-epithelial migration	8
126	GO:0048608	reproductive structure development	BP	0.0378151	0.0142146	9	220	349	0.00709095	2.79881	BMP6,FOXC1,INHBA,KDR,WNT5A,CYP7B1,EAF2,BRIP1,MYOCD	6.5423e+37	CD34p	8	endothelial-epithelial migration	8
127	GO:0050890	cognition	BP	0.0378151	0.0144085	9	223	354	0.00771944	2.75903	HIF1A,NTF3,PTGS2,SRF,FZD9,PLK2,TTBK1,MFSD2A,NPAS4	3.09149e+40	CD34p	8	endothelial-epithelial migration	8
128	GO:0061458	reproductive system development	BP	0.0378151	0.0144731	9	224	354	0.00793812	2.74602	BMP6,FOXC1,INHBA,KDR,WNT5A,CYP7B1,EAF2,BRIP1,MYOCD	6.5423e+37	CD34p	8	endothelial-epithelial migration	8
129	GO:0061448	connective tissue development	BP	0.0378151	0.0150546	9	233	318	0.010125	2.63405	BMP6,HIF1A,CCN1,ITGB3,ITGB8,SOX5,SRF,STC1,WNT5A	6.54309e+34	CD34p	8	endothelial-epithelial migration	8
130	GO:0048863	stem cell differentiation	BP	0.0336134	0.0125993	8	195	273	0.0106967	2.79938	EDNRB,FOXC1,HIF1A,SOX5,SRF,SEMA6A,MYOCD,SHC4	1.91023e+35	CD34p	8	endothelial-epithelial migration	8
131	GO:0007611	learning or memory	BP	0.0336134	0.012664	8	196	303	0.0110088	2.78431	HIF1A,NTF3,PTGS2,SRF,FZD9,PLK2,TTBK1,NPAS4	3.09149e+35	CD34p	8	endothelial-epithelial migration	8
132	GO:0002064	epithelial cell development	BP	0.0294118	0.0104671	7	162	230	0.0127202	2.94858	BMP6,EDNRB,HIF1A,KDR,PDE4D,STC1,WNT5A	6.54191e+26	CD34p	8	endothelial-epithelial migration	8
133	GO:0090287	regulation of cellular response to growth factor stimulus	BP	0.0378151	0.0164761	9	255	436	0.0173588	2.39502	HIF1A,CCN1,ITGB3,KDR,WNT5A,SEMA6A,MYOCD,BMPER,SHISA2	3.09135e+41	CD34p	8	endothelial-epithelial migration	8
134	GO:0006979	response to oxidative stress	BP	0.0420168	0.0193836	10	300	480	0.0179336	2.26065	ATP2A2,BNIP3,FOXO3,HIF1A,PRKD1,PTGS2,TRPA1,WNT16,ZC3H12A,AIFM2	4.88664e+40	CD34p	8	endothelial-epithelial migration	8
135	GO:0048167	regulation of synaptic plasticity	BP	0.0252101	0.00930413	6	144	243	0.0239474	2.82967	GRID2,PTGS2,SRF,PLK2,CNTN4,NPAS4	2.89557e+28	CD34p	8	endothelial-epithelial migration	8
136	GO:0048732	gland development	BP	0.0420168	0.0209989	10	325	481	0.0291376	2.07783	EDA,FOXC1,HIF1A,SRF,TGFA,WNT5A,PAX8,TNFSF11,CYP7B1,EAF2	1.89623e+40	CD34p	8	endothelial-epithelial migration	8
137	GO:0090092	regulation of transmembrane receptor protein serine/threonine kinase signaling pathway	BP	0.0294118	0.0136977	7	212	379	0.045818	2.2223	BMP6,CCN1,INHBA,KDR,WNT5A,MYOCD,BMPER	6.54349e+29	CD34p	8	endothelial-epithelial migration	8
138	GO:0032609	type II interferon production	BP	0.0336134	0.00452284	8	70	137	1.15428e-05	8.51084	CCR7,INHBA,PDE4D,WNT5A,RASGRP1,CD274,ZC3H12A,PDCD1LG2	1.23636e+35	CD34p	9	Immune responses_p	9
139	GO:0032649	regulation of type II interferon production	BP	0.0336134	0.00452284	8	70	137	1.15428e-05	8.51084	CCR7,INHBA,PDE4D,WNT5A,RASGRP1,CD274,ZC3H12A,PDCD1LG2	1.23636e+35	CD34p	9	Immune responses_p	9
140	GO:0002573	myeloid leukocyte differentiation	BP	0.0504202	0.0111133	12	172	287	1.43285e-05	5.00277	CD4,CCR7,CSF3,GPR183,INHBA,ITGB8,LYN,TNFSF11,SH3PXD2A,OSTM1,BATF3,ERFE	9.20124e+50	CD34p	9	Immune responses_p	9
141	GO:0070228	regulation of lymphocyte apoptotic process	BP	0.0252101	0.0027137	6	42	63	4.09751e-05	10.9155	HIF1A,IL7R,LYN,ST3GAL1,WNT5A,CD274	3.09136e+24	CD34p	9	Immune responses_p	9
142	GO:2000106	regulation of leukocyte apoptotic process	BP	0.0294118	0.00413517	7	64	97	5.48677e-05	8.06814	CCR7,HIF1A,IL7R,LYN,ST3GAL1,WNT5A,CD274	1.23631e+28	CD34p	9	Immune responses_p	9
143	GO:0050867	positive regulation of cell activation	BP	0.0588235	0.0170576	14	264	491	6.07387e-05	3.74679	CD4,CCR7,GPR183,FOXO3,GP5,IL7R,LYN,WNT5A,NR4A3,TNFSF11,RASGRP1,CD274,PDCD1LG2,TTBK1	9.20124e+58	CD34p	9	Immune responses_p	9
144	GO:0050851	antigen receptor-mediated signaling pathway	BP	0.0378151	0.00730116	9	113	276	6.15814e-05	5.71786	CCR7,GBP1,LYN,PDE4D,PLCG2,PRKCH,BTN2A1,PLCL2,ZC3H12A	1.23626e+38	CD34p	9	Immune responses_p	9
145	GO:0002366	leukocyte activation involved in immune response	BP	0.0462185	0.011824	11	183	359	0.000126042	4.24351	GPR183,LCP1,LYN,PLCG2,ST3GAL1,NR4A3,RASGRP1,PLCL2,DOCK10,ENTPD7,ZC3H12A	1.88039e+48	CD34p	9	Immune responses_p	9
146	GO:0022409	positive regulation of cell-cell adhesion	BP	0.0504202	0.0139562	12	216	395	0.000132114	3.91267	CD4,CCR7,FOXO3,IL7R,LYN,WNT5A,NR4A3,TNFSF11,ADAM19,RASGRP1,CD274,PDCD1LG2	9.20124e+49	CD34p	9	Immune responses_p	9
147	GO:0070304	positive regulation of stress-activated protein kinase signaling cascade	BP	0.0336134	0.00633198	8	98	140	0.000133043	5.85297	CCR7,LYN,WNT5A,TNFSF11,RASGRP1,WNT16,ZC3H12A,SH3RF2	1.23641e+36	CD34p	9	Immune responses_p	9
148	GO:0002263	cell activation involved in immune response	BP	0.0462185	0.0120178	11	186	365	0.000145515	4.17044	GPR183,LCP1,LYN,PLCG2,ST3GAL1,NR4A3,RASGRP1,PLCL2,DOCK10,ENTPD7,ZC3H12A	1.88039e+48	CD34p	9	Immune responses_p	9
149	GO:0002696	positive regulation of leukocyte activation	BP	0.0546218	0.0164114	13	254	468	0.000158425	3.59548	CD4,CCR7,GPR183,FOXO3,IL7R,LYN,WNT5A,NR4A3,TNFSF11,RASGRP1,CD274,PDCD1LG2,TTBK1	9.20124e+54	CD34p	9	Immune responses_p	9
150	GO:0070227	lymphocyte apoptotic process	BP	0.0252101	0.00361827	6	56	89	0.000211977	7.85364	HIF1A,IL7R,LYN,ST3GAL1,WNT5A,CD274	3.09136e+24	CD34p	9	Immune responses_p	9
151	GO:0071887	leukocyte apoptotic process	BP	0.0294118	0.0053628	7	83	129	0.000286441	6.04401	CCR7,HIF1A,IL7R,LYN,ST3GAL1,WNT5A,CD274	1.23631e+28	CD34p	9	Immune responses_p	9
152	GO:0042113	B cell activation	BP	0.0420168	0.0112425	10	174	348	0.000365364	4.03088	GPR183,IL7R,INHBA,LYN,PLCG2,ST3GAL1,FZD9,RASGRP1,PLCL2,DOCK10	1.88036e+42	CD34p	9	Immune responses_p	9
153	GO:0071222	cellular response to lipopolysaccharide	BP	0.0378151	0.00923952	9	143	264	0.000369355	4.42931	BMP6,CSF3,EDNRB,LYN,PLCG2,WNT5A,CD274,ZC3H12A,PDCD1LG2	6.54144e+37	CD34p	9	Immune responses_p	9
154	GO:0002274	myeloid leukocyte activation	BP	0.0378151	0.00962719	9	149	294	0.000499127	4.23742	ITGB8,LYN,PLCG2,WNT5A,NR4A3,RASGRP1,BATF3,ZC3H12A,TTBK1	3.69641e+39	CD34p	9	Immune responses_p	9
155	GO:0071219	cellular response to molecule of bacterial origin	BP	0.0378151	0.00962719	9	149	287	0.000499127	4.23742	BMP6,CSF3,EDNRB,LYN,PLCG2,WNT5A,CD274,ZC3H12A,PDCD1LG2	6.54144e+37	CD34p	9	Immune responses_p	9
156	GO:0030183	B cell differentiation	BP	0.0294118	0.0059443	7	92	170	0.000537822	5.40107	GPR183,INHBA,PLCG2,ST3GAL1,FZD9,PLCL2,DOCK10	1.88036e+29	CD34p	9	Immune responses_p	9
157	GO:0002429	immune response-activating cell surface receptor signaling pathway	BP	0.0420168	0.0120178	10	186	430	0.000617298	3.75326	CCR7,GBP1,LYN,PDE4D,PLCG2,PRKCH,NR4A3,BTN2A1,PLCL2,ZC3H12A	1.23626e+42	CD34p	9	Immune responses_p	9
158	GO:1903039	positive regulation of leukocyte cell-cell adhesion	BP	0.0420168	0.0121471	10	188	337	0.000670729	3.71066	CD4,CCR7,FOXO3,IL7R,LYN,NR4A3,TNFSF11,RASGRP1,CD274,PDCD1LG2	9.20124e+41	CD34p	9	Immune responses_p	9
159	GO:0032874	positive regulation of stress-activated MAPK cascade	BP	0.0294118	0.00620275	7	96	138	0.000694801	5.15654	CCR7,WNT5A,TNFSF11,RASGRP1,WNT16,ZC3H12A,SH3RF2	1.23675e+32	CD34p	9	Immune responses_p	9
160	GO:0046330	positive regulation of JNK cascade	BP	0.0252101	0.00458745	6	71	97	0.000772139	6.03555	CCR7,WNT5A,TNFSF11,RASGRP1,WNT16,SH3RF2	1.23675e+27	CD34p	9	Immune responses_p	9
161	GO:0032496	response to lipopolysaccharide	BP	0.0462185	0.0148608	11	230	400	0.000884806	3.32299	BMP6,CCR7,CSF3,EDNRB,LYN,PLCG2,PTGS2,WNT5A,CD274,ZC3H12A,PDCD1LG2	6.54124e+45	CD34p	9	Immune responses_p	9
162	GO:0002768	immune response-regulating cell surface receptor signaling pathway	BP	0.0420168	0.0127932	10	198	468	0.000998426	3.51065	CCR7,GBP1,LYN,PDE4D,PLCG2,PRKCH,NR4A3,BTN2A1,PLCL2,ZC3H12A	1.23626e+42	CD34p	9	Immune responses_p	9
163	GO:0002285	lymphocyte activation involved in immune response	BP	0.0336134	0.00865801	8	134	247	0.00109874	4.17112	GPR183,LCP1,PLCG2,ST3GAL1,PLCL2,DOCK10,ENTPD7,ZC3H12A	1.88039e+35	CD34p	9	Immune responses_p	9
164	GO:0002237	response to molecule of bacterial origin	BP	0.0462185	0.0156361	11	242	437	0.0013351	3.14786	BMP6,CCR7,CSF3,EDNRB,LYN,PLCG2,PTGS2,WNT5A,CD274,ZC3H12A,PDCD1LG2	6.54124e+45	CD34p	9	Immune responses_p	9
165	GO:0045639	positive regulation of myeloid cell differentiation	BP	0.0252101	0.00510435	6	79	115	0.00135357	5.37153	CD4,CSF3,FOXO3,HIF1A,INHBA,TNFSF11	9.20144e+22	CD34p	9	Immune responses_p	9
166	GO:0050870	positive regulation of T cell activation	BP	0.0378151	0.0111133	9	172	305	0.00138668	3.63475	CD4,CCR7,FOXO3,IL7R,LYN,TNFSF11,RASGRP1,CD274,PDCD1LG2	9.20124e+37	CD34p	9	Immune responses_p	9
167	GO:0071216	cellular response to biotic stimulus	BP	0.0378151	0.0111133	9	172	317	0.00138668	3.63475	BMP6,CSF3,EDNRB,LYN,PLCG2,WNT5A,CD274,ZC3H12A,PDCD1LG2	6.54144e+37	CD34p	9	Immune responses_p	9
168	GO:1903037	regulation of leukocyte cell-cell adhesion	BP	0.0462185	0.0162176	11	251	479	0.00178422	3.02802	CD4,CCR7,FOXO3,IL7R,LYN,NR4A3,TNFSF11,RASGRP1,CD274,ZC3H12A,PDCD1LG2	9.20124e+46	CD34p	9	Immune responses_p	9
169	GO:0050852	T cell receptor signaling pathway	BP	0.0252101	0.00568586	6	88	180	0.00235413	4.77911	CCR7,GBP1,PDE4D,PLCG2,BTN2A1,ZC3H12A	1.23626e+25	CD34p	9	Immune responses_p	9
170	GO:0070302	regulation of stress-activated protein kinase signaling cascade	BP	0.0336134	0.00982103	8	152	225	0.0024429	3.64586	CCR7,LYN,WNT5A,TNFSF11,RASGRP1,WNT16,ZC3H12A,SH3RF2	1.23641e+36	CD34p	9	Immune responses_p	9
171	GO:0051251	positive regulation of lymphocyte activation	BP	0.0420168	0.0144731	10	224	407	0.00249555	3.07896	CD4,CCR7,GPR183,FOXO3,IL7R,LYN,TNFSF11,RASGRP1,CD274,PDCD1LG2	9.20124e+41	CD34p	9	Immune responses_p	9
172	GO:0045637	regulation of myeloid cell differentiation	BP	0.0336134	0.00988564	8	153	243	0.00254431	3.62053	CD4,CSF3,FOXO3,HIF1A,INHBA,LYN,TNFSF11,ERFE	9.20144e+32	CD34p	9	Immune responses_p	9
173	GO:1903706	regulation of hemopoiesis	BP	0.0462185	0.0187375	11	290	490	0.0053597	2.59792	CD4,CSF3,FOXO3,HIF1A,IL7R,INHBA,LYN,TNFSF11,RASGRP1,ZC3H12A,ERFE	9.20144e+46	CD34p	9	Immune responses_p	9
174	GO:0030217	T cell differentiation	BP	0.0378151	0.0136977	9	212	362	0.00560596	2.91063	CD4,CCR7,GPR183,FOXO3,IL7R,SRF,RASGRP1,ENTPD7,ZC3H12A	9.20124e+37	CD34p	9	Immune responses_p	9
175	GO:0050863	regulation of T cell activation	BP	0.0420168	0.0162822	10	252	483	0.00572642	2.71772	CD4,CCR7,FOXO3,IL7R,LYN,TNFSF11,RASGRP1,CD274,ZC3H12A,PDCD1LG2	9.20124e+42	CD34p	9	Immune responses_p	9
176	GO:0046328	regulation of JNK cascade	BP	0.0252101	0.00691348	6	107	150	0.00617448	3.87561	CCR7,WNT5A,TNFSF11,RASGRP1,WNT16,SH3RF2	1.23675e+27	CD34p	9	Immune responses_p	9
177	GO:1902105	regulation of leukocyte differentiation	BP	0.0378151	0.0140208	9	217	373	0.00650246	2.83973	CD4,FOXO3,IL7R,INHBA,LYN,TNFSF11,RASGRP1,ZC3H12A,ERFE	9.20231e+38	CD34p	9	Immune responses_p	9
178	GO:0071706	tumor necrosis factor superfamily cytokine production	BP	0.0252101	0.00704271	6	109	216	0.00674635	3.79993	ANGPT1,PLCG2,WNT5A,RASGRP1,CD274,ZC3H12A	2.84534e+25	CD34p	9	Immune responses_p	9
179	GO:1903555	regulation of tumor necrosis factor superfamily cytokine production	BP	0.0252101	0.00704271	6	109	216	0.00674635	3.79993	ANGPT1,PLCG2,WNT5A,RASGRP1,CD274,ZC3H12A	2.84534e+25	CD34p	9	Immune responses_p	9
180	GO:0032872	regulation of stress-activated MAPK cascade	BP	0.0294118	0.00962719	7	149	222	0.00826429	3.22125	CCR7,WNT5A,TNFSF11,RASGRP1,WNT16,ZC3H12A,SH3RF2	1.23675e+32	CD34p	9	Immune responses_p	9
181	GO:0048872	homeostasis of number of cells	BP	0.0378151	0.0148608	9	230	356	0.00935095	2.67032	CCR7,GPR183,FOXO3,HIF1A,IL7R,INHBA,LYN,SRF,DOCK10	1.23619e+36	CD34p	9	Immune responses_p	9
182	GO:0031098	stress-activated protein kinase signaling cascade	BP	0.0336134	0.0124055	8	192	309	0.00979996	2.84558	CCR7,LYN,WNT5A,TNFSF11,RASGRP1,WNT16,ZC3H12A,SH3RF2	1.23641e+36	CD34p	9	Immune responses_p	9
183	GO:0002697	regulation of immune effector process	BP	0.0378151	0.01499	9	232	489	0.00986181	2.64603	ANGPT1,IL7R,LYN,PLCG2,WNT5A,NR4A3,RASGRP1,ZC3H12A,ULBP2	2.84358e+37	CD34p	9	Immune responses_p	9
184	GO:0001818	negative regulation of cytokine production	BP	0.0336134	0.0131162	8	203	455	0.0133847	2.68304	ANGPT1,CCR7,GBP1,INHBA,SRGN,CD274,ZC3H12A,PDCD1LG2	2.84124e+33	CD34p	9	Immune responses_p	9
185	GO:0061351	neural precursor cell proliferation	BP	0.0252101	0.00833495	6	129	181	0.0147416	3.17783	HIF1A,LYN,SLC16A2,SOX5,WNT5A,FZD9	3.09141e+23	CD34p	9	Immune responses_p	9
186	GO:0007254	JNK cascade	BP	0.0252101	0.00852879	6	132	204	0.016343	3.10156	CCR7,WNT5A,TNFSF11,RASGRP1,WNT16,SH3RF2	1.23675e+27	CD34p	9	Immune responses_p	9
187	GO:0007162	negative regulation of cell adhesion	BP	0.0336134	0.0139562	8	216	364	0.0187604	2.51331	ANGPT1,BMP6,GBP1,PLXNC1,CD274,SEMA6A,ZC3H12A,PDCD1LG2	2.84654e+34	CD34p	9	Immune responses_p	9
188	GO:0070661	leukocyte proliferation	BP	0.0336134	0.0140208	8	217	419	0.0192296	2.50112	GPR183,IL7R,LYN,TNFSF11,RASGRP1,PLCL2,CD274,PDCD1LG2	1.88036e+35	CD34p	9	Immune responses_p	9
189	GO:0051403	stress-activated MAPK cascade	BP	0.0294118	0.0119532	7	185	299	0.0244554	2.5636	CCR7,WNT5A,TNFSF11,RASGRP1,WNT16,ZC3H12A,SH3RF2	1.23675e+32	CD34p	9	Immune responses_p	9
190	GO:0046651	lymphocyte proliferation	BP	0.0294118	0.0121471	7	188	367	0.0263992	2.52077	GPR183,IL7R,LYN,RASGRP1,PLCL2,CD274,PDCD1LG2	1.88036e+31	CD34p	9	Immune responses_p	9
191	GO:0032943	mononuclear cell proliferation	BP	0.0294118	0.0124701	7	193	376	0.0298688	2.45234	GPR183,IL7R,LYN,RASGRP1,PLCL2,CD274,PDCD1LG2	1.88036e+31	CD34p	9	Immune responses_p	9
192	GO:0045055	regulated exocytosis	BP	0.0252101	0.0100795	6	156	310	0.0336231	2.60122	ATP2A2,LYN,STX1A,NR4A3,RASGRP1,STEAP2	4.88407e+25	CD34p	9	Immune responses_p	9
193	GO:0010721	negative regulation of cell development	BP	0.0294118	0.0135039	7	209	304	0.0429985	2.25559	EDNRB,INHBA,LYN,WNT5A,SEMA6A,ZC3H12A,ERFE	1.91036e+31	CD34p	9	Immune responses_p	9
194	GO:0002699	positive regulation of immune effector process	BP	0.0252101	0.0109194	6	169	337	0.0466292	2.39171	LYN,PLCG2,WNT5A,NR4A3,RASGRP1,ULBP2	4.06753e+25	CD34p	9	Immune responses_p	9
195	GO:0030203	glycosaminoglycan metabolic process	BP	0.0378151	0.00607353	9	94	187	1.4125e-05	7.00328	ANGPT1,EDNRB,FOXC1,ST3GAL1,HS3ST3B1,LYVE1,CEMIP2,NDNF,CHSY3	2.84191e+39	CD34p	10	aminoglycan metabolism_renal_development	10
196	GO:0006022	aminoglycan metabolic process	BP	0.0378151	0.00639659	9	99	203	2.15075e-05	6.61307	ANGPT1,EDNRB,FOXC1,ST3GAL1,HS3ST3B1,LYVE1,CEMIP2,NDNF,CHSY3	2.84191e+39	CD34p	10	aminoglycan metabolism_renal_development	10
197	GO:1903510	mucopolysaccharide metabolic process	BP	0.0294118	0.00503974	7	78	144	0.00019449	6.4716	ANGPT1,EDNRB,ST3GAL1,LYVE1,CEMIP2,NDNF,CHSY3	2.84191e+31	CD34p	10	aminoglycan metabolism_renal_development	10
198	GO:0072006	nephron development	BP	0.0336134	0.00794728	8	123	183	0.000627141	4.57357	ANGPT1,EDNRB,FOXC1,ITGB3,SLC22A1,PAX8,HS3ST3B1,AHI1	2.84191e+31	CD34p	10	aminoglycan metabolism_renal_development	10
199	GO:0072001	renal system development	BP	0.0504202	0.0169283	12	262	393	0.000763004	3.18305	ANGPT1,BMP6,EDNRB,FOXC1,ITGB3,SLC22A1,WNT5A,PAX8,HS3ST3B1,AHI1,MYOCD,BMPER	2.84654e+49	CD34p	10	aminoglycan metabolism_renal_development	10
200	GO:0001822	kidney development	BP	0.0462185	0.0162822	11	252	379	0.00184095	3.01525	ANGPT1,BMP6,EDNRB,FOXC1,ITGB3,SLC22A1,WNT5A,PAX8,HS3ST3B1,AHI1,BMPER	2.84654e+44	CD34p	10	aminoglycan metabolism_renal_development	10
201	GO:0072073	kidney epithelium development	BP	0.0294118	0.0075596	7	117	167	0.00220431	4.16687	EDNRB,FOXC1,SLC22A1,PAX8,HS3ST3B1,AHI1,BMPER	1.91023e+30	CD34p	10	aminoglycan metabolism_renal_development	10
202	GO:0072009	nephron epithelium development	BP	0.0252101	0.00607353	6	94	136	0.00327812	4.45179	EDNRB,FOXC1,SLC22A1,PAX8,HS3ST3B1,AHI1	1.91023e+24	CD34p	10	aminoglycan metabolism_renal_development	10
203	GO:0044272	sulfur compound biosynthetic process	BP	0.0294118	0.00820573	7	127	281	0.00349198	3.81736	ANGPT1,ACSL4,ST3GAL1,HS3ST3B1,SLC19A2,SLC19A3,CHSY3	2.84218e+30	CD34p	10	aminoglycan metabolism_renal_development	10
204	GO:0001666	response to hypoxia	BP	0.0546218	0.0146669	13	227	336	5.09793e-05	4.05586	ABAT,BIRC2,BNIP3,HIF1A,ITPR1,PLOD2,PTGS2,SLC2A1,SRF,STC1,NDNF,BRIP1,MYOCD	1.83297e+50	CD34p	11	Hypoxia	11
205	GO:0036293	response to decreased oxygen levels	BP	0.0546218	0.0154423	13	239	355	8.62042e-05	3.83754	ABAT,BIRC2,BNIP3,HIF1A,ITPR1,PLOD2,PTGS2,SLC2A1,SRF,STC1,NDNF,BRIP1,MYOCD	1.83297e+50	CD34p	11	Hypoxia	11
206	GO:0070482	response to oxygen levels	BP	0.0546218	0.0170576	13	264	385	0.000231422	3.44957	ABAT,BIRC2,BNIP3,HIF1A,ITPR1,PLOD2,PTGS2,SLC2A1,SRF,STC1,NDNF,BRIP1,MYOCD	1.83297e+50	CD34p	11	Hypoxia	11
207	GO:0071456	cellular response to hypoxia	BP	0.0252101	0.00717193	6	111	168	0.0073557	3.72716	BNIP3,HIF1A,PTGS2,STC1,NDNF,BRIP1	6.64309e+24	CD34p	11	Hypoxia	11
208	GO:0036294	cellular response to decreased oxygen levels	BP	0.0252101	0.00768883	6	119	180	0.0101944	3.46132	BNIP3,HIF1A,PTGS2,STC1,NDNF,BRIP1	6.64309e+24	CD34p	11	Hypoxia	11
209	GO:0071453	cellular response to oxygen levels	BP	0.0252101	0.00872262	6	135	196	0.0180608	3.02884	BNIP3,HIF1A,PTGS2,STC1,NDNF,BRIP1	6.64309e+24	CD34p	11	Hypoxia	11
210	GO:0045926	negative regulation of growth	BP	0.0504202	0.0127286	12	197	261	5.48293e-05	4.31976	GJA1,HIF1A,INHBA,MT1E,MT1F,MT1H,WNT5A,MINAR1,EAF2,WWC3,SEMA6A,NKD1	2.69731e+52	CD34p	12	Mixed	12
211	GO:0015718	monocarboxylic acid transport	BP	0.0378151	0.00730116	9	113	247	6.15814e-05	5.71786	PTGS2,SLC2A1,SLC16A2,SLC22A1,TNFSF11,SLC16A3,SLC43A3,MFSD2A,ERFE	5.74365e+39	CD34p	12	Mixed	12
212	GO:0015908	fatty acid transport	BP	0.0294118	0.00452284	7	70	144	9.79239e-05	7.29831	PTGS2,SLC2A1,SLC22A1,TNFSF11,SLC43A3,MFSD2A,ERFE	5.74365e+31	CD34p	12	Mixed	12
213	GO:0001704	formation of primary germ layer	BP	0.0336134	0.00652581	8	101	140	0.000164251	5.66311	COL7A1,DUSP2,FOXC1,GJA1,INHBA,ITGB3,SRF,WNT5A	1.29418e+31	CD34p	12	Mixed	12
214	GO:0048592	eye morphogenesis	BP	0.0378151	0.00833495	9	129	173	0.000170949	4.95038	HIF1A,KDR,WNT5A,NECTIN3,WNT16,AHI1,MFSD2A,NKD1,LCTL	3.09138e+42	CD34p	12	Mixed	12
215	GO:0048593	camera-type eye morphogenesis	BP	0.0336134	0.00691348	8	107	141	0.000244831	5.31821	HIF1A,KDR,WNT5A,NECTIN3,WNT16,AHI1,MFSD2A,LCTL	3.09138e+37	CD34p	12	Mixed	12
216	GO:0001707	mesoderm formation	BP	0.0252101	0.0037475	6	58	80	0.000257582	7.55116	FOXC1,GJA1,INHBA,ITGB3,SRF,WNT5A	2.29627e+23	CD34p	12	Mixed	12
217	GO:0048332	mesoderm morphogenesis	BP	0.0252101	0.00387672	6	60	82	0.000310564	7.27126	FOXC1,GJA1,INHBA,ITGB3,SRF,WNT5A	2.29627e+23	CD34p	12	Mixed	12
218	GO:0007369	gastrulation	BP	0.0378151	0.00956258	9	148	219	0.00047522	4.2686	COL7A1,DUSP2,FOXC1,GJA1,INHBA,ITGB3,SRF,WNT5A,NR4A3	1.29418e+35	CD34p	12	Mixed	12
219	GO:0001654	eye development	BP	0.0546218	0.0188667	13	292	434	0.000605571	3.09761	BMP6,FOXC1,HIF1A,INHBA,KDR,SRF,WNT5A,NECTIN3,WNT16,AHI1,MFSD2A,NKD1,LCTL	6.5423e+57	CD34p	12	Mixed	12
220	GO:0150063	visual system development	BP	0.0546218	0.0188667	13	292	438	0.000605571	3.09761	BMP6,FOXC1,HIF1A,INHBA,KDR,SRF,WNT5A,NECTIN3,WNT16,AHI1,MFSD2A,NKD1,LCTL	6.5423e+57	CD34p	12	Mixed	12
221	GO:0048880	sensory system development	BP	0.0546218	0.0190605	13	295	444	0.000666082	3.06405	BMP6,FOXC1,HIF1A,INHBA,KDR,SRF,WNT5A,NECTIN3,WNT16,AHI1,MFSD2A,NKD1,LCTL	6.5423e+57	CD34p	12	Mixed	12
222	GO:0003018	vascular process in circulatory system	BP	0.0420168	0.0123409	10	191	334	0.000757992	3.64854	ANGPT1,BMP6,EDNRB,FOXC1,PTGS2,SLC2A1,SLC16A2,SLC22A1,MFSD2A,SLC2A13	2.84654e+40	CD34p	12	Mixed	12
223	GO:0090596	sensory organ morphogenesis	BP	0.0420168	0.0136331	10	211	303	0.00160994	3.28092	HIF1A,KDR,WNT5A,PAX8,NECTIN3,WNT16,AHI1,MFSD2A,NKD1,LCTL	3.09138e+46	CD34p	12	Mixed	12
224	GO:0043010	camera-type eye development	BP	0.0462185	0.016993	11	263	366	0.00256777	2.88155	FOXC1,HIF1A,INHBA,KDR,SRF,WNT5A,NECTIN3,WNT16,AHI1,MFSD2A,LCTL	2.29631e+49	CD34p	12	Mixed	12
225	GO:0007565	female pregnancy	BP	0.0294118	0.00794728	7	123	194	0.00292215	3.94994	ACSL4,GJA1,ITGB3,PTGS2,SLC2A1,STC1,ENDOU	2.18227e+27	CD34p	12	Mixed	12
226	GO:0007498	mesoderm development	BP	0.0252101	0.0059443	6	92	154	0.00294449	4.55601	FOXC1,GJA1,INHBA,ITGB3,SRF,WNT5A	2.29627e+23	CD34p	12	Mixed	12
227	GO:0001894	tissue homeostasis	BP	0.0378151	0.0131162	9	203	310	0.00423612	3.04745	ANGPT1,FOXC1,GJA1,ITGB3,PTGS2,SLC2A1,SRF,TNFSF11,MFSD2A	2.8423e+35	CD34p	12	Mixed	12
228	GO:0060249	anatomical structure homeostasis	BP	0.0378151	0.0131162	9	203	310	0.00423612	3.04745	ANGPT1,FOXC1,GJA1,ITGB3,PTGS2,SLC2A1,SRF,TNFSF11,MFSD2A	2.8423e+35	CD34p	12	Mixed	12
229	GO:0008544	epidermis development	BP	0.0420168	0.0158299	10	245	468	0.00471412	2.79996	ATP2A2,COL7A1,EDA,FOXC1,INHBA,PRKCH,SRF,WNT5A,WNT16,APCDD1	4.88129e+41	CD34p	12	Mixed	12
230	GO:0033002	muscle cell proliferation	BP	0.0336134	0.010984	8	170	289	0.00482826	3.23667	ANGPT1,FOXC1,GJA1,ITGB3,PTGS2,NR4A3,MYOCD,DIPK2A	2.8423e+33	CD34p	12	Mixed	12
231	GO:0044703	multi-organism reproductive process	BP	0.0294118	0.00885185	7	137	218	0.00528628	3.52122	ACSL4,GJA1,ITGB3,PTGS2,SLC2A1,STC1,ENDOU	2.18227e+27	CD34p	12	Mixed	12
232	GO:0044706	multi-multicellular organism process	BP	0.0294118	0.00911029	7	141	228	0.00617053	3.41536	ACSL4,GJA1,ITGB3,PTGS2,SLC2A1,STC1,ENDOU	2.18227e+27	CD34p	12	Mixed	12
233	GO:2000027	regulation of animal organ morphogenesis	BP	0.0252101	0.00691348	6	107	150	0.00617448	3.87561	WNT5A,PAX8,DAAM1,AHI1,NKD1,APCDD1	7.47478e+28	CD34p	12	Mixed	12
234	GO:0048771	tissue remodeling	BP	0.0252101	0.00814111	6	126	195	0.0132528	3.25792	FOXC1,GJA1,HIF1A,ITGB3,TNFSF11,WNT16	2.29627e+24	CD34p	12	Mixed	12
235	GO:0043588	skin development	BP	0.0336134	0.0132455	8	205	364	0.0141276	2.65546	EDA,FOXC1,INHBA,PRKCH,SRF,WNT5A,WNT16,APCDD1	1.89623e+34	CD34p	12	Mixed	12
236	GO:2000241	regulation of reproductive process	BP	0.0252101	0.00865801	6	134	240	0.0174751	3.0527	EDNRB,GJA1,INHBA,ITGB3,WNT5A,EAF2	1.91027e+24	CD34p	12	Mixed	12
237	GO:0048738	cardiac muscle tissue development	BP	0.0294118	0.0116302	7	180	288	0.0214385	2.63863	FOXC1,GJA1,SRF,WNT5A,FHOD3,MYOCD,DIPK2A	2.29627e+31	CD34p	12	Mixed	12
238	GO:0030308	negative regulation of cell growth	BP	0.0252101	0.00982103	6	152	197	0.0301566	2.67316	GJA1,INHBA,WNT5A,MINAR1,EAF2,SEMA6A	2.69736e+26	CD34p	12	Mixed	12
239	GO:0014706	striated muscle tissue development	BP	0.0294118	0.0125347	7	194	306	0.0305979	2.43911	FOXC1,GJA1,SRF,WNT5A,FHOD3,MYOCD,DIPK2A	2.29627e+31	CD34p	12	Mixed	12
240	GO:0003007	heart morphogenesis	BP	0.0294118	0.0132455	7	205	322	0.0394179	2.30176	FOXC1,HIF1A,CCN1,SRF,WNT5A,WNT16,AHI1	2.29631e+29	CD34p	12	Mixed	12
241	GO:0021537	telencephalon development	BP	0.0294118	0.0138916	7	215	290	0.0487537	2.18973	BNIP3,HIF1A,INHBA,SLC2A1,SRF,WNT5A,MFSD2A	6.64309e+27	CD34p	12	Mixed	12
242	GO:0030500	regulation of bone mineralization	BP	0.0252101	0.00419978	6	65	90	0.000480709	6.65174	BMP6,HIF1A,CCN1,SRGN,FZD9,NOTUM	6.54309e+24	CD34p	14	Bone mineralization	13
243	GO:0030278	regulation of ossification	BP	0.0294118	0.00626736	7	97	136	0.000739212	5.0991	BMP6,HIF1A,CCN1,SRGN,WNT5A,FZD9,NOTUM	6.54309e+28	CD34p	14	Bone mineralization	13
244	GO:0030282	bone mineralization	BP	0.0294118	0.0064612	7	100	145	0.000886061	4.93391	BMP6,HIF1A,CCN1,SRGN,PTGS2,FZD9,NOTUM	6.54309e+28	CD34p	14	Bone mineralization	13
245	GO:0070167	regulation of biomineral tissue development	BP	0.0252101	0.00503974	6	78	116	0.00126676	5.44705	BMP6,HIF1A,CCN1,SRGN,FZD9,NOTUM	6.54309e+24	CD34p	14	Bone mineralization	13
246	GO:0031214	biomineral tissue development	BP	0.0294118	0.00827034	7	128	218	0.00364682	3.7856	BMP6,HIF1A,CCN1,SRGN,PTGS2,FZD9,NOTUM	6.54309e+28	CD34p	14	Bone mineralization	13
247	GO:0051962	positive regulation of nervous system development	BP	0.0378151	0.0150546	9	233	319	0.010125	2.63405	GRID2,HIF1A,LYN,PRKCH,SRF,PLXNC1,TTBK1,SLITRK4,AMIGO2	2.89531e+41	CD34p	25	Regulation of nervous system_p	14
248	GO:0099173	postsynapse organization	BP	0.0294118	0.0100149	7	155	242	0.0101478	3.08944	GRID2,ITGB3,SRGN,WNT5A,FZD9,ABHD17B,DOCK10	2.89537e+29	CD34p	25	Regulation of nervous system_p	14
249	GO:0050807	regulation of synapse organization	BP	0.0294118	0.0125993	7	195	301	0.0313389	2.42565	GRID2,SRGN,WNT5A,PLXNC1,ABHD17B,SLITRK4,AMIGO2	2.89556e+33	CD34p	25	Regulation of nervous system_p	14
250	GO:0050803	regulation of synapse structure or activity	BP	0.0294118	0.0128578	7	199	309	0.0344233	2.37458	GRID2,SRGN,WNT5A,PLXNC1,ABHD17B,SLITRK4,AMIGO2	2.89556e+33	CD34p	25	Regulation of nervous system_p	14
251	GO:0050767	regulation of neurogenesis	BP	0.0378151	0.0199005	9	308	438	0.0490612	1.96363	HIF1A,LYN,PRKCH,SRF,WNT5A,PLXNC1,HES6,SEMA6A,TTBK1	3.09141e+39	CD34p	25	Regulation of nervous system_p	14
252	GO:0003205	cardiac chamber development	BP	0.0607477	0.00898107	13	139	186	6.59992e-08	7.76725	PRDM1,GATA6,MSX2,SFRP2,SOX11,TBX3,TGFBR2,WNT2,NRP2,NOG,ADAMTS6,CHD7,ZFPM1	6.39263e+54	CD34n	40	developmental processes_WNT_BMP signaling	15
253	GO:0003279	cardiac septum development	BP	0.0514019	0.00613814	11	95	118	7.71924e-08	9.78739	PRDM1,GATA6,MSX2,SOX11,TBX3,TGFBR2,NRP2,NOG,ADAMTS6,CHD7,ZFPM1	6.39263e+46	CD34n	40	developmental processes_WNT_BMP signaling	15
254	GO:0060317	cardiac epithelial to mesenchymal transition	BP	0.0327103	0.00180914	7	28	40	8.10443e-08	24.5209	EFNA1,MSX2,TBX3,TGFBR2,WNT2,NOG,TMEM100	1.94245e+28	CD34n	40	developmental processes_WNT_BMP signaling	15
255	GO:0003206	cardiac chamber morphogenesis	BP	0.0514019	0.00659042	11	102	141	1.6185e-07	9.03253	GATA6,MSX2,SFRP2,SOX11,TBX3,TGFBR2,WNT2,NRP2,NOG,CHD7,ZFPM1	2.62745e+46	CD34n	40	developmental processes_WNT_BMP signaling	15
256	GO:0060411	cardiac septum morphogenesis	BP	0.0420561	0.00407056	9	63	76	1.93535e-07	12.3598	GATA6,MSX2,SOX11,TBX3,TGFBR2,NRP2,NOG,CHD7,ZFPM1	2.62745e+38	CD34n	40	developmental processes_WNT_BMP signaling	15
257	GO:0003151	outflow tract morphogenesis	BP	0.0420561	0.00439362	9	68	84	3.79595e-07	11.3058	GATA6,MSX2,SFRP2,SOX11,TBX3,TGFBR2,NRP2,NOG,ZFPM1	2.62745e+37	CD34n	40	developmental processes_WNT_BMP signaling	15
258	GO:0003007	heart morphogenesis	BP	0.0607477	0.0132455	13	205	322	5.60245e-06	5.07524	EFNA1,GATA6,MSX2,SFRP2,SOX11,TBX3,TGFBR2,WNT2,NRP2,NOG,TMEM100,CHD7,ZFPM1	1.94226e+55	CD34n	40	developmental processes_WNT_BMP signaling	15
259	GO:0048762	mesenchymal cell differentiation	BP	0.0560748	0.0136977	12	212	326	3.98874e-05	4.47331	CDH2,EFNA1,EFNB1,MSX2,SFRP2,TBX3,TGFBR2,WNT2,NRP2,NOG,BAMBI,TMEM100	1.00019e+49	CD34n	40	developmental processes_WNT_BMP signaling	15
260	GO:0030178	negative regulation of Wnt signaling pathway	BP	0.0420561	0.00833495	9	129	269	7.62961e-05	5.53861	CDH2,FOXO1,PTPRO,SFRP2,NOG,DACT1,CTHRC1,TRABD2A,CCDC88C	1.00023e+42	CD34n	40	developmental processes_WNT_BMP signaling	15
261	GO:0090090	negative regulation of canonical Wnt signaling pathway	BP	0.0373832	0.00659042	8	102	204	8.43977e-05	6.26489	CDH2,FOXO1,PTPRO,SFRP2,NOG,DACT1,CTHRC1,CCDC88C	1.00023e+36	CD34n	40	developmental processes_WNT_BMP signaling	15
262	GO:0003231	cardiac ventricle development	BP	0.0373832	0.00678426	8	105	136	0.000103578	6.07	PRDM1,SFRP2,SOX11,TBX3,TGFBR2,NOG,CHD7,ZFPM1	6.39642e+33	CD34n	40	developmental processes_WNT_BMP signaling	15
263	GO:0090596	sensory organ morphogenesis	BP	0.0514019	0.0136331	11	211	303	0.000173529	4.08036	PRDM1,COL8A1,EPHB1,INSIG1,SOX11,TBX3,WNT2,ITGA8,NOG,CHD7,CTHRC1	6.3913e+45	CD34n	40	developmental processes_WNT_BMP signaling	15
264	GO:0001837	epithelial to mesenchymal transition	BP	0.0420561	0.00943335	9	146	219	0.000196528	4.84605	EFNA1,MSX2,SFRP2,TBX3,TGFBR2,WNT2,NOG,BAMBI,TMEM100	1.94245e+37	CD34n	40	developmental processes_WNT_BMP signaling	15
265	GO:0060485	mesenchyme development	BP	0.0560748	0.0166699	12	258	415	0.000256109	3.62619	CDH2,EFNA1,EFNB1,MSX2,SFRP2,TBX3,TGFBR2,WNT2,NRP2,NOG,BAMBI,TMEM100	1.00019e+49	CD34n	40	developmental processes_WNT_BMP signaling	15
266	GO:0003281	ventricular septum development	BP	0.0280374	0.004329	6	67	74	0.000322081	7.18771	PRDM1,SOX11,TBX3,TGFBR2,NOG,ZFPM1	6.39666e+24	CD34n	40	developmental processes_WNT_BMP signaling	15
267	GO:0051100	negative regulation of binding	BP	0.0327103	0.00607353	7	94	130	0.000323985	5.89707	IFIT2,IFIT1,MSX2,SOX11,NOG,DACT1,ZFPM1	3.43334e+30	CD34n	40	developmental processes_WNT_BMP signaling	15
268	GO:0001763	morphogenesis of a branching structure	BP	0.0420561	0.0105318	9	163	222	0.000444653	4.30634	PRDM1,CSF1,MSX2,SFRP2,TBX3,TGFBR2,WNT2,NOG,RSPO3	6.39144e+35	CD34n	40	developmental processes_WNT_BMP signaling	15
269	GO:0071772	response to BMP	BP	0.0373832	0.00846417	8	131	277	0.000473295	4.77907	GATA6,MSX2,SFRP2,SOX11,NOG,BAMBI,TMEM100,ADAMTS12	2.62745e+34	CD34n	40	developmental processes_WNT_BMP signaling	15
270	GO:0071773	cellular response to BMP stimulus	BP	0.0373832	0.00846417	8	131	277	0.000473295	4.77907	GATA6,MSX2,SFRP2,SOX11,NOG,BAMBI,TMEM100,ADAMTS12	2.62745e+34	CD34n	40	developmental processes_WNT_BMP signaling	15
271	GO:0060828	regulation of canonical Wnt signaling pathway	BP	0.046729	0.0129224	10	200	361	0.000475289	3.88816	CDH2,FOXO1,PTPRO,SFRP2,NOG,BAMBI,DACT1,RSPO3,CTHRC1,CCDC88C	1.00023e+46	CD34n	40	developmental processes_WNT_BMP signaling	15
272	GO:2000027	regulation of animal organ morphogenesis	BP	0.0327103	0.00691348	7	107	150	0.000709733	5.12577	CSF1,SFRP2,WNT2,NOG,DACT1,RSPO3,CTHRC1	1.43564e+31	CD34n	40	developmental processes_WNT_BMP signaling	15
273	GO:0090092	regulation of transmembrane receptor protein serine/threonine kinase signaling pathway	BP	0.046729	0.0136977	10	212	379	0.00074757	3.65454	GATA6,LOX,MSX2,SFRP2,SOX11,TGFBR2,ITGA8,NOG,BAMBI,VEPH1	2.6274e+41	CD34n	40	developmental processes_WNT_BMP signaling	15
274	GO:0061138	morphogenesis of a branching epithelium	BP	0.0373832	0.00962719	8	149	204	0.0011026	4.16418	CSF1,MSX2,SFRP2,TBX3,TGFBR2,WNT2,NOG,RSPO3	1.43545e+32	CD34n	40	developmental processes_WNT_BMP signaling	15
275	GO:0060562	epithelial tube morphogenesis	BP	0.0514019	0.017316	11	268	380	0.00128864	3.16349	CSF1,MSX2,SFRP2,TBX3,TGFBR2,WNT2,NOG,MTSS1,WNK4,ADAMTS12,CTHRC1	1.43545e+47	CD34n	40	developmental processes_WNT_BMP signaling	15
276	GO:0030510	regulation of BMP signaling pathway	BP	0.0280374	0.00575047	6	89	149	0.0014589	5.27456	GATA6,MSX2,SFRP2,SOX11,NOG,BAMBI	2.62745e+24	CD34n	40	developmental processes_WNT_BMP signaling	15
277	GO:0014706	striated muscle tissue development	BP	0.0420561	0.0125347	9	194	306	0.00153191	3.57724	GATA6,LOX,MSX2,TBX3,WNT2,NOG,CHD7,ALPK3,ZFPM1	2.6274e+39	CD34n	40	developmental processes_WNT_BMP signaling	15
278	GO:0060840	artery development	BP	0.0280374	0.00581508	6	90	115	0.00154542	5.21191	PRDM1,LOX,TGFBR2,NOG,ADAMTS6,CHD7	6.39402e+24	CD34n	40	developmental processes_WNT_BMP signaling	15
279	GO:0030509	BMP signaling pathway	BP	0.0327103	0.00801189	7	124	259	0.00168278	4.37676	GATA6,MSX2,SFRP2,SOX11,NOG,BAMBI,TMEM100	2.62745e+29	CD34n	40	developmental processes_WNT_BMP signaling	15
280	GO:0048754	branching morphogenesis of an epithelial tube	BP	0.0327103	0.00801189	7	124	169	0.00168278	4.37676	CSF1,MSX2,SFRP2,TBX3,TGFBR2,WNT2,NOG	1.43545e+27	CD34n	40	developmental processes_WNT_BMP signaling	15
281	GO:0042471	ear morphogenesis	BP	0.0280374	0.0059443	6	92	132	0.0017301	5.089	INSIG1,TBX3,ITGA8,NOG,CHD7,CTHRC1	3.63869e+26	CD34n	40	developmental processes_WNT_BMP signaling	15
282	GO:0060541	respiratory system development	BP	0.0373832	0.0110487	8	171	233	0.00263047	3.5974	GATA6,LOX,SOX11,TGFBR2,WNT2,NOG,ABCA12,CHD7	2.6274e+33	CD34n	40	developmental processes_WNT_BMP signaling	15
283	GO:0001704	formation of primary germ layer	BP	0.0280374	0.00652581	6	101	140	0.00277594	4.60501	COL8A1,GATA6,ITGA2,SFRP2,ITGA8,NOG	1.29526e+23	CD34n	40	developmental processes_WNT_BMP signaling	15
284	GO:0090287	regulation of cellular response to growth factor stimulus	BP	0.046729	0.0164761	10	255	436	0.00295017	3.00439	GATA6,LOX,MSX2,SFRP2,SOX11,ITGA8,NOG,BAMBI,VEPH1,ADAMTS12	2.6274e+42	CD34n	40	developmental processes_WNT_BMP signaling	15
285	GO:0001701	in utero embryonic development	BP	0.0514019	0.0197067	11	305	398	0.00352635	2.75862	PRDM1,CASP8,GATA6,TBX3,TGFBR2,WNT2,NOG,ARNT2,TMEM100,CHD7,RSPO3	6.39841e+44	CD34n	40	developmental processes_WNT_BMP signaling	15
286	GO:0048738	cardiac muscle tissue development	BP	0.0373832	0.0116302	8	180	288	0.00360014	3.4068	GATA6,MSX2,TBX3,WNT2,NOG,CHD7,ALPK3,ZFPM1	2.62745e+35	CD34n	40	developmental processes_WNT_BMP signaling	15
287	GO:0048562	embryonic organ morphogenesis	BP	0.0420561	0.0142793	9	221	325	0.00368596	3.11642	EFNA1,INSIG1,SOX11,TBX3,TGFBR2,ITGA8,NOG,CHD7,CTHRC1	1.94236e+38	CD34n	40	developmental processes_WNT_BMP signaling	15
288	GO:0045667	regulation of osteoblast differentiation	BP	0.0280374	0.0069781	6	108	157	0.00387146	4.2867	MSX2,SFRP2,SOX11,NOG,BAMBI,CTHRC1	4.48864e+26	CD34n	40	developmental processes_WNT_BMP signaling	15
289	GO:0030879	mammary gland development	BP	0.0280374	0.00710732	6	110	142	0.00423626	4.20359	CSF1,ITGA2,MSX2,TBX3,TGFBR2,WNT2	1.43537e+23	CD34n	40	developmental processes_WNT_BMP signaling	15
290	GO:0030324	lung development	BP	0.0327103	0.00949797	7	147	205	0.00436508	3.65259	GATA6,LOX,SOX11,TGFBR2,WNT2,NOG,ABCA12	2.6274e+28	CD34n	40	developmental processes_WNT_BMP signaling	15
291	GO:0007369	gastrulation	BP	0.0327103	0.00956258	7	148	219	0.00452937	3.6265	COL8A1,GATA6,ITGA2,SFRP2,TGFBR2,ITGA8,NOG	1.29526e+27	CD34n	40	developmental processes_WNT_BMP signaling	15
292	GO:0043393	regulation of protein binding	BP	0.0280374	0.00723654	6	112	152	0.00462587	4.12356	IFIT2,IFIT1,NOG,BAMBI,DACT1,ZFPM1	3.43334e+27	CD34n	40	developmental processes_WNT_BMP signaling	15
293	GO:0045165	cell fate commitment	BP	0.0373832	0.0122117	8	189	333	0.00482639	3.23549	PRDM1,GATA6,IL7,SFRP2,TBX3,WNT2,SLAMF8,ZFPM1	6.39263e+33	CD34n	40	developmental processes_WNT_BMP signaling	15
294	GO:0030323	respiratory tube development	BP	0.0327103	0.00975641	7	151	209	0.00505036	3.54967	GATA6,LOX,SOX11,TGFBR2,WNT2,NOG,ABCA12	2.6274e+28	CD34n	40	developmental processes_WNT_BMP signaling	15
295	GO:0001649	osteoblast differentiation	BP	0.0373832	0.0123409	8	191	290	0.00513785	3.1997	LOX,MSX2,PTHLH,SFRP2,SOX11,NOG,BAMBI,CTHRC1	4.01545e+34	CD34n	40	developmental processes_WNT_BMP signaling	15
296	GO:0048863	stem cell differentiation	BP	0.0373832	0.0125993	8	195	273	0.00580672	3.13043	CDH2,EFNB1,GATA6,MSX2,SFRP2,TBX3,NRP2,NOG	1.00019e+31	CD34n	40	developmental processes_WNT_BMP signaling	15
297	GO:0051098	regulation of binding	BP	0.0373832	0.0131162	8	203	287	0.00734147	3.00043	IFIT2,IFIT1,MSX2,SOX11,NOG,BAMBI,DACT1,ZFPM1	3.43334e+35	CD34n	40	developmental processes_WNT_BMP signaling	15
298	GO:0043583	ear development	BP	0.0327103	0.0105964	7	164	240	0.00784329	3.25322	INSIG1,TBX3,ITGA8,NOG,CHD7,PCDH15,CTHRC1	3.63869e+31	CD34n	40	developmental processes_WNT_BMP signaling	15
299	GO:0071560	cellular response to transforming growth factor beta stimulus	BP	0.0373832	0.0135685	8	210	371	0.00891963	2.89513	FYN,LOX,SOX11,TGFBR2,WNT2,ITGA8,BAMBI,VEPH1	2.5344e+33	CD34n	40	developmental processes_WNT_BMP signaling	15
300	GO:0071559	response to transforming growth factor beta	BP	0.0373832	0.0139562	8	216	378	0.0104634	2.81052	FYN,LOX,SOX11,TGFBR2,WNT2,ITGA8,BAMBI,VEPH1	2.5344e+33	CD34n	40	developmental processes_WNT_BMP signaling	15
301	GO:0060348	bone development	BP	0.0327103	0.0115655	7	179	230	0.0123249	2.96659	INSIG1,LOX,MSX2,TGFBR2,GPR68,ADAMTS12,SIGLEC15	3.6384e+30	CD34n	40	developmental processes_WNT_BMP signaling	15
302	GO:0035265	organ growth	BP	0.0280374	0.00891646	6	138	188	0.0123902	3.30611	GATA6,IL7,MSX2,TGFBR2,WNT2,NOG	2.62736e+23	CD34n	40	developmental processes_WNT_BMP signaling	15
303	GO:0048839	inner ear development	BP	0.0280374	0.00917491	6	142	210	0.0141054	3.20802	INSIG1,TBX3,ITGA8,CHD7,PCDH15,CTHRC1	3.63869e+27	CD34n	40	developmental processes_WNT_BMP signaling	15
304	GO:0061448	connective tissue development	BP	0.0373832	0.0150546	8	233	318	0.015912	2.59522	CSF1,LOX,MSX2,PTHLH,SFRP2,TGFBR2,NOG,ADAMTS12	1.4354e+32	CD34n	40	developmental processes_WNT_BMP signaling	15
305	GO:0007179	transforming growth factor beta receptor signaling pathway	BP	0.0280374	0.0104671	6	162	308	0.0251955	2.79311	LOX,SOX11,TGFBR2,ITGA8,BAMBI,VEPH1	4.01567e+25	CD34n	40	developmental processes_WNT_BMP signaling	15
306	GO:0033002	muscle cell proliferation	BP	0.0280374	0.010984	6	170	289	0.0309126	2.65542	EPHB1,GATA6,ITGA2,PDE1A,WNT2,NOG	2.04726e+23	CD34n	40	developmental processes_WNT_BMP signaling	15
307	GO:0051216	cartilage development	BP	0.0280374	0.0111133	6	172	235	0.032464	2.62309	MSX2,PTHLH,SFRP2,TGFBR2,NOG,ADAMTS12	4.48857e+24	CD34n	40	developmental processes_WNT_BMP signaling	15
308	GO:0048608	reproductive structure development	BP	0.0327103	0.0142146	7	220	349	0.0334986	2.38909	GATA6,PTX3,SFRP2,TBX3,NOG,CHD7,IMMP2L	2.62758e+29	CD34n	40	developmental processes_WNT_BMP signaling	15
309	GO:0007517	muscle organ development	BP	0.0373832	0.0176391	8	273	403	0.0363284	2.19782	EPHB1,LOX,SOX11,WNT2,NOG,CHD7,ZFPM1,KY	2.0474e+36	CD34n	40	developmental processes_WNT_BMP signaling	15
310	GO:0061458	reproductive system development	BP	0.0327103	0.0144731	7	224	354	0.0363847	2.34448	GATA6,PTX3,SFRP2,TBX3,NOG,CHD7,IMMP2L	2.62758e+29	CD34n	40	developmental processes_WNT_BMP signaling	15
311	GO:0048732	gland development	BP	0.0420561	0.0209989	9	325	481	0.0371676	2.07647	CSF1,GATA6,ITGA2,MSX2,TBX3,TGFBR2,WNT2,NOG,CADM1	1.43526e+36	CD34n	40	developmental processes_WNT_BMP signaling	15
312	GO:0009410	response to xenobiotic stimulus	BP	0.0373832	0.0183498	8	284	481	0.0441183	2.10862	GATA6,ITGA2,LOX,SFRP2,SLC1A3,TGFBR2,SULT1C4,WNK4	2.62737e+33	CD34n	40	developmental processes_WNT_BMP signaling	15
313	GO:1903706	regulation of hemopoiesis	BP	0.0700935	0.0187375	15	290	490	1.27175e-05	4.10743	PRDM1,CASP8,CSF1,ETS1,IL7,LGALS9,LOX,PIK3R1,TGFBR2,GPR68,H4C8,SLAMF8,TCIM,ZFPM1,SIGLEC15	6.39841e+63	CD34n	41	Immune responses_n	16
314	GO:1902105	regulation of leukocyte differentiation	BP	0.046729	0.0140208	10	217	373	0.000893792	3.56451	PRDM1,CASP8,CSF1,IL7,LGALS9,PIK3R1,TGFBR2,GPR68,SLAMF8,ZFPM1	6.39841e+40	CD34n	41	Immune responses_n	16
315	GO:0045637	regulation of myeloid cell differentiation	BP	0.0373832	0.00988564	8	153	243	0.00130715	4.04827	CASP8,CSF1,ETS1,LOX,PIK3R1,GPR68,H4C8,ZFPM1	8.41144e+32	CD34n	41	Immune responses_n	16
316	GO:0030183	B cell differentiation	BP	0.0280374	0.0059443	6	92	170	0.0017301	5.089	IL7,PIK3R1,VCAM1,PIK3R3,SLAMF8,AICDA	3.57453e+25	CD34n	41	Immune responses_n	16
317	GO:0032946	positive regulation of mononuclear cell proliferation	BP	0.0280374	0.00600892	6	93	173	0.0018285	5.03034	CSF1,EFNB1,IL7,LGALS9,TGFBR2,VCAM1	1.43519e+23	CD34n	41	Immune responses_n	16
318	GO:0002573	myeloid leukocyte differentiation	BP	0.0373832	0.0111133	8	172	287	0.00272677	3.57451	CASP8,CSF1,PIK3R1,TGFBR2,TLR2,GPR68,ZFPM1,SIGLEC15	8.41144e+34	CD34n	41	Immune responses_n	16
319	GO:0030217	T cell differentiation	BP	0.0420561	0.0136977	9	212	362	0.00279863	3.25652	PRDM1,IL7,LGALS9,PIK3R1,TGFBR2,PIK3R3,IL18R1,CHD7,ZFPM1	6.39357e+37	CD34n	41	Immune responses_n	16
320	GO:0070665	positive regulation of leukocyte proliferation	BP	0.0280374	0.00665504	6	103	191	0.00306158	4.50927	CSF1,EFNB1,IL7,LGALS9,TGFBR2,VCAM1	1.43519e+23	CD34n	41	Immune responses_n	16
321	GO:0032944	regulation of mononuclear cell proliferation	BP	0.0327103	0.00962719	7	149	292	0.0046983	3.60078	CSF1,EFNB1,IL7,LGALS9,SOX11,TGFBR2,VCAM1	1.43519e+27	CD34n	41	Immune responses_n	16
322	GO:0032943	mononuclear cell proliferation	BP	0.0373832	0.0124701	8	193	376	0.00546447	3.16469	CSF1,EFNB1,FYN,IL7,LGALS9,SOX11,TGFBR2,VCAM1	1.43519e+31	CD34n	41	Immune responses_n	16
323	GO:0070663	regulation of leukocyte proliferation	BP	0.0327103	0.010661	7	165	319	0.00809742	3.23242	CSF1,EFNB1,IL7,LGALS9,SOX11,TGFBR2,VCAM1	1.43519e+27	CD34n	41	Immune responses_n	16
324	GO:0060326	cell chemotaxis	BP	0.0373832	0.0134393	8	208	433	0.00844502	2.92447	CSF1,EPHB1,LGALS9,LOX,PTPRO,VCAM1,DOCK4,SLAMF8	1.4352e+32	CD34n	41	Immune responses_n	16
325	GO:0071674	mononuclear cell migration	BP	0.0280374	0.00833495	6	129	262	0.00907702	3.54984	CSF1,LGALS9,PECAM1,PTPRO,SLAMF8,ADTRP	1.4354e+25	CD34n	41	Immune responses_n	16
326	GO:0042113	B cell activation	BP	0.0327103	0.0112425	7	174	348	0.0106655	3.05641	CASP8,IL7,PIK3R1,VCAM1,PIK3R3,SLAMF8,AICDA	8.41357e+28	CD34n	41	Immune responses_n	16
327	GO:0070661	leukocyte proliferation	BP	0.0373832	0.0140208	8	217	419	0.0107389	2.79689	CSF1,EFNB1,FYN,IL7,LGALS9,SOX11,TGFBR2,VCAM1	1.43519e+31	CD34n	41	Immune responses_n	16
328	GO:1902107	positive regulation of leukocyte differentiation	BP	0.0280374	0.00865801	6	134	212	0.0108273	3.41031	CASP8,CSF1,IL7,LGALS9,TGFBR2,GPR68	8.41144e+22	CD34n	41	Immune responses_n	16
329	GO:1903708	positive regulation of hemopoiesis	BP	0.0280374	0.00865801	6	134	212	0.0108273	3.41031	CASP8,CSF1,IL7,LGALS9,TGFBR2,GPR68	8.41144e+22	CD34n	41	Immune responses_n	16
330	GO:0046651	lymphocyte proliferation	BP	0.0327103	0.0121471	7	188	367	0.015769	2.81744	EFNB1,FYN,IL7,LGALS9,SOX11,TGFBR2,VCAM1	1.94725e+27	CD34n	41	Immune responses_n	16
331	GO:1903039	positive regulation of leukocyte cell-cell adhesion	BP	0.0327103	0.0121471	7	188	337	0.015769	2.81744	EFNB1,ETS1,FYN,IL7,LGALS9,TGFBR2,VCAM1	1.94721e+27	CD34n	41	Immune responses_n	16
332	GO:0050670	regulation of lymphocyte proliferation	BP	0.0280374	0.00949797	6	147	286	0.016474	3.09325	EFNB1,IL7,LGALS9,SOX11,TGFBR2,VCAM1	1.94736e+23	CD34n	41	Immune responses_n	16
333	GO:1903037	regulation of leukocyte cell-cell adhesion	BP	0.0373832	0.0162176	8	251	479	0.0236595	2.40012	EFNB1,ETS1,FYN,IL7,LGALS9,TGFBR2,VCAM1,ADTRP	1.94721e+32	CD34n	41	Immune responses_n	16
334	GO:0002685	regulation of leukocyte migration	BP	0.0280374	0.0104671	6	162	284	0.0251955	2.79311	CSF1,ITGA2,LGALS9,PIK3R1,SLAMF8,ADTRP	1.43537e+25	CD34n	41	Immune responses_n	16
335	GO:0022409	positive regulation of cell-cell adhesion	BP	0.0327103	0.0139562	7	216	395	0.0307696	2.43571	EFNB1,ETS1,FYN,IL7,LGALS9,TGFBR2,VCAM1	1.94721e+27	CD34n	41	Immune responses_n	16
336	GO:0050870	positive regulation of T cell activation	BP	0.0280374	0.0111133	6	172	305	0.032464	2.62309	EFNB1,FYN,IL7,LGALS9,TGFBR2,VCAM1	1.94725e+23	CD34n	41	Immune responses_n	16
337	GO:0002220	innate immune response activating cell surface receptor signaling pathway	BP	0.0327103	0.00413517	7	64	119	2.78909e-05	9.01515	FYN,IRAK2,PIK3R1,TLR1,TLR2,TLR5,TLR6	2.53437e+28	CD34n	42	Inate immune responses_n	17
338	GO:0051092	positive regulation of NF-kappaB transcription factor activity	BP	0.0420561	0.00781805	9	121	195	4.62568e-05	5.93721	IRAK2,LGALS9,TLR2,TRAF1,TRIM25,IL18R1,TLR6,TRIM22,TRIM8	3.6564e+38	CD34n	42	Inate immune responses_n	17
339	GO:0140895	cell surface toll-like receptor signaling pathway	BP	0.0280374	0.00342444	6	53	82	8.69927e-05	9.33377	IRAK2,PIK3R1,TLR1,TLR2,TLR5,TLR6	3.65653e+24	CD34n	42	Inate immune responses_n	17
340	GO:0002224	toll-like receptor signaling pathway	BP	0.0280374	0.00355366	6	55	96	0.000107357	8.95163	IRAK2,TLR1,TLR2,TLR5,TLR6,TLR7	3.65671e+25	CD34n	42	Inate immune responses_n	17
341	GO:0032677	regulation of interleukin-8 production	BP	0.0280374	0.00355366	6	55	110	0.000107357	8.95163	LGALS9,TLR1,TLR2,TLR5,TLR6,TLR7	3.96571e+25	CD34n	42	Inate immune responses_n	17
342	GO:0002752	cell surface pattern recognition receptor signaling pathway	BP	0.0280374	0.00361827	6	56	90	0.000118868	8.77249	IRAK2,PIK3R1,TLR1,TLR2,TLR5,TLR6	3.65653e+24	CD34n	42	Inate immune responses_n	17
343	GO:0032637	interleukin-8 production	BP	0.0280374	0.00361827	6	56	111	0.000118868	8.77249	LGALS9,TLR1,TLR2,TLR5,TLR6,TLR7	3.96571e+25	CD34n	42	Inate immune responses_n	17
344	GO:0051091	positive regulation of DNA-binding transcription factor activity	BP	0.046729	0.0124055	10	192	309	0.000344255	4.06115	IRAK2,LGALS9,TLR2,TRAF1,WNT2,TRIM25,IL18R1,TLR6,TRIM22,TRIM8	3.6564e+42	CD34n	42	Inate immune responses_n	17
345	GO:1903900	regulation of viral life cycle	BP	0.0327103	0.00626736	7	97	174	0.000392678	5.69945	IFIT1,LGALS9,PTX3,TRIM25,TRIM22,AICDA,TRIM8	3.4344e+30	CD34n	42	Inate immune responses_n	17
346	GO:0007249	canonical NF-kappaB signal transduction	BP	0.0514019	0.0150546	11	233	407	0.000407063	3.67096	CASP8,FYN,IRAK2,LGALS9,TLR2,TRAF1,TRIM25,TLR6,TRIM22,TLR7,TRIM8	8.41253e+46	CD34n	42	Inate immune responses_n	17
347	GO:0038061	non-canonical NF-kappaB signal transduction	BP	0.0327103	0.00665504	7	103	176	0.000564894	5.34125	LGALS9,TLR2,IL18R1,TNFSF15,TLR6,TLR7,TCIM	3.96571e+30	CD34n	42	Inate immune responses_n	17
348	GO:0002758	innate immune response-activating signaling pathway	BP	0.0420561	0.0118886	9	184	364	0.00105959	3.7846	FYN,IRAK2,PIK3R1,TLR1,TLR2,TLR5,TRIM25,TLR6,TLR7	2.53437e+37	CD34n	42	Inate immune responses_n	17
349	GO:0050792	regulation of viral process	BP	0.0327103	0.00743038	7	115	205	0.00108694	4.74399	IFIT1,LGALS9,PTX3,TRIM25,TRIM22,AICDA,TRIM8	3.4344e+30	CD34n	42	Inate immune responses_n	17
350	GO:0051607	defense response to virus	BP	0.046729	0.0146023	10	226	434	0.00121599	3.41429	IFIT2,IFIT1,IFIT3,TLR2,TRIM25,TRIM22,IFI44L,TLR7,AICDA,TRIM8	3.43334e+44	CD34n	42	Inate immune responses_n	17
351	GO:0140546	defense response to symbiont	BP	0.046729	0.0146023	10	226	435	0.00121599	3.41429	IFIT2,IFIT1,IFIT3,TLR2,TRIM25,TRIM22,IFI44L,TLR7,AICDA,TRIM8	3.43334e+44	CD34n	42	Inate immune responses_n	17
352	GO:0002218	activation of innate immune response	BP	0.0420561	0.0128578	9	199	396	0.00182459	3.48223	FYN,IRAK2,PIK3R1,TLR1,TLR2,TLR5,TRIM25,TLR6,TLR7	2.53437e+37	CD34n	42	Inate immune responses_n	17
353	GO:0045089	positive regulation of innate immune response	BP	0.046729	0.0155715	10	241	488	0.00195959	3.18942	FYN,IRAK2,PIK3R1,TLR1,TLR2,TLR5,TRIM25,TLR6,CADM1,TLR7	2.53437e+42	CD34n	42	Inate immune responses_n	17
354	GO:0002237	response to molecule of bacterial origin	BP	0.046729	0.0156361	10	242	437	0.00201993	3.17546	CASP8,IRAK2,LGALS9,MMP3,PTGFR,TLR1,TLR2,VCAM1,TLR6,AICDA	8.41366e+40	CD34n	42	Inate immune responses_n	17
355	GO:0002221	pattern recognition receptor signaling pathway	BP	0.0373832	0.0115009	8	178	338	0.00336389	3.44733	IRAK2,PIK3R1,TLR1,TLR2,TLR5,TRIM25,TLR6,TLR7	3.65653e+33	CD34n	42	Inate immune responses_n	17
356	GO:0046718	viral entry into host cell	BP	0.0280374	0.00704271	6	109	175	0.00405082	4.24497	ITGA2,LGALS9,PTX3,TRIM25,TRIM22,TRIM8	3.6734e+25	CD34n	42	Inate immune responses_n	17
357	GO:0002429	immune response-activating cell surface receptor signaling pathway	BP	0.0373832	0.0120178	8	186	430	0.00438662	3.29067	FYN,IRAK2,PIK3R1,TLR1,TLR2,TLR5,TLR6,BTN3A3	2.53437e+33	CD34n	42	Inate immune responses_n	17
358	GO:0051701	biological process involved in interaction with host	BP	0.0327103	0.00956258	7	148	251	0.00452937	3.6265	IFIT1,ITGA2,LGALS9,PTX3,TRIM25,TRIM22,TRIM8	3.43437e+29	CD34n	42	Inate immune responses_n	17
359	GO:0002274	myeloid leukocyte activation	BP	0.0327103	0.00962719	7	149	294	0.0046983	3.60078	CSF1,LGALS9,TGFBR2,TLR1,TLR2,TLR6,WNK4	1.4354e+29	CD34n	42	Inate immune responses_n	17
360	GO:0044409	entry into host	BP	0.0280374	0.00736577	6	114	185	0.00504126	4.04706	ITGA2,LGALS9,PTX3,TRIM25,TRIM22,TRIM8	3.6734e+25	CD34n	42	Inate immune responses_n	17
361	GO:0002768	immune response-regulating cell surface receptor signaling pathway	BP	0.0373832	0.0127932	8	198	468	0.00635043	3.08039	FYN,IRAK2,PIK3R1,TLR1,TLR2,TLR5,TLR6,BTN3A3	2.53437e+33	CD34n	42	Inate immune responses_n	17
362	GO:0043123	positive regulation of canonical NF-kappaB signal transduction	BP	0.0327103	0.0104025	7	161	251	0.00711622	3.31725	CASP8,FYN,LGALS9,TRIM25,TLR6,TRIM22,TRIM8	8.41253e+29	CD34n	42	Inate immune responses_n	17
363	GO:0043122	regulation of canonical NF-kappaB signal transduction	BP	0.0373832	0.0135039	8	209	337	0.00867989	2.90973	CASP8,FYN,LGALS9,TRAF1,TRIM25,TLR6,TRIM22,TRIM8	8.41253e+33	CD34n	42	Inate immune responses_n	17
364	GO:0044000	movement in host	BP	0.0280374	0.00872262	6	135	221	0.0112041	3.38366	ITGA2,LGALS9,PTX3,TRIM25,TRIM22,TRIM8	3.6734e+25	CD34n	42	Inate immune responses_n	17
365	GO:0032496	response to lipopolysaccharide	BP	0.0373832	0.0148608	8	230	400	0.0148269	2.6308	CASP8,IRAK2,LGALS9,MMP3,PTGFR,TLR2,VCAM1,AICDA	8.41366e+31	CD34n	42	Inate immune responses_n	17
366	GO:0019058	viral life cycle	BP	0.0373832	0.015313	8	237	409	0.0174469	2.54929	IFIT1,ITGA2,LGALS9,PTX3,TRIM25,TRIM22,AICDA,TRIM8	3.43437e+34	CD34n	42	Inate immune responses_n	17
367	GO:0071219	cellular response to molecule of bacterial origin	BP	0.0280374	0.00962719	6	149	287	0.017494	3.04959	IRAK2,MMP3,TLR1,TLR2,TLR6,AICDA	3.65643e+25	CD34n	42	Inate immune responses_n	17
368	GO:0071216	cellular response to biotic stimulus	BP	0.0280374	0.0111133	6	172	317	0.032464	2.62309	IRAK2,MMP3,TLR1,TLR2,TLR6,AICDA	3.65643e+25	CD34n	42	Inate immune responses_n	17
369	GO:0044403	biological process involved in symbiotic interaction	BP	0.0327103	0.0144085	7	223	374	0.0356483	2.35548	IFIT1,ITGA2,LGALS9,PTX3,TRIM25,TRIM22,TRIM8	3.43437e+29	CD34n	42	Inate immune responses_n	17
370	GO:0050807	regulation of synapse organization	BP	0.0514019	0.0125993	11	195	301	8.63857e-05	4.43983	CDH2,EFNA1,EPHB1,FYN,NEFL,PTPRO,TLR2,NRP2,FRMPD4,LRRN3,IGSF9	1.00019e+45	CD34n	44	Regulation of nervous system_n	18
371	GO:0050803	regulation of synapse structure or activity	BP	0.0514019	0.0128578	11	199	309	0.000103547	4.344	CDH2,EFNA1,EPHB1,FYN,NEFL,PTPRO,TLR2,NRP2,FRMPD4,LRRN3,IGSF9	1.00019e+45	CD34n	44	Regulation of nervous system_n	18
372	GO:0007411	axon guidance	BP	0.0373832	0.0120178	8	186	298	0.00438662	3.29067	EFNA1,EFNB1,EPHB1,FYN,PTPRO,NRP2,NOG,IGSF9	1.94219e+32	CD34n	44	Regulation of nervous system_n	18
373	GO:0097485	neuron projection guidance	BP	0.0373832	0.0120178	8	186	298	0.00438662	3.29067	EFNA1,EFNB1,EPHB1,FYN,PTPRO,NRP2,NOG,IGSF9	1.94219e+32	CD34n	44	Regulation of nervous system_n	18
374	GO:0099173	postsynapse organization	BP	0.0327103	0.0100149	7	155	242	0.00581363	3.45309	CDH2,EFNA1,EPHB1,FYN,NEFL,NRP2,LRRC4	1.00019e+28	CD34n	44	Regulation of nervous system_n	18
375	GO:0050890	cognition	BP	0.0373832	0.0144085	8	223	354	0.0125057	2.71777	AFF2,FYN,TLR2,ITGA8,NOG,CNTNAP2,CHD7,PTCHD1	2.33425e+35	CD34n	44	Regulation of nervous system_n	18
376	GO:0007611	learning or memory	BP	0.0327103	0.012664	7	196	303	0.0193616	2.69668	AFF2,FYN,TLR2,ITGA8,NOG,CNTNAP2,PTCHD1	2.33425e+30	CD34n	44	Regulation of nervous system_n	18
377	GO:0030900	forebrain development	BP	0.0420561	0.0194482	9	301	447	0.0243901	2.25062	CDH2,FYN,NEFL,TBX3,NRP2,NOG,CNTNAP2,CHD7,PTCHD1	1.00025e+39	CD34n	44	Regulation of nervous system_n	18
378	GO:0046879	hormone secretion	BP	0.0420561	0.0135685	9	210	372	0.00262664	3.28936	FOXO1,PTPRN2,SCG5,SOX11,TBX3,GPR68,ABCA12,CHD7,WNK4	2.30858e+38	CD34n	48	Protein secreation_n	19
379	GO:0009914	hormone transport	BP	0.0420561	0.0138916	9	215	388	0.0030732	3.20846	FOXO1,PTPRN2,SCG5,SOX11,TBX3,GPR68,ABCA12,CHD7,WNK4	2.30858e+38	CD34n	48	Protein secreation_n	19
380	GO:0051048	negative regulation of secretion	BP	0.0280374	0.00717193	6	111	195	0.00442791	4.16348	DRD4,FOXO1,LGALS9,WNK4,RHBDF2,ADTRP	1.81523e+26	CD34n	48	Protein secreation_n	19
381	GO:0050708	regulation of protein secretion	BP	0.0327103	0.0122117	7	189	302	0.0161899	2.80177	DRD4,FOXO1,TLR2,GPR68,ABCA12,RHBDF2,ADTRP	1.81523e+30	CD34n	48	Protein secreation_n	19
382	GO:1903828	negative regulation of protein localization	BP	0.0280374	0.0107902	6	167	228	0.0286779	2.7054	DRD4,FOXO1,INSIG1,WNK4,RHBDF2,ADTRP	1.81523e+26	CD34n	48	Protein secreation_n	19
383	GO:0009306	protein secretion	BP	0.0373832	0.0169283	8	262	424	0.0295264	2.29459	DRD4,FOXO1,PTPRN2,TLR2,GPR68,ABCA12,RHBDF2,ADTRP	1.81523e+34	CD34n	48	Protein secreation_n	19
384	GO:0035592	establishment of protein localization to extracellular region	BP	0.0373832	0.0169283	8	262	426	0.0295264	2.29459	DRD4,FOXO1,PTPRN2,TLR2,GPR68,ABCA12,RHBDF2,ADTRP	1.81523e+34	CD34n	48	Protein secreation_n	19
385	GO:0046883	regulation of hormone secretion	BP	0.0280374	0.010984	6	170	293	0.0309126	2.65542	FOXO1,SCG5,SOX11,GPR68,ABCA12,CHD7	2.30864e+25	CD34n	48	Protein secreation_n	19
386	GO:0071692	protein localization to extracellular region	BP	0.0373832	0.0172514	8	267	437	0.0324989	2.24948	DRD4,FOXO1,PTPRN2,TLR2,GPR68,ABCA12,RHBDF2,ADTRP	1.81523e+34	CD34n	48	Protein secreation_n	19
