# Supplementary material for: The embryonic origins of site-specific arthritis
Source: Nat Immunol. 2026 Jun 8;27(7):1390–403. doi: 10.1038/s41590-026-02542-2 (PMC13310765; doi:10.1038/s41590-026-02542-2)
Supplement: Supplementary file 26 — Clustered Gene Ontology biological processes based on differentially expressed genes from CD34+PI16+ versus CD34−PI16− fibroblasts under control conditions (Fig. 6b). [file 41590_2026_2542_MOESM26_ESM.xlsx]

## Sheet: Supplementary table 23 GOBP_clu
	geneset_id	description	ontology	fg_freq	bg_freq	n_fg	n_bg	n_set	p.val	odds.ratio	gene_names	entrez_ids	cluster	cluster_pathway	cluster_pathway_name	cluster_pathway_new
1	GO:0014706	striated muscle tissue development	BP	0.0375546	0.0125347	43	194	306	5.1e-11	3.66393	ACVR1,BMP4,NKX2-5,DSG2,EFNB2,ERBB4,FHL2,FOXC1,FOXC2,G6PD,GATA6,GJA1,JARID2,SMAD3,MSX2,NOTCH1,PDGFRB,PIM1,RGS4,SRF,TBX2,TGFB2,TP73,TPM1,VEGFA,WNT5A,SORBS2,MSC,VGLL4,CITED2,KDM6B,HEY1,HEY2,ANKRD1,DLL1,NOX4,SOX6,CHD7,MRTFB,NDRG4,HOPX,MYOCD,DIPK2A	9.06521e+183	CD34n	1	Devleopmental processes (cardiac_muscle_eye)	1
2	GO:0048738	cardiac muscle tissue development	BP	0.0358079	0.0116302	41	180	288	5.82e-11	3.79122	ACVR1,BMP4,NKX2-5,DSG2,EFNB2,ERBB4,FHL2,FOXC1,FOXC2,G6PD,GATA6,GJA1,JARID2,MSX2,NOTCH1,PDGFRB,PIM1,RGS4,SRF,TBX2,TGFB2,TP73,TPM1,VEGFA,WNT5A,SORBS2,MSC,VGLL4,CITED2,KDM6B,HEY1,HEY2,ANKRD1,DLL1,NOX4,SOX6,CHD7,NDRG4,HOPX,MYOCD,DIPK2A	9.06521e+174	CD34n	1	Devleopmental processes (cardiac_muscle_eye)	1
3	GO:0048844	artery morphogenesis	BP	0.0183406	0.00407056	21	63	83	2.04e-09	6.35519	BMP4,EFNB2,FOXC1,FOXC2,HOXA13,HES1,NOTCH1,PDGFRB,SIX1,SOX4,SRF,TBX2,TFAP2B,TGFB2,VEGFA,CITED2,HEY1,HEY2,CHD7,MYOCD,MIR145	6.52195e+89	CD34n	1	Devleopmental processes (cardiac_muscle_eye)	1
4	GO:0033002	muscle cell proliferation	BP	0.031441	0.010984	36	170	289	6.93e-09	3.43901	ANGPT1,BMP4,CDH13,NKX2-5,HBEGF,ERBB4,FOXC1,FOXC2,GATA6,GJA1,HTR1B,IGF1R,JARID2,NOTCH1,PDGFRB,PIM1,PTGS2,CX3CL1,SIX1,TBX2,TGFB2,THBS1,TP73,TPM1,VGLL4,TRIB1,CITED2,PPARGC1A,HEY2,LDLRAP1,NDRG4,MEGF10,MYOCD,DIPK2A,RBPMS2,MIR145	2.84652e+155	CD34n	1	Devleopmental processes (cardiac_muscle_eye)	1
5	GO:0035909	aorta morphogenesis	BP	0.0122271	0.00200297	14	31	38	1.09e-08	10.42	EFNB2,HES1,NOTCH1,PDGFRB,SIX1,SOX4,SRF,TBX2,TFAP2B,TGFB2,HEY1,HEY2,CHD7,MIR145	1.94833e+60	CD34n	1	Devleopmental processes (cardiac_muscle_eye)	1
6	GO:0060038	cardiac muscle cell proliferation	BP	0.0139738	0.00297215	16	46	62	8.61e-08	6.75443	NKX2-5,ERBB4,FOXC1,FOXC2,GATA6,JARID2,NOTCH1,PIM1,TBX2,TGFB2,TP73,VGLL4,CITED2,HEY2,NDRG4,DIPK2A	1.48221e+68	CD34n	1	Devleopmental processes (cardiac_muscle_eye)	1
7	GO:0043010	camera-type eye development	BP	0.0393013	0.016993	45	263	366	9.68e-08	2.64831	ACVR2B,SHROOM2,ATP2B2,BMP4,COL4A1,COL8A1,DLG1,DLX1,DLX2,EPHB2,FAT1,FOXC1,FOXC2,GNAT2,HES1,INHBA,SMAD3,NOTCH1,PDGFRB,ROM1,RORB,SRF,TBX2,TFAP2A,TFAP2B,TGFB2,TMOD1,VEGFA,WNT5A,FZD5,LHX2,TCIRG1,CITED2,VAX1,TSPAN12,SLC7A11,VAX2,DLL1,IMPG2,WNT16,ATP8A2,SDK2,CHD7,LCTL,CRB2	9.33575e+190	CD34n	1	Devleopmental processes (cardiac_muscle_eye)	1
8	GO:0014855	striated muscle cell proliferation	BP	0.0165939	0.00413517	19	64	89	9.92e-08	5.35561	ANGPT1,NKX2-5,ERBB4,FOXC1,FOXC2,GATA6,JARID2,NOTCH1,PIM1,SIX1,TBX2,TGFB2,TP73,VGLL4,CITED2,HEY2,NDRG4,MEGF10,DIPK2A	2.84148e+80	CD34n	1	Devleopmental processes (cardiac_muscle_eye)	1
9	GO:0060840	artery development	BP	0.0200873	0.00581508	23	90	115	1.01e-07	4.36384	ACVR2B,BMP4,EFNB2,FOXC1,FOXC2,HOXA13,HES1,NKX3-1,NOTCH1,PDGFRB,SIX1,SOX4,SRF,TBX2,TFAP2B,TGFB2,VEGFA,CITED2,HEY1,HEY2,CHD7,MYOCD,MIR145	9.36522e+95	CD34n	1	Devleopmental processes (cardiac_muscle_eye)	1
10	GO:0055017	cardiac muscle tissue growth	BP	0.0165939	0.00426439	19	66	95	1.71e-07	5.12704	NKX2-5,ERBB4,FOXC1,FOXC2,G6PD,GATA6,JARID2,NOTCH1,PIM1,RGS4,TBX2,TGFB2,TP73,SORBS2,VGLL4,CITED2,HEY2,NDRG4,DIPK2A	1.48221e+80	CD34n	1	Devleopmental processes (cardiac_muscle_eye)	1
11	GO:0035051	cardiocyte differentiation	BP	0.0227074	0.00762422	26	118	197	3.73e-07	3.59587	ACVR1,BMP4,NKX2-5,EFNB2,FHL2,G6PD,GATA6,HES1,INHBA,NOTCH1,PDGFRB,RGS4,SRF,TBX2,TGFB2,VCAM1,VEGFA,SORBS2,CITED2,KDM6B,HEY2,DLL1,NOX4,SOX6,MYOCD,MIR145	9.06521e+109	CD34n	1	Devleopmental processes (cardiac_muscle_eye)	1
12	GO:0048593	camera-type eye morphogenesis	BP	0.0209607	0.00691348	24	107	141	7.38e-07	3.6749	SHROOM2,BMP4,COL8A1,EPHB2,FAT1,GNAT2,NOTCH1,ROM1,RORB,TBX2,TFAP2A,TFAP2B,VEGFA,WNT5A,FZD5,CITED2,TSPAN12,DLL1,IMPG2,WNT16,ATP8A2,SDK2,LCTL,CRB2	3.57652e+104	CD34n	1	Devleopmental processes (cardiac_muscle_eye)	1
13	GO:0072132	mesenchyme morphogenesis	BP	0.0131004	0.00303676	15	47	64	7.82e-07	5.93	ACTA2,ACTG2,ACVR1,FOXC1,FOXC2,SMAD3,MSX2,NOTCH1,SNAI2,TBX2,TGFB2,WNT5A,HEY1,HEY2,HEYL	59,72,90,2296,2303,4088,4488,4851,6591,6909,7042,7474,23462,23493,26508	CD34n	1	Devleopmental processes (cardiac_muscle_eye)	1
14	GO:0001654	eye development	BP	0.0401747	0.0188667	46	292	434	8.23e-07	2.3965	ACVR2B,SHROOM2,ATP2B2,BMP4,COL4A1,COL8A1,DLG1,DLX1,DLX2,EPHB2,FAT1,FOXC1,FOXC2,GNAT2,HES1,INHBA,SMAD3,NOTCH1,PDGFRB,ROM1,RORB,SRF,TBX2,TFAP2A,TFAP2B,TGFB2,TMOD1,VEGFA,WNT5A,FZD5,LHX2,TCIRG1,CITED2,VAX1,TSPAN12,SLC7A11,VAX2,DLL1,IMPG2,WNT16,ATP8A2,SDK2,CHD7,SMOC1,LCTL,CRB2	###############################################################################################################################################################################################################################################################	CD34n	1	Devleopmental processes (cardiac_muscle_eye)	1
15	GO:0150063	visual system development	BP	0.0401747	0.0188667	46	292	438	8.23e-07	2.3965	ACVR2B,SHROOM2,ATP2B2,BMP4,COL4A1,COL8A1,DLG1,DLX1,DLX2,EPHB2,FAT1,FOXC1,FOXC2,GNAT2,HES1,INHBA,SMAD3,NOTCH1,PDGFRB,ROM1,RORB,SRF,TBX2,TFAP2A,TFAP2B,TGFB2,TMOD1,VEGFA,WNT5A,FZD5,LHX2,TCIRG1,CITED2,VAX1,TSPAN12,SLC7A11,VAX2,DLL1,IMPG2,WNT16,ATP8A2,SDK2,CHD7,SMOC1,LCTL,CRB2	###############################################################################################################################################################################################################################################################	CD34n	1	Devleopmental processes (cardiac_muscle_eye)	1
16	GO:0048562	embryonic organ morphogenesis	BP	0.0331878	0.0142793	38	221	325	8.37e-07	2.65378	ACVR1,NKX3-2,BMP4,RUNX2,COL2A1,NKX2-5,DLG1,DLX2,EFNA1,EPHB2,FOXC2,HOXA3,HOXA7,HES1,SMAD3,MMP16,NOTCH1,PLS1,SIX1,SRF,TBX2,TFAP2A,WNT5A,FZD5,FZD3,IRX5,CITED2,SIX2,VAX2,DLL1,WNT16,ATP8A2,CCDC40,CHD7,VANGL2,NDRG4,CRB2,RBPMS2	9.05797e+161	CD34n	1	Devleopmental processes (cardiac_muscle_eye)	1
17	GO:0060419	heart growth	BP	0.0165939	0.00471668	19	73	103	9.55e-07	4.46087	NKX2-5,ERBB4,FOXC1,FOXC2,G6PD,GATA6,JARID2,NOTCH1,PIM1,RGS4,TBX2,TGFB2,TP73,SORBS2,VGLL4,CITED2,HEY2,NDRG4,DIPK2A	1.48221e+80	CD34n	1	Devleopmental processes (cardiac_muscle_eye)	1
18	GO:0048880	sensory system development	BP	0.0401747	0.0190605	46	295	444	1.1e-06	2.36713	ACVR2B,SHROOM2,ATP2B2,BMP4,COL4A1,COL8A1,DLG1,DLX1,DLX2,EPHB2,FAT1,FOXC1,FOXC2,GNAT2,HES1,INHBA,SMAD3,NOTCH1,PDGFRB,ROM1,RORB,SRF,TBX2,TFAP2A,TFAP2B,TGFB2,TMOD1,VEGFA,WNT5A,FZD5,LHX2,TCIRG1,CITED2,VAX1,TSPAN12,SLC7A11,VAX2,DLL1,IMPG2,WNT16,ATP8A2,SDK2,CHD7,SMOC1,LCTL,CRB2	###############################################################################################################################################################################################################################################################	CD34n	1	Devleopmental processes (cardiac_muscle_eye)	1
19	GO:0003007	heart morphogenesis	BP	0.0305677	0.0132455	35	205	322	2.66e-06	2.6265	ACVR1,BMP4,COL2A1,CPE,NKX2-5,EFNA1,FHL2,FOXC1,FOXC2,GATA6,HES1,SMAD3,MSX2,NOTCH1,PIM1,SIX1,SNAI2,SOX4,SRF,TBX2,TGFB2,TPM1,VEGFA,WNT5A,CITED2,HEY1,HEY2,HEYL,ANKRD1,DLL1,WNT16,CCDC40,CHD7,VANGL2,NDRG4	9.06521e+147	CD34n	1	Devleopmental processes (cardiac_muscle_eye)	1
20	GO:0003206	cardiac chamber morphogenesis	BP	0.019214	0.00659042	22	102	141	4.21e-06	3.48954	ACVR1,BMP4,CPE,NKX2-5,FHL2,FOXC1,FOXC2,GATA6,HES1,MSX2,NOTCH1,SOX4,SRF,TBX2,TGFB2,TPM1,WNT5A,CITED2,HEY1,HEY2,HEYL,CHD7	9.06521e+89	CD34n	1	Devleopmental processes (cardiac_muscle_eye)	1
21	GO:0048762	mesenchymal cell differentiation	BP	0.0305677	0.0136977	35	212	326	5.78e-06	2.52138	ACVR1,AGT,BMP4,LDLRAD4,EFNA1,ERBB4,FOXC1,FOXC2,GCNT2,HES1,SMAD3,MSX2,NOTCH1,SIX1,SNAI2,TGFB1I1,TGFB2,WNT5A,CITED2,SEMA6C,SIX2,FERMT2,PHLDB1,HEY1,HEY2,HEYL,WNT16,SEMA4C,ZNF703,DAB2IP,SEMA3D,CRB2,CYP26C1,RFLNB,MIR145	9.01837e+157	CD34n	1	Devleopmental processes (cardiac_muscle_eye)	1
22	GO:0060485	mesenchyme development	BP	0.0349345	0.0166699	40	258	415	6.3e-06	2.34347	ACTA2,ACTG2,ACVR1,AGT,BMP4,LDLRAD4,NKX2-5,EFNA1,ERBB4,FOXC1,FOXC2,GCNT2,HES1,SMAD3,MSX2,NOTCH1,SIX1,SNAI2,SOX4,TBX2,TGFB1I1,TGFB2,WNT5A,CITED2,SEMA6C,SIX2,FERMT2,PHLDB1,HEY1,HEY2,HEYL,WNT16,SEMA4C,ZNF703,DAB2IP,SEMA3D,CRB2,CYP26C1,RFLNB,MIR145	59,72,90,183,652,753,1482,1942,2066,2296,2303,2651,3280,4088,4488,4851,6495,6591,6659,6909,7041,7042,7474,10370,10500,10736,10979,23187,23462,23493,26508,51384,54910,80139,153090,223117,286204,340665,359845,406937	CD34n	1	Devleopmental processes (cardiac_muscle_eye)	1
23	GO:0035904	aorta development	BP	0.0131004	0.00355366	15	55	65	7.06e-06	4.74204	EFNB2,HES1,NKX3-1,NOTCH1,PDGFRB,SIX1,SOX4,SRF,TBX2,TFAP2B,TGFB2,HEY1,HEY2,CHD7,MIR145	1.94833e+64	CD34n	1	Devleopmental processes (cardiac_muscle_eye)	1
24	GO:0048592	eye morphogenesis	BP	0.0218341	0.00833495	25	129	173	7.33e-06	3.05339	SHROOM2,BMP4,COL8A1,EPHB2,FAT1,GNAT2,NOTCH1,ROM1,RORB,TBX2,TFAP2A,TFAP2B,VEGFA,WNT5A,FZD5,CITED2,TSPAN12,VAX2,DLL1,IMPG2,WNT16,ATP8A2,SDK2,LCTL,CRB2	3.57652e+109	CD34n	1	Devleopmental processes (cardiac_muscle_eye)	1
25	GO:0003161	cardiac conduction system development	BP	0.00960699	0.00200297	11	31	42	7.36e-06	6.93961	BMP4,NKX2-5,DSG2,GATA6,GJA1,MSX2,NOTCH1,MSC,HEY1,HEY2,HOPX	6.52148e+45	CD34n	1	Devleopmental processes (cardiac_muscle_eye)	1
26	GO:0003407	neural retina development	BP	0.0131004	0.00361827	15	56	83	8.99e-06	4.6261	ATP2B2,DLX1,DLX2,GNAT2,HES1,NOTCH1,ROM1,RORB,TFAP2A,TFAP2B,TGFB2,TSPAN12,ATP8A2,SDK2,CRB2	4.91175e+63	CD34n	1	Devleopmental processes (cardiac_muscle_eye)	1
27	GO:0003205	cardiac chamber development	BP	0.0227074	0.00898107	26	139	186	9.48e-06	2.9234	ACVR1,BMP4,CPE,NKX2-5,FHL2,FOXC1,FOXC2,GATA6,HOXA13,HES1,IGF1R,MSX2,NOTCH1,SALL1,SOX4,SRF,TBX2,TGFB2,TPM1,WNT5A,CITED2,HEY1,HEY2,HEYL,CHD7,MYOCD	9.06521e+106	CD34n	1	Devleopmental processes (cardiac_muscle_eye)	1
28	GO:0060411	cardiac septum morphogenesis	BP	0.0139738	0.00407056	16	63	76	9.59e-06	4.30676	ACVR1,BMP4,NKX2-5,GATA6,HES1,MSX2,NOTCH1,SOX4,TBX2,TGFB2,WNT5A,CITED2,HEY1,HEY2,HEYL,CHD7	9.06521e+65	CD34n	1	Devleopmental processes (cardiac_muscle_eye)	1
29	GO:0051145	smooth muscle cell differentiation	BP	0.0131004	0.00368288	15	57	88	1.14e-05	4.51569	ACVR1,BMP4,GATA6,HES1,NOTCH1,SIX1,SRF,TBX2,VEGFA,HEY1,HEY2,MRTFB,MYOCD,RBPMS2,MIR145	9.06523e+64	CD34n	1	Devleopmental processes (cardiac_muscle_eye)	1
30	GO:0060041	retina development in camera-type eye	BP	0.0209607	0.00814111	24	126	169	1.5e-05	2.98649	ACVR2B,ATP2B2,COL4A1,DLX1,DLX2,GNAT2,HES1,NOTCH1,PDGFRB,ROM1,RORB,TFAP2A,TFAP2B,TGFB2,LHX2,TCIRG1,TSPAN12,VAX2,DLL1,IMPG2,ATP8A2,SDK2,CHD7,CRB2	9.34911e+102	CD34n	1	Devleopmental processes (cardiac_muscle_eye)	1
31	GO:0060043	regulation of cardiac muscle cell proliferation	BP	0.00960699	0.00219681	11	34	48	2.02e-05	6.03248	NKX2-5,ERBB4,GATA6,JARID2,NOTCH1,PIM1,TBX2,TP73,VGLL4,CITED2,HEY2	1.48221e+45	CD34n	1	Devleopmental processes (cardiac_muscle_eye)	1
32	GO:0060412	ventricular septum morphogenesis	BP	0.0104803	0.00258448	12	40	43	2.03e-05	5.41034	ACVR1,BMP4,NKX2-5,HES1,NOTCH1,SOX4,TGFB2,WNT5A,CITED2,HEY1,HEY2,HEYL	9.06521e+48	CD34n	1	Devleopmental processes (cardiac_muscle_eye)	1
33	GO:0055021	regulation of cardiac muscle tissue growth	BP	0.0113537	0.00303676	13	47	69	2.43e-05	4.82848	NKX2-5,ERBB4,G6PD,GATA6,JARID2,NOTCH1,PIM1,RGS4,TBX2,TP73,VGLL4,CITED2,HEY2	1.48221e+53	CD34n	1	Devleopmental processes (cardiac_muscle_eye)	1
34	GO:0035265	organ growth	BP	0.0218341	0.00891646	25	138	188	2.47e-05	2.80828	ACVR2B,NKX2-5,ERBB4,FGFR3,FOXC1,FOXC2,G6PD,GATA6,JARID2,MMP13,MSX2,NOTCH1,PIM1,RGS4,TBX2,TGFB2,TP73,SORBS2,VGLL4,CITED2,HEY2,DLL1,NDRG4,COL27A1,DIPK2A	9.31482e+104	CD34n	1	Devleopmental processes (cardiac_muscle_eye)	1
35	GO:0003151	outflow tract morphogenesis	BP	0.0139738	0.00439362	16	68	84	2.71e-05	3.89082	BMP4,NKX2-5,FOXC1,FOXC2,GATA6,HES1,MSX2,NOTCH1,SIX1,TBX2,TGFB2,VEGFA,WNT5A,CITED2,HEY2,HEYL	6.52148e+65	CD34n	1	Devleopmental processes (cardiac_muscle_eye)	1
36	GO:0048638	regulation of developmental growth	BP	0.0323144	0.0160238	37	248	357	3.29e-05	2.23466	NKX2-5,ERBB4,FGFR3,FOXC1,FOXC2,G6PD,GATA6,JARID2,NOTCH1,PIM1,PLS1,RGS4,SIX1,SRF,CDKL5,TBX2,TP73,VEGFA,WNT5A,ULK1,STC2,SGPL1,VGLL4,CITED2,SEMA6C,DUSP10,HEY2,DISC1,DLL1,ATP8A2,SEMA4C,CHD7,SHTN1,HOPX,RNF157,SEMA3D,AGRN	1.48221e+164	CD34n	1	Devleopmental processes (cardiac_muscle_eye)	1
37	GO:0090596	sensory organ morphogenesis	BP	0.028821	0.0136331	33	211	303	3.32e-05	2.35958	SHROOM2,NKX3-2,BMP4,COL2A1,COL8A1,EPHB2,FAT1,GNAT2,NOTCH1,PLS1,ROM1,RORB,SIX1,TBX2,TFAP2A,TFAP2B,VEGFA,WNT5A,FZD5,FZD3,CITED2,SIX2,TSPAN12,VAX2,INTU,DLL1,IMPG2,WNT16,ATP8A2,SDK2,CHD7,LCTL,CRB2	3.5758e+143	CD34n	1	Devleopmental processes (cardiac_muscle_eye)	1
38	GO:0035050	embryonic heart tube development	BP	0.0131004	0.00413517	15	64	94	5.04e-05	3.8684	ACVR1,NKX2-5,FOXC1,FOXC2,HES1,SMAD3,NOTCH1,SRF,TBX2,WNT5A,CITED2,DLL1,CCDC40,VANGL2,NDRG4	9.01482e+62	CD34n	1	Devleopmental processes (cardiac_muscle_eye)	1
39	GO:0001837	epithelial to mesenchymal transition	BP	0.0218341	0.00943335	25	146	219	6.54e-05	2.62131	ACVR1,AGT,BMP4,LDLRAD4,EFNA1,FOXC1,GCNT2,SMAD3,MSX2,NOTCH1,SNAI2,TGFB1I1,TGFB2,WNT5A,FERMT2,PHLDB1,HEY1,HEY2,HEYL,WNT16,ZNF703,DAB2IP,CRB2,RFLNB,MIR145	9.01837e+109	CD34n	1	Devleopmental processes (cardiac_muscle_eye)	1
40	GO:0003231	cardiac ventricle development	BP	0.0174672	0.00678426	20	105	136	7.55e-05	2.97943	ACVR1,BMP4,CPE,NKX2-5,FOXC1,FOXC2,HOXA13,HES1,NOTCH1,SALL1,SOX4,TGFB2,TPM1,WNT5A,CITED2,HEY1,HEY2,HEYL,CHD7,MYOCD	9.06521e+82	CD34n	1	Devleopmental processes (cardiac_muscle_eye)	1
41	GO:0003143	embryonic heart tube morphogenesis	BP	0.0113537	0.00335982	13	52	75	7.76e-05	4.2083	ACVR1,NKX2-5,HES1,SMAD3,NOTCH1,SRF,TBX2,WNT5A,CITED2,DLL1,CCDC40,VANGL2,NDRG4	9.01482e+54	CD34n	1	Devleopmental processes (cardiac_muscle_eye)	1
42	GO:0060420	regulation of heart growth	BP	0.0113537	0.00335982	13	52	75	7.76e-05	4.2083	NKX2-5,ERBB4,G6PD,GATA6,JARID2,NOTCH1,PIM1,RGS4,TBX2,TP73,VGLL4,CITED2,HEY2	1.48221e+53	CD34n	1	Devleopmental processes (cardiac_muscle_eye)	1
43	GO:0048863	stem cell differentiation	BP	0.0262009	0.0125993	30	195	273	0.000101081	2.31014	ACVR1,BMP4,RUNX2,NKX2-5,ERBB4,FOXC1,FOXC2,GATA6,HOXA7,HES1,JARID2,MSX2,NOTCH1,PTN,SIX1,SNAI2,SOX5,SRF,TBX2,TGFB2,CITED2,SEMA6C,SEMA4C,SOX6,DMRTA2,MYOCD,SEMA3D,CYP26C1,SHC4,EPOP	9.06529e+132	CD34n	1	Devleopmental processes (cardiac_muscle_eye)	1
44	GO:0055007	cardiac muscle cell differentiation	BP	0.0157205	0.0059443	18	92	146	0.000118894	3.07698	ACVR1,BMP4,NKX2-5,EFNB2,FHL2,G6PD,GATA6,PDGFRB,RGS4,SRF,VEGFA,SORBS2,KDM6B,HEY2,DLL1,NOX4,SOX6,MYOCD	9.06521e+74	CD34n	1	Devleopmental processes (cardiac_muscle_eye)	1
45	GO:0003197	endocardial cushion development	BP	0.00960699	0.00264909	11	41	59	0.000138275	4.62358	ACVR1,BMP4,MSX2,NOTCH1,SNAI2,TBX2,TGFB2,CITED2,HEY1,HEY2,HEYL	9.06524e+44	CD34n	1	Devleopmental processes (cardiac_muscle_eye)	1
46	GO:0010718	positive regulation of epithelial to mesenchymal transition	BP	0.0104803	0.00310138	12	48	70	0.000145474	4.20547	ACVR1,AGT,BMP4,FOXC1,GCNT2,SMAD3,NOTCH1,TGFB1I1,TGFB2,FERMT2,ZNF703,CRB2	9.01837e+47	CD34n	1	Devleopmental processes (cardiac_muscle_eye)	1
47	GO:0010717	regulation of epithelial to mesenchymal transition	BP	0.0148472	0.00555663	17	86	129	0.000159721	3.11494	ACVR1,AGT,BMP4,LDLRAD4,EFNA1,FOXC1,GCNT2,SMAD3,NOTCH1,TGFB1I1,TGFB2,FERMT2,PHLDB1,ZNF703,DAB2IP,CRB2,MIR145	9.01837e+71	CD34n	1	Devleopmental processes (cardiac_muscle_eye)	1
48	GO:0031214	biomineral tissue development	BP	0.019214	0.00827034	22	128	218	0.000165899	2.62891	ACVR1,ACVR2B,BMP4,FGFR3,SMAD3,MGP,MMP13,MSX2,NOTCH1,SRGN,PTGS2,PTN,TFAP2A,TUFT1,FZD9,TCIRG1,HEY1,HEY2,LGR4,FAM83H,RFLNB,AMTN	90,93,652,2261,4088,4256,4322,4488,4851,5552,5743,5764,7020,7286,8326,10312,23462,23493,55366,286077,359845,401138	CD34n	1	Devleopmental processes (cardiac_muscle_eye)	1
49	GO:0060042	retina morphogenesis in camera-type eye	BP	0.0104803	0.00316599	12	49	70	0.000179838	4.09165	GNAT2,NOTCH1,ROM1,RORB,TFAP2A,TFAP2B,TSPAN12,DLL1,IMPG2,ATP8A2,SDK2,CRB2	2.78049e+54	CD34n	1	Devleopmental processes (cardiac_muscle_eye)	1
50	GO:0003279	cardiac septum development	BP	0.0157205	0.00613814	18	95	118	0.000182148	2.95649	ACVR1,BMP4,NKX2-5,GATA6,HOXA13,HES1,MSX2,NOTCH1,SALL1,SOX4,TBX2,TGFB2,WNT5A,CITED2,HEY1,HEY2,HEYL,CHD7	9.06521e+73	CD34n	1	Devleopmental processes (cardiac_muscle_eye)	1
51	GO:0046620	regulation of organ growth	BP	0.0131004	0.00465206	15	72	106	0.000208733	3.32397	NKX2-5,ERBB4,FOXC1,FOXC2,G6PD,GATA6,JARID2,NOTCH1,PIM1,RGS4,TBX2,TP73,VGLL4,CITED2,HEY2	1.48221e+61	CD34n	1	Devleopmental processes (cardiac_muscle_eye)	1
52	GO:0045165	cell fate commitment	BP	0.0244541	0.0122117	28	189	333	0.000322767	2.20622	ACVR1,BMP4,RUNX2,NKX2-5,DLX1,DLX2,ERBB4,FOXC2,GATA6,HOXA13,HES1,NOTCH1,SIX1,SOX5,TBX2,TGFB1I1,WNT5A,SIX2,KDM6B,HEY2,ZNF521,DLL1,WNT16,SOX6,DMRTA2,ISL2,GDF7,EPOP	9.06529e+123	CD34n	1	Devleopmental processes (cardiac_muscle_eye)	1
53	GO:0003281	ventricular septum development	BP	0.0122271	0.004329	14	67	74	0.000325579	3.3345	ACVR1,BMP4,NKX2-5,HOXA13,HES1,NOTCH1,SALL1,SOX4,TGFB2,WNT5A,CITED2,HEY1,HEY2,HEYL	9.06521e+56	CD34n	1	Devleopmental processes (cardiac_muscle_eye)	1
54	GO:0003208	cardiac ventricle morphogenesis	BP	0.0104803	0.00348905	12	54	76	0.000474152	3.60306	CPE,NKX2-5,FOXC1,FOXC2,NOTCH1,SOX4,TGFB2,TPM1,HEY1,HEY2,HEYL,CHD7	1.36315e+51	CD34n	1	Devleopmental processes (cardiac_muscle_eye)	1
55	GO:0001947	heart looping	BP	0.00960699	0.00310138	11	48	68	0.000613019	3.747	NKX2-5,SMAD3,NOTCH1,SRF,TBX2,WNT5A,CITED2,DLL1,CCDC40,VANGL2,NDRG4	1.48241e+48	CD34n	1	Devleopmental processes (cardiac_muscle_eye)	1
56	GO:0030278	regulation of ossification	BP	0.0148472	0.00626736	17	97	136	0.000701653	2.68458	ACVR1,ACVR2B,BMP4,RUNX2,LRP4,SMAD3,MGP,NOTCH1,SRGN,PTGER4,PTN,TFAP2A,WNT5A,FZD9,SIX2,INTU,RFLNB	90,93,652,860,4038,4088,4256,4851,5552,5734,5764,7020,7474,8326,10736,27152,359845	CD34n	1	Devleopmental processes (cardiac_muscle_eye)	1
57	GO:0061371	determination of heart left/right asymmetry	BP	0.00960699	0.00316599	11	49	74	0.000738414	3.64827	NKX2-5,SMAD3,NOTCH1,SRF,TBX2,WNT5A,CITED2,DLL1,CCDC40,VANGL2,NDRG4	1.48241e+48	CD34n	1	Devleopmental processes (cardiac_muscle_eye)	1
58	GO:0051146	striated muscle cell differentiation	BP	0.0270742	0.0147961	31	229	361	0.000780481	1.98634	ACVR1,AVPR1A,ADGRB3,BMP4,NKX2-5,EFNB2,FHL2,G6PD,GATA6,KCNH1,NOTCH1,PDGFRB,RGS4,SORT1,SIX1,SRF,TMOD1,TPM1,VEGFA,SORBS2,LDB3,KDM6B,HEY2,LMOD1,ANKRD1,DLL1,NOX4,SOX6,HOPX,TANC1,MYOCD	9.05526e+129	CD34n	1	Devleopmental processes (cardiac_muscle_eye)	1
59	GO:0048644	muscle organ morphogenesis	BP	0.0104803	0.0037475	12	58	86	0.000937165	3.28888	NKX2-5,FOXC1,FOXC2,NOTCH1,TGFB2,TPM1,WNT5A,HEY2,ANKRD1,CHD7,ARID5B,MIR145	1.48223e+53	CD34n	1	Devleopmental processes (cardiac_muscle_eye)	1
60	GO:0007368	determination of left/right symmetry	BP	0.0139738	0.0059443	16	92	159	0.00108455	2.65805	ACVR1,ACVR2B,NKX3-2,NKX2-5,SMAD3,NOTCH1,SRF,TBX2,WNT5A,CITED2,DAAM2,DLL1,CCDC40,VANGL2,NDRG4,PKD1L1	90,93,579,1482,4088,4851,6722,6909,7474,10370,23500,28514,55036,57216,65009,168507	CD34n	1	Devleopmental processes (cardiac_muscle_eye)	1
61	GO:0003179	heart valve morphogenesis	BP	0.00960699	0.00335982	11	52	79	0.00124825	3.38065	ACVR1,BMP4,NKX2-5,EFNA1,NOTCH1,SNAI2,SOX4,TGFB2,HEY1,HEY2,HEYL	9.06521e+43	CD34n	1	Devleopmental processes (cardiac_muscle_eye)	1
62	GO:0048660	regulation of smooth muscle cell proliferation	BP	0.0157205	0.00717193	18	111	199	0.00126968	2.44517	BMP4,CDH13,HBEGF,GJA1,HTR1B,IGF1R,PDGFRB,PTGS2,CX3CL1,THBS1,TPM1,TRIB1,PPARGC1A,LDLRAP1,NDRG4,MYOCD,RBPMS2,MIR145	6.52101e+79	CD34n	1	Devleopmental processes (cardiac_muscle_eye)	1
63	GO:0060972	left/right pattern formation	BP	0.0139738	0.00613814	16	95	170	0.00154085	2.55661	ACVR1,ACVR2B,NKX3-2,NKX2-5,SMAD3,NOTCH1,SRF,TBX2,WNT5A,CITED2,DAAM2,DLL1,CCDC40,VANGL2,NDRG4,PKD1L1	90,93,579,1482,4088,4851,6722,6909,7474,10370,23500,28514,55036,57216,65009,168507	CD34n	1	Devleopmental processes (cardiac_muscle_eye)	1
64	GO:0070167	regulation of biomineral tissue development	BP	0.0122271	0.00503974	14	78	116	0.00159141	2.75923	ACVR1,ACVR2B,BMP4,SMAD3,MGP,NOTCH1,SRGN,PTN,TFAP2A,FZD9,HEY1,HEY2,RFLNB,AMTN	90,93,652,4088,4256,4851,5552,5764,7020,8326,23462,23493,359845,401138	CD34n	1	Devleopmental processes (cardiac_muscle_eye)	1
65	GO:0048645	animal organ formation	BP	0.00960699	0.00348905	11	54	74	0.00172691	3.22299	NKX3-2,BMP4,GATA6,HOXA3,HES1,NOTCH1,PIM1,SIX1,WNT5A,CITED2,SULF1	5.79652e+43	CD34n	1	Devleopmental processes (cardiac_muscle_eye)	1
66	GO:0060415	muscle tissue morphogenesis	BP	0.00960699	0.00348905	11	54	79	0.00172691	3.22299	NKX2-5,FOXC1,FOXC2,NOTCH1,TGFB2,TPM1,WNT5A,HEY2,ANKRD1,CHD7,MIR145	1.48223e+48	CD34n	1	Devleopmental processes (cardiac_muscle_eye)	1
67	GO:0048659	smooth muscle cell proliferation	BP	0.0157205	0.00743038	18	115	203	0.00191537	2.34371	BMP4,CDH13,HBEGF,GJA1,HTR1B,IGF1R,PDGFRB,PTGS2,CX3CL1,THBS1,TPM1,TRIB1,PPARGC1A,LDLRAP1,NDRG4,MYOCD,RBPMS2,MIR145	6.52101e+79	CD34n	1	Devleopmental processes (cardiac_muscle_eye)	1
68	GO:0043583	ear development	BP	0.0200873	0.0105964	23	164	240	0.00222416	2.06301	SHROOM2,NKX3-2,BMP4,COL2A1,EPHB2,HOXA13,HES1,NOTCH1,PLS1,SIX1,TBX2,TFAP2A,TGFB2,WNT5A,FZD3,LGR5,PLPPR4,SIX2,HEY2,DLL1,ATP8A2,MCOLN3,CHD7	3.5758e+94	CD34n	1	Devleopmental processes (cardiac_muscle_eye)	1
69	GO:0055006	cardiac cell development	BP	0.0104803	0.00413517	12	64	101	0.00229065	2.90829	BMP4,NKX2-5,FHL2,G6PD,INHBA,NOTCH1,PDGFRB,RGS4,SRF,VEGFA,SORBS2,HEY2	6.52148e+47	CD34n	1	Devleopmental processes (cardiac_muscle_eye)	1
70	GO:0035914	skeletal muscle cell differentiation	BP	0.00960699	0.00361827	11	56	76	0.00234564	3.07933	GPC1,NOTCH1,SIX1,CITED2,VAX1,HEYL,ANKRD1,HIVEP3,DMRTA2,MEGF10,MYOCD	2.81749e+51	CD34n	1	Devleopmental processes (cardiac_muscle_eye)	1
71	GO:0009799	specification of symmetry	BP	0.0139738	0.0064612	16	100	171	0.00265564	2.40362	ACVR1,ACVR2B,NKX3-2,NKX2-5,SMAD3,NOTCH1,SRF,TBX2,WNT5A,CITED2,DAAM2,DLL1,CCDC40,VANGL2,NDRG4,PKD1L1	90,93,579,1482,4088,4851,6722,6909,7474,10370,23500,28514,55036,57216,65009,168507	CD34n	1	Devleopmental processes (cardiac_muscle_eye)	1
72	GO:0009855	determination of bilateral symmetry	BP	0.0139738	0.0064612	16	100	171	0.00265564	2.40362	ACVR1,ACVR2B,NKX3-2,NKX2-5,SMAD3,NOTCH1,SRF,TBX2,WNT5A,CITED2,DAAM2,DLL1,CCDC40,VANGL2,NDRG4,PKD1L1	90,93,579,1482,4088,4851,6722,6909,7474,10370,23500,28514,55036,57216,65009,168507	CD34n	1	Devleopmental processes (cardiac_muscle_eye)	1
73	GO:0055001	muscle cell development	BP	0.0183406	0.00962719	21	149	233	0.00318287	2.07313	ACTN1,BIN1,BMP4,NKX2-5,FHL2,G6PD,HES1,NOTCH1,PDGFRB,RGS4,SIX1,SRF,TMOD1,TPM1,VEGFA,SORBS2,LDB3,HEY2,LMOD1,ANKRD1,MEGF10	8.72747e+84	CD34n	1	Devleopmental processes (cardiac_muscle_eye)	1
74	GO:0014032	neural crest cell development	BP	0.0104803	0.004329	12	67	92	0.00340969	2.74895	ACVR1,BMP4,ERBB4,FOXC1,FOXC2,HES1,SNAI2,CITED2,SEMA6C,SEMA4C,SEMA3D,CYP26C1	9.06522e+51	CD34n	1	Devleopmental processes (cardiac_muscle_eye)	1
75	GO:0007517	muscle organ development	BP	0.028821	0.0176391	33	273	403	0.00359641	1.74241	BMP4,NKX2-5,HBEGF,FHL3,FOXC1,FOXC2,GPC1,SMAD3,NOTCH1,SIX1,TGFB2,TPM1,WNT5A,MSC,CITED2,VAX1,HEY2,HEYL,ITGB1BP2,ANKRD1,DLL1,SOX6,CHD7,JPH1,MRTFB,HIVEP3,DMRTA2,ARID5B,MEGF10,MYOCD,FOXK1,MIR145,ZBTB42	6.52148e+155	CD34n	1	Devleopmental processes (cardiac_muscle_eye)	1
76	GO:0048839	inner ear development	BP	0.0174672	0.00917491	20	142	210	0.00396799	2.07054	BMP4,COL2A1,EPHB2,HOXA13,HES1,NOTCH1,PLS1,SIX1,TBX2,TFAP2A,TGFB2,WNT5A,FZD3,LGR5,PLPPR4,HEY2,DLL1,ATP8A2,MCOLN3,CHD7	6.52128e+83	CD34n	1	Devleopmental processes (cardiac_muscle_eye)	1
77	GO:0048639	positive regulation of developmental growth	BP	0.0157205	0.00801189	18	124	178	0.00441854	2.14347	ERBB4,GATA6,NOTCH1,PIM1,PLS1,SRF,CDKL5,TBX2,VEGFA,HEY2,DISC1,DLL1,ATP8A2,CHD7,SHTN1,HOPX,RNF157,AGRN	2.06626e+82	CD34n	1	Devleopmental processes (cardiac_muscle_eye)	1
78	GO:0014033	neural crest cell differentiation	BP	0.0113537	0.00503974	13	78	106	0.00450102	2.52041	ACVR1,BMP4,ERBB4,FOXC1,FOXC2,HES1,SIX1,SNAI2,CITED2,SEMA6C,SEMA4C,SEMA3D,CYP26C1	9.06522e+55	CD34n	1	Devleopmental processes (cardiac_muscle_eye)	1
79	GO:0048661	positive regulation of smooth muscle cell proliferation	BP	0.0104803	0.00452284	12	70	110	0.00493315	2.60631	BMP4,CDH13,HBEGF,GJA1,HTR1B,IGF1R,PDGFRB,PTGS2,CX3CL1,THBS1,LDLRAP1,RBPMS2	6.52101e+49	CD34n	1	Devleopmental processes (cardiac_muscle_eye)	1
80	GO:0003170	heart valve development	BP	0.00960699	0.00400594	11	62	91	0.00533727	2.71591	ACVR1,BMP4,NKX2-5,EFNA1,NOTCH1,SNAI2,SOX4,TGFB2,HEY1,HEY2,HEYL	9.06521e+43	CD34n	1	Devleopmental processes (cardiac_muscle_eye)	1
81	GO:0048864	stem cell development	BP	0.0104803	0.00458745	12	71	98	0.00554696	2.56197	ACVR1,BMP4,ERBB4,FOXC1,FOXC2,HES1,SNAI2,CITED2,SEMA6C,SEMA4C,SEMA3D,CYP26C1	9.06522e+51	CD34n	1	Devleopmental processes (cardiac_muscle_eye)	1
82	GO:0030282	bone mineralization	BP	0.0131004	0.0064612	15	100	145	0.00658203	2.22477	ACVR1,ACVR2B,BMP4,FGFR3,SMAD3,MGP,MMP13,SRGN,PTGS2,PTN,TFAP2A,TUFT1,FZD9,LGR4,RFLNB	90,93,652,2261,4088,4256,4322,5552,5743,5764,7020,7286,8326,55366,359845	CD34n	1	Devleopmental processes (cardiac_muscle_eye)	1
83	GO:0007219	Notch signaling pathway	BP	0.0165939	0.00904568	19	140	252	0.00732934	1.98168	DLX1,DLX2,FOXC1,FOXC2,HES1,NOTCH1,SIX1,SNAI2,TBX2,TGFB2,SORBS2,DLK1,HEY1,HEY2,HEYL,DLL1,PRAG1,DTX3,NRARP	1.74517e+85	CD34n	1	Devleopmental processes (cardiac_muscle_eye)	1
84	GO:0035270	endocrine system development	BP	0.0122271	0.0059443	14	92	161	0.00748571	2.26187	BMP4,NKX2-5,GATA6,HOXA3,HES1,SMAD3,SALL1,SIX1,SOX4,SRF,WNT5A,CITED2,DLL1,ARID5B	6.52148e+57	CD34n	1	Devleopmental processes (cardiac_muscle_eye)	1
85	GO:0048640	negative regulation of developmental growth	BP	0.0122271	0.00600892	14	93	120	0.00822974	2.23311	FGFR3,G6PD,JARID2,RGS4,TP73,WNT5A,ULK1,STC2,VGLL4,CITED2,SEMA6C,DUSP10,SEMA4C,SEMA3D	2.26125e+61	CD34n	1	Devleopmental processes (cardiac_muscle_eye)	1
86	GO:0003300	cardiac muscle hypertrophy	BP	0.00960699	0.004329	11	67	111	0.00963887	2.47283	AGT,G6PD,GATA6,JARID2,SMAD3,NOTCH1,RGS4,SORBS2,HEY2,LMCD1,MIR145	1.83254e+46	CD34n	1	Devleopmental processes (cardiac_muscle_eye)	1
87	GO:0014897	striated muscle hypertrophy	BP	0.00960699	0.00452284	11	70	114	0.0132726	2.34644	AGT,G6PD,GATA6,JARID2,SMAD3,NOTCH1,RGS4,SORBS2,HEY2,LMCD1,MIR145	1.83254e+46	CD34n	1	Devleopmental processes (cardiac_muscle_eye)	1
88	GO:0014896	muscle hypertrophy	BP	0.00960699	0.00458745	11	71	116	0.014689	2.30703	AGT,G6PD,GATA6,JARID2,SMAD3,NOTCH1,RGS4,SORBS2,HEY2,LMCD1,MIR145	1.83254e+46	CD34n	1	Devleopmental processes (cardiac_muscle_eye)	1
89	GO:0048534	hematopoietic or lymphoid organ development	BP	0.00960699	0.00465206	11	72	103	0.0162162	2.26914	NKX3-2,CDKN2B,NKX2-5,HOXA3,HES1,IL7R,JARID2,SIX1,SRF,CITED2,BARX1	5.79103e+44	CD34n	1	Devleopmental processes (cardiac_muscle_eye)	1
90	GO:0051147	regulation of muscle cell differentiation	BP	0.0131004	0.00723654	15	112	182	0.0179223	1.94797	BMP4,NKX2-5,EFNB2,G6PD,NOTCH1,RGS4,SRF,HEY2,DLL1,SOX6,MEGF10,HOPX,MYOCD,RBPMS2,MIR145	6.52148e+68	CD34n	1	Devleopmental processes (cardiac_muscle_eye)	1
91	GO:0048736	appendage development	BP	0.0165939	0.00995025	19	154	204	0.0191578	1.77442	BMP4,RUNX2,COL2A1,B4GALNT1,HOXA13,LRP4,MSX2,NOTCH1,SALL1,TBX2,TFAP2A,TFAP2B,TGFB2,WNT5A,FERMT2,SLC7A11,INTU,CHD7,SMOC1	6.5286e+78	CD34n	1	Devleopmental processes (cardiac_muscle_eye)	1
92	GO:0060173	limb development	BP	0.0165939	0.00995025	19	154	204	0.0191578	1.77442	BMP4,RUNX2,COL2A1,B4GALNT1,HOXA13,LRP4,MSX2,NOTCH1,SALL1,TBX2,TFAP2A,TFAP2B,TGFB2,WNT5A,FERMT2,SLC7A11,INTU,CHD7,SMOC1	6.5286e+78	CD34n	1	Devleopmental processes (cardiac_muscle_eye)	1
93	GO:0045926	negative regulation of growth	BP	0.0200873	0.0127286	23	197	261	0.0197242	1.66789	FGFR3,G6PD,GJA1,INHBA,JARID2,SMAD3,MT1H,PTPRJ,RGS4,TGFB2,TP73,WNT5A,ULK1,STC2,VGLL4,CITED2,SEMA6C,DUSP10,OSGIN1,SEMA4C,PRDM11,WFDC1,SEMA3D	2.26125e+100	CD34n	1	Devleopmental processes (cardiac_muscle_eye)	1
94	GO:0002065	columnar/cuboidal epithelial cell differentiation	BP	0.0104803	0.00549202	12	85	138	0.0221628	2.06867	NKX3-2,BMP4,GATA6,HES1,NOTCH1,PGR,SOX4,WNT5A,FZD5,VAX1,DLL1,IL31RA	5.79652e+49	CD34n	1	Devleopmental processes (cardiac_muscle_eye)	1
95	GO:0008593	regulation of Notch signaling pathway	BP	0.00960699	0.00497512	11	77	119	0.025685	2.09657	DLX1,DLX2,HES1,NOTCH1,TGFB2,DLK1,HEY1,HEY2,DLL1,PRAG1,NRARP	1.74517e+50	CD34n	1	Devleopmental processes (cardiac_muscle_eye)	1
96	GO:0045927	positive regulation of growth	BP	0.019214	0.0124055	22	192	277	0.0268502	1.63192	AVPR1A,HBEGF,ERBB4,GATA6,KRT17,NOTCH1,PIM1,PLS1,SRF,CDKL5,TBX2,TGFB2,VEGFA,HEY2,DISC1,DLL1,ATP8A2,CHD7,SHTN1,HOPX,RNF157,AGRN	5.52184e+97	CD34n	1	Devleopmental processes (cardiac_muscle_eye)	1
97	GO:0042471	ear morphogenesis	BP	0.0104803	0.0059443	12	92	132	0.0382691	1.88684	NKX3-2,COL2A1,EPHB2,PLS1,SIX1,TBX2,TFAP2A,WNT5A,FZD3,SIX2,ATP8A2,CHD7	5.79128e+49	CD34n	1	Devleopmental processes (cardiac_muscle_eye)	1
98	GO:0030326	embryonic limb morphogenesis	BP	0.0113537	0.00678426	13	105	126	0.0458868	1.77745	BMP4,RUNX2,HOXA13,LRP4,MSX2,NOTCH1,SALL1,TBX2,TFAP2A,TGFB2,WNT5A,INTU,CHD7	6.5286e+51	CD34n	1	Devleopmental processes (cardiac_muscle_eye)	1
99	GO:0035113	embryonic appendage morphogenesis	BP	0.0113537	0.00678426	13	105	126	0.0458868	1.77745	BMP4,RUNX2,HOXA13,LRP4,MSX2,NOTCH1,SALL1,TBX2,TFAP2A,TGFB2,WNT5A,INTU,CHD7	6.5286e+51	CD34n	1	Devleopmental processes (cardiac_muscle_eye)	1
100	GO:0001558	regulation of cell growth	BP	0.028821	0.021322	33	330	456	0.0473338	1.40233	AGT,AVPR1A,HBEGF,G6PD,GJA1,IGFBP7,INHBA,KRT17,SMAD3,PRKCQ,PTPRJ,RGS4,SRF,CDKL5,TGFB2,VEGFA,WNT5A,ULK1,BCAR1,VGLL4,JADE3,SEMA6C,KIF26A,DISC1,OSGIN1,SEMA4C,PRDM11,SHTN1,WFDC1,MYOCD,RNF157,SEMA3D,NANOS1	1.83552e+144	CD34n	1	Devleopmental processes (cardiac_muscle_eye)	1
101	GO:0072001	renal system development	BP	0.0401747	0.0169283	46	262	393	3.13e-08	2.73504	ACTA2,ACVR2B,AGT,AKR1B1,ANGPT1,BMP4,COL4A1,DLG1,EFNB2,ERBB4,FOXC1,FOXC2,HES1,ITGA3,LRP4,SMAD3,NKX3-1,NOTCH1,PDGFA,PDGFRB,SALL1,SIX1,SLC22A1,SOX4,TFAP2A,TFAP2B,TGFB2,TP73,VEGFA,WNT5A,LGR5,SGPL1,HS3ST3B1,SIX2,SULF1,HEYL,DLL1,GCNT4,KIF26B,LGR4,VANGL2,IRX1,ARID5B,MYOCD,IRX2,GDF6	59,93,183,231,284,652,1282,1739,1948,2066,2296,2303,3280,3675,4038,4088,4824,4851,5154,5159,6299,6495,6580,6659,7020,7021,7042,7161,7422,7474,8549,8879,9953,10736,23213,26508,28514,51301,55083,55366,57216,79192,84159,93649,153572,392255	CD34n	2	Devleopmental processes (renal_liver)_n	2
102	GO:0001822	kidney development	BP	0.0375546	0.0162822	43	252	379	2.01e-07	2.63647	ACTA2,ACVR2B,AGT,AKR1B1,ANGPT1,BMP4,DLG1,EFNB2,ERBB4,FOXC1,FOXC2,HES1,ITGA3,LRP4,SMAD3,NKX3-1,NOTCH1,PDGFA,PDGFRB,SALL1,SIX1,SLC22A1,SOX4,TFAP2A,TFAP2B,TGFB2,TP73,VEGFA,WNT5A,SGPL1,HS3ST3B1,SIX2,SULF1,HEYL,DLL1,GCNT4,KIF26B,LGR4,VANGL2,IRX1,ARID5B,IRX2,GDF6	59,93,183,231,284,652,1739,1948,2066,2296,2303,3280,3675,4038,4088,4824,4851,5154,5159,6299,6495,6580,6659,7020,7021,7042,7161,7422,7474,8879,9953,10736,23213,26508,28514,51301,55083,55366,57216,79192,84159,153572,392255	CD34n	2	Devleopmental processes (renal_liver)_n	2
103	GO:0072006	nephron development	BP	0.0227074	0.00794728	26	123	183	8.74e-07	3.40934	ACTA2,AGT,ANGPT1,BMP4,DLG1,ERBB4,FOXC1,FOXC2,HES1,ITGA3,NOTCH1,PDGFRB,SALL1,SIX1,SLC22A1,TFAP2B,VEGFA,HS3ST3B1,SIX2,SULF1,HEYL,DLL1,KIF26B,LGR4,IRX1,IRX2	5.91833e+107	CD34n	2	Devleopmental processes (renal_liver)_n	2
104	GO:0061138	morphogenesis of a branching epithelium	BP	0.0253275	0.00962719	29	149	204	1.28e-06	3.07721	ACVR1,AGT,BMP4,COL4A1,DLG1,EGF,FOXC2,HOXA13,MSX2,NKX3-1,NOTCH1,PDGFA,PGR,SALL1,SIX1,SNAI2,SRF,TBX2,VEGFA,WNT5A,FZD5,HS3ST3B1,SIX2,SULF1,LGR4,NTN4,HHIP,GDF7,NRARP	9.01837e+120	CD34n	2	Devleopmental processes (renal_liver)_n	2
105	GO:0061326	renal tubule development	BP	0.0174672	0.0053628	20	83	118	1.87e-06	4.02627	AGT,BMP4,COL4A1,DLG1,HES1,NOTCH1,SALL1,SIX1,SLC22A1,TFAP2B,VEGFA,LGR5,HS3ST3B1,SIX2,HEYL,DLL1,KIF26B,LGR4,IRX1,IRX2	1.83652e+85	CD34n	2	Devleopmental processes (renal_liver)_n	2
106	GO:0001763	morphogenesis of a branching structure	BP	0.0262009	0.0105318	30	163	222	2.84e-06	2.87232	ACVR1,AGT,BMP4,COL4A1,DLG1,DLX2,EGF,FOXC2,HOXA13,MSX2,NKX3-1,NOTCH1,PDGFA,PGR,SALL1,SIX1,SNAI2,SRF,TBX2,VEGFA,WNT5A,FZD5,HS3ST3B1,SIX2,SULF1,LGR4,NTN4,HHIP,GDF7,NRARP	9.01837e+124	CD34n	2	Devleopmental processes (renal_liver)_n	2
107	GO:0060562	epithelial tube morphogenesis	BP	0.0358079	0.017316	41	268	380	6.77e-06	2.30727	ACVR1,AGT,BMP4,COL4A1,CSF1R,NKX2-5,DLG1,EFNB2,EGF,FOXC2,HES1,SMAD3,MSX2,NKX3-1,NOTCH1,PGR,SALL1,SIX1,SRF,TBX2,TGFB2,VEGFA,WNT5A,FZD3,LGR5,LHX2,HS3ST3B1,CITED2,SIX2,DLL1,SEMA4C,CCDC40,KIF26B,LGR4,VANGL2,HHIP,NDRG4,IRX1,GDF7,IRX2,NRARP	9.01837e+176	CD34n	2	Devleopmental processes (renal_liver)_n	2
108	GO:0072080	nephron tubule development	BP	0.0157205	0.00510435	18	79	112	1.39e-05	3.7359	AGT,BMP4,DLG1,HES1,NOTCH1,SALL1,SIX1,SLC22A1,TFAP2B,VEGFA,HS3ST3B1,SIX2,HEYL,DLL1,KIF26B,LGR4,IRX1,IRX2	1.83652e+77	CD34n	2	Devleopmental processes (renal_liver)_n	2
109	GO:0072009	nephron epithelium development	BP	0.0174672	0.00607353	20	94	136	1.41e-05	3.42488	AGT,BMP4,DLG1,FOXC1,FOXC2,HES1,NOTCH1,SALL1,SIX1,SLC22A1,TFAP2B,VEGFA,HS3ST3B1,SIX2,HEYL,DLL1,KIF26B,LGR4,IRX1,IRX2	1.83652e+85	CD34n	2	Devleopmental processes (renal_liver)_n	2
110	GO:0001656	metanephros development	BP	0.0148472	0.00471668	17	73	110	1.77e-05	3.84112	AKR1B1,BMP4,FOXC2,HES1,NKX3-1,PDGFA,PDGFRB,SALL1,SIX1,SLC22A1,TFAP2B,SIX2,KIF26B,LGR4,IRX1,IRX2,GDF6	2.31652e+73	CD34n	2	Devleopmental processes (renal_liver)_n	2
111	GO:2000027	regulation of animal organ morphogenesis	BP	0.0183406	0.00691348	21	107	150	3.17e-05	3.09454	AGT,BMP4,RUNX2,CELSR3,CELSR2,PAX9,PDGFA,SIX1,SNAI2,VEGFA,WNT5A,FZD3,CITED2,SIX2,SULF1,LGR4,VANGL2,NTN4,SAPCD2,ARHGEF19,APCDD1	1.83653e+91	CD34n	2	Devleopmental processes (renal_liver)_n	2
112	GO:0048754	branching morphogenesis of an epithelial tube	BP	0.0200873	0.00801189	23	124	169	3.5e-05	2.88817	ACVR1,AGT,BMP4,COL4A1,DLG1,EGF,FOXC2,MSX2,NKX3-1,NOTCH1,PGR,SALL1,SIX1,SRF,TBX2,VEGFA,WNT5A,HS3ST3B1,SIX2,LGR4,HHIP,GDF7,NRARP	9.01837e+94	CD34n	2	Devleopmental processes (renal_liver)_n	2
113	GO:0072073	kidney epithelium development	BP	0.019214	0.0075596	22	117	167	4.14e-05	2.93556	AGT,BMP4,DLG1,EFNB2,FOXC1,FOXC2,HES1,SMAD3,NOTCH1,SALL1,SIX1,SLC22A1,TFAP2B,VEGFA,HS3ST3B1,SIX2,HEYL,DLL1,KIF26B,LGR4,IRX1,IRX2	1.83652e+93	CD34n	2	Devleopmental processes (renal_liver)_n	2
114	GO:1905330	regulation of morphogenesis of an epithelium	BP	0.0122271	0.00361827	14	56	72	4.15e-05	4.21114	AGT,BMP4,EGF,GJA1,PDGFA,SIX1,SNAI2,TBX2,VEGFA,WNT5A,SIX2,SULF1,LGR4,NTN4	1.83652e+57	CD34n	2	Devleopmental processes (renal_liver)_n	2
115	GO:0061333	renal tubule morphogenesis	BP	0.0131004	0.00419978	15	65	92	6.11e-05	3.7909	AGT,BMP4,COL4A1,DLG1,HES1,SALL1,SIX1,VEGFA,LGR5,HS3ST3B1,SIX2,KIF26B,LGR4,IRX1,IRX2	1.83652e+63	CD34n	2	Devleopmental processes (renal_liver)_n	2
116	GO:0060993	kidney morphogenesis	BP	0.0139738	0.00497512	16	77	112	0.000133996	3.31508	AGT,BMP4,DLG1,ERBB4,HES1,SALL1,SIX1,SOX4,VEGFA,HS3ST3B1,SIX2,GCNT4,KIF26B,LGR4,IRX1,IRX2	1.83652e+68	CD34n	2	Devleopmental processes (renal_liver)_n	2
117	GO:0048732	gland development	BP	0.0375546	0.0209989	43	325	481	0.000141673	1.94401	BMP4,CDKN2B,CSF1R,NKX2-5,EGF,SLC29A1,ERBB4,FOXC1,GATA6,HOXA3,HOXA13,HES1,IGSF3,ID4,JARID2,SMAD3,MSX2,NKX3-1,NOTCH1,PCK2,PDGFA,PGR,PTN,PTPN3,SALL1,SIX1,SNAI2,SRF,TBX2,TGFA,TGFB2,UCP2,VEGFA,WNT5A,TNFSF11,CITED2,SULF1,SERPINA10,CCDC40,NTN4,ZNF703,ARID5B,GDF7	6.52103e+179	CD34n	2	Devleopmental processes (renal_liver)_n	2
118	GO:0072028	nephron morphogenesis	BP	0.0122271	0.00407056	14	63	92	0.000164198	3.60767	AGT,BMP4,DLG1,ERBB4,HES1,SALL1,SIX1,VEGFA,HS3ST3B1,SIX2,KIF26B,LGR4,IRX1,IRX2	1.83652e+59	CD34n	2	Devleopmental processes (renal_liver)_n	2
119	GO:0022612	gland morphogenesis	BP	0.0157205	0.00639659	18	99	124	0.000311098	2.80955	BMP4,CSF1R,HOXA13,ID4,MSX2,NKX3-1,NOTCH1,PDGFA,PGR,PTN,SNAI2,TBX2,TGFA,TGFB2,WNT5A,SULF1,NTN4,GDF7	6.52144e+74	CD34n	2	Devleopmental processes (renal_liver)_n	2
120	GO:0060688	regulation of morphogenesis of a branching structure	BP	0.00960699	0.00297215	11	46	58	0.000414834	3.96223	AGT,BMP4,PDGFA,SIX1,SNAI2,VEGFA,WNT5A,SIX2,SULF1,LGR4,NTN4	1.83653e+45	CD34n	2	Devleopmental processes (renal_liver)_n	2
121	GO:0072078	nephron tubule morphogenesis	BP	0.0113537	0.00394133	13	61	87	0.000430669	3.41701	AGT,BMP4,DLG1,HES1,SALL1,SIX1,VEGFA,HS3ST3B1,SIX2,KIF26B,LGR4,IRX1,IRX2	1.83652e+55	CD34n	2	Devleopmental processes (renal_liver)_n	2
122	GO:0072088	nephron epithelium morphogenesis	BP	0.0113537	0.00400594	13	62	90	0.000508607	3.34706	AGT,BMP4,DLG1,HES1,SALL1,SIX1,VEGFA,HS3ST3B1,SIX2,KIF26B,LGR4,IRX1,IRX2	1.83652e+55	CD34n	2	Devleopmental processes (renal_liver)_n	2
123	GO:0032835	glomerulus development	BP	0.00960699	0.00329521	11	51	78	0.00105343	3.46539	ACTA2,ANGPT1,BMP4,FOXC1,FOXC2,HES1,NOTCH1,PDGFRB,SULF1,HEYL,LGR4	5.92847e+42	CD34n	2	Devleopmental processes (renal_liver)_n	2
124	GO:0060675	ureteric bud morphogenesis	BP	0.00960699	0.00329521	11	51	76	0.00105343	3.46539	AGT,BMP4,DLG1,HES1,SALL1,SIX1,VEGFA,HS3ST3B1,SIX2,KIF26B,LGR4	1.83652e+44	CD34n	2	Devleopmental processes (renal_liver)_n	2
125	GO:0001657	ureteric bud development	BP	0.0122271	0.00491051	14	76	109	0.00122648	2.84897	AGT,BMP4,DLG1,FOXC1,FOXC2,HES1,SMAD3,SALL1,SIX1,VEGFA,HS3ST3B1,SIX2,KIF26B,LGR4	1.83652e+56	CD34n	2	Devleopmental processes (renal_liver)_n	2
126	GO:0072171	mesonephric tubule morphogenesis	BP	0.00960699	0.00335982	11	52	78	0.00124825	3.38065	AGT,BMP4,DLG1,HES1,SALL1,SIX1,VEGFA,HS3ST3B1,SIX2,KIF26B,LGR4	1.83652e+44	CD34n	2	Devleopmental processes (renal_liver)_n	2
127	GO:0072163	mesonephric epithelium development	BP	0.0122271	0.00497512	14	77	110	0.00139904	2.80316	AGT,BMP4,DLG1,FOXC1,FOXC2,HES1,SMAD3,SALL1,SIX1,VEGFA,HS3ST3B1,SIX2,KIF26B,LGR4	1.83652e+56	CD34n	2	Devleopmental processes (renal_liver)_n	2
128	GO:0072164	mesonephric tubule development	BP	0.0122271	0.00497512	14	77	110	0.00139904	2.80316	AGT,BMP4,DLG1,FOXC1,FOXC2,HES1,SMAD3,SALL1,SIX1,VEGFA,HS3ST3B1,SIX2,KIF26B,LGR4	1.83652e+56	CD34n	2	Devleopmental processes (renal_liver)_n	2
129	GO:0001823	mesonephros development	BP	0.0122271	0.00516896	14	80	117	0.00204251	2.67532	AGT,BMP4,DLG1,FOXC1,FOXC2,HES1,SMAD3,SALL1,SIX1,VEGFA,HS3ST3B1,SIX2,KIF26B,LGR4	1.83652e+56	CD34n	2	Devleopmental processes (renal_liver)_n	2
130	GO:0050680	negative regulation of epithelial cell proliferation	BP	0.0148472	0.00736577	17	114	183	0.00422326	2.21154	BMP4,CDKN2B,DLG1,EFNB2,NKX3-1,NOTCH1,SNAI2,TGFB2,THBS1,WNT5A,SCG2,CNMD,DUSP10,VASH1,SULF1,INTU,DAB2IP	6.52103e+73	CD34n	2	Devleopmental processes (renal_liver)_n	2
131	GO:0001889	liver development	BP	0.0131004	0.00665504	15	103	145	0.00863194	2.14837	CDKN2B,GATA6,HES1,JARID2,SMAD3,NOTCH1,PCK2,PTN,PTPN3,TGFA,UCP2,CITED2,SERPINA10,CCDC40,ARID5B	1.03026e+63	CD34n	2	Devleopmental processes (renal_liver)_n	2
132	GO:0050678	regulation of epithelial cell proliferation	BP	0.0279476	0.0182852	32	283	467	0.0107941	1.61285	BMP4,RUNX2,CDH13,CDKN2B,NKX2-5,DLG1,EFNB2,EGF,F3,HES1,SMAD3,NKX3-1,NOTCH1,PGR,PTN,SIX1,SNAI2,TGFA,TGFB2,THBS1,VEGFA,WNT5A,SCG2,CNMD,DUSP10,VASH1,SULF1,INTU,VASH2,ZNF703,DAB2IP,NRARP	6.5286e+136	CD34n	2	Devleopmental processes (renal_liver)_n	2
133	GO:0061008	hepaticobiliary system development	BP	0.0131004	0.00684887	15	106	148	0.0111586	2.07723	CDKN2B,GATA6,HES1,JARID2,SMAD3,NOTCH1,PCK2,PTN,PTPN3,TGFA,UCP2,CITED2,SERPINA10,CCDC40,ARID5B	1.03026e+63	CD34n	2	Devleopmental processes (renal_liver)_n	2
134	GO:0016331	morphogenesis of embryonic epithelium	BP	0.0139738	0.00794728	16	123	162	0.0191309	1.88405	BMP4,SIX1,TFAP2A,TGFB1I1,TGFB2,WNT5A,FZD3,LHX2,CITED2,SULF1,WNT16,SEMA4C,VANGL2,IRX1,GDF7,IRX2	6.5265e+72	CD34n	2	Devleopmental processes (renal_liver)_n	2
135	GO:0035148	tube formation	BP	0.0139738	0.0080765	16	125	159	0.0219663	1.84906	BMP4,EGF,NOTCH1,SIX1,TGFB2,VEGFA,WNT5A,FZD3,LHX2,CITED2,SEMA4C,VANGL2,IRX1,GDF7,DAB2IP,IRX2	6.52195e+72	CD34n	2	Devleopmental processes (renal_liver)_n	2
136	GO:0003018	vascular process in circulatory system	BP	0.031441	0.0123409	36	191	334	1.61e-07	2.96876	ACTA2,AGT,ANGPT1,AVPR1A,CHRM3,DRD1,SLC29A1,FAAH,FOXC1,FOXC2,GUCY1A1,HTR1B,HTR1D,HTR7,ABCC1,P2RY1,PDE3A,PTGS2,PTPRJ,SLC4A3,SLC1A4,SLC2A1,SLC6A6,SLC7A2,SLC22A1,VEGFA,AKAP12,KCNMB2,FERMT2,SLC38A3,SLCO2B1,TRPV4,ARHGAP42,C2CD4A,SLC29A4,SLC16A12	5.91833e+151	CD34n	3	Muscle contraction_ion transport	3
137	GO:1903522	regulation of blood circulation	BP	0.0270742	0.0116948	31	181	355	9.12e-06	2.63075	AGT,BIN1,ATP1B1,ATP2B2,AVPR1A,CHRM2,CHRM3,CHRNA7,NKX2-5,DLG1,DSG2,HBEGF,FAAH,GJA1,KCNH2,PTGS2,RGS4,SLC4A3,SLC8A3,TBX2,TGFB2,TPM1,KCNE3,KCNMB2,CORIN,HEY2,KCNE4,ZC3H12A,SPX,HOPX,ARHGAP42	1.83274e+128	CD34n	3	Muscle contraction_ion transport	3
138	GO:0006939	smooth muscle contraction	BP	0.0157205	0.00497512	18	77	122	9.54e-06	3.86284	ACTA2,CHRM2,CHRM3,CHRNA3,DLG1,DRD1,GUCY1A1,HTR1D,HTR7,PTGS2,SRF,SSTR2,TBX2,SULF1,SPX,MYOCD,ARHGAP42,MIR145	5.91129e+76	CD34n	3	Muscle contraction_ion transport	3
139	GO:0008016	regulation of heart contraction	BP	0.0227074	0.00962719	26	149	292	3.37e-05	2.68382	AGT,BIN1,ATP1B1,ATP2B2,AVPR1A,CHRM2,CHRNA7,NKX2-5,DLG1,DSG2,HBEGF,GJA1,KCNH2,RGS4,SLC4A3,SLC8A3,TBX2,TGFB2,TPM1,KCNE3,CORIN,HEY2,KCNE4,ZC3H12A,SPX,HOPX	1.83274e+105	CD34n	3	Muscle contraction_ion transport	3
140	GO:0090257	regulation of muscle system process	BP	0.0227074	0.0107902	26	167	310	0.000235585	2.33836	AGT,BIN1,ATP1B1,CHRM2,CHRM3,CHRNA3,NKX2-5,DLG1,DSG2,G6PD,GUCY1A1,JARID2,SMAD3,NOTCH1,PTGS2,RGS4,SLC8A3,SRF,TPM1,LMCD1,TRPV4,ZC3H12A,SPX,MYOCD,ARHGAP42,MIR145	1.83274e+109	CD34n	3	Muscle contraction_ion transport	3
141	GO:0006936	muscle contraction	BP	0.0305677	0.0163468	35	253	486	0.000244267	2.04133	ACTA2,BIN1,ATP1B1,CHRM2,CHRM3,CHRNA3,NKX2-5,DLG1,DRD1,DSG2,GJA1,GUCY1A1,HTR1D,HTR7,KCNH2,PTGS2,SLC6A8,SLC8A3,SRF,SSTR2,TBX2,TMOD1,TPM1,KCNE3,SULF1,SYNM,KCNE4,LMOD1,ATP8A2,TRPV4,ZC3H12A,SPX,MYOCD,ARHGAP42,MIR145	5.92745e+149	CD34n	3	Muscle contraction_ion transport	3
142	GO:0060047	heart contraction	BP	0.0235808	0.0114363	27	177	366	0.000253713	2.28307	AGT,BIN1,ATP1B1,ATP2B2,AVPR1A,CHRM2,CHRNA7,NKX2-5,DLG1,DSG2,HBEGF,GATA6,GJA1,KCNH2,RGS4,SLC4A3,SLC8A3,TBX2,TGFB2,TPM1,KCNE3,CORIN,HEY2,KCNE4,ZC3H12A,SPX,HOPX	1.83274e+109	CD34n	3	Muscle contraction_ion transport	3
143	GO:0003015	heart process	BP	0.0244541	0.0120824	28	187	382	0.000269922	2.23427	AGT,BIN1,ATP1B1,ATP2B2,AVPR1A,CHRM2,CHRNA7,NKX2-5,DLG1,DSG2,HBEGF,GATA6,GJA1,KCNH2,RGS4,SLC4A3,SLC8A3,TBX2,TGFB2,TPM1,KCNE3,CORIN,HEY2,KCNE4,NOX4,ZC3H12A,SPX,HOPX	1.83274e+114	CD34n	3	Muscle contraction_ion transport	3
144	GO:0140115	export across plasma membrane	BP	0.0104803	0.00342444	12	53	111	0.000394989	3.69117	ABCA1,ATP1B1,DLG1,GJA1,KCNA2,KCNH2,ABCC1,KCNE3,KCNE4,SLC47A1,SLC47A2,SLC29A4	1.94812e+51	CD34n	3	Muscle contraction_ion transport	3
145	GO:0006937	regulation of muscle contraction	BP	0.0165939	0.0075596	19	117	209	0.00092671	2.45064	BIN1,ATP1B1,CHRM2,CHRM3,CHRNA3,NKX2-5,DLG1,DSG2,GUCY1A1,PTGS2,SLC8A3,SRF,TPM1,TRPV4,ZC3H12A,SPX,MYOCD,ARHGAP42,MIR145	2.74481e+81	CD34n	3	Muscle contraction_ion transport	3
146	GO:0010232	vascular transport	BP	0.0113537	0.004329	13	67	111	0.00110075	3.03613	AVPR1A,SLC29A1,ABCC1,SLC4A3,SLC1A4,SLC2A1,SLC6A6,SLC7A2,SLC22A1,SLC38A3,SLCO2B1,SLC29A4,SLC16A12	5.52203e+56	CD34n	3	Muscle contraction_ion transport	3
147	GO:0043266	regulation of potassium ion transport	BP	0.0113537	0.004329	13	67	136	0.00110075	3.03613	BIN1,ATP1B1,DLG1,DRD1,GCK,KCNC1,KCNH2,RGS4,KCNAB1,KCNAB3,KCNE3,KCNE4,AMIGO1	2.74481e+52	CD34n	3	Muscle contraction_ion transport	3
148	GO:0150104	transport across blood-brain barrier	BP	0.0113537	0.004329	13	67	111	0.00110075	3.03613	AVPR1A,SLC29A1,ABCC1,SLC4A3,SLC1A4,SLC2A1,SLC6A6,SLC7A2,SLC22A1,SLC38A3,SLCO2B1,SLC29A4,SLC16A12	5.52203e+56	CD34n	3	Muscle contraction_ion transport	3
149	GO:0042310	vasoconstriction	BP	0.00960699	0.00342444	11	53	102	0.00147172	3.29994	ACTA2,AGT,AVPR1A,CHRM3,FAAH,HTR1B,HTR1D,HTR7,PTGS2,KCNMB2,ARHGAP42	5.91836e+42	CD34n	3	Muscle contraction_ion transport	3
150	GO:0035296	regulation of tube diameter	BP	0.0139738	0.00639659	16	99	175	0.00239095	2.43274	ACTA2,AGT,AVPR1A,CHRM3,DRD1,FAAH,FOXC1,FOXC2,GUCY1A1,HTR1B,HTR1D,HTR7,P2RY1,PTGS2,KCNMB2,ARHGAP42	5.91836e+62	CD34n	3	Muscle contraction_ion transport	3
151	GO:0097746	blood vessel diameter maintenance	BP	0.0139738	0.00639659	16	99	175	0.00239095	2.43274	ACTA2,AGT,AVPR1A,CHRM3,DRD1,FAAH,FOXC1,FOXC2,GUCY1A1,HTR1B,HTR1D,HTR7,P2RY1,PTGS2,KCNMB2,ARHGAP42	5.91836e+62	CD34n	3	Muscle contraction_ion transport	3
152	GO:0061337	cardiac conduction	BP	0.0113537	0.00471668	13	73	126	0.0024793	2.73134	AGT,BIN1,ATP1B1,ATP2B2,NKX2-5,DSG2,GJA1,KCNH2,SLC4A3,SLC8A3,KCNE3,CORIN,KCNE4	1.83274e+50	CD34n	3	Muscle contraction_ion transport	3
153	GO:0035150	regulation of tube size	BP	0.0139738	0.0064612	16	100	176	0.00265564	2.40362	ACTA2,AGT,AVPR1A,CHRM3,DRD1,FAAH,FOXC1,FOXC2,GUCY1A1,HTR1B,HTR1D,HTR7,P2RY1,PTGS2,KCNMB2,ARHGAP42	5.91836e+62	CD34n	3	Muscle contraction_ion transport	3
154	GO:1901379	regulation of potassium ion transmembrane transport	BP	0.00960699	0.00368288	11	57	118	0.00271622	3.01219	BIN1,ATP1B1,DLG1,KCNC1,KCNH2,RGS4,KCNAB1,KCNAB3,KCNE3,KCNE4,AMIGO1	2.74481e+44	CD34n	3	Muscle contraction_ion transport	3
155	GO:0006813	potassium ion transport	BP	0.0165939	0.00917491	19	142	427	0.00850897	1.9492	BIN1,ATP1B1,DLG1,DRD1,GCK,KCNA2,KCNC1,KCNH1,KCNH2,KCNN3,RGS4,SLC9A2,KCNAB1,KCNAB3,SLC12A6,KCNE3,KCNMB2,KCNE4,AMIGO1	2.74481e+77	CD34n	3	Muscle contraction_ion transport	3
156	GO:0071805	potassium ion transmembrane transport	BP	0.0148472	0.00820573	17	127	349	0.0123227	1.94846	BIN1,ATP1B1,DLG1,KCNA2,KCNC1,KCNH1,KCNH2,KCNN3,RGS4,SLC9A2,KCNAB1,KCNAB3,SLC12A6,KCNE3,KCNMB2,KCNE4,AMIGO1	2.74481e+69	CD34n	3	Muscle contraction_ion transport	3
157	GO:0002027	regulation of heart rate	BP	0.00960699	0.00465206	11	72	122	0.0162162	2.26914	BIN1,AVPR1A,CHRNA7,DSG2,KCNH2,RGS4,TPM1,KCNE3,HEY2,KCNE4,SPX	2.74552e+45	CD34n	3	Muscle contraction_ion transport	3
158	GO:0098739	import across plasma membrane	BP	0.0148472	0.00852879	17	132	293	0.0175994	1.86297	ATP1B1,DLG1,KCNH2,RGS4,SLC1A4,SLC2A1,SLC6A6,SLC7A2,SLC8A3,SLC9A2,THBS1,AKAP5,SLC12A6,SLC38A3,SLC7A11,SLC47A1,TRPV4	4.81174e+70	CD34n	3	Muscle contraction_ion transport	3
159	GO:0001508	action potential	BP	0.0122271	0.00671965	14	104	208	0.0208539	1.95874	BIN1,ATP1B1,DLG1,DRD1,DSG2,GJA1,GRIK2,KCNA2,KCNH2,PTPN3,SLC4A3,KCNE3,KCNMB2,KCNE4	2.74481e+56	CD34n	3	Muscle contraction_ion transport	3
160	GO:1903825	organic acid transmembrane transport	BP	0.0131004	0.00743038	15	115	278	0.0223028	1.88919	ABCC1,RGS4,SLC1A4,SLC2A1,SLC6A6,SLC6A8,SLC7A2,THBS1,UCP2,SLC38A3,SLC7A11,SLC47A1,EMB,SLC29A4,SLC16A12	4.3636e+68	CD34n	3	Muscle contraction_ion transport	3
161	GO:1904062	regulation of monoatomic cation transmembrane transport	BP	0.0200873	0.0134393	23	208	450	0.0344265	1.5675	BIN1,ATP1B1,DLG1,DRD1,G6PD,KCNC1,KCNH2,LYN,PTPN3,RGS4,CX3CL1,KCNAB1,HAP1,KCNAB3,AKAP5,KCNE3,TCIRG1,KCNE4,CHD7,JPH1,AMIGO1,WNK2,UBASH3B	2.74481e+97	CD34n	3	Muscle contraction_ion transport	3
162	GO:0043271	negative regulation of monoatomic ion transport	BP	0.00960699	0.00523357	11	81	161	0.0357351	1.97625	BIN1,EPHB2,HES1,HTR1B,KCNH2,PTGS2,RGS4,KCNAB1,KCNE3,KCNE4,PACSIN3	2.74205e+45	CD34n	3	Muscle contraction_ion transport	3
163	GO:0006865	amino acid transport	BP	0.0122271	0.00736577	14	114	324	0.0416968	1.76161	AVPR1A,GJA1,GNAT2,HTR1B,RGS4,SLC1A4,SLC6A6,SLC6A8,SLC7A2,UCP2,SLC38A3,SLC7A11,SLC47A1,SERINC5	5.5227e+59	CD34n	3	Muscle contraction_ion transport	3
164	GO:1905039	carboxylic acid transmembrane transport	BP	0.0122271	0.00736577	14	114	277	0.0416968	1.76161	ABCC1,RGS4,SLC1A4,SLC2A1,SLC6A6,SLC6A8,SLC7A2,THBS1,UCP2,SLC38A3,SLC7A11,SLC47A1,EMB,SLC16A12	4.3636e+62	CD34n	3	Muscle contraction_ion transport	3
165	GO:0051924	regulation of calcium ion transport	BP	0.0165939	0.0108548	19	168	334	0.0421569	1.60612	BIN1,ATP1B1,DRD1,EGF,G6PD,HES1,LYN,PDGFRB,PTGS2,RGS4,CX3CL1,TRPC6,STC2,HAP1,AKAP5,PACSIN3,CHD7,JPH1,UBASH3B	2.74481e+77	CD34n	3	Muscle contraction_ion transport	3
166	GO:0050767	regulation of neurogenesis	BP	0.041048	0.0199005	47	308	438	1.58e-06	2.30737	BIN1,CDKN2B,HAPLN1,CUX1,DLX1,DLX2,EFNB3,EPHB2,GRM5,HES1,ID4,LRP4,LYN,NOTCH1,PTN,CX3CL1,SRF,CDKL5,TP73,VEGFA,WNT5A,FZD3,ULK1,BHLHE40,HAP1,LHX2,BAIAP2,SEMA6C,RGS14,VAX1,DUSP10,HEY1,HEY2,DAAM2,HEYL,DISC1,DLL1,SEMA4C,HES6,CHD7,AMIGO1,SHTN1,DMRTA2,METRN,TTBK1,IL34,SEMA3D	274,1030,1404,1523,1745,1746,1949,2048,2915,3280,3400,4038,4067,4851,5764,6376,6722,6792,7161,7422,7474,7976,8408,8553,9001,9355,10458,10500,10636,11023,11221,23462,23493,23500,26508,27185,28514,54910,55502,55636,57463,57698,63950,79006,84630,146433,223117	CD34n	4	Regulation of the nervous system_n	4
167	GO:0048713	regulation of oligodendrocyte differentiation	BP	0.0104803	0.00232603	12	36	48	5.99e-06	6.31287	DLX1,DLX2,HES1,ID4,NOTCH1,PTN,TP73,DUSP10,DAAM2,TNFRSF21,SLC45A3,IL34	1.74517e+53	CD34n	4	Regulation of the nervous system_n	4
168	GO:0010721	negative regulation of cell development	BP	0.0296943	0.0135039	34	209	304	1.08e-05	2.47531	BMP4,CDKN2B,DLX1,DLX2,EFNB3,EPHB2,HOXA7,HES1,ID4,INHBA,LRP4,LYN,NOTCH1,PTN,SHB,SNAI2,TLR3,VEGFA,WNT5A,ULK1,TSC22D1,LHX2,TRIB1,SEMA6C,VAX1,DUSP10,DAAM2,SEMA4C,ZC3H12A,UBASH3B,ERFE,SEMA3D,RFLNB,NRARP	6.52103e+150	CD34n	4	Regulation of the nervous system_n	4
169	GO:0042063	gliogenesis	BP	0.0340611	0.0166699	39	258	389	1.5e-05	2.27217	BIN1,CDKN2B,HAPLN1,CSF1R,DLX1,DLX2,DRD1,GPR183,GPC1,GPR17,HES1,ID4,IFNGR1,LYN,NOTCH1,P2RY1,PTN,CX3CL1,SLC8A3,SOX4,TGFB2,TP73,CUL4B,CDK5R1,TSPAN2,VAX1,TPPP,DUSP10,DAAM2,DISC1,TNFRSF21,DLL1,SOX6,METRN,TTBK1,SLC45A3,IL34,APCDD1,DAB2IP	2.74103e+172	CD34n	4	Regulation of the nervous system_n	4
170	GO:0048709	oligodendrocyte differentiation	BP	0.0157205	0.00549202	18	85	117	4e-05	3.40007	DLX1,DLX2,GPR17,HES1,ID4,LYN,NOTCH1,PTN,SLC8A3,TP73,TSPAN2,TPPP,DUSP10,DAAM2,TNFRSF21,SOX6,SLC45A3,IL34	1.74517e+80	CD34n	4	Regulation of the nervous system_n	4
171	GO:0045685	regulation of glial cell differentiation	BP	0.0122271	0.0037475	14	58	83	6.31e-05	4.01937	BIN1,DLX1,DLX2,HES1,ID4,NOTCH1,PTN,TP73,DUSP10,DAAM2,TNFRSF21,TTBK1,SLC45A3,IL34	2.74175e+61	CD34n	4	Regulation of the nervous system_n	4
172	GO:2000179	positive regulation of neural precursor cell proliferation	BP	0.0104803	0.00297215	12	46	64	9.33e-05	4.45327	HAPLN1,EGF,ID4,LYN,NOTCH1,CX3CL1,VEGFA,FZD3,FZD9,LHX2,DISC1,DMRTA2	1.4042e+49	CD34n	4	Regulation of the nervous system_n	4
173	GO:0007405	neuroblast proliferation	BP	0.0122271	0.00387672	14	60	87	9.39e-05	3.84342	HAPLN1,EML1,ID4,NOTCH1,PTN,CX3CL1,SOX5,VEGFA,FZD3,FZD9,VAX1,DISC1,DMRTA2,HHIP	1.4042e+59	CD34n	4	Regulation of the nervous system_n	4
174	GO:0010001	glial cell differentiation	BP	0.0253275	0.0124055	29	192	278	0.000181633	2.25863	BIN1,HAPLN1,DLX1,DLX2,DRD1,GPC1,GPR17,HES1,ID4,IFNGR1,LYN,NOTCH1,PTN,SLC8A3,SOX4,TP73,CUL4B,TSPAN2,VAX1,TPPP,DUSP10,DAAM2,TNFRSF21,DLL1,SOX6,METRN,TTBK1,SLC45A3,IL34	2.7414e+127	CD34n	4	Regulation of the nervous system_n	4
175	GO:2000177	regulation of neural precursor cell proliferation	BP	0.0131004	0.00478129	15	74	104	0.000286645	3.21086	HAPLN1,EGF,ID4,LYN,NOTCH1,PTN,CX3CL1,VEGFA,WNT5A,FZD3,FZD9,LHX2,VAX1,DISC1,DMRTA2	1.4042e+62	CD34n	4	Regulation of the nervous system_n	4
176	GO:0050768	negative regulation of neurogenesis	BP	0.0165939	0.0075596	19	117	156	0.00092671	2.45064	CDKN2B,DLX1,DLX2,EFNB3,EPHB2,HES1,ID4,LRP4,NOTCH1,PTN,WNT5A,ULK1,LHX2,SEMA6C,VAX1,DUSP10,DAAM2,SEMA4C,SEMA3D	1.03017e+82	CD34n	4	Regulation of the nervous system_n	4
177	GO:0051962	positive regulation of nervous system development	BP	0.0270742	0.0150546	31	233	319	0.00104231	1.94648	BIN1,ADGRB3,HAPLN1,CUX1,EPHB2,GRM5,HES1,ID4,IL1RAP,LYN,NOTCH1,PTN,CX3CL1,SRF,CDKL5,TP73,VEGFA,FZD3,HAP1,BAIAP2,RGS14,DISC1,AMIGO1,SHTN1,DMRTA2,METRN,TTBK1,SLITRK4,IL34,AMIGO2,AGRN	2.74577e+137	CD34n	4	Regulation of the nervous system_n	4
178	GO:0051961	negative regulation of nervous system development	BP	0.0165939	0.00794728	19	123	163	0.00170378	2.30815	CDKN2B,DLX1,DLX2,EFNB3,EPHB2,HES1,ID4,LRP4,NOTCH1,PTN,WNT5A,ULK1,LHX2,SEMA6C,VAX1,DUSP10,DAAM2,SEMA4C,SEMA3D	1.03017e+82	CD34n	4	Regulation of the nervous system_n	4
179	GO:0002573	myeloid leukocyte differentiation	BP	0.0209607	0.0111133	24	172	287	0.00193537	2.05171	BMP4,CSF1R,GPR183,HOXA7,INHBA,LYN,TLR3,UCP2,VEGFA,PIR,TNFSF11,TSPAN2,TRIB1,TCIRG1,CITED2,BATF3,PRXL2A,UBASH3B,BATF2,IL31RA,PPARGC1B,IL34,ERFE,MIR145	6.52144e+113	CD34n	4	Regulation of the nervous system_n	4
180	GO:0050769	positive regulation of neurogenesis	BP	0.0227074	0.0125347	26	194	260	0.00229566	1.95885	BIN1,HAPLN1,CUX1,EPHB2,GRM5,HES1,ID4,LYN,NOTCH1,PTN,CX3CL1,SRF,CDKL5,TP73,VEGFA,FZD3,HAP1,BAIAP2,RGS14,DISC1,AMIGO1,SHTN1,DMRTA2,METRN,TTBK1,IL34	2.7414e+112	CD34n	4	Regulation of the nervous system_n	4
181	GO:0014013	regulation of gliogenesis	BP	0.0122271	0.0053628	14	83	116	0.00291352	2.55851	BIN1,CDKN2B,DLX1,DLX2,HES1,ID4,LYN,NOTCH1,PTN,TP73,DUSP10,DAAM2,TTBK1,IL34	2.74103e+59	CD34n	4	Regulation of the nervous system_n	4
182	GO:0061351	neural precursor cell proliferation	BP	0.0165939	0.00833495	19	129	181	0.00297319	2.18146	HAPLN1,EGF,EML1,ID4,LYN,NOTCH1,PTN,CX3CL1,SOX5,VEGFA,WNT5A,FZD3,FZD9,LHX2,IGF2BP1,VAX1,DISC1,DMRTA2,HHIP	1.4042e+80	CD34n	4	Regulation of the nervous system_n	4
183	GO:0048708	astrocyte differentiation	BP	0.00960699	0.004329	11	67	91	0.00963887	2.47283	BIN1,DRD1,HES1,ID4,IFNGR1,NOTCH1,CUL4B,TSPAN2,VAX1,DLL1,TTBK1	2.74181e+46	CD34n	4	Regulation of the nervous system_n	4
184	GO:0050770	regulation of axonogenesis	BP	0.0157205	0.00872262	18	135	173	0.0106184	1.94041	EFNA1,EFNB3,EPHB2,LRP4,SRF,CDKL5,VEGFA,WNT5A,ULK1,SEMA6C,KIF13B,DISC1,SEMA4C,AMIGO1,LRRC4C,SHTN1,METRN,SEMA3D	1.94219e+81	CD34n	4	Regulation of the nervous system_n	4
185	GO:1903707	negative regulation of hemopoiesis	BP	0.0104803	0.00503974	12	78	128	0.0117177	2.28907	BMP4,HOXA7,INHBA,LYN,SNAI2,TLR3,TSC22D1,TRIB1,ZC3H12A,UBASH3B,ERFE,NRARP	6.5232e+53	CD34n	4	Regulation of the nervous system_n	4
186	GO:0002761	regulation of myeloid leukocyte differentiation	BP	0.0104803	0.00562124	12	87	137	0.0261292	2.01323	HOXA7,INHBA,LYN,TLR3,TNFSF11,TRIB1,PRXL2A,UBASH3B,PPARGC1B,IL34,ERFE,MIR145	3.20436e+58	CD34n	4	Regulation of the nervous system_n	4
187	GO:0010977	negative regulation of neuron projection development	BP	0.0131004	0.00775344	15	120	148	0.0313282	1.79852	EFNA1,EFNB2,EFNB3,EPHB2,HES1,IL15RA,LRP4,WNT5A,ULK1,SEMA6C,KANK1,SEMA4C,TRPV4,PRAG1,SEMA3D	1.94219e+67	CD34n	4	Regulation of the nervous system_n	4
188	GO:0061448	connective tissue development	BP	0.0331878	0.0150546	38	233	318	3.16e-06	2.48826	ACTA2,NKX3-2,BGN,BMP4,RUNX2,COL2A1,COL11A2,CCN2,DLX2,EPYC,FGFR3,FOXC2,GPLD1,HOXA3,ID4,SMAD3,MGP,MMP13,MSX2,NOTCH1,PDGFRB,SNAI2,SOX5,SRF,TRPS1,WNT5A,SIX2,PPARGC1A,CNMD,SULF1,SOX6,TRPV4,ARID5B,COL27A1,SCIN,GDF7,RFLNB,GDF6	5.95796e+160	CD34n	5	Bone_cartilage development	5
189	GO:0048705	skeletal system morphogenesis	BP	0.0279476	0.0119532	32	185	248	5.31e-06	2.66417	ACVR2B,NKX3-2,BMP4,RUNX2,COL2A1,CCN2,DLG1,DLX2,FGFR3,FOXC1,FOXC2,HOXA3,HOXA7,SMAD3,MGP,MMP13,MMP16,MSX2,SIX1,SOX5,TFAP2A,SGPL1,IRX5,CITED2,SIX2,SOX6,TRPV4,HHIP,ARID5B,COL27A1,PPARGC1B,RFLNB	9.35797e+134	CD34n	5	Bone_cartilage development	5
190	GO:0051216	cartilage development	BP	0.0262009	0.0111133	30	172	235	8.73e-06	2.68838	NKX3-2,BGN,BMP4,RUNX2,COL2A1,COL11A2,CCN2,DLX2,EPYC,FGFR3,GPLD1,HOXA3,SMAD3,MGP,MMP13,MSX2,SNAI2,SOX5,SRF,TRPS1,WNT5A,SIX2,CNMD,SULF1,SOX6,TRPV4,COL27A1,SCIN,RFLNB,GDF6	5.79634e+126	CD34n	5	Bone_cartilage development	5
191	GO:0032330	regulation of chondrocyte differentiation	BP	0.0113537	0.00303676	13	47	60	2.43e-05	4.82848	NKX3-2,BMP4,RUNX2,CCN2,SMAD3,SNAI2,SOX5,TRPS1,SIX2,SOX6,SCIN,RFLNB,GDF6	5.79653e+55	CD34n	5	Bone_cartilage development	5
192	GO:0048706	embryonic skeletal system development	BP	0.0174672	0.0064612	20	100	132	3.66e-05	3.16672	NKX3-2,BMP4,RUNX2,COL2A1,DLG1,DLX1,DLX2,FOXC2,HOXA3,HOXA7,SMAD3,MMP16,SIX1,TFAP2A,WNT5A,IRX5,SIX2,SULF1,KIAA1217,XYLT1	5.79653e+81	CD34n	5	Bone_cartilage development	5
193	GO:0061035	regulation of cartilage development	BP	0.0122271	0.00394133	14	61	81	0.000113621	3.76154	NKX3-2,BMP4,RUNX2,CCN2,SMAD3,SNAI2,SOX5,TRPS1,WNT5A,SIX2,SOX6,SCIN,RFLNB,GDF6	5.79653e+59	CD34n	5	Bone_cartilage development	5
194	GO:0002062	chondrocyte differentiation	BP	0.0165939	0.00659042	19	102	130	0.000154112	2.89661	NKX3-2,BMP4,RUNX2,COL2A1,CCN2,FGFR3,GPLD1,SMAD3,MSX2,SNAI2,SOX5,TRPS1,SIX2,SULF1,SOX6,COL27A1,SCIN,RFLNB,GDF6	5.79653e+81	CD34n	5	Bone_cartilage development	5
195	GO:0048704	embryonic skeletal system morphogenesis	BP	0.0122271	0.00465206	14	72	97	0.000703116	3.04602	BMP4,RUNX2,COL2A1,DLG1,DLX2,FOXC2,HOXA3,HOXA7,SMAD3,MMP16,SIX1,TFAP2A,IRX5,SIX2	6.5286e+55	CD34n	5	Bone_cartilage development	5
196	GO:1904888	cranial skeletal system development	BP	0.0104803	0.00368288	12	57	76	0.000795946	3.36219	BMP4,RUNX2,DLX2,FOXC2,SMAD3,MMP16,MSX2,SIX1,TFAP2A,TGFB2,IRX5,SIX2	6.5286e+47	CD34n	5	Bone_cartilage development	5
197	GO:0060348	bone development	BP	0.019214	0.0115655	22	179	230	0.012921	1.76866	BGN,BMP4,RUNX2,COL2A1,EPYC,FGFR3,FOXC1,GJA1,MMP13,MMP16,MSX2,PRPSAP2,PTGER4,TFAP2A,TNFSF11,CITED2,SULF1,TRPV4,TNN,XYLT1,COL27A1,RFLNB	6.33653e+92	CD34n	5	Bone_cartilage development	5
198	GO:0060349	bone morphogenesis	BP	0.0104803	0.00542741	12	84	107	0.0203554	2.09754	BMP4,RUNX2,COL2A1,FGFR3,FOXC1,MMP13,MMP16,MSX2,TFAP2A,CITED2,TRPV4,COL27A1	6.5286e+48	CD34n	5	Bone_cartilage development	5
199	GO:0008544	epidermis development	BP	0.0340611	0.0158299	39	245	468	4.3e-06	2.41783	ALDH3A2,ALOX12,BMP4,COL7A1,CST6,CCN2,FOXC1,GATA6,HOXA7,HES1,INHBA,KRT17,LAMB3,LRP4,MAFG,MSX2,NOTCH1,PDGFA,PLS1,SRF,TGFB2,WNT5A,FZD3,LGR5,KRT75,LHX2,TRIM16,EXPH5,KAZN,HEY2,INTU,DLL1,WNT16,ERRFI1,MCOLN3,LGR4,KRT80,APCDD1,KRT79	2.2424e+168	CD34n	6	Developmental processes (skin)	6
200	GO:0043588	skin development	BP	0.0270742	0.0132455	31	205	364	0.000108143	2.26406	ALOX12,FOXC1,GATA6,HOXA7,INHBA,ITGA3,KRT17,LRP4,MSX2,NOTCH1,PDGFA,SRF,TFAP2B,TGFB2,WNT5A,FZD3,LGR5,KRT75,LHX2,TRIM16,EXPH5,KAZN,INTU,DLL1,WNT16,ATP8A2,ERRFI1,LGR4,KRT80,APCDD1,KRT79	2.3923e+137	CD34n	6	Developmental processes (skin)	6
201	GO:0045604	regulation of epidermal cell differentiation	BP	0.00960699	0.0027137	11	42	64	0.000174946	4.47419	BMP4,FOXC1,HOXA7,HES1,MAFG,MSX2,NOTCH1,TRIM16,HEY2,DLL1,ERRFI1	6.5223e+46	CD34n	6	Developmental processes (skin)	6
202	GO:0098773	skin epidermis development	BP	0.0157205	0.00626736	18	97	137	0.000239143	2.8814	ALOX12,GATA6,INHBA,KRT17,LRP4,MSX2,NOTCH1,PDGFA,SRF,TGFB2,WNT5A,FZD3,LGR5,LHX2,INTU,DLL1,LGR4,APCDD1	2.39263e+75	CD34n	6	Developmental processes (skin)	6
203	GO:0009913	epidermal cell differentiation	BP	0.0200873	0.00911029	23	141	280	0.000265045	2.46924	BMP4,FOXC1,GATA6,HOXA7,HES1,KRT17,MAFG,MSX2,NOTCH1,PLS1,WNT5A,KRT75,TRIM16,EXPH5,KAZN,HEY2,INTU,DLL1,WNT16,ERRFI1,MCOLN3,KRT80,KRT79	6.5223e+103	CD34n	6	Developmental processes (skin)	6
204	GO:0001942	hair follicle development	BP	0.0122271	0.00445823	14	69	97	0.000447757	3.21281	INHBA,KRT17,LRP4,MSX2,NOTCH1,PDGFA,TGFB2,WNT5A,FZD3,LGR5,LHX2,INTU,LGR4,APCDD1	3.62439e+59	CD34n	6	Developmental processes (skin)	6
205	GO:0022404	molting cycle process	BP	0.0122271	0.00458745	14	71	101	0.000606986	3.09967	INHBA,KRT17,LRP4,MSX2,NOTCH1,PDGFA,TGFB2,WNT5A,FZD3,LGR5,LHX2,INTU,LGR4,APCDD1	3.62439e+59	CD34n	6	Developmental processes (skin)	6
206	GO:0022405	hair cycle process	BP	0.0122271	0.00458745	14	71	101	0.000606986	3.09967	INHBA,KRT17,LRP4,MSX2,NOTCH1,PDGFA,TGFB2,WNT5A,FZD3,LGR5,LHX2,INTU,LGR4,APCDD1	3.62439e+59	CD34n	6	Developmental processes (skin)	6
207	GO:0045682	regulation of epidermis development	BP	0.00960699	0.00310138	11	48	70	0.000613019	3.747	BMP4,FOXC1,HOXA7,HES1,MAFG,MSX2,NOTCH1,TRIM16,HEY2,DLL1,ERRFI1	6.5223e+46	CD34n	6	Developmental processes (skin)	6
208	GO:0042303	molting cycle	BP	0.0131004	0.00529818	15	82	123	0.000898119	2.82574	INHBA,KRT17,LRP4,MSX2,NOTCH1,PDGFA,PTGS2,TGFB2,WNT5A,FZD3,LGR5,LHX2,INTU,LGR4,APCDD1	3.62439e+63	CD34n	6	Developmental processes (skin)	6
209	GO:0042633	hair cycle	BP	0.0131004	0.00529818	15	82	123	0.000898119	2.82574	INHBA,KRT17,LRP4,MSX2,NOTCH1,PDGFA,PTGS2,TGFB2,WNT5A,FZD3,LGR5,LHX2,INTU,LGR4,APCDD1	3.62439e+63	CD34n	6	Developmental processes (skin)	6
210	GO:0030216	keratinocyte differentiation	BP	0.0131004	0.00626736	15	97	200	0.00494239	2.3065	FOXC1,HOXA7,KRT17,MSX2,NOTCH1,WNT5A,KRT75,TRIM16,EXPH5,KAZN,INTU,WNT16,ERRFI1,KRT80,KRT79	2.29632e+69	CD34n	6	Developmental processes (skin)	6
211	GO:0030856	regulation of epithelial cell differentiation	BP	0.0131004	0.00730116	15	113	186	0.0193023	1.92797	BMP4,CDKN2B,FOXC1,HOXA7,HES1,MAFG,MSX2,NOTCH1,TP73,VEGFA,TRIM16,SIX2,HEY2,DLL1,ERRFI1	6.52103e+63	CD34n	6	Developmental processes (skin)	6
212	GO:0055074	calcium ion homeostasis	BP	0.0323144	0.0147961	37	229	485	5.29e-06	2.45909	ABCC6,ATP1B1,ATP2B2,CHRNA7,DRD1,GP5,GRIK2,GRM5,HTR1B,ITPR1,ITPR2,LYN,P2RY1,PLCG2,CX3CL1,SLC8A3,TRPC6,WNT5A,FZD9,TNFSF11,STC2,NOL3,HAP1,TSPOAP1,PLCH2,TCIRG1,CIB2,DISC1,MCOLN3,CHD7,JPH1,TRPV4,ATP13A3,UBASH3B,TMTC2,MCOLN2,TUNAR	3.68481e+162	CD34n	7	Calcium ion homeostasis	7
213	GO:0006874	intracellular calcium ion homeostasis	BP	0.028821	0.0136331	33	211	457	3.32e-05	2.35958	ATP1B1,ATP2B2,CHRNA7,DRD1,GP5,GRIK2,GRM5,HTR1B,ITPR1,ITPR2,LYN,P2RY1,PLCG2,CX3CL1,SLC8A3,TRPC6,WNT5A,FZD9,STC2,NOL3,HAP1,TSPOAP1,PLCH2,TCIRG1,DISC1,MCOLN3,CHD7,JPH1,TRPV4,ATP13A3,UBASH3B,MCOLN2,TUNAR	4.81491e+144	CD34n	7	Calcium ion homeostasis	7
214	GO:0051209	release of sequestered calcium ion into cytosol	BP	0.0131004	0.00607353	15	94	202	0.00365063	2.39473	DRD1,GP5,ITPR1,ITPR2,LYN,PLCG2,CX3CL1,NOL3,HAP1,PLCH2,MCOLN3,CHD7,JPH1,UBASH3B,MCOLN2	1.81228e+65	CD34n	7	Calcium ion homeostasis	7
215	GO:0051283	negative regulation of sequestering of calcium ion	BP	0.0131004	0.00613814	15	95	203	0.00404622	2.36463	DRD1,GP5,ITPR1,ITPR2,LYN,PLCG2,CX3CL1,NOL3,HAP1,PLCH2,MCOLN3,CHD7,JPH1,UBASH3B,MCOLN2	1.81228e+65	CD34n	7	Calcium ion homeostasis	7
216	GO:0051282	regulation of sequestering of calcium ion	BP	0.0131004	0.00620275	15	96	206	0.00447609	2.33535	DRD1,GP5,ITPR1,ITPR2,LYN,PLCG2,CX3CL1,NOL3,HAP1,PLCH2,MCOLN3,CHD7,JPH1,UBASH3B,MCOLN2	1.81228e+65	CD34n	7	Calcium ion homeostasis	7
217	GO:0051208	sequestering of calcium ion	BP	0.0131004	0.00639659	15	99	210	0.00599307	2.25139	DRD1,GP5,ITPR1,ITPR2,LYN,PLCG2,CX3CL1,NOL3,HAP1,PLCH2,MCOLN3,CHD7,JPH1,UBASH3B,MCOLN2	1.81228e+65	CD34n	7	Calcium ion homeostasis	7
218	GO:0097553	calcium ion transmembrane import into cytosol	BP	0.0157205	0.00872262	18	135	285	0.0106184	1.94041	DRD1,GP5,ITPR1,ITPR2,LYN,PLCG2,CX3CL1,SLC8A3,NOL3,HAP1,AKAP5,PLCH2,MCOLN3,CHD7,JPH1,TRPV4,UBASH3B,MCOLN2	1.81228e+78	CD34n	7	Calcium ion homeostasis	7
219	GO:0001704	formation of primary germ layer	BP	0.0183406	0.00652581	21	101	140	1.26e-05	3.32799	ACVR1,BMP4,COL4A2,COL7A1,COL8A1,FOXC1,FOXC2,GATA6,GJA1,INHBA,ITGA3,LAMB3,SMAD3,MMP15,SRF,TXNRD1,WNT5A,SIX2,KDM6B,CRB2,MIR145	9.06521e+86	CD34n	9	Developmental rocesses (germ_layer)	8
220	GO:0001707	mesoderm formation	BP	0.0131004	0.0037475	15	58	80	1.43e-05	4.41043	ACVR1,BMP4,FOXC1,FOXC2,GJA1,INHBA,ITGA3,SMAD3,SRF,TXNRD1,WNT5A,SIX2,KDM6B,CRB2,MIR145	9.06522e+62	CD34n	9	Developmental rocesses (germ_layer)	8
221	GO:0048332	mesoderm morphogenesis	BP	0.0131004	0.00387672	15	60	82	2.22e-05	4.21397	ACVR1,BMP4,FOXC1,FOXC2,GJA1,INHBA,ITGA3,SMAD3,SRF,TXNRD1,WNT5A,SIX2,KDM6B,CRB2,MIR145	9.06522e+62	CD34n	9	Developmental rocesses (germ_layer)	8
222	GO:0007498	mesoderm development	BP	0.0165939	0.0059443	19	92	154	3.57e-05	3.29553	ACVR1,ACVR2B,BMP4,FOXC1,FOXC2,GJA1,INHBA,ITGA3,SMAD3,SRF,TXNRD1,VEGFA,WNT5A,LHX2,CITED2,SIX2,KDM6B,CRB2,MIR145	90,93,652,2296,2303,2697,3624,3675,4088,6722,7296,7422,7474,9355,10370,10736,23135,286204,406937	CD34n	9	Developmental rocesses (germ_layer)	8
223	GO:0007369	gastrulation	BP	0.0209607	0.00956258	24	148	219	0.000215783	2.4529	ACVR1,ACVR2B,BMP4,COL4A2,COL7A1,COL8A1,FOXC1,FOXC2,GATA6,GJA1,INHBA,ITGA3,LAMB3,SMAD3,MMP15,SRF,TXNRD1,UGDH,WNT5A,SIX2,KDM6B,PHLDB1,CRB2,MIR145	90,93,652,1284,1294,1295,2296,2303,2627,2697,3624,3675,3914,4088,4324,6722,7296,7358,7474,10736,23135,23187,286204,406937	CD34n	9	Developmental rocesses (germ_layer)	8
224	GO:0007492	endoderm development	BP	0.00960699	0.00439362	11	68	91	0.0107525	2.4291	BMP4,COL4A2,COL7A1,COL8A1,GATA6,INHBA,LAMB3,SMAD3,MMP15,NOTCH1,PAX9	6.52128e+42	CD34n	9	Developmental rocesses (germ_layer)	8
225	GO:0090100	positive regulation of transmembrane receptor protein serine/threonine kinase signaling pathway	BP	0.0148472	0.00510435	17	79	120	5.24e-05	3.46826	ACVR1,ACVR2B,BMP4,CDKN2B,GATA6,HES1,INHBA,MSX2,NOTCH1,TGFB1I1,THBS1,CITED2,SULF1,MYOCD,GDF7,CRB2,GDF6	90,93,652,1030,2627,3280,3624,4488,4851,7041,7057,10370,23213,93649,151449,286204,392255	CD34n	18	BMP_TGFB signaling_n	9
226	GO:0090287	regulation of cellular response to growth factor stimulus	BP	0.031441	0.0164761	36	255	436	0.000133131	2.09179	AGT,BMP4,LDLRAD4,RUNX2,CDKN2B,DLX1,GATA6,GPC1,HHEX,HOXA13,HES1,ITGA3,SMAD3,MSX2,NOTCH1,TFAP2B,TGFB1I1,THBS1,VEGFA,WNT5A,NREP,CITED2,SULF1,DLL1,SINHCAF,PRDM16,SMOC2,HHIP,ZNF703,CREB3L1,MYOCD,HTRA3,DAB2IP,CRB2,RBPMS2,SHISA2	1.83653e+158	CD34n	18	BMP_TGFB signaling_n	9
227	GO:0090092	regulation of transmembrane receptor protein serine/threonine kinase signaling pathway	BP	0.0262009	0.0136977	30	212	379	0.000448102	2.09172	ACVR1,ACVR2B,BMP4,LDLRAD4,CDKN2B,DLX1,GATA6,HOXA13,HES1,INHBA,ITGA3,SMAD3,MSX2,NOTCH1,TFAP2B,TGFB1I1,THBS1,WNT5A,NREP,CITED2,SULF1,SINHCAF,PRDM16,ZNF703,MYOCD,HTRA3,GDF7,CRB2,RBPMS2,GDF6	90,93,652,753,1030,1745,2627,3209,3280,3624,3675,4088,4488,4851,7021,7041,7057,7474,9315,10370,23213,58516,63976,80139,93649,94031,151449,286204,348093,392255	CD34n	18	BMP_TGFB signaling_n	9
228	GO:0071772	response to BMP	BP	0.0183406	0.00846417	21	131	277	0.000610384	2.41538	ACVR1,ACVR2B,BMP4,RUNX2,COL2A1,DLX1,GATA6,HOXA13,HES1,ITGA3,MSX2,NOTCH1,TFAP2B,WNT5A,SULF1,HEYL,HTRA3,GDF7,CRB2,RBPMS2,GDF6	90,93,652,860,1280,1745,2627,3209,3280,3675,4488,4851,7021,7474,23213,26508,94031,151449,286204,348093,392255	CD34n	18	BMP_TGFB signaling_n	9
229	GO:0071773	cellular response to BMP stimulus	BP	0.0183406	0.00846417	21	131	277	0.000610384	2.41538	ACVR1,ACVR2B,BMP4,RUNX2,COL2A1,DLX1,GATA6,HOXA13,HES1,ITGA3,MSX2,NOTCH1,TFAP2B,WNT5A,SULF1,HEYL,HTRA3,GDF7,CRB2,RBPMS2,GDF6	90,93,652,860,1280,1745,2627,3209,3280,3675,4488,4851,7021,7474,23213,26508,94031,151449,286204,348093,392255	CD34n	18	BMP_TGFB signaling_n	9
230	GO:0030509	BMP signaling pathway	BP	0.0165939	0.00801189	19	124	259	0.00187595	2.28607	ACVR1,ACVR2B,BMP4,RUNX2,DLX1,GATA6,HOXA13,HES1,ITGA3,MSX2,NOTCH1,TFAP2B,WNT5A,SULF1,HTRA3,GDF7,CRB2,RBPMS2,GDF6	90,93,652,860,1745,2627,3209,3280,3675,4488,4851,7021,7474,23213,94031,151449,286204,348093,392255	CD34n	18	BMP_TGFB signaling_n	9
231	GO:0030510	regulation of BMP signaling pathway	BP	0.0122271	0.00575047	14	89	149	0.00556903	2.35287	BMP4,DLX1,GATA6,HOXA13,HES1,ITGA3,MSX2,NOTCH1,TFAP2B,WNT5A,SULF1,HTRA3,CRB2,RBPMS2	6.52175e+60	CD34n	18	BMP_TGFB signaling_n	9
232	GO:0071560	cellular response to transforming growth factor beta stimulus	BP	0.0227074	0.0135685	26	210	371	0.00668088	1.78648	ACTA2,ACVR1,LDLRAD4,CDKN2B,COL4A2,DLX1,GCNT2,IGF1R,ITGA3,SMAD3,PDE3A,SOX5,TGFB1I1,TGFB2,THBS1,WNT5A,NREP,CITED2,FERMT2,ANKRD1,SOX6,SINHCAF,PRDM16,ZNF703,MYOCD,HTRA3	59,90,753,1030,1284,1745,2651,3480,3675,4088,5139,6660,7041,7042,7057,7474,9315,10370,10979,27063,55553,58516,63976,80139,93649,94031	CD34n	18	BMP_TGFB signaling_n	9
233	GO:0090288	negative regulation of cellular response to growth factor stimulus	BP	0.0113537	0.00549202	13	85	164	0.00936004	2.27426	AGT,DLX1,GPC1,HHEX,NOTCH1,THBS1,WNT5A,SULF1,CREB3L1,HTRA3,DAB2IP,RBPMS2,SHISA2	1.83175e+59	CD34n	18	BMP_TGFB signaling_n	9
234	GO:0071559	response to transforming growth factor beta	BP	0.0227074	0.0139562	26	216	378	0.00953794	1.72934	ACTA2,ACVR1,LDLRAD4,CDKN2B,COL4A2,DLX1,GCNT2,IGF1R,ITGA3,SMAD3,PDE3A,SOX5,TGFB1I1,TGFB2,THBS1,WNT5A,NREP,CITED2,FERMT2,ANKRD1,SOX6,SINHCAF,PRDM16,ZNF703,MYOCD,HTRA3	59,90,753,1030,1284,1745,2651,3480,3675,4088,5139,6660,7041,7042,7057,7474,9315,10370,10979,27063,55553,58516,63976,80139,93649,94031	CD34n	18	BMP_TGFB signaling_n	9
235	GO:1903844	regulation of cellular response to transforming growth factor beta stimulus	BP	0.0122271	0.00736577	14	114	189	0.0416968	1.76161	LDLRAD4,CDKN2B,DLX1,ITGA3,SMAD3,TGFB1I1,THBS1,NREP,CITED2,SINHCAF,PRDM16,ZNF703,MYOCD,HTRA3	7.53103e+60	CD34n	18	BMP_TGFB signaling_n	9
236	GO:0050731	positive regulation of peptidyl-tyrosine phosphorylation	BP	0.019214	0.00781805	22	121	199	7.03e-05	2.81598	ACVR1,AGT,ANGPT1,CSF1R,HBEGF,EFNA1,EGF,ERBB4,FGFR3,GRM5,HES1,LRP4,LYN,NTF3,PLCG2,PTPRJ,TGFA,VEGFA,NOX4,IL31RA,IL34,DOK7	9.01833e+90	CD34n	20	Kinase signaling_n	10
237	GO:0018108	peptidyl-tyrosine phosphorylation	BP	0.0262009	0.0131162	30	203	355	0.000209939	2.20199	ACVR1,AGT,ANGPT1,CSF1R,HBEGF,EFNA1,EGF,EPHB2,ERBB4,FGFR3,FGFR4,GRM5,HES1,IGF1R,LRP4,LTK,LYN,NTF3,PDGFA,PDGFRB,PLCG2,PTPRJ,TGFA,VEGFA,NOX4,ERRFI1,TTBK1,IL31RA,IL34,DOK7	9.01833e+124	CD34n	20	Kinase signaling_n	10
238	GO:0018212	peptidyl-tyrosine modification	BP	0.0262009	0.0131808	30	204	359	0.000229132	2.18903	ACVR1,AGT,ANGPT1,CSF1R,HBEGF,EFNA1,EGF,EPHB2,ERBB4,FGFR3,FGFR4,GRM5,HES1,IGF1R,LRP4,LTK,LYN,NTF3,PDGFA,PDGFRB,PLCG2,PTPRJ,TGFA,VEGFA,NOX4,ERRFI1,TTBK1,IL31RA,IL34,DOK7	9.01833e+124	CD34n	20	Kinase signaling_n	10
239	GO:0043405	regulation of MAP kinase activity	BP	0.0165939	0.00730116	19	113	169	0.000598054	2.55562	AGT,EGF,LYN,NTF3,PDGFA,PDGFRB,PTPRJ,THBS1,VEGFA,WNT5A,TNFSF11,MAPK8IP1,TRIB1,RGS14,FZD10,DUSP10,TRIB2,IL34,DAB2IP	1.83195e+83	CD34n	20	Kinase signaling_n	10
240	GO:0051897	positive regulation of phosphatidylinositol 3-kinase/protein kinase B signal transduction	BP	0.0183406	0.0085934	21	133	194	0.000748494	2.37192	AGT,ANGPT1,CSF1R,HBEGF,EGF,F3,GCNT2,IGF1R,LTK,NKX3-1,PDGFA,PDGFRB,PTPRJ,CX3CL1,TGFB2,THBS1,TNFSF11,FERMT2,NOX4,WNT16,ERFE	1.83284e+86	CD34n	20	Kinase signaling_n	10
241	GO:0051896	regulation of phosphatidylinositol 3-kinase/protein kinase B signal transduction	BP	0.0218341	0.0112425	25	174	291	0.00103592	2.12459	AGT,ANGPT1,CSF1R,DLG1,HBEGF,EGF,F3,GCNT2,IGF1R,LTK,NKX3-1,PDGFA,PDGFRB,PTPRJ,CX3CL1,TGFB2,THBS1,TNFSF11,FERMT2,NOX4,WNT16,ERFE,DAB2IP,DIPK2A,MIR145	1.83284e+108	CD34n	20	Kinase signaling_n	10
242	GO:0071900	regulation of protein serine/threonine kinase activity	BP	0.0262009	0.0146669	30	227	344	0.00138582	1.93047	AGT,CCNG2,CDKN2B,EGF,HHEX,LYN,NTF3,PDGFA,PDGFRB,PTPRJ,SLC8A3,THBS1,VEGFA,WNT5A,TNFSF11,CDK5R1,MAPK8IP1,TRIB1,RGS14,FERMT2,FZD10,DUSP10,MAPRE3,TRIB2,CCNJL,CCNB3,MYOCD,IL34,DAB2IP,DIPK2A	1.83901e+133	CD34n	20	Kinase signaling_n	10
243	GO:0050730	regulation of peptidyl-tyrosine phosphorylation	BP	0.0209607	0.0108548	24	168	279	0.00139993	2.10929	ACVR1,AGT,ANGPT1,CSF1R,HBEGF,EFNA1,EGF,ERBB4,FGFR3,GRM5,HES1,LRP4,LYN,NTF3,PDGFA,PLCG2,PTPRJ,TGFA,VEGFA,NOX4,ERRFI1,IL31RA,IL34,DOK7	9.01833e+99	CD34n	20	Kinase signaling_n	10
244	GO:0043491	phosphatidylinositol 3-kinase/protein kinase B signal transduction	BP	0.0218341	0.0135685	25	210	365	0.0124016	1.70685	AGT,ANGPT1,CSF1R,DLG1,HBEGF,EGF,F3,GCNT2,IGF1R,LTK,NKX3-1,PDGFA,PDGFRB,PTPRJ,CX3CL1,TGFB2,THBS1,TNFSF11,FERMT2,NOX4,WNT16,ERFE,DAB2IP,DIPK2A,MIR145	1.83284e+108	CD34n	20	Kinase signaling_n	10
245	GO:0043406	positive regulation of MAP kinase activity	BP	0.00960699	0.00458745	11	71	104	0.014689	2.30703	EGF,NTF3,PDGFA,PDGFRB,THBS1,VEGFA,WNT5A,TNFSF11,FZD10,IL34,DAB2IP	1.95049e+48	CD34n	20	Kinase signaling_n	10
246	GO:0033674	positive regulation of kinase activity	BP	0.0262009	0.0175745	30	272	419	0.0182199	1.56647	AGT,ANGPT1,CHRNA3,CSF1R,EFNA1,EGF,ERBB4,FGFR3,FGFR4,GRM5,IGF1R,LTK,NTF3,PDGFA,PDGFRB,TGFB2,THBS1,TLR3,VEGFA,WNT5A,TNFSF11,FERMT2,FZD10,MAPRE3,NOX4,TTBK1,IL34,DAB2IP,DIPK2A,DOK7	1.83284e+130	CD34n	20	Kinase signaling_n	10
247	GO:0045860	positive regulation of protein kinase activity	BP	0.0218341	0.0146023	25	226	343	0.0282698	1.5692	AGT,ANGPT1,CHRNA3,CSF1R,EFNA1,EGF,GRM5,NTF3,PDGFA,PDGFRB,TGFB2,THBS1,TLR3,VEGFA,WNT5A,TNFSF11,FERMT2,FZD10,MAPRE3,NOX4,TTBK1,IL34,DAB2IP,DIPK2A,DOK7	1.83284e+110	CD34n	20	Kinase signaling_n	10
248	GO:0071902	positive regulation of protein serine/threonine kinase activity	BP	0.0122271	0.00717193	14	111	163	0.0343264	1.81646	EGF,NTF3,PDGFA,PDGFRB,THBS1,VEGFA,WNT5A,TNFSF11,FERMT2,FZD10,MAPRE3,IL34,DAB2IP,DIPK2A	1.95049e+64	CD34n	20	Kinase signaling_n	10
249	GO:0070304	positive regulation of stress-activated protein kinase signaling cascade	BP	0.0165939	0.00633198	19	98	140	8.84e-05	3.044	BMP4,CCN2,LYN,TGFB2,TLR3,VEGFA,WNT5A,TNFSF11,MAPK8IP1,TNIK,WNT16,SEMA4C,INAVA,TRPV4,CARD9,ZC3H12A,DAB2IP,SH3RF2,GDF6	6.52149e+87	CD34n	22	Stress activated signaling	11
250	GO:0070302	regulation of stress-activated protein kinase signaling cascade	BP	0.0218341	0.00982103	25	152	225	0.000127783	2.49632	AMBP,BMP4,CCN2,DLG1,GRIK2,IGF1R,LYN,TGFB2,TLR3,VEGFA,WNT5A,TNFSF11,MAPK8IP1,DUSP10,TNIK,WNT16,SEMA4C,INAVA,TRPV4,CARD9,ZC3H12A,DAB2IP,SH3RF2,GDF6,KLHL31	2.59652e+113	CD34n	22	Stress activated signaling	11
251	GO:0032874	positive regulation of stress-activated MAPK cascade	BP	0.0157205	0.00620275	18	96	138	0.000208954	2.91841	BMP4,CCN2,TGFB2,TLR3,VEGFA,WNT5A,TNFSF11,MAPK8IP1,TNIK,WNT16,SEMA4C,INAVA,TRPV4,CARD9,ZC3H12A,DAB2IP,SH3RF2,GDF6	6.52149e+83	CD34n	22	Stress activated signaling	11
252	GO:0032872	regulation of stress-activated MAPK cascade	BP	0.0209607	0.00962719	24	149	222	0.00023956	2.43311	AMBP,BMP4,CCN2,DLG1,GRIK2,IGF1R,TGFB2,TLR3,VEGFA,WNT5A,TNFSF11,MAPK8IP1,DUSP10,TNIK,WNT16,SEMA4C,INAVA,TRPV4,CARD9,ZC3H12A,DAB2IP,SH3RF2,GDF6,KLHL31	2.59652e+109	CD34n	22	Stress activated signaling	11
253	GO:0031098	stress-activated protein kinase signaling cascade	BP	0.0244541	0.0124055	28	192	309	0.000419213	2.16541	AMBP,BMP4,CCN2,DLG1,GRIK2,IGF1R,LYN,SMAD3,PTGER4,TGFB2,TLR3,VEGFA,WNT5A,TNFSF11,MAPK8IP1,TRIB1,DUSP10,TNIK,WNT16,SEMA4C,INAVA,TRPV4,CARD9,ZC3H12A,DAB2IP,SH3RF2,GDF6,KLHL31	2.59652e+126	CD34n	22	Stress activated signaling	11
254	GO:0051403	stress-activated MAPK cascade	BP	0.0235808	0.0119532	27	185	299	0.000520365	2.16634	AMBP,BMP4,CCN2,DLG1,GRIK2,IGF1R,SMAD3,PTGER4,TGFB2,TLR3,VEGFA,WNT5A,TNFSF11,MAPK8IP1,TRIB1,DUSP10,TNIK,WNT16,SEMA4C,INAVA,TRPV4,CARD9,ZC3H12A,DAB2IP,SH3RF2,GDF6,KLHL31	2.59652e+122	CD34n	22	Stress activated signaling	11
255	GO:0007254	JNK cascade	BP	0.0165939	0.00852879	19	132	204	0.00385797	2.12313	AMBP,CCN2,GRIK2,IGF1R,SMAD3,PTGER4,TLR3,WNT5A,TNFSF11,MAPK8IP1,TRIB1,DUSP10,TNIK,WNT16,TRPV4,CARD9,DAB2IP,SH3RF2,KLHL31	2.59149e+86	CD34n	22	Stress activated signaling	11
256	GO:0046328	regulation of JNK cascade	BP	0.0139738	0.00691348	16	107	150	0.00526985	2.21765	AMBP,CCN2,GRIK2,IGF1R,TLR3,WNT5A,TNFSF11,MAPK8IP1,DUSP10,TNIK,WNT16,TRPV4,CARD9,DAB2IP,SH3RF2,KLHL31	2.59149e+73	CD34n	22	Stress activated signaling	11
257	GO:0046330	positive regulation of JNK cascade	BP	0.00960699	0.00458745	11	71	97	0.014689	2.30703	CCN2,TLR3,WNT5A,TNFSF11,MAPK8IP1,TNIK,WNT16,TRPV4,CARD9,DAB2IP,SH3RF2	1.49071e+51	CD34n	22	Stress activated signaling	11
258	GO:0090130	tissue migration	BP	0.0323144	0.0168637	37	261	469	9.91e-05	2.10306	ACTA2,ACTG2,AGT,ANGPT1,CDH13,HBEGF,EFNA1,EFNB2,EGF,FOXC2,GPLD1,ITGA3,NOTCH1,PLCG2,PTGS2,PTN,S100A2,SNAI2,SRF,TGFB2,THBS1,VEGFA,WNT5A,SCG2,BCAR1,PLK2,DUSP10,VASH1,KANK1,DAAM2,PKN3,EVL,DNAJA4,SMOC2,ZC3H12A,DAB2IP,NANOS1	59,72,183,284,1012,1839,1942,1948,1950,2303,2822,3675,4851,5336,5743,5764,6273,6591,6722,7042,7057,7422,7474,7857,9564,10769,11221,22846,23189,23500,29941,51466,55466,64094,80149,153090,340719	CD34n	23	Epithelial_endothelial migration_n	12
259	GO:0010631	epithelial cell migration	BP	0.0305677	0.0164761	35	255	461	0.000284436	2.02249	AGT,ANGPT1,CDH13,HBEGF,EFNA1,EFNB2,EGF,FOXC2,GPLD1,ITGA3,NOTCH1,PLCG2,PTGS2,PTN,S100A2,SNAI2,SRF,TGFB2,THBS1,VEGFA,WNT5A,SCG2,BCAR1,PLK2,DUSP10,VASH1,KANK1,DAAM2,PKN3,EVL,DNAJA4,SMOC2,ZC3H12A,DAB2IP,NANOS1	1.83284e+151	CD34n	23	Epithelial_endothelial migration_n	12
260	GO:0090132	epithelium migration	BP	0.0305677	0.0165407	35	256	464	0.000306651	2.0132	AGT,ANGPT1,CDH13,HBEGF,EFNA1,EFNB2,EGF,FOXC2,GPLD1,ITGA3,NOTCH1,PLCG2,PTGS2,PTN,S100A2,SNAI2,SRF,TGFB2,THBS1,VEGFA,WNT5A,SCG2,BCAR1,PLK2,DUSP10,VASH1,KANK1,DAAM2,PKN3,EVL,DNAJA4,SMOC2,ZC3H12A,DAB2IP,NANOS1	1.83284e+151	CD34n	23	Epithelial_endothelial migration_n	12
261	GO:0043542	endothelial cell migration	BP	0.0218341	0.0116948	25	181	356	0.0018196	2.02827	AGT,ANGPT1,CDH13,EFNA1,EFNB2,EGF,FOXC2,GPLD1,NOTCH1,PTGS2,PTN,S100A2,SNAI2,SRF,THBS1,VEGFA,WNT5A,SCG2,BCAR1,PLK2,VASH1,DNAJA4,SMOC2,ZC3H12A,DAB2IP	1.83284e+104	CD34n	23	Epithelial_endothelial migration_n	12
262	GO:0010632	regulation of epithelial cell migration	BP	0.0218341	0.0123409	25	191	359	0.00378422	1.90482	AGT,ANGPT1,HBEGF,EFNA1,EGF,FOXC2,GPLD1,ITGA3,NOTCH1,PLCG2,PTGS2,PTN,TGFB2,THBS1,VEGFA,WNT5A,BCAR1,PLK2,DUSP10,VASH1,EVL,DNAJA4,SMOC2,ZC3H12A,DAB2IP	1.83284e+106	CD34n	23	Epithelial_endothelial migration_n	12
263	GO:0010594	regulation of endothelial cell migration	BP	0.0165939	0.00872262	19	135	282	0.00495066	2.06779	AGT,ANGPT1,EFNA1,EGF,FOXC2,GPLD1,NOTCH1,PTGS2,PTN,THBS1,VEGFA,WNT5A,BCAR1,PLK2,VASH1,DNAJA4,SMOC2,ZC3H12A,DAB2IP	1.83284e+80	CD34n	23	Epithelial_endothelial migration_n	12
264	GO:0002040	sprouting angiogenesis	BP	0.0139738	0.00723654	16	112	229	0.00819073	2.10143	ANGPT1,BMP4,CDH13,EFNB2,FOXC2,GPLD1,NOTCH1,PTGS2,SRF,THBS1,VEGFA,PLK2,DLL1,TNN,CREB3L1,NRARP	2.84652e+67	CD34n	23	Epithelial_endothelial migration_n	12
265	GO:0010595	positive regulation of endothelial cell migration	BP	0.0113537	0.00555663	13	86	160	0.0103024	2.24299	AGT,ANGPT1,EGF,FOXC2,GPLD1,PTGS2,THBS1,VEGFA,WNT5A,BCAR1,PLK2,SMOC2,ZC3H12A	1.83284e+52	CD34n	23	Epithelial_endothelial migration_n	12
266	GO:0010634	positive regulation of epithelial cell migration	BP	0.0148472	0.00814111	17	126	214	0.0114355	1.96646	AGT,ANGPT1,HBEGF,EGF,FOXC2,GPLD1,ITGA3,PLCG2,PTGS2,TGFB2,THBS1,VEGFA,WNT5A,BCAR1,PLK2,SMOC2,ZC3H12A	1.83284e+68	CD34n	23	Epithelial_endothelial migration_n	12
267	GO:0048813	dendrite morphogenesis	BP	0.0174672	0.00730116	20	113	162	0.000215537	2.72158	KIF1A,ADGRB3,CHRNA3,CHRNA7,CUX1,EFNA1,CELSR2,EPHB2,LRP4,PTN,SDC2,CDKL5,CDK5R1,BAIAP2,IGF2BP1,LZTS1,TNIK,SARM1,NSMF,PHACTR1	5.47577e+85	CD34n	29	Regulation of the nervous system_n_2	13
268	GO:0099173	postsynapse organization	BP	0.0209607	0.0100149	24	155	242	0.00043706	2.32083	ACTN1,KIF1A,CHRNA7,DLG1,EFNA1,EPHB2,IGF1R,IL1RAP,ITGA3,LRP4,SRGN,RAC3,CDKL5,WNT5A,FZD9,CDK5R1,HIP1R,BAIAP2,LZTS1,SLC7A11,DISC1,ABHD17B,NTNG2,TANC1	8.75471e+99	CD34n	29	Regulation of the nervous system_n_2	13
269	GO:0050803	regulation of synapse structure or activity	BP	0.0244541	0.0128578	28	199	309	0.000748719	2.07575	KIF1A,ADGRB3,CDH8,CHRNA7,EFNA1,EFNB3,EPHB2,IL1RAP,LRP4,SRGN,SIX1,CDKL5,WNT5A,CDK5R1,BAIAP2,LZTS1,SLC7A11,DISC1,ABHD17B,SYBU,AMIGO1,GPR158,NTNG2,TANC1,SLITRK4,DAB2IP,AMIGO2,AGRN	5.47577e+127	CD34n	29	Regulation of the nervous system_n_2	13
270	GO:0048814	regulation of dendrite morphogenesis	BP	0.00960699	0.0032306	11	50	68	0.000884381	3.55448	ADGRB3,CHRNA3,CUX1,EPHB2,SDC2,CDKL5,BAIAP2,LZTS1,TNIK,SARM1,NSMF	5.77114e+47	CD34n	29	Regulation of the nervous system_n_2	13
271	GO:0050807	regulation of synapse organization	BP	0.0235808	0.0125993	27	195	301	0.00117796	2.03598	KIF1A,ADGRB3,CDH8,CHRNA7,EFNA1,EFNB3,EPHB2,IL1RAP,LRP4,SRGN,SIX1,CDKL5,WNT5A,CDK5R1,BAIAP2,LZTS1,SLC7A11,DISC1,ABHD17B,AMIGO1,GPR158,NTNG2,TANC1,SLITRK4,DAB2IP,AMIGO2,AGRN	5.47577e+122	CD34n	29	Regulation of the nervous system_n_2	13
272	GO:0050773	regulation of dendrite development	BP	0.0113537	0.00497512	13	77	106	0.00401608	2.56	ADGRB3,CHRNA3,CUX1,EPHB2,PTN,SDC2,CDKL5,BAIAP2,LZTS1,TNIK,SARM1,NSMF,DAB2IP	5.77114e+57	CD34n	29	Regulation of the nervous system_n_2	13
273	GO:0016358	dendrite development	BP	0.0209607	0.0120178	24	186	274	0.00538053	1.87267	KIF1A,ADGRB3,CHRNA3,CHRNA7,CUX1,EFNA1,CELSR2,EPHB2,GPR37,LRP4,PTN,SDC2,CDKL5,CDK5R1,BAIAP2,IGF2BP1,LZTS1,TNIK,SARM1,NSMF,DISC1,DAB2IP,PHACTR1,FOXO6	5.47577e+109	CD34n	29	Regulation of the nervous system_n_2	13
274	GO:0099175	regulation of postsynapse organization	BP	0.0113537	0.00529818	13	82	114	0.0069319	2.37369	KIF1A,EFNA1,EPHB2,IL1RAP,SRGN,CDKL5,WNT5A,CDK5R1,BAIAP2,LZTS1,DISC1,ABHD17B,TANC1	5.47194e+55	CD34n	29	Regulation of the nervous system_n_2	13
275	GO:1901890	positive regulation of cell junction assembly	BP	0.0113537	0.00549202	13	85	113	0.00936004	2.27426	AGT,ADGRB3,EPHB2,IL1RAP,SMAD3,PTPRJ,VEGFA,FERMT2,AMIGO1,HOPX,SLITRK4,AMIGO2,AGRN	1.83577e+58	CD34n	29	Regulation of the nervous system_n_2	13
276	GO:0106027	neuron projection organization	BP	0.00960699	0.00445823	11	69	103	0.0119621	2.38705	KIF1A,CHRNA7,EFNA1,EPHB2,IGF1R,ITGA3,PLS1,CDK5R1,BAIAP2,ABHD17B,TANC1	5.47114e+45	CD34n	29	Regulation of the nervous system_n_2	13
277	GO:1901888	regulation of cell junction assembly	BP	0.0183406	0.0111133	21	172	261	0.0159674	1.75454	AGT,ADGRB3,EFNB3,EPHB2,IL1RAP,SMAD3,PTPRJ,SIX1,SNAI2,THBS1,VEGFA,WNT5A,FZD5,FERMT2,LZTS1,AMIGO1,HOPX,NTNG2,SLITRK4,AMIGO2,AGRN	1.83577e+92	CD34n	29	Regulation of the nervous system_n_2	13
278	GO:0007416	synapse assembly	BP	0.0165939	0.0103379	19	160	262	0.0273793	1.6982	ADGRB3,DRD1,EFNB3,EPHB2,ERBB4,IL1RAP,LRP4,SIX1,WNT5A,FZD5,LZTS1,ADGRL3,SDK2,AMIGO1,NTNG2,SLITRK4,NPAS4,AMIGO2,AGRN	5.77181e+87	CD34n	29	Regulation of the nervous system_n_2	13
279	GO:0051963	regulation of synapse assembly	BP	0.0104803	0.00581508	12	90	147	0.0330141	1.93544	ADGRB3,EFNB3,EPHB2,IL1RAP,SIX1,WNT5A,LZTS1,AMIGO1,NTNG2,SLITRK4,AMIGO2,AGRN	5.77195e+55	CD34n	29	Regulation of the nervous system_n_2	13
280	GO:0046879	hormone secretion	BP	0.0262009	0.0135685	30	210	372	0.000380726	2.11526	ACVR2B,AGT,CHRM3,CPE,GCK,GJA1,GPLD1,GPR27,INHBA,ITPR1,LYN,NKX3-1,P2RY1,PCK2,SOX4,TFAP2B,TFR2,UCP2,DOC2B,TNFSF11,RPH3AL,TCIRG1,CYB5R4,CHD7,SYBU,TRPV4,RAB11FIP1,RASL10B,ACVR1C,TUNAR	9.31831e+130	CD34n	33	Protein secretion_n	14
281	GO:0009914	hormone transport	BP	0.0262009	0.0138916	30	215	388	0.000568917	2.05737	ACVR2B,AGT,CHRM3,CPE,GCK,GJA1,GPLD1,GPR27,INHBA,ITPR1,LYN,NKX3-1,P2RY1,PCK2,SOX4,TFAP2B,TFR2,UCP2,DOC2B,TNFSF11,RPH3AL,TCIRG1,CYB5R4,CHD7,SYBU,TRPV4,RAB11FIP1,RASL10B,ACVR1C,TUNAR	9.31831e+130	CD34n	33	Protein secretion_n	14
282	GO:0046887	positive regulation of hormone secretion	BP	0.0148472	0.00626736	17	97	156	0.000701653	2.68458	CHRM3,GCK,GPLD1,GPR27,INHBA,ITPR1,NKX3-1,P2RY1,PCK2,SOX4,TFR2,DOC2B,TNFSF11,RPH3AL,SYBU,RASL10B,TUNAR	1.13126e+74	CD34n	33	Protein secretion_n	14
283	GO:0090277	positive regulation of peptide hormone secretion	BP	0.0122271	0.00465206	14	72	122	0.000703116	3.04602	CHRM3,GCK,GPLD1,GPR27,ITPR1,PCK2,SOX4,TFR2,DOC2B,TNFSF11,RPH3AL,SYBU,RASL10B,TUNAR	1.13126e+62	CD34n	33	Protein secretion_n	14
284	GO:0046883	regulation of hormone secretion	BP	0.0218341	0.010984	25	170	293	0.000735581	2.18376	AGT,CHRM3,GCK,GJA1,GPLD1,GPR27,INHBA,ITPR1,NKX3-1,P2RY1,PCK2,SOX4,TFAP2B,TFR2,UCP2,DOC2B,TNFSF11,RPH3AL,TCIRG1,CHD7,SYBU,RAB11FIP1,RASL10B,ACVR1C,TUNAR	1.83113e+110	CD34n	33	Protein secretion_n	14
285	GO:0002793	positive regulation of peptide secretion	BP	0.0122271	0.00478129	14	74	124	0.000934354	2.94409	CHRM3,GCK,GPLD1,GPR27,ITPR1,PCK2,SOX4,TFR2,DOC2B,TNFSF11,RPH3AL,SYBU,RASL10B,TUNAR	1.13126e+62	CD34n	33	Protein secretion_n	14
286	GO:0015833	peptide transport	BP	0.0227074	0.0118886	26	184	316	0.00106658	2.08426	ABCA1,ACVR2B,CHRM3,CPE,GCK,GPLD1,GPR27,ITPR1,PCK2,SOX4,TFAP2B,TFR2,UCP2,DOC2B,TNFSF11,RPH3AL,TCIRG1,SLC7A11,CYB5R4,CHD7,SYBU,TRPV4,SLC26A6,RASL10B,ACVR1C,TUNAR	19,93,1131,1363,2645,2822,2850,3708,5106,6659,7021,7036,7351,8447,8600,9501,10312,23657,51167,55636,55638,59341,65010,91608,130399,100507043	CD34n	33	Protein secretion_n	14
287	GO:0009743	response to carbohydrate	BP	0.0200873	0.0100795	23	156	250	0.00113527	2.18825	ACVR2B,RUNX2,NQO1,SLC29A1,GPLD1,GPR27,IGF1R,LYN,ME1,PCK2,PDK3,PTGS2,SOX4,SRF,THBS1,UCP2,SLC12A6,SARM1,NOX4,SYBU,SLC26A6,ACVR1C,TUNAR	9.38602e+99	CD34n	33	Protein secretion_n	14
288	GO:0002790	peptide secretion	BP	0.0209607	0.010984	24	170	292	0.00164913	2.0801	ABCA1,ACVR2B,CHRM3,CPE,GCK,GPLD1,GPR27,ITPR1,PCK2,SOX4,TFAP2B,TFR2,UCP2,DOC2B,TNFSF11,RPH3AL,TCIRG1,CYB5R4,CHD7,SYBU,TRPV4,RASL10B,ACVR1C,TUNAR	19,93,1131,1363,2645,2822,2850,3708,5106,6659,7021,7036,7351,8447,8600,9501,10312,51167,55636,55638,59341,91608,130399,100507043	CD34n	33	Protein secretion_n	14
289	GO:0001678	intracellular glucose homeostasis	BP	0.0148472	0.00678426	17	105	172	0.00174133	2.43923	SLC29A1,GCK,GPLD1,GPR27,IGF1R,PCK2,PDK3,SOX4,SRF,UCP2,SLC12A6,PPARGC1A,NOX4,SYBU,HKDC1,FOXK1,TUNAR	2.03026e+78	CD34n	33	Protein secretion_n	14
290	GO:0090087	regulation of peptide transport	BP	0.0174672	0.00878723	20	136	229	0.00238687	2.17853	CHRM3,GCK,GPLD1,GPR27,ITPR1,PCK2,SOX4,TFAP2B,TFR2,UCP2,DOC2B,TNFSF11,RPH3AL,TCIRG1,CHD7,SYBU,SLC26A6,RASL10B,ACVR1C,TUNAR	1.13126e+91	CD34n	33	Protein secretion_n	14
291	GO:0030072	peptide hormone secretion	BP	0.0200873	0.010661	23	165	287	0.00240836	2.04834	ACVR2B,CHRM3,CPE,GCK,GPLD1,GPR27,ITPR1,PCK2,SOX4,TFAP2B,TFR2,UCP2,DOC2B,TNFSF11,RPH3AL,TCIRG1,CYB5R4,CHD7,SYBU,TRPV4,RASL10B,ACVR1C,TUNAR	9.31131e+102	CD34n	33	Protein secretion_n	14
292	GO:0034284	response to monosaccharide	BP	0.0174672	0.00898107	20	139	225	0.00309383	2.12318	ACVR2B,RUNX2,SLC29A1,GPLD1,GPR27,IGF1R,PCK2,PDK3,PTGS2,SOX4,SRF,THBS1,UCP2,SLC12A6,SARM1,NOX4,SYBU,SLC26A6,ACVR1C,TUNAR	9.38602e+87	CD34n	33	Protein secretion_n	14
293	GO:0090276	regulation of peptide hormone secretion	BP	0.0165939	0.00846417	19	131	224	0.00354157	2.14233	CHRM3,GCK,GPLD1,GPR27,ITPR1,PCK2,SOX4,TFAP2B,TFR2,UCP2,DOC2B,TNFSF11,RPH3AL,TCIRG1,CHD7,SYBU,RASL10B,ACVR1C,TUNAR	1.13126e+86	CD34n	33	Protein secretion_n	14
294	GO:0042886	amide transport	BP	0.0270742	0.0162822	31	252	455	0.00360073	1.77673	ABCA1,ACVR2B,AVPR1A,CHRM3,CPE,GCK,GJA1,GNAT2,GPLD1,GPR27,ITPR1,PCK2,SLC1A4,SOX4,TFAP2B,TFR2,UCP2,DOC2B,TNFSF11,RPH3AL,TCIRG1,SLC38A3,SLC7A11,CYB5R4,CHD7,SYBU,TRPV4,SLC26A6,RASL10B,ACVR1C,TUNAR	19,93,552,1131,1363,2645,2697,2780,2822,2850,3708,5106,6509,6659,7021,7036,7351,8447,8600,9501,10312,10991,23657,51167,55636,55638,59341,65010,91608,130399,100507043	CD34n	33	Protein secretion_n	14
295	GO:0032024	positive regulation of insulin secretion	BP	0.00960699	0.00387672	11	60	91	0.00411867	2.82699	CHRM3,GCK,GPLD1,GPR27,ITPR1,PCK2,SOX4,DOC2B,RPH3AL,SYBU,TUNAR	1.13126e+49	CD34n	33	Protein secretion_n	14
296	GO:0050714	positive regulation of protein secretion	BP	0.0139738	0.00678426	16	105	156	0.00436965	2.26775	CHRM3,GCK,GPLD1,GPR27,ITPR1,PCK2,SOX4,TGFB2,DOC2B,RPH3AL,EXPH5,ANKRD1,TMEM132A,SYBU,FRMD4A,TUNAR	1.13126e+73	CD34n	33	Protein secretion_n	14
297	GO:0002791	regulation of peptide secretion	BP	0.0165939	0.00865801	19	134	227	0.00456125	2.08592	CHRM3,GCK,GPLD1,GPR27,ITPR1,PCK2,SOX4,TFAP2B,TFR2,UCP2,DOC2B,TNFSF11,RPH3AL,TCIRG1,CHD7,SYBU,RASL10B,ACVR1C,TUNAR	1.13126e+86	CD34n	33	Protein secretion_n	14
298	GO:0009746	response to hexose	BP	0.0165939	0.00865801	19	134	217	0.00456125	2.08592	ACVR2B,SLC29A1,GPLD1,GPR27,IGF1R,PCK2,PDK3,PTGS2,SOX4,SRF,THBS1,UCP2,SLC12A6,SARM1,NOX4,SYBU,SLC26A6,ACVR1C,TUNAR	9.3203e+84	CD34n	33	Protein secretion_n	14
299	GO:0071326	cellular response to monosaccharide stimulus	BP	0.0122271	0.00587969	14	91	153	0.00679612	2.29134	SLC29A1,GPLD1,GPR27,IGF1R,PCK2,PDK3,SOX4,SRF,UCP2,SLC12A6,NOX4,SYBU,SLC26A6,TUNAR	2.03028e+63	CD34n	33	Protein secretion_n	14
300	GO:0071331	cellular response to hexose stimulus	BP	0.0122271	0.00587969	14	91	151	0.00679612	2.29134	SLC29A1,GPLD1,GPR27,IGF1R,PCK2,PDK3,SOX4,SRF,UCP2,SLC12A6,NOX4,SYBU,SLC26A6,TUNAR	2.03028e+63	CD34n	33	Protein secretion_n	14
301	GO:0042593	glucose homeostasis	BP	0.0183406	0.0105318	21	163	275	0.00898929	1.86681	SLC29A1,FGFR4,GCK,GPLD1,GPR27,IGF1R,PCK2,PDK3,SOX4,SRF,UCP2,RPH3AL,SLC12A6,PPARGC1A,NOX4,CYB5R4,SYBU,TRPV4,HKDC1,FOXK1,TUNAR	2.03023e+96	CD34n	33	Protein secretion_n	14
302	GO:0033500	carbohydrate homeostasis	BP	0.0183406	0.0105964	21	164	277	0.00961393	1.85365	SLC29A1,FGFR4,GCK,GPLD1,GPR27,IGF1R,PCK2,PDK3,SOX4,SRF,UCP2,RPH3AL,SLC12A6,PPARGC1A,NOX4,CYB5R4,SYBU,TRPV4,HKDC1,FOXK1,TUNAR	2.03023e+96	CD34n	33	Protein secretion_n	14
303	GO:1903532	positive regulation of secretion by cell	BP	0.0218341	0.0133747	25	207	331	0.0104489	1.73535	AVPR1A,CHRM3,GCK,GPLD1,GPR27,INHBA,ITPR1,NKX3-1,P2RY1,PCK2,PLA2G4A,SOX4,TFR2,TGFB2,DOC2B,TNFSF11,RPH3AL,EXPH5,ANKRD1,TMEM132A,SYBU,FRMD4A,GPR158,RASL10B,TUNAR	5.52113e+110	CD34n	33	Protein secretion_n	14
304	GO:0051047	positive regulation of secretion	BP	0.0227074	0.0140854	26	218	356	0.0106867	1.71108	AVPR1A,CHRM3,GCK,GPLD1,GPR27,INHBA,ITPR1,NKX3-1,P2RY1,PCK2,PLA2G4A,SOX4,TFR2,TGFB2,DOC2B,TNFSF11,RPH3AL,EXPH5,ANKRD1,TMEM132A,SYBU,FRMD4A,GPR158,SCIN,RASL10B,TUNAR	5.52113e+115	CD34n	33	Protein secretion_n	14
305	GO:0071333	cellular response to glucose stimulus	BP	0.0113537	0.00575047	13	89	148	0.0135773	2.15396	SLC29A1,GPLD1,GPR27,IGF1R,PCK2,PDK3,SOX4,SRF,UCP2,SLC12A6,NOX4,SYBU,TUNAR	2.03028e+58	CD34n	33	Protein secretion_n	14
306	GO:0009749	response to glucose	BP	0.0148472	0.00833495	17	129	210	0.0142589	1.91343	ACVR2B,SLC29A1,GPLD1,GPR27,IGF1R,PCK2,PDK3,SOX4,SRF,THBS1,UCP2,SLC12A6,SARM1,NOX4,SYBU,ACVR1C,TUNAR	9.3203e+75	CD34n	33	Protein secretion_n	14
307	GO:0071322	cellular response to carbohydrate stimulus	BP	0.0122271	0.00652581	14	101	164	0.0164949	2.02667	SLC29A1,GPLD1,GPR27,IGF1R,PCK2,PDK3,SOX4,SRF,UCP2,SLC12A6,NOX4,SYBU,SLC26A6,TUNAR	2.03028e+63	CD34n	33	Protein secretion_n	14
308	GO:0050708	regulation of protein secretion	BP	0.019214	0.0122117	22	189	302	0.0229139	1.66159	CHRM3,GCK,GPLD1,GPR27,ITPR1,PCK2,SOX4,TFAP2B,TGFB2,UCP2,DOC2B,RPH3AL,TCIRG1,EXPH5,ANKRD1,TMEM132A,SYBU,FRMD4A,RHBDF2,RAB11FIP1,ACVR1C,TUNAR	1.13126e+102	CD34n	33	Protein secretion_n	14
309	GO:0050796	regulation of insulin secretion	BP	0.0131004	0.00749499	15	116	184	0.0239286	1.87016	CHRM3,GCK,GPLD1,GPR27,ITPR1,PCK2,SOX4,TFAP2B,UCP2,DOC2B,RPH3AL,TCIRG1,SYBU,ACVR1C,TUNAR	1.13126e+68	CD34n	33	Protein secretion_n	14
310	GO:0030073	insulin secretion	BP	0.0148472	0.00911029	17	141	229	0.0312879	1.72675	ACVR2B,CHRM3,GCK,GPLD1,GPR27,ITPR1,PCK2,SOX4,TFAP2B,UCP2,DOC2B,RPH3AL,TCIRG1,CYB5R4,SYBU,ACVR1C,TUNAR	9.31131e+75	CD34n	33	Protein secretion_n	14
311	GO:0048167	regulation of synaptic plasticity	BP	0.019214	0.00930413	22	144	243	0.000892937	2.28155	CHRNA7,DRD1,EPHB2,GRIK2,GRM5,MPP2,PTGS2,PTN,CX3CL1,SLC8A3,SRF,STX3,SQSTM1,AKAP5,BAIAP2,RGS14,PLK2,CYP46A1,LZTS1,NSMF,NPAS4,SHISA9	1.13918e+97	CD34n	39	cognition	15
312	GO:0060291	long-term synaptic potentiation	BP	0.0104803	0.00400594	12	62	110	0.00172693	3.02497	CHRNA7,DRD1,EPHB2,MPP2,PTN,SLC8A3,STX3,SQSTM1,AKAP5,RGS14,PLK2,CYP46A1	1.13918e+50	CD34n	39	cognition	15
313	GO:0007612	learning	BP	0.0148472	0.00723654	17	112	158	0.00350772	2.25837	ADGRB3,CHRNA7,DRD1,EPHB2,GRM5,PTGS2,PTN,ATXN1,SLC8A3,SRF,NRXN3,RGS14,SLC7A11,NDRG4,TANC1,SPECC1,NPAS4	5.77114e+73	CD34n	39	cognition	15
314	GO:0050806	positive regulation of synaptic transmission	BP	0.0148472	0.00749499	17	116	190	0.0050545	2.16656	CHRNA7,DRD1,EFNB3,EPHB2,GRIK2,MPP2,PTGS2,PTN,SLC8A3,STX3,SQSTM1,HAP1,AKAP5,RGS14,PLK2,CYP46A1,GPR158	1.13918e+71	CD34n	39	cognition	15
315	GO:0007613	memory	BP	0.0113537	0.00555663	13	86	130	0.0103024	2.24299	CHRNA7,DRD1,ITGA3,NTF3,PTGS2,PTN,ATXN1,SLC8A3,SRF,RGS14,PLK2,NPAS4,FOXO6	1.13918e+60	CD34n	39	cognition	15
316	GO:0050890	cognition	BP	0.0227074	0.0144085	26	223	354	0.0140549	1.66707	ADGRB3,CHRNA7,DRD1,EPHB2,GRM5,ITGA3,NTF3,PTGS2,PTN,ATXN1,SLC1A4,SLC8A3,SRF,FZD9,NRXN3,RGS14,PLK2,SLC7A11,CHD7,GPR158,NDRG4,TTBK1,TANC1,SPECC1,NPAS4,FOXO6	5.77114e+118	CD34n	39	cognition	15
317	GO:0007611	learning or memory	BP	0.0200873	0.012664	23	196	303	0.018681	1.67765	ADGRB3,CHRNA7,DRD1,EPHB2,GRM5,ITGA3,NTF3,PTGS2,PTN,ATXN1,SLC8A3,SRF,FZD9,NRXN3,RGS14,PLK2,SLC7A11,NDRG4,TTBK1,TANC1,SPECC1,NPAS4,FOXO6	5.77114e+104	CD34n	39	cognition	15
318	GO:0061572	actin filament bundle organization	BP	0.0183406	0.00898107	21	139	204	0.00133625	2.25035	ACTN1,CCN2,SMAD3,PAWR,PLS1,PTGER4,CX3CL1,SRF,TPM1,BAIAP2,FERMT2,SYNPO,TMEFF2,EVL,ARHGEF10L,BAIAP2L1,SHTN1,AIF1L,SHROOM1,PHACTR1,RFLNB	8.7149e+96	CD34n	44	Actin polymerization_n	16
319	GO:0051017	actin filament bundle assembly	BP	0.0165939	0.00878723	19	136	200	0.005367	2.04998	ACTN1,CCN2,SMAD3,PAWR,PLS1,PTGER4,CX3CL1,SRF,TPM1,BAIAP2,FERMT2,SYNPO,TMEFF2,EVL,ARHGEF10L,BAIAP2L1,AIF1L,SHROOM1,PHACTR1	8.7149e+85	CD34n	44	Actin polymerization_n	16
320	GO:0032956	regulation of actin cytoskeleton organization	BP	0.0262009	0.0178329	30	276	437	0.0218282	1.54056	BIN1,CSF1R,CCN2,DLG1,SMAD3,PDGFA,PDGFRB,PTGER4,RAC3,RGS4,CX3CL1,TMOD1,TPM1,CDK5R1,HIP1R,BAIAP2,FERMT2,FZD10,SYNPO,KANK1,DAAM2,TMEFF2,LMOD1,EVL,ARHGAP17,ARHGEF10L,BAIAP2L1,CRACD,SCIN,ARHGEF19	2.74144e+134	CD34n	44	Actin polymerization_n	16
321	GO:1902905	positive regulation of supramolecular fiber organization	BP	0.0157205	0.00949797	18	147	206	0.0237551	1.7584	BIN1,CCN2,DLG1,SMAD3,CX3CL1,TPM1,CDK5R1,BAIAP2,FERMT2,SYNPO,LMOD1,EVL,ARHGEF10L,BAIAP2L1,CRACD,TRPV4,SCIN,SLAIN1	2.74149e+82	CD34n	44	Actin polymerization_n	16
322	GO:0032273	positive regulation of protein polymerization	BP	0.00960699	0.00497512	11	77	103	0.025685	2.09657	BIN1,DLG1,CDK5R1,BAIAP2,TPPP,LMOD1,EVL,BAIAP2L1,CRACD,TTBK1,SLAIN1	2.74174e+51	CD34n	44	Actin polymerization_n	16
323	GO:0031334	positive regulation of protein-containing complex assembly	BP	0.0165939	0.0104671	19	162	218	0.0306391	1.67421	ABCA1,BIN1,DLG1,PLCG2,VEGFA,CDK5R1,HIP1R,BAIAP2,FERMT2,TPPP,LMOD1,EVL,BAIAP2L1,CRACD,TTBK1,BMF,SLAIN1,MPP7,DAB2IP	1.92742e+87	CD34n	44	Actin polymerization_n	16
324	GO:0032970	regulation of actin filament-based process	BP	0.0279476	0.0199651	32	309	486	0.0334965	1.45878	ACTA2,BIN1,CSF1R,CCN2,DLG1,DSG2,SMAD3,PDGFA,PDGFRB,PTGER4,RAC3,RGS4,CX3CL1,TMOD1,TPM1,CDK5R1,HIP1R,BAIAP2,FERMT2,FZD10,SYNPO,KANK1,DAAM2,TMEFF2,LMOD1,EVL,ARHGAP17,ARHGEF10L,BAIAP2L1,CRACD,SCIN,ARHGEF19	5.92741e+140	CD34n	44	Actin polymerization_n	16
325	GO:0051495	positive regulation of cytoskeleton organization	BP	0.0157205	0.0101441	18	157	224	0.0420072	1.63075	BIN1,CCN2,DLG1,SMAD3,CX3CL1,TPM1,CDK5R1,BAIAP2,FERMT2,SYNPO,LMOD1,EVL,ARHGEF10L,BAIAP2L1,CRACD,TRPV4,SCIN,SLAIN1	2.74149e+82	CD34n	44	Actin polymerization_n	16
326	GO:0048608	reproductive structure development	BP	0.0253275	0.0142146	29	220	349	0.00171702	1.92384	AFP,BMP4,DLG1,FOXC1,GATA6,HOXA13,ID4,INHBA,NKX3-1,NOTCH1,PGR,SALL1,TGFB2,TLR3,VEGFA,WNT5A,SGPL1,REC8,MAMLD1,IRX5,CITED2,SULF1,LGR4,CHD7,LHX9,DMRTA1,ARID5B,MYOCD,GDF7	1.74652e+125	CD34n	46	Sex determination	17
327	GO:0007548	sex differentiation	BP	0.0235808	0.0130516	27	202	341	0.00198811	1.95361	AFP,FOXC1,GATA6,HOXA13,INHBA,NKX3-1,NOTCH1,PGR,SALL1,TGFB2,TLR3,VEGFA,WNT5A,SGPL1,CDKL2,REC8,MAMLD1,LHFPL2,IRX5,CITED2,LGR4,CHD7,LHX9,DMRTA2,DMRTA1,ARID5B,DACH2	1.7423e+118	CD34n	46	Sex determination	17
328	GO:0061458	reproductive system development	BP	0.0253275	0.0144731	29	224	354	0.00225813	1.88388	AFP,BMP4,DLG1,FOXC1,GATA6,HOXA13,ID4,INHBA,NKX3-1,NOTCH1,PGR,SALL1,TGFB2,TLR3,VEGFA,WNT5A,SGPL1,REC8,MAMLD1,IRX5,CITED2,SULF1,LGR4,CHD7,LHX9,DMRTA1,ARID5B,MYOCD,GDF7	1.74652e+125	CD34n	46	Sex determination	17
329	GO:0045137	development of primary sexual characteristics	BP	0.019214	0.0107902	22	167	271	0.00587736	1.9167	AFP,FOXC1,GATA6,INHBA,NKX3-1,NOTCH1,PGR,SALL1,TGFB2,TLR3,VEGFA,WNT5A,SGPL1,REC8,MAMLD1,LHFPL2,IRX5,CITED2,LHX9,DMRTA1,ARID5B,DACH2	1.7423e+95	CD34n	46	Sex determination	17
330	GO:0046660	female sex differentiation	BP	0.0122271	0.00587969	14	91	130	0.00679612	2.29134	AFP,FOXC1,INHBA,NOTCH1,PGR,VEGFA,WNT5A,SGPL1,LHFPL2,CHD7,LHX9,DMRTA1,ARID5B,DACH2	1.7423e+61	CD34n	46	Sex determination	17
331	GO:0046545	development of primary female sexual characteristics	BP	0.0104803	0.00503974	12	78	114	0.0117177	2.28907	AFP,FOXC1,INHBA,NOTCH1,PGR,VEGFA,SGPL1,LHFPL2,LHX9,DMRTA1,ARID5B,DACH2	1.7423e+52	CD34n	46	Sex determination	17
332	GO:0008406	gonad development	BP	0.0174672	0.0105318	20	163	266	0.0174922	1.76389	AFP,FOXC1,GATA6,INHBA,NKX3-1,NOTCH1,PGR,SALL1,TGFB2,TLR3,VEGFA,WNT5A,SGPL1,REC8,MAMLD1,IRX5,CITED2,LHX9,DMRTA1,ARID5B	1.7423e+84	CD34n	46	Sex determination	17
333	GO:0046661	male sex differentiation	BP	0.0131004	0.00794728	15	123	200	0.0378879	1.7482	GATA6,HOXA13,INHBA,NKX3-1,TGFB2,TLR3,WNT5A,SGPL1,REC8,MAMLD1,LHFPL2,CITED2,LGR4,LHX9,ARID5B	2.62732e+65	CD34n	46	Sex determination	17
334	GO:0046546	development of primary male sexual characteristics	BP	0.0113537	0.00678426	13	105	170	0.0458868	1.77745	GATA6,INHBA,NKX3-1,TGFB2,TLR3,WNT5A,SGPL1,REC8,MAMLD1,LHFPL2,CITED2,LHX9,ARID5B	2.62736e+56	CD34n	46	Sex determination	17
335	GO:0060326	cell chemotaxis	BP	0.0372272	0.0134393	58	208	433	2.75e-13	3.54888	AGTR1,ANXA1,BST1,C5,CALCA,CD74,DPP4,S1PR1,EDNRB,EGR3,EPHB1,F2RL1,FGF2,FLT1,GAS6,CCR10,CXCL1,CXCL2,CXCL3,IL6R,ITGA9,KDR,KIT,LGALS9,LOX,MET,MMP2,NBL1,CCN3,PDE4B,PDGFRA,PTPRO,RARRES2,CCL5,CXCL6,CXCL11,CXCL5,CXCL12,THBS4,TPBG,CXCR4,FGF18,FGF16,CH25H,SEMA5A,SLIT2,CXCL14,RIPOR2,DAPK2,GREM1,ACKR4,CAMK1D,PLEKHG5,MTUS1,CXCL16,RIN3,HSD3B7,PDGFD	185,301,683,727,796,972,1803,1901,1910,1960,2047,2150,2247,2321,2621,2826,2919,2920,2921,3570,3680,3791,3815,3965,4015,4233,4313,4681,4856,5142,5156,5800,5919,6352,6372,6373,6374,6387,7060,7162,7852,8817,8823,9023,9037,9353,9547,9750,23604,26585,51554,57118,57449,57509,58191,79890,80270,80310	CD34p	93	Chemotaxis	18
336	GO:0097529	myeloid leukocyte migration	BP	0.0275995	0.0100149	43	155	310	3.93e-10	3.49849	ANXA1,BST1,C5,CALCA,CD9,CD47,CD74,DPP4,EDNRB,FLT1,CXCL1,CXCL2,CXCL3,IL1A,IL1R1,IL6R,ITGA9,KIT,MMP2,CD200,NBL1,CCN3,ROR2,PDE4B,PECAM1,PIK3R1,PTPRO,RARRES2,CCL5,CXCL6,CXCL11,CXCL5,CXCL12,THBS4,XG,SLIT2,RIPOR2,DAPK2,GREM1,CAMK1D,MTUS1,RIN3,PDGFD	3.01684e+170	CD34p	93	Chemotaxis	18
337	GO:0030595	leukocyte chemotaxis	BP	0.0263158	0.00982103	41	152	317	2.5e-09	3.36165	ANXA1,BST1,C5,CALCA,CD74,DPP4,S1PR1,EDNRB,F2RL1,FLT1,GAS6,CXCL1,CXCL2,CXCL3,IL6R,ITGA9,KIT,LGALS9,MMP2,NBL1,CCN3,PDE4B,PTPRO,RARRES2,CCL5,CXCL6,CXCL11,CXCL5,CXCL12,THBS4,CXCR4,CH25H,SLIT2,RIPOR2,DAPK2,GREM1,CAMK1D,MTUS1,CXCL16,RIN3,HSD3B7	3.01684e+165	CD34p	93	Chemotaxis	18
338	GO:0050920	regulation of chemotaxis	BP	0.0269576	0.0108548	42	168	275	1.85e-08	3.0323	BST1,C5,CD74,DPP4,S1PR1,F2RL1,FGF2,FGF10,GAS6,IL6R,ITGA2,KDR,LGALS9,MET,NBL1,CCN3,NTRK3,PDGFRA,PTPRO,RARRES2,CCL5,CXCL12,THBS4,TPBG,CXCR4,SEMA3B,SEMA7A,FGF18,FGF16,SEMA5A,SLIT2,SEMA3E,RIPOR2,SEMA3C,DAPK2,GREM1,CAMK1D,MTUS1,ROBO3,RIN3,PDGFD,PLXNA4	6.83728e+173	CD34p	93	Chemotaxis	18
339	GO:0002685	regulation of leukocyte migration	BP	0.0263158	0.0104671	41	162	284	1.87e-08	3.08144	ADORA1,ANXA1,BDKRB1,BMP5,BST1,C5,CD9,CD47,CD74,DPP4,ECM1,F2RL1,GAS6,GCNT1,IL1A,IL1R1,IL6R,ITGA2,ITGA4,LGALS9,CD200,NBL1,CCN3,PIK3R1,RARRES2,CCL5,CXCL12,TACR1,THBS4,XG,SLIT2,RIPOR2,RIPK3,DAPK2,GREM1,PYCARD,CAMK1D,MTUS1,RIN3,PDGFD,IL33	1.34302e+163	CD34p	93	Chemotaxis	18
340	GO:0050921	positive regulation of chemotaxis	BP	0.0173299	0.00671965	27	104	178	2.87e-06	3.17017	CD74,S1PR1,F2RL1,FGF2,FGF10,GAS6,IL6R,ITGA2,KDR,LGALS9,MET,NTRK3,PDGFRA,RARRES2,CCL5,CXCL12,THBS4,TPBG,CXCR4,FGF18,FGF16,SEMA5A,SLIT2,RIPOR2,DAPK2,CAMK1D,PDGFD	9.7219e+109	CD34p	93	Chemotaxis	18
341	GO:0071674	mononuclear cell migration	BP	0.0198973	0.00833495	31	129	262	3.23e-06	2.86278	ANXA1,BMP5,CALCA,CD47,ECM1,S1PR1,FLT1,GAS6,IL6R,ITGA4,LGALS9,CD200,NBL1,CCN3,PECAM1,PTPRO,RARRES2,CCL5,CXCL11,CXCL12,XG,CXCR4,CH25H,SLIT2,RIPOR2,RIPK3,GREM1,PYCARD,CXCL16,HSD3B7,PDGFD	3.01654e+125	CD34p	93	Chemotaxis	18
342	GO:0002686	negative regulation of leukocyte migration	BP	0.00834403	0.0021322	13	33	59	8.6e-06	5.84578	ADORA1,BMP5,C5,DPP4,CD200,NBL1,CCN3,CXCL12,SLIT2,RIPOR2,GREM1,RIN3,IL33	1.34654e+51	CD34p	93	Chemotaxis	18
343	GO:1990266	neutrophil migration	BP	0.0134788	0.00542741	21	84	152	6.48e-05	3.00456	BST1,CD74,DPP4,CXCL1,CXCL2,CXCL3,IL1A,IL1R1,ITGA9,PDE4B,PECAM1,CCL5,CXCL6,CXCL11,CXCL5,THBS4,XG,SLIT2,RIPOR2,DAPK2,CAMK1D	6.83972e+83	CD34p	93	Chemotaxis	18
344	GO:0006959	humoral immune response	BP	0.0160462	0.00730116	25	113	355	0.000119779	2.5629	CFB,BST1,SERPING1,C1R,C1S,C5,CD55,CXCL1,CXCL2,CXCL3,CFH,CFHR1,HLA-DRB1,JCHAIN,RBPJ,IL7,LTF,MASP1,RARRES2,CXCL6,CXCL11,CXCL5,CXCL14,SPON2,SVEP1	6.29684e+95	CD34p	93	Chemotaxis	18
345	GO:0097530	granulocyte migration	BP	0.0147625	0.00652581	23	101	195	0.000139585	2.6586	ANXA1,BST1,CD74,DPP4,CXCL1,CXCL2,CXCL3,IL1A,IL1R1,ITGA9,PDE4B,PECAM1,RARRES2,CCL5,CXCL6,CXCL11,CXCL5,THBS4,XG,SLIT2,RIPOR2,DAPK2,CAMK1D	3.01684e+90	CD34p	93	Chemotaxis	18
346	GO:0002688	regulation of leukocyte chemotaxis	BP	0.0134788	0.00575047	21	89	147	0.000157924	2.78275	BST1,C5,CD74,DPP4,F2RL1,GAS6,IL6R,LGALS9,NBL1,CCN3,RARRES2,CCL5,CXCL12,THBS4,SLIT2,RIPOR2,DAPK2,GREM1,CAMK1D,MTUS1,RIN3	6.83728e+85	CD34p	93	Chemotaxis	18
347	GO:0030593	neutrophil chemotaxis	BP	0.0109114	0.004329	17	67	125	0.000259064	3.0595	BST1,CD74,DPP4,CXCL1,CXCL2,CXCL3,ITGA9,PDE4B,CCL5,CXCL6,CXCL11,CXCL5,THBS4,SLIT2,RIPOR2,DAPK2,CAMK1D	6.83972e+67	CD34p	93	Chemotaxis	18
348	GO:0071621	granulocyte chemotaxis	BP	0.0121951	0.0053628	19	83	161	0.00048035	2.6724	ANXA1,BST1,CD74,DPP4,CXCL1,CXCL2,CXCL3,ITGA9,PDE4B,RARRES2,CCL5,CXCL6,CXCL11,CXCL5,THBS4,SLIT2,RIPOR2,DAPK2,CAMK1D	3.01684e+74	CD34p	93	Chemotaxis	18
349	GO:0002687	positive regulation of leukocyte migration	BP	0.0147625	0.00710732	23	110	181	0.000521797	2.38198	BDKRB1,CD47,CD74,F2RL1,GAS6,IL1A,IL1R1,IL6R,ITGA2,ITGA4,LGALS9,PIK3R1,RARRES2,CCL5,CXCL12,TACR1,THBS4,XG,RIPOR2,DAPK2,PYCARD,CAMK1D,PDGFD	6.23962e+92	CD34p	93	Chemotaxis	18
350	GO:0002548	monocyte chemotaxis	BP	0.00706033	0.00239064	11	37	85	0.000748676	3.79874	ANXA1,CALCA,FLT1,IL6R,NBL1,CCN3,PTPRO,CCL5,CXCL12,SLIT2,GREM1	3.01796e+42	CD34p	93	Chemotaxis	18
351	GO:1902622	regulation of neutrophil migration	BP	0.00706033	0.00239064	11	37	49	0.000748676	3.79874	BST1,CD74,DPP4,IL1A,IL1R1,THBS4,XG,SLIT2,RIPOR2,DAPK2,CAMK1D	6.83972e+43	CD34p	93	Chemotaxis	18
352	GO:1990868	response to chemokine	BP	0.00962773	0.00400594	15	62	119	0.00100234	2.86892	CCR10,CXCL1,CXCL2,CXCL3,LOX,CCL5,CXCL6,CXCL11,CXCL5,CXCL12,SLIT3,CXCR4,SLIT2,RIPOR2,ACKR4	2.82629e+60	CD34p	93	Chemotaxis	18
353	GO:1990869	cellular response to chemokine	BP	0.00962773	0.00400594	15	62	119	0.00100234	2.86892	CCR10,CXCL1,CXCL2,CXCL3,LOX,CCL5,CXCL6,CXCL11,CXCL5,CXCL12,SLIT3,CXCR4,SLIT2,RIPOR2,ACKR4	2.82629e+60	CD34p	93	Chemotaxis	18
354	GO:0050918	positive chemotaxis	BP	0.00834403	0.0032306	13	50	82	0.00104616	3.15686	S1PR1,F2RL1,FGF2,FGF7,FGF10,GDNF,ITGA2,KDR,MET,NTRK3,CCL5,CXCL12,SEMA5A	1.90122e+51	CD34p	93	Chemotaxis	18
355	GO:0050922	negative regulation of chemotaxis	BP	0.00834403	0.0032306	13	50	72	0.00104616	3.15686	C5,DPP4,NBL1,CCN3,PTPRO,SEMA3B,SEMA7A,SEMA5A,SLIT2,SEMA3E,SEMA3C,GREM1,RIN3	7.2718e+53	CD34p	93	Chemotaxis	18
356	GO:0070098	chemokine-mediated signaling pathway	BP	0.00834403	0.00348905	13	54	109	0.00223442	2.84781	CCR10,CXCL1,CXCL2,CXCL3,CCL5,CXCL6,CXCL11,CXCL5,CXCL12,SLIT3,CXCR4,SLIT2,ACKR4	2.82629e+52	CD34p	93	Chemotaxis	18
357	GO:0072678	T cell migration	BP	0.00770218	0.00316599	12	49	87	0.00279448	2.91186	ECM1,S1PR1,ITGA4,CD200,CCL5,CXCL11,CXCL12,XG,RIPOR2,RIPK3,PYCARD,CXCL16	1.89319e+50	CD34p	93	Chemotaxis	18
358	GO:0071675	regulation of mononuclear cell migration	BP	0.0115533	0.00575047	18	89	145	0.00297267	2.27941	BMP5,CD47,ECM1,GAS6,ITGA4,LGALS9,CD200,NBL1,CCN3,RARRES2,CCL5,CXCL12,SLIT2,RIPOR2,RIPK3,GREM1,PYCARD,PDGFD	6.53961e+73	CD34p	93	Chemotaxis	18
359	GO:0019730	antimicrobial humoral response	BP	0.00706033	0.0032306	11	50	167	0.00969775	2.53041	CXCL1,CXCL2,CXCL3,JCHAIN,LTF,RARRES2,CXCL6,CXCL11,CXCL5,CXCL14,SPON2	2.91929e+44	CD34p	93	Chemotaxis	18
360	GO:0072676	lymphocyte migration	BP	0.00962773	0.00503974	15	78	154	0.0102223	2.13793	ECM1,S1PR1,GAS6,ITGA4,CD200,CCL5,CXCL11,CXCL12,XG,CH25H,RIPOR2,RIPK3,PYCARD,CXCL16,HSD3B7	1.89319e+63	CD34p	93	Chemotaxis	18
361	GO:0002690	positive regulation of leukocyte chemotaxis	BP	0.00770218	0.00439362	12	68	114	0.0375174	1.92148	CD74,F2RL1,GAS6,IL6R,LGALS9,RARRES2,CCL5,CXCL12,THBS4,RIPOR2,DAPK2,CAMK1D	9.72215e+48	CD34p	93	Chemotaxis	18
362	GO:0090287	regulation of cellular response to growth factor stimulus	BP	0.0417202	0.0164761	65	255	436	9.54e-13	3.14579	ACVRL1,CDH5,DCN,ENG,FBN1,FGF2,FGF9,FGF10,FOLR1,GPC3,RBPJ,KDR,LOX,LTBP1,SMAD6,NBL1,NEDD4,NEO1,NGFR,PCSK6,PPARG,HTRA1,SFRP1,SFRP2,SFRP4,SORL1,ZEB1,TGFBR3,TNXB,XDH,FZD1,FZD4,ITGA8,FGF18,FGF16,APLN,NOG,SLIT2,ADAMTSL2,FGFBP1,SPRY3,DKK1,PEG10,ZNF423,BAMBI,SOSTDC1,GREM1,WNT4,IL17RD,ASPN,RGMA,FAM20C,JCAD,GREM2,SMURF2,TMEM204,VEPH1,MMRN2,ADAMTS12,SPRY4,CHRDL1,VASN,ELAPOR2,SCUBE3,NPNT	94,1003,1634,2022,2200,2247,2254,2255,2348,2719,3516,3791,4015,4052,4091,4681,4734,4756,4804,5046,5468,5654,6422,6423,6424,6653,6935,7049,7148,7498,8321,8322,8516,8817,8823,8862,9241,9353,9719,9982,10251,22943,23089,23090,25805,25928,26585,54361,54756,54829,56963,56975,57608,64388,64750,79652,79674,79812,81792,81848,91851,114990,222223,222663,255743	CD34p	94	BMP_TGFB signaling_p	19
363	GO:0090092	regulation of transmembrane receptor protein serine/threonine kinase signaling pathway	BP	0.0353017	0.0136977	55	212	379	2.58e-11	3.20743	ACVRL1,BMP5,BMP6,CDH5,DAB2,ENG,FBN1,FGF9,FGF10,FOLR1,GPC3,RBPJ,IGSF1,KDR,LOX,LRP1,LTBP1,SMAD6,NBL1,NEO1,CCN3,PCSK6,PPARG,HTRA1,SFRP1,SFRP2,SFRP4,SORL1,ZEB1,TGFBR2,TGFBR3,TNXB,FZD1,ITGA8,NOG,ADAMTSL2,MAGI2,DKK1,PEG10,ZNF423,BAMBI,SOSTDC1,GREM1,IL17RD,ASPN,RGMA,GREM2,SMURF2,VEPH1,CHRDL1,VASN,DACT2,ELAPOR2,SCUBE3,NPNT	94,653,654,1003,1601,2022,2200,2254,2255,2348,2719,3516,3547,3791,4015,4035,4052,4091,4681,4756,4856,5046,5468,5654,6422,6423,6424,6653,6935,7048,7049,7148,8321,8516,9241,9719,9863,22943,23089,23090,25805,25928,26585,54756,54829,56963,64388,64750,79674,91851,114990,168002,222223,222663,255743	CD34p	94	BMP_TGFB signaling_p	19
364	GO:0071772	response to BMP	BP	0.0250321	0.00846417	39	131	277	2.64e-10	3.85788	ACVRL1,BMP5,BMP6,BMPR1B,CDH5,DLX5,ENG,FBN1,GPC3,HFE,RBPJ,KDR,SMAD6,NBL1,NEO1,PCSK6,PPARG,HTRA1,SFRP1,SFRP2,SFRP4,SORL1,TGFBR3,FZD1,NOG,ADAMTS7,DKK1,ZNF423,BAMBI,SOSTDC1,GREM1,TMEM100,RGMA,GREM2,SMURF2,ADAMTS12,CHRDL1,ELAPOR2,SCUBE3	9.46537e+166	CD34p	94	BMP_TGFB signaling_p	19
365	GO:0071773	cellular response to BMP stimulus	BP	0.0250321	0.00846417	39	131	277	2.64e-10	3.85788	ACVRL1,BMP5,BMP6,BMPR1B,CDH5,DLX5,ENG,FBN1,GPC3,HFE,RBPJ,KDR,SMAD6,NBL1,NEO1,PCSK6,PPARG,HTRA1,SFRP1,SFRP2,SFRP4,SORL1,TGFBR3,FZD1,NOG,ADAMTS7,DKK1,ZNF423,BAMBI,SOSTDC1,GREM1,TMEM100,RGMA,GREM2,SMURF2,ADAMTS12,CHRDL1,ELAPOR2,SCUBE3	9.46537e+166	CD34p	94	BMP_TGFB signaling_p	19
366	GO:0030509	BMP signaling pathway	BP	0.0237484	0.00801189	37	124	259	7.04e-10	3.86669	ACVRL1,BMP5,BMP6,BMPR1B,CDH5,DLX5,ENG,FBN1,GPC3,HFE,RBPJ,KDR,SMAD6,NBL1,NEO1,PCSK6,PPARG,HTRA1,SFRP1,SFRP2,SFRP4,SORL1,TGFBR3,FZD1,NOG,DKK1,ZNF423,BAMBI,SOSTDC1,GREM1,TMEM100,RGMA,GREM2,SMURF2,CHRDL1,ELAPOR2,SCUBE3	9.46537e+156	CD34p	94	BMP_TGFB signaling_p	19
367	GO:0030510	regulation of BMP signaling pathway	BP	0.0192555	0.00575047	30	89	149	1.14e-09	4.61157	ACVRL1,CDH5,ENG,FBN1,GPC3,RBPJ,KDR,SMAD6,NBL1,NEO1,PCSK6,PPARG,HTRA1,SFRP1,SFRP2,SFRP4,SORL1,FZD1,NOG,DKK1,ZNF423,BAMBI,SOSTDC1,GREM1,RGMA,GREM2,SMURF2,CHRDL1,ELAPOR2,SCUBE3	9.41003e+130	CD34p	94	BMP_TGFB signaling_p	19
368	GO:0090288	negative regulation of cellular response to growth factor stimulus	BP	0.0186136	0.00549202	29	85	164	1.55e-09	4.69456	DCN,FBN1,FGF2,SMAD6,NBL1,NEDD4,NGFR,PPARG,HTRA1,SFRP1,SFRP2,SORL1,XDH,FZD1,APLN,NOG,SLIT2,SPRY3,DKK1,BAMBI,SOSTDC1,GREM1,WNT4,GREM2,SMURF2,MMRN2,ADAMTS12,SPRY4,CHRDL1	1.63422e+127	CD34p	94	BMP_TGFB signaling_p	19
369	GO:0071559	response to transforming growth factor beta	BP	0.029525	0.0139562	46	216	378	6.72e-07	2.46038	ACVRL1,ZFP36L1,ZFP36L2,CAV1,CDH5,COL1A2,CTSK,DAB2,ENG,FBN1,FOLR1,FOS,LRRC32,GDF10,NR3C1,HPGD,ITGB5,ITGB6,ITGB8,LOX,LTBP1,LTBP2,SMAD6,PPARG,HTRA1,SFRP1,ZEB1,TGFBR2,TGFBR3,CLEC3B,TNXB,WNT2,ITGA8,LPXN,ADAMTSL2,PEG10,BAMBI,MXRA5,WNT4,IL17RD,ASPN,SMURF2,VEPH1,PDGFD,VASN,NPNT	9.46777e+191	CD34p	94	BMP_TGFB signaling_p	19
370	GO:0071560	cellular response to transforming growth factor beta stimulus	BP	0.0288832	0.0135685	45	210	371	7.39e-07	2.47904	ACVRL1,ZFP36L1,ZFP36L2,CAV1,CDH5,COL1A2,CTSK,DAB2,ENG,FBN1,FOLR1,FOS,LRRC32,GDF10,NR3C1,HPGD,ITGB5,ITGB6,ITGB8,LOX,LTBP1,LTBP2,SMAD6,PPARG,HTRA1,SFRP1,ZEB1,TGFBR2,TGFBR3,CLEC3B,TNXB,WNT2,ITGA8,LPXN,ADAMTSL2,PEG10,BAMBI,WNT4,IL17RD,ASPN,SMURF2,VEPH1,PDGFD,VASN,NPNT	9.46777e+186	CD34p	94	BMP_TGFB signaling_p	19
371	GO:0030514	negative regulation of BMP signaling pathway	BP	0.0109114	0.00310138	17	48	94	2.08e-06	4.9414	FBN1,SMAD6,NBL1,PPARG,HTRA1,SFRP1,SFRP2,SORL1,FZD1,NOG,DKK1,BAMBI,SOSTDC1,GREM1,GREM2,SMURF2,CHRDL1	2.20041e+74	CD34p	94	BMP_TGFB signaling_p	19
372	GO:0090101	negative regulation of transmembrane receptor protein serine/threonine kinase signaling pathway	BP	0.0192555	0.00781805	30	121	234	2.33e-06	2.98302	FBN1,IGSF1,LRP1,LTBP1,SMAD6,NBL1,CCN3,PPARG,HTRA1,SFRP1,SFRP2,SORL1,TGFBR3,FZD1,NOG,ADAMTSL2,MAGI2,DKK1,PEG10,BAMBI,SOSTDC1,GREM1,IL17RD,ASPN,GREM2,SMURF2,VEPH1,CHRDL1,VASN,DACT2	2.20035e+134	CD34p	94	BMP_TGFB signaling_p	19
373	GO:0007179	transforming growth factor beta receptor signaling pathway	BP	0.0224647	0.0104671	35	162	308	1.01e-05	2.49549	ACVRL1,CDH5,COL1A2,DAB2,ENG,FBN1,FOLR1,FOS,LRRC32,GDF10,HPGD,ITGB5,ITGB6,ITGB8,LOX,LTBP1,LTBP2,SMAD6,PPARG,HTRA1,ZEB1,TGFBR2,TGFBR3,TNXB,ITGA8,LPXN,ADAMTSL2,PEG10,BAMBI,IL17RD,ASPN,SMURF2,VEPH1,VASN,NPNT	9.41003e+147	CD34p	94	BMP_TGFB signaling_p	19
374	GO:0090100	positive regulation of transmembrane receptor protein serine/threonine kinase signaling pathway	BP	0.012837	0.00510435	20	79	120	7.94e-05	3.05432	ACVRL1,BMP5,BMP6,CDH5,DAB2,ENG,FGF9,GPC3,RBPJ,KDR,NEO1,PPARG,TGFBR2,TGFBR3,TNXB,ITGA8,ZNF423,ELAPOR2,SCUBE3,NPNT	9.46537e+82	CD34p	94	BMP_TGFB signaling_p	19
375	GO:0017015	regulation of transforming growth factor beta receptor signaling pathway	BP	0.0134788	0.00717193	21	111	185	0.00328707	2.09926	ENG,FBN1,FOLR1,LOX,LTBP1,SMAD6,PPARG,HTRA1,ZEB1,TGFBR3,TNXB,ITGA8,ADAMTSL2,PEG10,BAMBI,IL17RD,ASPN,SMURF2,VEPH1,VASN,NPNT	2.02222e+93	CD34p	94	BMP_TGFB signaling_p	19
376	GO:1903844	regulation of cellular response to transforming growth factor beta stimulus	BP	0.0134788	0.00736577	21	114	189	0.00455224	2.03113	ENG,FBN1,FOLR1,LOX,LTBP1,SMAD6,PPARG,HTRA1,ZEB1,TGFBR3,TNXB,ITGA8,ADAMTSL2,PEG10,BAMBI,IL17RD,ASPN,SMURF2,VEPH1,VASN,NPNT	2.02222e+93	CD34p	94	BMP_TGFB signaling_p	19
377	GO:0030512	negative regulation of transforming growth factor beta receptor signaling pathway	BP	0.00898588	0.00497512	14	77	128	0.0204913	1.99416	FBN1,LTBP1,SMAD6,PPARG,HTRA1,TGFBR3,ADAMTSL2,PEG10,BAMBI,IL17RD,ASPN,SMURF2,VEPH1,VASN	2.20041e+63	CD34p	94	BMP_TGFB signaling_p	19
378	GO:0009953	dorsal/ventral pattern formation	BP	0.00834403	0.00452284	13	70	105	0.0212352	2.04617	ACVRL1,BMPR1B,EN1,SMAD6,NBL1,SFRP1,TLL2,NOG,SOSTDC1,GREM1,GREM2,GSC,RFX8	9.46582e+55	CD34p	94	BMP_TGFB signaling_p	19
379	GO:0072001	renal system development	BP	0.0417202	0.0169283	65	262	393	3.56e-12	3.03206	AGTR1,ASS1,PRDM1,BMP6,CD34,COL4A4,CTSH,ACE,EDNRB,EMX2,EPHA4,EYA1,FBN1,FGF2,FGF10,FOXF1,GCNT1,GDNF,GFRA1,GPC3,HAS2,HPGD,IL6R,KCNJ8,SMAD6,MME,MMP17,MYO1E,PDGFRA,PECAM1,SERPINF1,PODXL,PTPRO,RARB,RBP4,SDC1,SFRP1,TEK,WNT11,WT1,ZBTB16,ITGA8,ALDH1A2,TBX18,NOG,SLIT2,MTSS1,MAGI2,ADAMTS6,GREM1,PLCE1,WNT4,DCHS2,C1GALT1,WNK4,IRX3,BICC1,FRAS1,PDGFD,KIRREL3,LRRK2,PRICKLE1,DACT2,PCSK9,NPNT	185,445,639,654,947,1286,1512,1636,1910,2018,2043,2138,2200,2247,2255,2294,2650,2668,2674,2719,3037,3248,3570,3764,4091,4311,4326,4643,5156,5175,5176,5420,5800,5915,5950,6382,6422,7010,7481,7490,7704,8516,8854,9096,9241,9353,9788,9863,11174,26585,51196,54361,54798,56913,65266,79191,80114,80144,80310,84623,120892,144165,168002,255738,255743	CD34p	95	Devleopmental processes (renal)_p	20
380	GO:0001822	kidney development	BP	0.0385109	0.0162822	60	252	379	1.46e-10	2.86329	AGTR1,ASS1,PRDM1,BMP6,CD34,COL4A4,CTSH,ACE,EDNRB,EPHA4,EYA1,FBN1,FGF2,FGF10,GCNT1,GDNF,GFRA1,GPC3,HAS2,HPGD,IL6R,KCNJ8,SMAD6,MME,MMP17,MYO1E,PDGFRA,PECAM1,SERPINF1,PODXL,PTPRO,RARB,SDC1,SFRP1,TEK,WNT11,WT1,ZBTB16,ITGA8,ALDH1A2,NOG,SLIT2,MTSS1,MAGI2,ADAMTS6,GREM1,PLCE1,WNT4,DCHS2,C1GALT1,WNK4,IRX3,BICC1,FRAS1,PDGFD,KIRREL3,LRRK2,DACT2,PCSK9,NPNT	185,445,639,654,947,1286,1512,1636,1910,2043,2138,2200,2247,2255,2650,2668,2674,2719,3037,3248,3570,3764,4091,4311,4326,4643,5156,5175,5176,5420,5800,5915,6382,6422,7010,7481,7490,7704,8516,8854,9241,9353,9788,9863,11174,26585,51196,54361,54798,56913,65266,79191,80114,80144,80310,84623,120892,168002,255738,255743	CD34p	95	Devleopmental processes (renal)_p	20
381	GO:0001763	morphogenesis of a branching structure	BP	0.0237484	0.0105318	37	163	222	1.66e-06	2.66269	ADM,AREG,PRDM1,CTSH,ENG,EYA1,FGF2,FGF7,FGF10,FGF13,FOXF1,GDNF,GPC3,HOXD13,KDR,MET,PAK1,SFRP1,SFRP2,SHOX2,ST14,TBX3,TGFBR2,TIE1,WNT2,WT1,NOG,SLIT2,SEMA3E,HOXB13,SEMA3C,GREM1,WNT4,RSPO3,LRRK2,NPNT,RSPO2	1.33375e+155	CD34p	95	Devleopmental processes (renal)_p	20
382	GO:0032835	glomerulus development	BP	0.0109114	0.00329521	17	51	78	5.39e-06	4.50463	CD34,COL4A4,EDNRB,IL6R,MYO1E,PDGFRA,PECAM1,PODXL,PTPRO,TEK,WT1,NOG,MTSS1,MAGI2,PLCE1,PDGFD,KIRREL3	9.47129e+69	CD34p	95	Devleopmental processes (renal)_p	20
383	GO:0061138	morphogenesis of a branching epithelium	BP	0.021181	0.00962719	33	149	204	1.04e-05	2.57467	ADM,AREG,CTSH,ENG,EYA1,FGF2,FGF7,FGF10,FOXF1,GDNF,GPC3,HOXD13,KDR,MET,PAK1,SFRP1,SFRP2,ST14,TBX3,TGFBR2,TIE1,WNT2,WT1,NOG,SLIT2,SEMA3E,HOXB13,SEMA3C,GREM1,WNT4,RSPO3,NPNT,RSPO2	1.33374e+138	CD34p	95	Devleopmental processes (renal)_p	20
384	GO:0060562	epithelial tube morphogenesis	BP	0.0314506	0.017316	49	268	380	2.63e-05	2.03124	ACVRL1,ADM,AREG,BMP5,CTSH,ENG,EPHA4,EYA1,FGF2,FGF10,FOXF1,FOLR1,GDNF,GPC3,NR3C1,RBPJ,KDR,MET,PAK1,PODXL,SFRP1,SFRP2,ST14,TBX3,TGFBR2,TIE1,WNT2,WNT11,WT1,CXCR4,FZD1,LMO4,NOG,SLIT2,HAND1,SEMA3E,MTSS1,SOSTDC1,GREM1,WNT4,RGMA,WNK4,IRX3,MMRN2,ADAMTS12,CTHRC1,PRICKLE1,NPNT,RSPO2	###############################################################################################################################################################################################################################################################	CD34p	95	Devleopmental processes (renal)_p	20
385	GO:0072006	nephron development	BP	0.0179718	0.00794728	28	123	183	2.78e-05	2.66279	CD34,COL4A4,EDNRB,EYA1,FGF2,GDNF,GPC3,IL6R,MYO1E,PDGFRA,PECAM1,PODXL,PTPRO,TEK,WNT11,WT1,NOG,MTSS1,MAGI2,GREM1,PLCE1,WNT4,DCHS2,WNK4,IRX3,PDGFD,KIRREL3,NPNT	9.47129e+120	CD34p	95	Devleopmental processes (renal)_p	20
386	GO:0072073	kidney epithelium development	BP	0.0166881	0.0075596	26	117	167	8.17e-05	2.57866	CD34,EDNRB,EPHA4,EYA1,FGF2,GDNF,GPC3,SMAD6,MYO1E,PECAM1,PODXL,PTPRO,RARB,SDC1,SFRP1,WNT11,WT1,NOG,SLIT2,MTSS1,MAGI2,GREM1,WNT4,WNK4,IRX3,NPNT	9.47191e+108	CD34p	95	Devleopmental processes (renal)_p	20
387	GO:0048754	branching morphogenesis of an epithelial tube	BP	0.0160462	0.00801189	25	124	169	0.000543343	2.27623	AREG,CTSH,ENG,EYA1,FGF2,FGF10,FOXF1,GDNF,GPC3,KDR,MET,PAK1,SFRP2,TBX3,TGFBR2,TIE1,WNT2,WT1,NOG,SLIT2,SEMA3E,GREM1,WNT4,NPNT,RSPO2	3.74151e+104	CD34p	95	Devleopmental processes (renal)_p	20
388	GO:0072009	nephron epithelium development	BP	0.012837	0.00607353	20	94	136	0.000934093	2.43293	CD34,EDNRB,EYA1,FGF2,GDNF,GPC3,MYO1E,PECAM1,PODXL,PTPRO,WNT11,WT1,NOG,MTSS1,MAGI2,GREM1,WNT4,WNK4,IRX3,NPNT	9.47191e+84	CD34p	95	Devleopmental processes (renal)_p	20
389	GO:0001823	mesonephros development	BP	0.0109114	0.00516896	17	80	117	0.0022191	2.42593	EYA1,FGF2,FGF10,GDNF,GPC3,SMAD6,RARB,SDC1,SFRP1,WNT11,WT1,ZBTB16,NOG,SLIT2,GREM1,WNT4,NPNT	2.13822e+71	CD34p	95	Devleopmental processes (renal)_p	20
390	GO:0061005	cell differentiation involved in kidney development	BP	0.00706033	0.00284293	11	44	60	0.00348209	2.99161	CD34,EDNRB,GDNF,MYO1E,PODXL,PTPRO,WT1,MTSS1,MAGI2,GREM1,WNT4	9.47191e+44	CD34p	95	Devleopmental processes (renal)_p	20
391	GO:0060993	kidney morphogenesis	BP	0.0102696	0.00497512	16	77	112	0.00373679	2.35704	EYA1,FGF2,FGF10,GCNT1,GDNF,GPC3,WNT11,WT1,NOG,GREM1,WNT4,WNK4,IRX3,FRAS1,LRRK2,NPNT	2.13822e+72	CD34p	95	Devleopmental processes (renal)_p	20
392	GO:0072175	epithelial tube formation	BP	0.0134788	0.00736577	21	114	144	0.00455224	2.03113	ADM,BMP5,FGF2,FGF10,FOLR1,GDNF,PODXL,SFRP1,SFRP2,ST14,FZD1,LMO4,NOG,HAND1,GREM1,WNT4,RGMA,IRX3,MMRN2,CTHRC1,PRICKLE1	1.33653e+90	CD34p	95	Devleopmental processes (renal)_p	20
393	GO:0016331	morphogenesis of embryonic epithelium	BP	0.0141207	0.00794728	22	123	162	0.00539046	1.95949	ADM,ALDH1A3,BMP5,FGF10,FOLR1,GDNF,SFRP1,SFRP2,ST14,WNT2,FZD1,LMO4,ALDH1A2,TBX18,NOG,HAND1,GREM1,WNT4,RGMA,IRX3,CTHRC1,PRICKLE1	1.33221e+92	CD34p	95	Devleopmental processes (renal)_p	20
394	GO:0048645	animal organ formation	BP	0.00770218	0.00348905	12	54	74	0.00649462	2.56437	EYA1,FGF2,FGF10,FOLR1,GDNF,RBPJ,TGFBR2,WNT2,WNT11,WT1,NOG,DKK1	2.13822e+48	CD34p	95	Devleopmental processes (renal)_p	20
395	GO:0035148	tube formation	BP	0.0141207	0.0080765	22	125	159	0.0065494	1.9212	ADM,BMP5,FGF2,FGF10,FOLR1,GDNF,NFIB,PODXL,SFRP1,SFRP2,ST14,FZD1,LMO4,NOG,HAND1,GREM1,WNT4,RGMA,IRX3,MMRN2,CTHRC1,PRICKLE1	1.33653e+94	CD34p	95	Devleopmental processes (renal)_p	20
396	GO:0001657	ureteric bud development	BP	0.00962773	0.00491051	15	76	109	0.00803751	2.20835	EYA1,FGF2,GDNF,GPC3,SMAD6,RARB,SDC1,SFRP1,WNT11,WT1,NOG,SLIT2,GREM1,WNT4,NPNT	2.13822e+63	CD34p	95	Devleopmental processes (renal)_p	20
397	GO:1905330	regulation of morphogenesis of an epithelium	BP	0.00770218	0.00361827	12	56	72	0.00876745	2.44759	FGF2,FGF7,FGF10,GDNF,HOXD13,SFRP1,WNT2,NOG,GREM1,WNT4,MMRN2,ADAMTS12	2.24723e+51	CD34p	95	Devleopmental processes (renal)_p	20
398	GO:0072163	mesonephric epithelium development	BP	0.00962773	0.00497512	15	77	110	0.009078	2.17257	EYA1,FGF2,GDNF,GPC3,SMAD6,RARB,SDC1,SFRP1,WNT11,WT1,NOG,SLIT2,GREM1,WNT4,NPNT	2.13822e+63	CD34p	95	Devleopmental processes (renal)_p	20
399	GO:0072164	mesonephric tubule development	BP	0.00962773	0.00497512	15	77	110	0.009078	2.17257	EYA1,FGF2,GDNF,GPC3,SMAD6,RARB,SDC1,SFRP1,WNT11,WT1,NOG,SLIT2,GREM1,WNT4,NPNT	2.13822e+63	CD34p	95	Devleopmental processes (renal)_p	20
400	GO:0061333	renal tubule morphogenesis	BP	0.00834403	0.00419978	13	65	92	0.0117301	2.24369	EYA1,FGF2,GDNF,GPC3,WNT11,WT1,NOG,MTSS1,GREM1,WNT4,WNK4,IRX3,NPNT	2.13822e+57	CD34p	95	Devleopmental processes (renal)_p	20
401	GO:0001656	metanephros development	BP	0.00898588	0.00471668	14	73	110	0.0131385	2.12992	CD34,CTSH,EYA1,FBN1,FGF10,GDNF,GPC3,PDGFRA,WT1,ITGA8,GREM1,WNT4,IRX3,FRAS1	9.47151e+58	CD34p	95	Devleopmental processes (renal)_p	20
402	GO:0072078	nephron tubule morphogenesis	BP	0.00770218	0.00394133	12	61	87	0.0171599	2.19696	EYA1,FGF2,GDNF,GPC3,WNT11,WT1,NOG,GREM1,WNT4,WNK4,IRX3,NPNT	2.13822e+53	CD34p	95	Devleopmental processes (renal)_p	20
403	GO:0072088	nephron epithelium morphogenesis	BP	0.00770218	0.00400594	12	62	90	0.01939	2.15287	EYA1,FGF2,GDNF,GPC3,WNT11,WT1,NOG,GREM1,WNT4,WNK4,IRX3,NPNT	2.13822e+53	CD34p	95	Devleopmental processes (renal)_p	20
404	GO:0072028	nephron morphogenesis	BP	0.00770218	0.00407056	12	63	92	0.0218292	2.11051	EYA1,FGF2,GDNF,GPC3,WNT11,WT1,NOG,GREM1,WNT4,WNK4,IRX3,NPNT	2.13822e+53	CD34p	95	Devleopmental processes (renal)_p	20
405	GO:0001838	embryonic epithelial tube formation	BP	0.0109114	0.00665504	17	103	131	0.0278974	1.77437	ADM,BMP5,FOLR1,GDNF,SFRP1,SFRP2,ST14,FZD1,LMO4,NOG,HAND1,GREM1,WNT4,RGMA,IRX3,CTHRC1,PRICKLE1	1.33653e+73	CD34p	95	Devleopmental processes (renal)_p	20
406	GO:0061326	renal tubule development	BP	0.00898588	0.0053628	14	83	118	0.0368036	1.81995	EYA1,FGF2,GDNF,GPC3,WNT11,WT1,NOG,MTSS1,GREM1,WNT4,WNK4,IRX3,PRICKLE1,NPNT	2.13822e+63	CD34p	95	Devleopmental processes (renal)_p	20
407	GO:0007416	synapse assembly	BP	0.0301669	0.0103379	47	160	262	6.67e-12	3.79955	ADD2,BDNF,CDH1,CDH2,EPHB1,EPHB3,GPC4,FGF13,GABRA2,GAP43,GRIA1,GRID2,KCNJ8,NPTX1,NRCAM,NTRK1,PTPRD,THBS2,TPBG,ST8SIA2,FZD1,NRXN2,NLGN1,DKK1,FLRT2,LRRTM2,SLITRK5,PCDHB5,PCDH17,SRPX2,NLGN3,LRRN3,LGI2,PCDHB4,PCDHB2,LRRN1,PCDHB16,LRRC4,KIRREL3,DNER,SLITRK1,LRFN5,LINGO2,SDK1,MDGA1,LRRTM1,LRRTM3	119,627,999,1000,2047,2049,2239,2258,2555,2596,2890,2895,3764,4884,4897,4914,5789,7058,7162,8128,8321,9379,22871,22943,23768,26045,26050,26167,27253,27286,54413,54674,55203,56131,56133,57633,57717,64101,84623,92737,114798,145581,158038,221935,266727,347730,347731	CD34p	96	Regulation of the nervous system_p	21
408	GO:1901890	positive regulation of cell junction assembly	BP	0.0198973	0.00549202	31	85	113	6.11e-11	5.21156	BDNF,CAV1,COL16A1,EPHB1,EPHB3,GRID2,KDR,MYOC,NTRK1,PTPRD,SFRP1,TEK,THBS2,TPBG,ST8SIA2,MAP4K4,NLGN1,FLRT2,LRRTM2,CNTNAP2,SLITRK5,SRPX2,WNT4,NLGN3,LRRN3,LRRN1,IRX3,SLITRK1,LINGO2,LRRTM1,LRRTM3	6.27857e+140	CD34p	96	Regulation of the nervous system_p	21
409	GO:0050807	regulation of synapse organization	BP	0.0320924	0.0125993	50	195	301	3.22e-10	3.14957	BDNF,CAMK2B,CDH2,CTNNA2,EPHA4,EPHB1,EPHB3,GPC4,GRID2,GRIN2B,NEDD4,NEFL,NRCAM,NTRK1,ROR2,RELN,PTPRD,PTPRO,THBS2,TPBG,ST8SIA2,FZD1,PPFIA2,CNTNAP1,NRP2,FRMPD4,PLXNC1,NLGN1,DKK1,ARC,FLRT2,NGEF,LRRTM2,SLITRK5,TANC2,SRPX2,NLGN3,LRRN3,IGSF9,LRRN1,ABHD17C,CAPRIN2,ZNF804A,SLITRK1,LRRK2,LRFN5,LINGO2,MDGA1,LRRTM1,LRRTM3	627,816,1000,1496,2043,2047,2049,2239,2895,2904,4734,4747,4897,4914,4920,5649,5789,5800,7058,7162,8128,8321,8499,8506,8828,9758,10154,22871,22943,23237,23768,25791,26045,26050,26115,27286,54413,54674,57549,57633,58489,65981,91752,114798,120892,145581,158038,266727,347730,347731	CD34p	96	Regulation of the nervous system_p	21
410	GO:0050803	regulation of synapse structure or activity	BP	0.0320924	0.0128578	50	199	309	6.92e-10	3.06369	BDNF,CAMK2B,CDH2,CTNNA2,EPHA4,EPHB1,EPHB3,GPC4,GRID2,GRIN2B,NEDD4,NEFL,NRCAM,NTRK1,ROR2,RELN,PTPRD,PTPRO,THBS2,TPBG,ST8SIA2,FZD1,PPFIA2,CNTNAP1,NRP2,FRMPD4,PLXNC1,NLGN1,DKK1,ARC,FLRT2,NGEF,LRRTM2,SLITRK5,TANC2,SRPX2,NLGN3,LRRN3,IGSF9,LRRN1,ABHD17C,CAPRIN2,ZNF804A,SLITRK1,LRRK2,LRFN5,LINGO2,MDGA1,LRRTM1,LRRTM3	627,816,1000,1496,2043,2047,2049,2239,2895,2904,4734,4747,4897,4914,4920,5649,5789,5800,7058,7162,8128,8321,8499,8506,8828,9758,10154,22871,22943,23237,23768,25791,26045,26050,26115,27286,54413,54674,57549,57633,58489,65981,91752,114798,120892,145581,158038,266727,347730,347731	CD34p	96	Regulation of the nervous system_p	21
411	GO:0051965	positive regulation of synapse assembly	BP	0.0134788	0.0032306	21	50	69	3.83e-09	6.54254	BDNF,EPHB1,EPHB3,GRID2,NTRK1,PTPRD,THBS2,TPBG,ST8SIA2,NLGN1,FLRT2,LRRTM2,SLITRK5,SRPX2,NLGN3,LRRN3,LRRN1,SLITRK1,LINGO2,LRRTM1,LRRTM3	6.27205e+98	CD34p	96	Regulation of the nervous system_p	21
412	GO:0051962	positive regulation of nervous system development	BP	0.034018	0.0150546	53	233	319	9.41e-09	2.68771	BDNF,CAMK2B,CRABP2,ACE,EPHA4,EPHB1,EPHB3,FGF2,GPER1,GRID2,KIT,MAN2A1,MME,NEFL,NTRK1,SERPINF1,SERPINE2,RELN,PTPRD,PTPRZ1,CXCL12,SHOX2,THBS2,TNFRSF1B,TPBG,WNT2,CXCR4,ST8SIA2,FZD4,SEMA7A,SEMA5A,SLIT2,PLXNC1,NLGN1,LPAR3,FLRT2,TENM4,LRRTM2,SLITRK5,TIAM2,SRPX2,CDON,NLGN3,LRRN3,GJC2,LRRN1,CAPRIN2,IL33,PLXNA4,SLITRK1,LINGO2,LRRTM1,LRRTM3	627,816,1382,1636,2043,2047,2049,2247,2852,2895,3815,4124,4311,4747,4914,5176,5270,5649,5789,5803,6387,6474,7058,7133,7162,7472,7852,8128,8322,8482,9037,9353,10154,22871,23566,23768,26011,26045,26050,26230,27286,50937,54413,54674,57165,57633,65981,90865,91584,114798,158038,347730,347731	CD34p	96	Regulation of the nervous system_p	21
413	GO:1901888	regulation of cell junction assembly	BP	0.0263158	0.0111133	41	172	261	1.13e-07	2.84434	ACVRL1,ARHGAP6,BDNF,CAV1,COL16A1,ACE,EPHB1,EPHB3,GPC4,GRID2,KDR,MYOC,NTRK1,PTPRD,SFRP1,TEK,THBS2,TPBG,ST8SIA2,FZD1,MAP4K4,FAM107A,NLGN1,DKK1,FLRT2,LRRTM2,CNTNAP2,SLITRK5,GREM1,SRPX2,WNT4,NLGN3,LRRN3,LRRN1,IRX3,SLITRK1,LRFN5,LINGO2,MDGA1,LRRTM1,LRRTM3	9.43956e+184	CD34p	96	Regulation of the nervous system_p	21
414	GO:0051963	regulation of synapse assembly	BP	0.0166881	0.00581508	26	90	147	4.75e-07	3.67343	BDNF,EPHB1,EPHB3,GPC4,GRID2,NTRK1,PTPRD,THBS2,TPBG,ST8SIA2,FZD1,NLGN1,DKK1,FLRT2,LRRTM2,SLITRK5,SRPX2,NLGN3,LRRN3,LRRN1,SLITRK1,LRFN5,LINGO2,MDGA1,LRRTM1,LRRTM3	6.27205e+123	CD34p	96	Regulation of the nervous system_p	21
415	GO:0099560	synaptic membrane adhesion	BP	0.00706033	0.00135685	11	21	38	1.41e-06	9.88705	CDH10,GPC4,PTPRD,PTPRF,SPARCL1,NTNG1,PCDH17,LRRC4,SLITRK1,LRFN5,MDGA1	1.00822e+52	CD34p	96	Regulation of the nervous system_p	21
416	GO:0099173	postsynapse organization	BP	0.021181	0.0100149	33	155	242	2.46e-05	2.44711	CAMK2B,CDH2,EPHA4,EPHB1,EPHB3,GAP43,GDNF,GRID2,GRIN2B,NEFL,NPTX1,NRCAM,ROR2,OPHN1,RELN,PTPRD,PPFIA2,CNTNAP1,NRP2,NRXN2,CNKSR2,NLGN1,ARC,NGEF,LRRTM2,TANC2,NLGN3,ABHD17C,LRRC4,CAPRIN2,ZNF804A,CHRDL1,LRRK2	8.161e+144	CD34p	96	Regulation of the nervous system_p	21
417	GO:0097106	postsynaptic density organization	BP	0.00706033	0.00193836	11	30	39	9.27e-05	5.20095	CDH2,GRID2,NPTX1,OPHN1,RELN,PTPRD,CNTNAP1,NRXN2,NLGN1,LRRTM2,LRRC4	1.00029e+46	CD34p	96	Regulation of the nervous system_p	21
418	GO:0099084	postsynaptic specialization organization	BP	0.00770218	0.00226142	12	35	45	9.53e-05	4.68889	CDH2,GAP43,GRID2,NPTX1,OPHN1,RELN,PTPRD,CNTNAP1,NRXN2,NLGN1,LRRTM2,LRRC4	1.00026e+50	CD34p	96	Regulation of the nervous system_p	21
419	GO:0099175	regulation of postsynapse organization	BP	0.012837	0.00529818	20	82	114	0.000138544	2.90603	CAMK2B,CDH2,EPHA4,GRID2,GRIN2B,NRCAM,ROR2,RELN,PTPRD,PPFIA2,NRP2,NLGN1,ARC,NGEF,LRRTM2,TANC2,ABHD17C,CAPRIN2,ZNF804A,LRRK2	8.161e+88	CD34p	96	Regulation of the nervous system_p	21
420	GO:0099172	presynapse organization	BP	0.00834403	0.0027137	13	42	81	0.000161421	4.03002	GPC4,PTPRD,FZD1,PPFIA2,NLGN1,DKK1,SLITRK5,PCDH17,NLGN3,SLITRK1,LRFN5,MDGA1,LRRTM3	2.23958e+64	CD34p	96	Regulation of the nervous system_p	21
421	GO:0099054	presynapse assembly	BP	0.00770218	0.00245526	12	38	74	0.000232329	4.14734	GPC4,PTPRD,FZD1,NLGN1,DKK1,SLITRK5,PCDH17,NLGN3,SLITRK1,LRFN5,MDGA1,LRRTM3	2.23958e+60	CD34p	96	Regulation of the nervous system_p	21
422	GO:0060997	dendritic spine morphogenesis	BP	0.00770218	0.00297215	12	46	65	0.00156399	3.16975	CAMK2B,EPHA4,EPHB1,EPHB3,RELN,PPFIA2,NLGN1,ARC,NGEF,TANC2,CAPRIN2,LRRK2	8.16204e+53	CD34p	96	Regulation of the nervous system_p	21
423	GO:0097061	dendritic spine organization	BP	0.00898588	0.00394133	14	61	92	0.0024932	2.67598	CAMK2B,EPHA4,EPHB1,EPHB3,GRIN2B,RELN,PPFIA2,NLGN1,ARC,NGEF,TANC2,CAPRIN2,ZNF804A,LRRK2	8.16204e+62	CD34p	96	Regulation of the nervous system_p	21
424	GO:0106027	neuron projection organization	BP	0.00962773	0.00445823	15	69	103	0.0031241	2.49583	CAMK2B,EPHA4,EPHB1,EPHB3,GRIN2B,MAP1A,RELN,PPFIA2,NLGN1,ARC,NGEF,TANC2,CAPRIN2,ZNF804A,LRRK2	8.16204e+66	CD34p	96	Regulation of the nervous system_p	21
425	GO:0016358	dendrite development	BP	0.0198973	0.0120178	31	186	274	0.0034203	1.80266	ALK,BMP5,CAMK2B,CTNNA2,DAB1,EPHA4,EPHB1,EPHB3,MAP1A,NEDD4,PRKG1,RELN,PTPRD,TPBG,FZD4,PPFIA2,NLGN1,HECW1,ARC,NGEF,SLITRK5,TANC2,CAMK1D,IGSF9,CAPRIN2,PREX2,KNDC1,GRIN3A,LRRK2,PRICKLE1,SDK1	2.38654e+139	CD34p	96	Regulation of the nervous system_p	21
426	GO:0048813	dendrite morphogenesis	BP	0.0134788	0.00730116	21	113	162	0.00409204	2.05334	CAMK2B,CTNNA2,EPHA4,EPHB1,EPHB3,NEDD4,RELN,PTPRD,TPBG,FZD4,PPFIA2,NLGN1,HECW1,ARC,NGEF,SLITRK5,TANC2,CAPRIN2,PREX2,KNDC1,LRRK2	8.1615e+93	CD34p	96	Regulation of the nervous system_p	21
427	GO:0060996	dendritic spine development	BP	0.00898588	0.00503974	14	78	108	0.0227377	1.96288	CAMK2B,EPHA4,EPHB1,EPHB3,RELN,PPFIA2,NLGN1,ARC,NGEF,TANC2,CAPRIN2,GRIN3A,LRRK2,SDK1	8.16204e+65	CD34p	96	Regulation of the nervous system_p	21
428	GO:0007162	negative regulation of cell adhesion	BP	0.0346598	0.0139562	54	216	364	1.77e-10	3.04849	ACVRL1,ANXA1,APOA1,ARHGAP6,ASS1,BMP6,CD9,CD74,CDH1,DAB1,EPHA4,LRRC32,HFE,HLA-DRB1,HLX,IL1RN,LGALS9,MMP2,MMP12,MUC1,MYOC,PDE3B,SERPINE2,PIK3R1,PLA2G2A,PODXL,PRKG1,PTPRO,CXCL12,SPOCK1,TGFBI,FZD4,FZD7,ADAM15,SEMA5A,KLF4,LPXN,MAP4K4,SOCS5,SEMA3E,RIPOR2,PLXNC1,BTN2A2,FGL2,FAM107A,CD274,FOXP3,IL20RB,AJAP1,VSIR,SPRY4,PLXNA4,DACT2,NEXMIF	94,301,335,395,445,654,928,972,999,1600,2043,2615,3077,3123,3142,3557,3965,4313,4321,4582,4653,5140,5270,5295,5320,5420,5592,5800,6387,6695,7045,8322,8324,8751,9037,9314,9404,9448,9655,9723,9750,10154,10385,10875,11170,29126,50943,53833,55966,64115,81848,91584,168002,340533	CD34p	98	Immune prolfieration_activation	22
429	GO:0070663	regulation of leukocyte proliferation	BP	0.0224647	0.010661	35	165	319	1.54e-05	2.43752	ANXA1,BST1,TNFSF8,CD74,CD55,EFNB1,FGF10,LRRC32,HLA-DRB1,IGF1,IGF2,IGFBP2,IL1A,IL7,KIT,LGALS9,PLA2G2A,PRLR,CCL5,SPTA1,TACR1,TGFBR2,TLR4,TNFRSF1B,BTN2A2,RIPK3,GREM1,PYCARD,CD274,FOXP3,GAL,IL20RB,SLC39A10,VSIR,IL33	3.01684e+146	CD34p	98	Immune prolfieration_activation	22
430	GO:0050670	regulation of lymphocyte proliferation	BP	0.0205392	0.00949797	32	147	286	2.03e-05	2.5169	ANXA1,BST1,TNFSF8,CD74,CD55,EFNB1,FGF10,LRRC32,HLA-DRB1,IGF1,IGF2,IGFBP2,IL1A,IL7,LGALS9,PLA2G2A,PRLR,CCL5,SPTA1,TACR1,TGFBR2,TLR4,TNFRSF1B,BTN2A2,RIPK3,PYCARD,CD274,FOXP3,GAL,IL20RB,SLC39A10,VSIR	3.01684e+132	CD34p	98	Immune prolfieration_activation	22
431	GO:0050866	negative regulation of cell activation	BP	0.0192555	0.00865801	30	134	266	2.06e-05	2.60782	ANXA1,CD9,CD74,FOXF1,LRRC32,GPER1,HFE,HLA-DRB1,HLX,IL13RA2,LGALS9,CD200,PDGFRA,SERPINE2,PLA2G2A,PRKG1,SFRP1,NR1D1,SOCS5,RIPOR2,BTN2A2,FGL2,CD274,FOXP3,GAL,IL20RB,VSIR,CYGB,LRFN5,MILR1	3.01929e+129	CD34p	98	Immune prolfieration_activation	22
432	GO:0032944	regulation of mononuclear cell proliferation	BP	0.0205392	0.00962719	32	149	292	2.7e-05	2.47352	ANXA1,BST1,TNFSF8,CD74,CD55,EFNB1,FGF10,LRRC32,HLA-DRB1,IGF1,IGF2,IGFBP2,IL1A,IL7,LGALS9,PLA2G2A,PRLR,CCL5,SPTA1,TACR1,TGFBR2,TLR4,TNFRSF1B,BTN2A2,RIPK3,PYCARD,CD274,FOXP3,GAL,IL20RB,SLC39A10,VSIR	3.01684e+132	CD34p	98	Immune prolfieration_activation	22
433	GO:0022408	negative regulation of cell-cell adhesion	BP	0.0179718	0.00820573	28	127	239	5.14e-05	2.55448	ANXA1,APOA1,ASS1,BMP6,CD9,CD74,CDH1,LRRC32,HFE,HLA-DRB1,HLX,IL1RN,LGALS9,SERPINE2,PLA2G2A,PODXL,PRKG1,CXCL12,KLF4,SOCS5,RIPOR2,BTN2A2,FGL2,CD274,FOXP3,IL20RB,VSIR,NEXMIF	3.01335e+112	CD34p	98	Immune prolfieration_activation	22
434	GO:0050671	positive regulation of lymphocyte proliferation	BP	0.0141207	0.00587969	22	91	168	7.55e-05	2.87464	ANXA1,BST1,CD74,CD55,EFNB1,FGF10,IGF1,IGF2,IGFBP2,IL1A,IL7,LGALS9,PRLR,CCL5,SPTA1,TACR1,TGFBR2,TLR4,PYCARD,CD274,FOXP3,SLC39A10	3.01684e+88	CD34p	98	Immune prolfieration_activation	22
435	GO:0032946	positive regulation of mononuclear cell proliferation	BP	0.0141207	0.00600892	22	93	173	0.000106832	2.79329	ANXA1,BST1,CD74,CD55,EFNB1,FGF10,IGF1,IGF2,IGFBP2,IL1A,IL7,LGALS9,PRLR,CCL5,SPTA1,TACR1,TGFBR2,TLR4,PYCARD,CD274,FOXP3,SLC39A10	3.01684e+88	CD34p	98	Immune prolfieration_activation	22
436	GO:0070661	leukocyte proliferation	BP	0.0256739	0.0140208	40	217	419	0.000116365	2.0457	ANXA1,BST1,TNFSF8,CD74,CD55,ACE,EFNB1,F2RL1,FGF10,LRRC32,HLA-DRB1,IGF1,IGF2,IGFBP2,IL1A,IL7,KIT,LGALS9,LIPA,PLA2G2A,PRLR,CCL5,SPTA1,TACR1,TGFBR2,TLR4,TNFRSF1B,BTN2A2,RIPK3,PLCL2,GREM1,PYCARD,CD274,FOXP3,GAL,IL20RB,WNT4,SLC39A10,VSIR,IL33	3.01684e+168	CD34p	98	Immune prolfieration_activation	22
437	GO:0070665	positive regulation of leukocyte proliferation	BP	0.0147625	0.00665504	23	103	191	0.00019059	2.59177	ANXA1,BST1,CD74,CD55,EFNB1,FGF10,IGF1,IGF2,IGFBP2,IL1A,IL7,KIT,LGALS9,PRLR,CCL5,SPTA1,TACR1,TGFBR2,TLR4,PYCARD,CD274,FOXP3,SLC39A10	3.01684e+92	CD34p	98	Immune prolfieration_activation	22
438	GO:0032943	mononuclear cell proliferation	BP	0.0231065	0.0124701	36	193	376	0.00019597	2.07322	ANXA1,BST1,TNFSF8,CD74,CD55,ACE,EFNB1,FGF10,LRRC32,HLA-DRB1,IGF1,IGF2,IGFBP2,IL1A,IL7,LGALS9,LIPA,PLA2G2A,PRLR,CCL5,SPTA1,TACR1,TGFBR2,TLR4,TNFRSF1B,BTN2A2,RIPK3,PLCL2,PYCARD,CD274,FOXP3,GAL,IL20RB,WNT4,SLC39A10,VSIR	3.01684e+150	CD34p	98	Immune prolfieration_activation	22
439	GO:0022409	positive regulation of cell-cell adhesion	BP	0.0250321	0.0139562	39	216	395	0.000220123	1.99327	ANXA1,CAV1,CD44,CD47,CD74,CD55,DPP4,EFNB1,EGR3,GCNT1,HAS2,HLA-DRA,HLA-DRB1,HLX,IGF1,IGF2,IGFBP2,IL1A,IL7,ITGA4,JAK1,LGALS9,PODXL,CCL5,SMARCA2,SPTA1,TGFBR2,ZBTB16,PLPP3,IL1RL2,SOCS5,PTPRU,BTN2A2,PDPN,PYCARD,CD274,FOXP3,VSIR,EMILIN2	3.01858e+158	CD34p	98	Immune prolfieration_activation	22
440	GO:0046651	lymphocyte proliferation	BP	0.0224647	0.0121471	35	188	367	0.00024808	2.06757	ANXA1,BST1,TNFSF8,CD74,CD55,EFNB1,FGF10,LRRC32,HLA-DRB1,IGF1,IGF2,IGFBP2,IL1A,IL7,LGALS9,LIPA,PLA2G2A,PRLR,CCL5,SPTA1,TACR1,TGFBR2,TLR4,TNFRSF1B,BTN2A2,RIPK3,PLCL2,PYCARD,CD274,FOXP3,GAL,IL20RB,WNT4,SLC39A10,VSIR	3.01684e+146	CD34p	98	Immune prolfieration_activation	22
441	GO:0002695	negative regulation of leukocyte activation	BP	0.0160462	0.00775344	25	120	243	0.000323277	2.37281	ANXA1,CD74,FOXF1,LRRC32,GPER1,HFE,HLA-DRB1,HLX,IL13RA2,LGALS9,CD200,PLA2G2A,SFRP1,NR1D1,SOCS5,RIPOR2,BTN2A2,FGL2,CD274,FOXP3,GAL,IL20RB,VSIR,LRFN5,MILR1	3.01972e+108	CD34p	98	Immune prolfieration_activation	22
442	GO:0002696	positive regulation of leukocyte activation	BP	0.0275995	0.0164114	43	254	468	0.000459754	1.8438	ANXA1,BST1,CAV1,CD47,CD74,CD55,DPP4,EFNB1,EGR3,F2RL1,FGF10,GAS6,HLA-DRA,HLA-DRB1,HLX,IGF1,IGF2,IGFBP2,IL1A,IL7,LGALS9,PRLR,CCL5,SMARCA2,SPTA1,TACR1,TGFBR2,TLR4,ZBTB16,IL1RL2,IL1RL1,SOCS5,TLR6,BTN2A2,PYCARD,CD274,SH3KBP1,FOXP3,SLC39A10,CRLF2,VSIR,IL33,LRRK2	3.01684e+178	CD34p	98	Immune prolfieration_activation	22
443	GO:1903037	regulation of leukocyte cell-cell adhesion	BP	0.0269576	0.0162176	42	251	479	0.00067931	1.81726	ANXA1,ASS1,CAV1,CD44,CD47,CD74,CD55,DPP4,EFNB1,EGR3,LRRC32,GCNT1,HAS2,HFE,HLA-DRA,HLA-DRB1,HLX,IGF1,IGF2,IGFBP2,IL1A,IL7,ITGA4,LGALS9,PLA2G2A,CCL5,CXCL12,SMARCA2,SPTA1,TGFBR2,ZBTB16,IL1RL2,KLF4,SOCS5,RIPOR2,BTN2A2,FGL2,PYCARD,CD274,FOXP3,IL20RB,VSIR	3.01446e+168	CD34p	98	Immune prolfieration_activation	22
444	GO:0002573	myeloid leukocyte differentiation	BP	0.0198973	0.0111133	31	172	287	0.000957723	1.98369	ZFP36L1,CAMK4,CASP10,CD74,F2RL1,FBN1,FOS,GPC3,NR3C1,HLA-DRB1,IFI16,RBPJ,ITGB6,ITGB8,KIT,LTF,MT1G,ROR2,TNFRSF11B,PIK3R1,PPARG,SFRP1,TGFBR2,TLR4,GPR68,IL1RL1,DHRS2,LRRC17,FAM20C,IL33,SIGLEC15	6.77815e+125	CD34p	98	Immune prolfieration_activation	22
445	GO:0050867	positive regulation of cell activation	BP	0.0275995	0.0170576	43	264	491	0.00103695	1.75914	ANXA1,BST1,CAV1,CD47,CD74,CD55,DPP4,EFNB1,EGR3,F2RL1,FGF10,GAS6,HLA-DRA,HLA-DRB1,HLX,IGF1,IGF2,IGFBP2,IL1A,IL7,LGALS9,PRLR,CCL5,SMARCA2,SPTA1,TACR1,TGFBR2,TLR4,ZBTB16,IL1RL2,IL1RL1,SOCS5,TLR6,BTN2A2,PYCARD,CD274,SH3KBP1,FOXP3,SLC39A10,CRLF2,VSIR,IL33,LRRK2	3.01684e+178	CD34p	98	Immune prolfieration_activation	22
446	GO:1903039	positive regulation of leukocyte cell-cell adhesion	BP	0.021181	0.0121471	33	188	337	0.00107109	1.92155	ANXA1,CAV1,CD44,CD47,CD74,CD55,DPP4,EFNB1,EGR3,GCNT1,HAS2,HLA-DRA,HLA-DRB1,HLX,IGF1,IGF2,IGFBP2,IL1A,IL7,ITGA4,LGALS9,CCL5,SMARCA2,SPTA1,TGFBR2,ZBTB16,IL1RL2,SOCS5,BTN2A2,PYCARD,CD274,FOXP3,VSIR	3.01858e+131	CD34p	98	Immune prolfieration_activation	22
447	GO:0030217	T cell differentiation	BP	0.0231065	0.0136977	36	212	362	0.0012116	1.84681	ANXA1,PRDM1,ZFP36L1,ZFP36L2,CAMK4,TNFSF8,CD74,CTSL,EGR3,HLA-DRA,HLA-DRB1,MR1,HLX,IL1A,IL6R,IL7,JAK1,KIT,LGALS9,LIPA,PIK3R1,RORA,SMARCA2,ZEB1,TGFBR2,ZBTB16,FZD7,IL1RL2,IL18R1,SOCS5,BTN2A2,FGL2,RIPK3,FOXP3,WNT4,VSIR	3.0164e+142	CD34p	98	Immune prolfieration_activation	22
448	GO:0050863	regulation of T cell activation	BP	0.0263158	0.0162822	41	252	483	0.00136839	1.75578	ANXA1,PRDM1,CAMK4,CAV1,TNFSF8,CD47,CD74,CD55,DPP4,EFNB1,EGR3,LRRC32,HFE,HLA-DRA,HLA-DRB1,HLX,IGF1,IGF2,IGFBP2,IL1A,IL7,LGALS9,PLA2G2A,CCL5,SMARCA2,SPTA1,ZEB1,TGFBR2,TNFRSF1B,ZBTB16,IL1RL2,SOCS5,RIPOR2,BTN2A2,FGL2,RIPK3,PYCARD,CD274,FOXP3,IL20RB,VSIR	3.0164e+164	CD34p	98	Immune prolfieration_activation	22
449	GO:0042129	regulation of T cell proliferation	BP	0.0147625	0.00762422	23	118	216	0.00143404	2.18022	ANXA1,TNFSF8,CD55,EFNB1,LRRC32,HLA-DRB1,IGF1,IGF2,IGFBP2,IL1A,LGALS9,PLA2G2A,CCL5,SPTA1,TGFBR2,TNFRSF1B,BTN2A2,RIPK3,PYCARD,CD274,FOXP3,IL20RB,VSIR	3.01944e+96	CD34p	98	Immune prolfieration_activation	22
450	GO:0051251	positive regulation of lymphocyte activation	BP	0.0237484	0.0144731	37	224	407	0.00173959	1.78626	ANXA1,BST1,CAV1,CD47,CD74,CD55,DPP4,EFNB1,EGR3,FGF10,GAS6,HLA-DRA,HLA-DRB1,HLX,IGF1,IGF2,IGFBP2,IL1A,IL7,LGALS9,PRLR,CCL5,SMARCA2,SPTA1,TACR1,TGFBR2,TLR4,ZBTB16,IL1RL2,SOCS5,BTN2A2,PYCARD,CD274,SH3KBP1,FOXP3,SLC39A10,VSIR	3.01684e+149	CD34p	98	Immune prolfieration_activation	22
451	GO:1903038	negative regulation of leukocyte cell-cell adhesion	BP	0.0121951	0.0059443	19	92	178	0.00179292	2.34142	ANXA1,ASS1,CD74,LRRC32,HFE,HLA-DRB1,HLX,LGALS9,PLA2G2A,CXCL12,KLF4,SOCS5,RIPOR2,BTN2A2,FGL2,CD274,FOXP3,IL20RB,VSIR	3.01446e+78	CD34p	98	Immune prolfieration_activation	22
452	GO:0050870	positive regulation of T cell activation	BP	0.0186136	0.0111133	29	172	305	0.00382818	1.82706	ANXA1,CAV1,CD47,CD74,CD55,DPP4,EFNB1,EGR3,HLA-DRA,HLA-DRB1,HLX,IGF1,IGF2,IGFBP2,IL1A,IL7,LGALS9,CCL5,SMARCA2,SPTA1,TGFBR2,ZBTB16,IL1RL2,SOCS5,BTN2A2,PYCARD,CD274,FOXP3,VSIR	3.01858e+116	CD34p	98	Immune prolfieration_activation	22
453	GO:0042098	T cell proliferation	BP	0.0160462	0.00923952	25	143	252	0.00429617	1.90732	ANXA1,TNFSF8,CD55,EFNB1,LRRC32,HLA-DRB1,IGF1,IGF2,IGFBP2,IL1A,LGALS9,LIPA,PLA2G2A,CCL5,SPTA1,TGFBR2,TNFRSF1B,BTN2A2,RIPK3,PYCARD,CD274,FOXP3,IL20RB,WNT4,VSIR	3.01944e+105	CD34p	98	Immune prolfieration_activation	22
454	GO:0035710	CD4-positive, alpha-beta T cell activation	BP	0.0102696	0.00516896	16	80	137	0.00553046	2.24611	ANXA1,CTSL,CD55,HLA-DRA,HLA-DRB1,HLX,IL6R,JAK1,LGALS9,RORA,TGFBR2,IL18R1,SOCS5,CD274,FOXP3,VSIR	3.01151e+65	CD34p	98	Immune prolfieration_activation	22
455	GO:0010721	negative regulation of cell development	BP	0.021181	0.0135039	33	209	304	0.00607716	1.68964	ANXA1,CD74,CDH1,DAB1,EDNRB,FBN1,FGF13,HLX,IGF1,IL1A,LTF,TNFRSF11B,PIK3R1,PITX3,PTHLH,SFRP1,SORL1,SPP1,TLR4,SEMA3B,GPR68,SEMA7A,SEMA5A,NOG,NR1D1,SOCS5,SEMA3E,LRRC17,SEMA3C,FGL2,FOXP3,RGMA,DRAXIN	3.01973e+135	CD34p	98	Immune prolfieration_activation	22
456	GO:0042102	positive regulation of T cell proliferation	BP	0.00898588	0.004329	14	67	120	0.00613007	2.37199	ANXA1,CD55,EFNB1,IGF1,IGF2,IGFBP2,IL1A,LGALS9,CCL5,SPTA1,TGFBR2,PYCARD,CD274,FOXP3	3.0116e+57	CD34p	98	Immune prolfieration_activation	22
457	GO:0050868	negative regulation of T cell activation	BP	0.0102696	0.00529818	16	82	159	0.00707394	2.17774	ANXA1,CD74,LRRC32,HFE,HLA-DRB1,HLX,LGALS9,PLA2G2A,SOCS5,RIPOR2,BTN2A2,FGL2,CD274,FOXP3,IL20RB,VSIR	3.01972e+67	CD34p	98	Immune prolfieration_activation	22
458	GO:0070664	negative regulation of leukocyte proliferation	BP	0.00770218	0.00355366	12	55	111	0.00756434	2.50456	LRRC32,HLA-DRB1,LGALS9,PLA2G2A,BTN2A2,GREM1,CD274,FOXP3,GAL,IL20RB,VSIR,IL33	2.61531e+55	CD34p	98	Immune prolfieration_activation	22
459	GO:0045582	positive regulation of T cell differentiation	BP	0.0102696	0.0053628	16	83	122	0.007966	2.14509	ANXA1,CD74,EGR3,HLA-DRA,HLA-DRB1,HLX,IL7,LGALS9,SMARCA2,TGFBR2,ZBTB16,IL1RL2,SOCS5,BTN2A2,FOXP3,VSIR	3.01972e+64	CD34p	98	Immune prolfieration_activation	22
460	GO:0045619	regulation of lymphocyte differentiation	BP	0.0154044	0.00923952	24	143	236	0.00847989	1.81425	ANXA1,PRDM1,ZFP36L1,ZFP36L2,CAMK4,CD74,EGR3,GAS6,HLA-DRA,HLA-DRB1,HLX,IL7,LGALS9,SFRP1,SMARCA2,ZEB1,TGFBR2,ZBTB16,IL1RL2,SOCS5,BTN2A2,FGL2,FOXP3,VSIR	3.0164e+93	CD34p	98	Immune prolfieration_activation	22
461	GO:0002286	T cell activation involved in immune response	BP	0.00962773	0.00497512	15	77	137	0.009078	2.17257	ANXA1,CD74,F2RL1,HLA-DRA,HLA-DRB1,HLX,IL6R,JAK1,LGALS9,RORA,IL18R1,SOCS5,FGL2,FOXP3,APBB1IP	3.01972e+60	CD34p	98	Immune prolfieration_activation	22
462	GO:0046631	alpha-beta T cell activation	BP	0.012837	0.00736577	20	114	216	0.00956943	1.91253	ANXA1,PRDM1,TNFSF8,CTSL,CD55,HFE,HLA-DRA,HLA-DRB1,HLX,IL6R,JAK1,LGALS9,RORA,TGFBR2,ZBTB16,IL18R1,SOCS5,CD274,FOXP3,VSIR	3.0164e+79	CD34p	98	Immune prolfieration_activation	22
463	GO:0045621	positive regulation of lymphocyte differentiation	BP	0.0109114	0.0059443	17	92	141	0.00974594	2.03622	ANXA1,CD74,EGR3,GAS6,HLA-DRA,HLA-DRB1,HLX,IL7,LGALS9,SMARCA2,TGFBR2,ZBTB16,IL1RL2,SOCS5,BTN2A2,FOXP3,VSIR	3.01972e+68	CD34p	98	Immune prolfieration_activation	22
464	GO:0046632	alpha-beta T cell differentiation	BP	0.0102696	0.00549202	16	85	142	0.0100191	2.08262	ANXA1,PRDM1,TNFSF8,CTSL,HLA-DRA,HLA-DRB1,HLX,IL6R,JAK1,LGALS9,RORA,TGFBR2,ZBTB16,IL18R1,SOCS5,FOXP3	3.0164e+61	CD34p	98	Immune prolfieration_activation	22
465	GO:1902105	regulation of leukocyte differentiation	BP	0.021181	0.0140208	33	217	373	0.0105937	1.61524	ANXA1,PRDM1,ZFP36L1,ZFP36L2,CAMK4,CD74,EGR3,FBN1,FOS,GAS6,HLA-DRA,HLA-DRB1,HLX,IL7,LGALS9,LTF,ROR2,TNFRSF11B,PIK3R1,SFRP1,SMARCA2,ZEB1,TGFBR2,TLR4,ZBTB16,GPR68,IL1RL2,SOCS5,LRRC17,BTN2A2,FGL2,FOXP3,VSIR	3.0164e+130	CD34p	98	Immune prolfieration_activation	22
466	GO:2000514	regulation of CD4-positive, alpha-beta T cell activation	BP	0.00706033	0.00329521	11	51	87	0.0112692	2.46702	ANXA1,CD55,HLA-DRA,HLA-DRB1,HLX,LGALS9,TGFBR2,SOCS5,CD274,FOXP3,VSIR	3.0116e+45	CD34p	98	Immune prolfieration_activation	22
467	GO:1902106	negative regulation of leukocyte differentiation	BP	0.00898588	0.00465206	14	72	121	0.0116684	2.1668	ANXA1,CD74,FBN1,HLX,LTF,TNFRSF11B,PIK3R1,SFRP1,TLR4,GPR68,SOCS5,LRRC17,FGL2,FOXP3	3.01972e+56	CD34p	98	Immune prolfieration_activation	22
468	GO:0046634	regulation of alpha-beta T cell activation	BP	0.00898588	0.00471668	14	73	138	0.0131385	2.12992	ANXA1,PRDM1,CD55,HFE,HLA-DRA,HLA-DRB1,HLX,LGALS9,TGFBR2,ZBTB16,SOCS5,CD274,FOXP3,VSIR	3.01639e+56	CD34p	98	Immune prolfieration_activation	22
469	GO:0002292	T cell differentiation involved in immune response	BP	0.00770218	0.00381211	12	59	96	0.013284	2.29084	ANXA1,HLA-DRA,HLA-DRB1,HLX,IL6R,JAK1,LGALS9,RORA,IL18R1,SOCS5,FGL2,FOXP3	3.01312e+48	CD34p	98	Immune prolfieration_activation	22
470	GO:0051250	negative regulation of lymphocyte activation	BP	0.0115533	0.00665504	18	103	201	0.0140298	1.90231	ANXA1,CD74,LRRC32,HFE,HLA-DRB1,HLX,LGALS9,PLA2G2A,SFRP1,SOCS5,RIPOR2,BTN2A2,FGL2,CD274,FOXP3,GAL,IL20RB,VSIR	3.01972e+76	CD34p	98	Immune prolfieration_activation	22
471	GO:0002294	CD4-positive, alpha-beta T cell differentiation involved in immune response	BP	0.00706033	0.00342444	11	53	86	0.0149869	2.34915	ANXA1,HLA-DRA,HLA-DRB1,HLX,IL6R,JAK1,LGALS9,RORA,IL18R1,SOCS5,FOXP3	3.01312e+43	CD34p	98	Immune prolfieration_activation	22
472	GO:0002287	alpha-beta T cell activation involved in immune response	BP	0.00706033	0.00348905	11	54	88	0.0171593	2.29441	ANXA1,HLA-DRA,HLA-DRB1,HLX,IL6R,JAK1,LGALS9,RORA,IL18R1,SOCS5,FOXP3	3.01312e+43	CD34p	98	Immune prolfieration_activation	22
473	GO:0002293	alpha-beta T cell differentiation involved in immune response	BP	0.00706033	0.00348905	11	54	88	0.0171593	2.29441	ANXA1,HLA-DRA,HLA-DRB1,HLX,IL6R,JAK1,LGALS9,RORA,IL18R1,SOCS5,FOXP3	3.01312e+43	CD34p	98	Immune prolfieration_activation	22
474	GO:0002263	cell activation involved in immune response	BP	0.0179718	0.0120178	28	186	365	0.0198212	1.59383	ANXA1,CD74,F2RL1,FOXF1,HLA-DRA,HLA-DRB1,HLX,IL6R,IL13RA2,JAK1,KIT,LGALS9,LRP1,RORA,TLR4,IL18R1,ITM2A,SOCS5,FGL2,PLCL2,PYCARD,FOXP3,APBB1IP,TCIM,AICDA,IL33,DOCK11,MILR1	3.01972e+121	CD34p	98	Immune prolfieration_activation	22
475	GO:0033077	T cell differentiation in thymus	BP	0.00770218	0.00407056	12	63	95	0.0218292	2.11051	ZFP36L1,ZFP36L2,CAMK4,CD74,EGR3,MR1,IL1A,ZEB1,FZD7,RIPK3,FOXP3,WNT4	6.77679e+46	CD34p	98	Immune prolfieration_activation	22
476	GO:1903707	negative regulation of hemopoiesis	BP	0.00898588	0.00503974	14	78	128	0.0227377	1.96288	ANXA1,CD74,FBN1,HLX,LTF,TNFRSF11B,PIK3R1,SFRP1,TLR4,GPR68,SOCS5,LRRC17,FGL2,FOXP3	3.01972e+56	CD34p	98	Immune prolfieration_activation	22
477	GO:0045580	regulation of T cell differentiation	BP	0.012837	0.0080765	20	125	197	0.0247582	1.71074	ANXA1,PRDM1,CAMK4,CD74,EGR3,HLA-DRA,HLA-DRB1,HLX,IL7,LGALS9,SMARCA2,ZEB1,TGFBR2,ZBTB16,IL1RL2,SOCS5,BTN2A2,FGL2,FOXP3,VSIR	3.0164e+79	CD34p	98	Immune prolfieration_activation	22
478	GO:1902107	positive regulation of leukocyte differentiation	BP	0.0134788	0.00865801	21	134	212	0.0268583	1.66923	ANXA1,ZFP36L1,CD74,EGR3,FOS,GAS6,HLA-DRA,HLA-DRB1,HLX,IL7,LGALS9,ROR2,SMARCA2,TGFBR2,ZBTB16,GPR68,IL1RL2,SOCS5,BTN2A2,FOXP3,VSIR	3.01678e+83	CD34p	98	Immune prolfieration_activation	22
479	GO:1903708	positive regulation of hemopoiesis	BP	0.0134788	0.00865801	21	134	212	0.0268583	1.66923	ANXA1,ZFP36L1,CD74,EGR3,FOS,GAS6,HLA-DRA,HLA-DRB1,HLX,IL7,LGALS9,ROR2,SMARCA2,TGFBR2,ZBTB16,GPR68,IL1RL2,SOCS5,BTN2A2,FOXP3,VSIR	3.01678e+83	CD34p	98	Immune prolfieration_activation	22
480	GO:0043367	CD4-positive, alpha-beta T cell differentiation	BP	0.00770218	0.00419978	12	65	107	0.0273766	2.0306	ANXA1,CTSL,HLA-DRA,HLA-DRB1,HLX,IL6R,JAK1,LGALS9,RORA,IL18R1,SOCS5,FOXP3	3.01151e+47	CD34p	98	Immune prolfieration_activation	22
481	GO:0030316	osteoclast differentiation	BP	0.00834403	0.00471668	13	73	124	0.0291835	1.94351	CAMK4,FBN1,FOS,GPC3,LTF,TNFRSF11B,PIK3R1,SFRP1,TLR4,GPR68,LRRC17,FAM20C,SIGLEC15	8.1422e+54	CD34p	98	Immune prolfieration_activation	22
482	GO:0045638	negative regulation of myeloid cell differentiation	BP	0.00770218	0.00426439	12	66	99	0.0305048	1.99288	ZFP36L1,FBN1,LTF,MEIS2,TNFRSF11B,PIK3R1,SFRP1,TLR4,ZBTB16,GPR68,H4C8,LRRC17	6.7722e+47	CD34p	98	Immune prolfieration_activation	22
483	GO:1903706	regulation of hemopoiesis	BP	0.0250321	0.0187375	39	290	490	0.0373272	1.39806	ANXA1,PRDM1,ZFP36L1,ZFP36L2,CAMK4,CD74,EGR3,FBN1,FOS,GAS6,HLA-DRA,HLA-DRB1,HLX,IL7,LGALS9,LOX,LTF,MEIS2,ROR2,TNFRSF11B,PIK3R1,SFRP1,SMARCA2,ZEB1,TGFBR2,TLR4,ZBTB16,GPR68,H4C8,IL1RL2,SOCS5,LRRC17,BTN2A2,FAXDC2,FGL2,FOXP3,TCIM,VSIR,SIGLEC15	3.0164e+158	CD34p	98	Immune prolfieration_activation	22
484	GO:0002366	leukocyte activation involved in immune response	BP	0.0166881	0.011824	26	183	359	0.0450746	1.48758	ANXA1,CD74,F2RL1,FOXF1,HLA-DRA,HLA-DRB1,HLX,IL6R,IL13RA2,JAK1,KIT,LGALS9,RORA,TLR4,IL18R1,ITM2A,SOCS5,FGL2,PLCL2,PYCARD,FOXP3,APBB1IP,AICDA,IL33,DOCK11,MILR1	3.01972e+112	CD34p	98	Immune prolfieration_activation	22
485	GO:0002285	lymphocyte activation involved in immune response	BP	0.012837	0.00865801	20	134	247	0.0472115	1.57466	ANXA1,CD74,F2RL1,HLA-DRA,HLA-DRB1,HLX,IL6R,JAK1,LGALS9,RORA,TLR4,IL18R1,ITM2A,SOCS5,FGL2,PLCL2,FOXP3,APBB1IP,AICDA,DOCK11	3.01972e+84	CD34p	98	Immune prolfieration_activation	22
486	GO:0098742	cell-cell adhesion via plasma-membrane adhesion molecules	BP	0.0327343	0.0128578	51	199	359	2.19e-10	3.14884	APOA1,CDH1,CDH2,CDH3,CDH5,CDH10,CDH18,CLDN4,DAB1,DSC3,GPC4,GRID2,IL1RN,CLDN11,PECAM1,PTPRD,PTPRF,TGFBR2,SPARCL1,CLDN2,KLF4,TENM1,NTNG1,NLGN1,CADM1,TENM4,PCDHGA12,PCDHB5,PCDH17,CNTN6,PCDH12,ROBO4,DCHS2,TENM3,PCDHGC5,PCDHB4,PCDHB2,TENM2,IGSF9,PCDHB16,LRRC4,ROBO3,FAT4,NECTIN4,KIRREL3,SLITRK1,LRFN5,SDK1,CDHR3,HMCN2,MDGA1	335,999,1000,1001,1003,1008,1016,1364,1600,1825,2239,2895,3557,5010,5175,5789,5792,7048,8404,9075,9314,10178,22854,22871,23705,26011,26025,26167,27253,27255,51294,54538,54798,55714,56097,56131,56133,57451,57549,57717,64101,64221,79633,81607,84623,114798,145581,221935,222256,256158,266727	CD34p	99	Cell junctions	23
487	GO:0007156	homophilic cell adhesion via plasma membrane adhesion molecules	BP	0.0186136	0.00833495	29	129	178	2.59e-05	2.62077	CDH1,CDH2,CDH3,CDH5,CDH10,CDH18,DSC3,PECAM1,CADM1,PCDHGA12,PCDHB5,PCDH17,CNTN6,PCDH12,ROBO4,DCHS2,TENM3,PCDHGC5,PCDHB4,PCDHB2,IGSF9,PCDHB16,ROBO3,FAT4,NECTIN4,KIRREL3,SDK1,CDHR3,HMCN2	9.991e+138	CD34p	99	Cell junctions	23
488	GO:0016339	calcium-dependent cell-cell adhesion via plasma membrane cell adhesion molecules	BP	0.00834403	0.00232603	13	36	50	2.6e-05	5.08275	CDH1,CDH2,CDH3,CDH5,CDH10,CDH18,NLGN1,PCDHB5,PCDH12,PCDHB4,PCDHB2,PCDHB16,CDHR3	9.991e+58	CD34p	99	Cell junctions	23
489	GO:0045216	cell-cell junction organization	BP	0.0186136	0.0104671	29	162	251	0.00153025	1.96591	ANK2,BMP6,CAV1,CD9,CDH1,CDH2,CDH3,CDH5,CDH10,CDH18,CLDN4,ACE,DSP,EPHA4,F2RL1,GJB2,CLDN11,PECAM1,PTPRO,WNT11,CNTNAP1,CLDN2,MTSS1,CNTNAP2,PERP,IRX3,SVEP1,TLN2,CDHR3	2.87655e+117	CD34p	99	Cell junctions	23
490	GO:0007043	cell-cell junction assembly	BP	0.0141207	0.0075596	22	117	185	0.00288159	2.08409	ANK2,CAV1,CD9,CDH1,CDH2,CDH3,CDH5,CDH10,CDH18,CLDN4,ACE,GJB2,CLDN11,PECAM1,PTPRO,WNT11,CNTNAP1,CLDN2,CNTNAP2,IRX3,TLN2,CDHR3	2.87858e+88	CD34p	99	Cell junctions	23
491	GO:0034332	adherens junction organization	BP	0.00706033	0.00297215	11	46	63	0.00502528	2.82035	BMP6,CDH1,CDH2,CDH3,CDH5,CDH10,CDH18,DSP,EPHA4,MTSS1,CDHR3	6.54999e+43	CD34p	99	Cell junctions	23
492	GO:0031589	cell-substrate adhesion	BP	0.0404365	0.018156	63	281	464	7.12e-10	2.64823	ACVRL1,APOA1,ARHGAP6,BST1,CD34,CD36,CD44,COL16A1,COL17A1,DAB2,EPHB1,EPHB3,FOXF1,GAS6,HAS2,HOXD3,ITGA6,ITGA2,ITGA4,ITGA7,ITGA9,ITGB5,ITGB6,ITGB8,KDR,SMAD6,MMP12,MYOC,VIT,PIK3R1,PTPRO,SFRP1,SPOCK1,TEK,TNXB,FZD4,FZD7,PPFIA2,ITGA10,ITGA8,ADAM15,ITGBL1,LPXN,MAP4K4,SEMA3E,KIF14,FBLN5,PDPN,HPSE,FAM107A,EGFL6,SNED1,GREM1,WNT4,EPDR1,THSD1,AJAP1,DOCK5,ADAMTS12,SPRY4,CCDC80,NPNT,NEXMIF	94,335,395,683,947,948,960,1307,1308,1601,2047,2049,2294,2621,3037,3232,3655,3673,3676,3679,3680,3693,3694,3696,3791,4091,4321,4653,5212,5295,5800,6422,6695,7010,7148,8322,8324,8499,8515,8516,8751,9358,9404,9448,9723,9928,10516,10630,10855,11170,25975,25992,26585,54361,54749,55901,55966,80005,81792,81848,151887,255743,340533	CD34p	100	Cell adhesion	24
493	GO:0007160	cell-matrix adhesion	BP	0.0275995	0.0120824	43	187	305	1.67e-07	2.71484	ACVRL1,ARHGAP6,BST1,CD34,CD36,CD44,COL16A1,COL17A1,HOXD3,ITGA6,ITGA2,ITGA4,ITGA7,ITGA9,ITGB5,ITGB6,ITGB8,KDR,MMP12,MYOC,PIK3R1,SFRP1,TEK,TNXB,PPFIA2,ITGA10,ITGA8,ADAM15,ITGBL1,MAP4K4,SEMA3E,FBLN5,HPSE,FAM107A,SNED1,GREM1,WNT4,EPDR1,THSD1,AJAP1,ADAMTS12,NPNT,NEXMIF	9.43957e+178	CD34p	100	Cell adhesion	24
494	GO:0010812	negative regulation of cell-substrate adhesion	BP	0.0102696	0.00329521	16	51	68	2.41e-05	4.11586	ACVRL1,ARHGAP6,MMP12,MYOC,PIK3R1,PTPRO,SPOCK1,FZD4,FZD7,ADAM15,MAP4K4,SEMA3E,FAM107A,AJAP1,SPRY4,NEXMIF	9.43954e+65	CD34p	100	Cell adhesion	24
495	GO:0010810	regulation of cell-substrate adhesion	BP	0.0224647	0.010984	35	170	245	3e-05	2.34623	ACVRL1,APOA1,ARHGAP6,BST1,CD36,COL16A1,DAB2,FOXF1,HAS2,ITGA6,KDR,MMP12,MYOC,VIT,PIK3R1,PTPRO,SFRP1,SPOCK1,TEK,FZD4,FZD7,ADAM15,MAP4K4,SEMA3E,PDPN,FAM107A,EGFL6,GREM1,WNT4,AJAP1,DOCK5,SPRY4,CCDC80,NPNT,NEXMIF	9.43354e+147	CD34p	100	Cell adhesion	24
496	GO:0001953	negative regulation of cell-matrix adhesion	BP	0.00706033	0.00206758	11	32	43	0.00018113	4.70512	ACVRL1,ARHGAP6,MMP12,MYOC,PIK3R1,ADAM15,MAP4K4,SEMA3E,FAM107A,AJAP1,NEXMIF	9.43954e+44	CD34p	100	Cell adhesion	24
497	GO:0001952	regulation of cell-matrix adhesion	BP	0.0121951	0.00626736	19	97	141	0.00337308	2.19058	ACVRL1,ARHGAP6,BST1,CD36,COL16A1,KDR,MMP12,MYOC,PIK3R1,SFRP1,TEK,ADAM15,MAP4K4,SEMA3E,FAM107A,GREM1,WNT4,AJAP1,NEXMIF	9.43957e+76	CD34p	100	Cell adhesion	24
498	GO:0010811	positive regulation of cell-substrate adhesion	BP	0.0115533	0.00613814	18	95	130	0.00611451	2.10103	APOA1,CD36,COL16A1,DAB2,FOXF1,HAS2,ITGA6,KDR,MYOC,VIT,SFRP1,TEK,MAP4K4,EGFL6,WNT4,DOCK5,CCDC80,NPNT	3.35948e+76	CD34p	100	Cell adhesion	24
499	GO:0150115	cell-substrate junction organization	BP	0.0109114	0.0059443	17	92	122	0.00974594	2.03622	ACVRL1,ARHGAP6,COL16A1,COL17A1,ITGA6,ITGA2,KDR,MYOC,PIK3R1,SFRP1,TEK,MAP4K4,FAM107A,GREM1,WNT4,THSD1,PRICKLE1	9.43951e+70	CD34p	100	Cell adhesion	24
500	GO:0150116	regulation of cell-substrate junction organization	BP	0.00770218	0.00394133	12	61	77	0.0171599	2.19696	ACVRL1,ARHGAP6,COL16A1,KDR,MYOC,PIK3R1,SFRP1,TEK,MAP4K4,FAM107A,GREM1,WNT4	9.43951e+47	CD34p	100	Cell adhesion	24
501	GO:0007044	cell-substrate junction assembly	BP	0.00962773	0.00549202	15	85	115	0.0217172	1.92327	ACVRL1,ARHGAP6,COL16A1,COL17A1,ITGA6,ITGA2,KDR,MYOC,SFRP1,TEK,MAP4K4,FAM107A,GREM1,WNT4,THSD1	9.43951e+60	CD34p	100	Cell adhesion	24
502	GO:0051893	regulation of focal adhesion assembly	BP	0.00706033	0.00361827	11	56	72	0.0221958	2.19211	ACVRL1,ARHGAP6,COL16A1,KDR,MYOC,SFRP1,TEK,MAP4K4,FAM107A,GREM1,WNT4	9.43951e+43	CD34p	100	Cell adhesion	24
503	GO:0090109	regulation of cell-substrate junction assembly	BP	0.00706033	0.00361827	11	56	72	0.0221958	2.19211	ACVRL1,ARHGAP6,COL16A1,KDR,MYOC,SFRP1,TEK,MAP4K4,FAM107A,GREM1,WNT4	9.43951e+43	CD34p	100	Cell adhesion	24
504	GO:0048041	focal adhesion assembly	BP	0.00834403	0.0048459	13	75	102	0.0355635	1.8804	ACVRL1,ARHGAP6,COL16A1,ITGA2,KDR,MYOC,SFRP1,TEK,MAP4K4,FAM107A,GREM1,WNT4,THSD1	9.43951e+52	CD34p	100	Cell adhesion	24
505	GO:0045926	negative regulation of growth	BP	0.0308087	0.0127286	48	197	261	4.49e-09	2.93736	ACVRL1,BDKRB1,CDA,CDH1,CRYAB,DAB2,FBP1,FGF13,GPC3,IGFBP5,KCNK2,MT1G,MT1M,MT1X,MT2A,CCN3,NPR1,ENPP1,SERPINE2,RBP4,RGS2,SFRP1,SFRP2,SLIT3,SMARCA2,SPP1,TLL2,WNT11,WT1,SEMA3B,SEMA7A,ADAM15,SEMA5A,NOG,SLIT2,SEMA3E,SERTAD2,SEMA3C,CCDC85B,WWC1,GREM1,PLAC8,RGMA,CAPRIN2,JADE1,PI16,OSTN,DRAXIN	###############################################################################################################################################################################################################################################################	CD34p	103	Growth_muscle differentiation	25
506	GO:0001558	regulation of cell growth	BP	0.0404365	0.021322	63	330	456	4.21e-07	2.15455	ACVRL1,AGTR1,BDKRB1,BDNF,CDA,CDH1,CRABP2,CRYAB,DAB2,EGFR,FBP1,FGF13,SFN,IGF1,IGFBP5,LMX1A,CCN3,NPR1,NRCAM,ENPP1,SERPINE2,RGS2,CXCL12,SFRP1,SFRP2,SLIT3,SMARCA2,SPOCK1,SPP1,SYT1,WNT11,WT1,CXCR4,SEMA3B,SEMA7A,ADAM15,SEMA5A,SLIT2,AKAP6,SEMA3E,SERTAD2,KIF14,NET1,SEMA3C,CCDC85B,FAM107A,RIMS1,JADE2,LPAR3,GREM1,PLCE1,SYT17,RGMA,CPNE5,CXCL16,PAPPA2,CAPRIN2,JADE1,KAZALD1,PLXNA4,PI16,OSTN,DRAXIN	94,185,623,627,978,999,1382,1410,1601,1956,2203,2258,2810,3479,3488,4009,4856,4881,4897,5167,5270,5997,6387,6422,6423,6586,6595,6695,6696,6857,7481,7490,7852,7869,8482,8751,9037,9353,9472,9723,9792,9928,10276,10512,11007,11170,22999,23338,23566,26585,51196,51760,56963,57699,58191,60676,65981,79960,81621,91584,221476,344901,374946	CD34p	103	Growth_muscle differentiation	25
507	GO:0014706	striated muscle tissue development	BP	0.0275995	0.0125347	43	194	306	4.93e-07	2.58769	ACTC1,BMP5,DSP,S1PR1,ENG,EYA1,FGF2,FGF9,IGF1,RBPJ,KCNJ8,KCNK2,LOX,PDGFRA,PGM5,PRKG1,RARB,RBP4,RGS2,SCN5A,SGCG,SHOX2,TBX3,TGFBR3,TNNC1,WNT2,WT1,FZD7,ALDH1A2,CACNA1G,TBX18,NOG,HAND1,AKAP6,SEMA3C,DKK1,ZFPM2,TENM4,GREM1,IRX3,FHOD3,PRICKLE1,PI16	7.06532e+179	CD34p	103	Growth_muscle differentiation	25
508	GO:0030308	negative regulation of cell growth	BP	0.0231065	0.00982103	36	152	197	7.81e-07	2.81422	ACVRL1,BDKRB1,CDA,CDH1,CRYAB,DAB2,FBP1,FGF13,CCN3,NPR1,ENPP1,SERPINE2,RGS2,SFRP1,SFRP2,SLIT3,SMARCA2,SPP1,WNT11,WT1,SEMA3B,SEMA7A,ADAM15,SEMA5A,SLIT2,SEMA3E,SERTAD2,SEMA3C,CCDC85B,GREM1,RGMA,CAPRIN2,JADE1,PI16,OSTN,DRAXIN	9.4624e+150	CD34p	103	Growth_muscle differentiation	25
509	GO:0048738	cardiac muscle tissue development	BP	0.0250321	0.0116302	39	180	288	2.99e-06	2.50864	ACTC1,BMP5,DSP,S1PR1,ENG,FGF2,FGF9,IGF1,RBPJ,KCNJ8,KCNK2,PDGFRA,PRKG1,RARB,RBP4,RGS2,SCN5A,SGCG,SHOX2,TBX3,TGFBR3,TNNC1,WNT2,WT1,FZD7,ALDH1A2,CACNA1G,TBX18,NOG,HAND1,AKAP6,DKK1,ZFPM2,TENM4,GREM1,IRX3,FHOD3,PRICKLE1,PI16	7.06532e+162	CD34p	103	Growth_muscle differentiation	25
510	GO:0060560	developmental growth involved in morphogenesis	BP	0.0263158	0.0129224	41	200	274	7.25e-06	2.33874	AREG,BDNF,CDH1,CRABP2,S1PR1,FGF10,FGF13,HOXD13,ITGA4,NRCAM,PRKG1,CXCL12,SFRP1,SFRP2,SH3GL2,SLIT3,SPP1,SYT1,TGFBR2,WNT11,CXCR4,SEMA3B,ST8SIA2,SEMA7A,NRP2,SEMA5A,SLIT2,SEMA3E,MAGI2,SEMA3C,RIMS1,LPAR3,AUTS2,SYT17,NLGN3,RGMA,CPNE5,PLXNA4,PRICKLE1,OSTN,DRAXIN	3.74628e+175	CD34p	103	Growth_muscle differentiation	25
511	GO:0035265	organ growth	BP	0.0198973	0.00891646	31	138	188	1.41e-05	2.62033	ECM1,S1PR1,FGF2,FGF7,FGF9,FGF10,HLX,IGF1,IGF2,RBPJ,IL7,KCNK2,PRKG1,PRLR,RARB,RBP4,RGS2,STC1,TGFBR2,TGFBR3,WNT2,WT1,NOG,AKAP6,WWC1,ZFPM2,TENM4,BNC2,PI16,RSPO2,OSTN	1.89319e+133	CD34p	103	Growth_muscle differentiation	25
512	GO:0051146	striated muscle cell differentiation	BP	0.0282413	0.0147961	44	229	361	1.91e-05	2.15736	ACTC1,BDNF,KLF5,CD9,CDH2,FLNC,IGF1,IGF2,IGFBP5,RBPJ,KCNJ8,KRT8,NEO1,CCN3,PDGFRA,PGM5,PRKG1,RARB,RGS2,SDC1,SHOX2,TBX3,TNNT3,WT1,ADAM12,FZD7,CNTNAP1,TBX18,AKAP6,RIPOR2,DKK1,GREM1,CDON,LMOD3,IRX3,BHLHE41,DOCK5,FHOD3,ACTL8,DNER,PRICKLE1,PI16,RBM24,TMEM119	7.06277e+188	CD34p	103	Growth_muscle differentiation	25
513	GO:0048588	developmental cell growth	BP	0.0237484	0.0119532	37	185	271	3.5e-05	2.26326	BDNF,CDH1,CRABP2,FGF13,IGF1,ITGA4,NRCAM,PRKG1,RGS2,CXCL12,SH3GL2,SLIT3,SPP1,SYT1,TGFBR2,CXCR4,SEMA3B,ST8SIA2,SEMA7A,NRP2,SEMA5A,SLIT2,AKAP6,SEMA3E,SEMA3C,RIMS1,LPAR3,AUTS2,SYT17,NLGN3,RGMA,CPNE5,PLXNA4,PRICKLE1,PI16,OSTN,DRAXIN	6.27999e+162	CD34p	103	Growth_muscle differentiation	25
514	GO:0014812	muscle cell migration	BP	0.012837	0.00497512	20	77	119	5.36e-05	3.16237	ANXA1,ACE,FGF9,HAS2,IGF1,IGFBP5,ITGA2,LRP1,CCN3,P2RY6,PRKG1,CCL5,SORL1,TACR1,THBS4,TLR4,SLIT2,NET1,DOCK5,PDGFD	3.01164e+81	CD34p	103	Growth_muscle differentiation	25
515	GO:0031346	positive regulation of cell projection organization	BP	0.0333761	0.0192544	52	298	408	5.54e-05	1.91911	ALK,BDNF,BMP5,CAMK2B,CNTN1,CRABP2,EPHA4,F2RL1,ITGA6,ITGA2,KIT,NEFL,NTRK1,NTRK3,ROR2,SERPINF1,SERPINI1,PIK3R1,RELN,PTPRD,RGS2,CXCL12,SHOX2,FZD1,FZD4,SEMA7A,KAT2B,SEMA5A,SLIT2,RIPOR2,MAGI2,PLXNC1,TENM1,STMN2,NLGN1,LPAR3,AUTS2,TIAM2,PLCE1,TENM3,RGMA,CAMK1D,TENM2,ROBO3,CAPRIN2,FRMD7,PLXNA4,ZNF804A,SLITRK1,DOCK11,CARMIL2,SAXO1	238,627,653,816,1272,1382,2043,2150,3655,3673,3815,4747,4914,4916,4920,5176,5274,5295,5649,5789,5997,6387,6474,8321,8322,8482,8850,9037,9353,9750,9863,10154,10178,11075,22871,23566,26053,26230,51196,55714,56963,57118,57451,64221,65981,90167,91584,91752,114798,139818,146206,158297	CD34p	103	Growth_muscle differentiation	25
516	GO:0035051	cardiocyte differentiation	BP	0.0166881	0.00762422	26	118	197	9.49e-05	2.55045	ACTC1,EGFR,FOLR1,GPER1,IGF1,RBPJ,KCNJ8,PDGFRA,PRKG1,RARB,RGS2,SHOX2,TBX3,TGFBR3,WT1,FZD7,TBX18,AKAP6,SEMA3C,DKK1,TENM4,GREM1,IRX3,FHOD3,PRICKLE1,PI16	7.01956e+111	CD34p	103	Growth_muscle differentiation	25
517	GO:0014910	regulation of smooth muscle cell migration	BP	0.0102696	0.00368288	16	57	95	0.000108777	3.51174	ACE,FGF9,HAS2,IGF1,IGFBP5,ITGA2,LRP1,P2RY6,PRKG1,CCL5,SORL1,TACR1,TLR4,SLIT2,DOCK5,PDGFD	1.63623e+65	CD34p	103	Growth_muscle differentiation	25
518	GO:0014909	smooth muscle cell migration	BP	0.0109114	0.00413517	17	64	104	0.000141838	3.25568	ACE,FGF9,HAS2,IGF1,IGFBP5,ITGA2,LRP1,CCN3,P2RY6,PRKG1,CCL5,SORL1,TACR1,TLR4,SLIT2,DOCK5,PDGFD	1.63623e+69	CD34p	103	Growth_muscle differentiation	25
519	GO:0033002	muscle cell proliferation	BP	0.021181	0.010984	33	170	289	0.000164603	2.17674	S1PR1,EPHB1,FGF2,FGF9,FOS,GPER1,HPGD,IGF1,IGFBP5,RBPJ,IL6R,ITGA2,KCNK2,MMP2,CCN3,NPR1,OGN,P2RY6,PDE1A,PPARG,PRKG1,RBP4,CCL5,TACR1,TGFBR3,TLR4,WNT2,APLN,NOG,ZFPM2,TENM4,NDRG2,PDGFD	1.9012e+135	CD34p	103	Growth_muscle differentiation	25
520	GO:0046620	regulation of organ growth	BP	0.0115533	0.00465206	18	72	106	0.000211051	3.00066	FGF2,FGF9,HLX,IGF1,IGF2,RBPJ,IL7,KCNK2,RBP4,RGS2,TGFBR3,WNT2,WT1,NOG,AKAP6,WWC1,ZFPM2,PI16	2.24723e+75	CD34p	103	Growth_muscle differentiation	25
521	GO:0048638	regulation of developmental growth	BP	0.0275995	0.0160238	43	248	357	0.000271895	1.89874	BDNF,CDH1,CRABP2,DIO3,FGF2,FGF9,FGF13,HLX,IGF1,IGF2,RBPJ,IL7,KCNK2,NRCAM,RBP4,RGS2,CXCL12,SPP1,SYT1,TGFBR3,TLL2,WNT2,WT1,CXCR4,SEMA3B,SEMA7A,SEMA5A,NOG,AKAP6,SEMA3E,SEMA3C,RIMS1,WWC1,ZFPM2,LPAR3,PLAC8,SYT17,RGMA,CPNE5,PLXNA4,PI16,OSTN,DRAXIN	6.27999e+185	CD34p	103	Growth_muscle differentiation	25
522	GO:0046622	positive regulation of organ growth	BP	0.00770218	0.00251987	12	39	54	0.000305146	3.99263	FGF2,FGF9,HLX,IGF1,IGF2,RBPJ,IL7,TGFBR3,WNT2,WT1,AKAP6,ZFPM2	2.24723e+48	CD34p	103	Growth_muscle differentiation	25
523	GO:0050770	regulation of axonogenesis	BP	0.0173299	0.00872262	27	135	173	0.000380576	2.25505	BDNF,CDH1,CDH2,CHN1,CRABP2,DAB1,EPHA4,EPHB3,FGF13,NEFL,PAK1,CXCL12,SHOX2,SPP1,SEMA3B,SEMA7A,SEMA5A,SLIT2,SEMA3E,PLXNC1,SEMA3C,LPAR3,TIAM2,RGMA,PLXNA4,SLITRK1,DRAXIN	6.27999e+115	CD34p	103	Growth_muscle differentiation	25
524	GO:0050769	positive regulation of neurogenesis	BP	0.0224647	0.0125347	35	194	260	0.000458415	1.98871	BDNF,CAMK2B,CRABP2,ACE,EPHA4,FGF2,GPER1,KIT,MAN2A1,MME,NEFL,SERPINF1,SERPINE2,RELN,PTPRD,PTPRZ1,CXCL12,SHOX2,TNFRSF1B,WNT2,CXCR4,FZD4,SEMA7A,SEMA5A,SLIT2,PLXNC1,LPAR3,TENM4,TIAM2,CDON,GJC2,CAPRIN2,IL33,PLXNA4,SLITRK1	6.27816e+148	CD34p	103	Growth_muscle differentiation	25
525	GO:0060420	regulation of heart growth	BP	0.00898588	0.00335982	14	52	75	0.000462873	3.31181	FGF2,FGF9,IGF1,RBPJ,KCNK2,RBP4,RGS2,TGFBR3,WNT2,WT1,NOG,AKAP6,ZFPM2,PI16	2.24723e+58	CD34p	103	Growth_muscle differentiation	25
526	GO:0055021	regulation of cardiac muscle tissue growth	BP	0.00834403	0.00303676	13	47	69	0.000551896	3.43579	FGF2,FGF9,IGF1,RBPJ,KCNK2,RBP4,RGS2,TGFBR3,WNT2,NOG,AKAP6,ZFPM2,PI16	2.24723e+54	CD34p	103	Growth_muscle differentiation	25
527	GO:0055017	cardiac muscle tissue growth	BP	0.0102696	0.00426439	16	66	95	0.000673058	2.87781	S1PR1,FGF2,FGF9,IGF1,RBPJ,KCNK2,PRKG1,RBP4,RGS2,TGFBR3,WNT2,NOG,AKAP6,ZFPM2,TENM4,PI16	1.90122e+67	CD34p	103	Growth_muscle differentiation	25
528	GO:0055007	cardiac muscle cell differentiation	BP	0.012837	0.0059443	20	92	146	0.000701402	2.50069	ACTC1,IGF1,RBPJ,KCNJ8,PDGFRA,PRKG1,RARB,RGS2,SHOX2,TBX3,WT1,FZD7,TBX18,AKAP6,DKK1,GREM1,IRX3,FHOD3,PRICKLE1,PI16	7.03479e+85	CD34p	103	Growth_muscle differentiation	25
529	GO:0060419	heart growth	BP	0.0109114	0.00471668	17	73	103	0.000759554	2.73071	S1PR1,FGF2,FGF9,IGF1,RBPJ,KCNK2,PRKG1,RBP4,RGS2,TGFBR3,WNT2,WT1,NOG,AKAP6,ZFPM2,TENM4,PI16	1.90122e+71	CD34p	103	Growth_muscle differentiation	25
530	GO:0050767	regulation of neurogenesis	BP	0.0314506	0.0199005	49	308	438	0.000826309	1.71253	BDNF,CAMK2B,CDH1,CRABP2,DAB1,ACE,EPHA4,FGF2,FGF13,GPER1,KIT,MAN2A1,MME,NEFL,SERPINF1,SERPINE2,PITX3,RELN,PTPRD,PTPRZ1,CXCL12,SHOX2,SORL1,SPP1,TNFRSF1B,WNT2,CXCR4,SEMA3B,FZD4,SEMA7A,SEMA5A,NOG,SLIT2,NR1D1,SEMA3E,PLXNC1,SEMA3C,LPAR3,TENM4,TIAM2,CDON,RGMA,GJC2,CAPRIN2,BHLHE41,IL33,PLXNA4,SLITRK1,DRAXIN	627,816,999,1382,1600,1636,2043,2247,2258,2852,3815,4124,4311,4747,5176,5270,5309,5649,5789,5803,6387,6474,6653,6696,7133,7472,7852,7869,8322,8482,9037,9241,9353,9572,9723,10154,10512,23566,26011,26230,50937,56963,57165,65981,79365,90865,91584,114798,374946	CD34p	103	Growth_muscle differentiation	25
531	GO:0048659	smooth muscle cell proliferation	BP	0.0147625	0.00743038	23	115	203	0.000997479	2.25179	S1PR1,FGF2,FGF9,GPER1,HPGD,IGF1,IGFBP5,IL6R,ITGA2,MMP2,CCN3,NPR1,OGN,P2RY6,PDE1A,PPARG,PRKG1,CCL5,TACR1,TLR4,APLN,NDRG2,PDGFD	1.90122e+93	CD34p	103	Growth_muscle differentiation	25
532	GO:0048639	positive regulation of developmental growth	BP	0.0154044	0.00801189	24	124	178	0.00126584	2.16189	BDNF,CRABP2,DIO3,FGF2,FGF9,HLX,IGF1,IGF2,RBPJ,IL7,CXCL12,SYT1,TGFBR3,WNT2,WT1,CXCR4,SEMA7A,SEMA5A,AKAP6,RIMS1,ZFPM2,LPAR3,SYT17,CPNE5	6.27138e+99	CD34p	103	Growth_muscle differentiation	25
533	GO:0048660	regulation of smooth muscle cell proliferation	BP	0.0141207	0.00717193	22	111	199	0.00143755	2.22544	S1PR1,FGF2,FGF9,GPER1,HPGD,IGF1,IGFBP5,IL6R,ITGA2,MMP2,NPR1,OGN,P2RY6,PDE1A,PPARG,PRKG1,CCL5,TACR1,TLR4,APLN,NDRG2,PDGFD	1.90122e+89	CD34p	103	Growth_muscle differentiation	25
534	GO:0055001	muscle cell development	BP	0.0173299	0.00962719	27	149	233	0.00181869	1.99432	ACTC1,ADM,ANK2,CACNB4,ENG,FLNC,IGF1,KRT8,LOX,PDGFRA,PGM5,PRKG1,RGS2,SDC1,SHOX2,TBX3,TNNT3,CNTNAP1,TBX18,AKAP6,LMOD3,FHOD3,ACTL8,DNER,PRICKLE1,PI16,SYPL2	7.01333e+112	CD34p	103	Growth_muscle differentiation	25
535	GO:0048640	negative regulation of developmental growth	BP	0.0121951	0.00600892	19	93	120	0.00204515	2.30963	CDH1,FGF13,KCNK2,RBP4,RGS2,SPP1,TLL2,SEMA3B,SEMA7A,SEMA5A,NOG,SEMA3E,SEMA3C,WWC1,PLAC8,RGMA,PI16,OSTN,DRAXIN	9.99226e+84	CD34p	103	Growth_muscle differentiation	25
536	GO:0010976	positive regulation of neuron projection development	BP	0.0154044	0.00839956	24	130	166	0.00245902	2.03866	ALK,BDNF,BMP5,CAMK2B,CNTN1,ITGA6,NTRK1,NTRK3,ROR2,SERPINF1,SERPINI1,RELN,RGS2,FZD1,KAT2B,MAGI2,STMN2,NLGN1,TENM3,RGMA,CAMK1D,ROBO3,CAPRIN2,ZNF804A	2.38628e+99	CD34p	103	Growth_muscle differentiation	25
537	GO:0051147	regulation of muscle cell differentiation	BP	0.0134788	0.00723654	21	112	182	0.00367119	2.07605	BDNF,ENG,FGF9,GPER1,IGF1,IGF2,KIT,LAMA2,CCN3,RGS2,SHOX2,ZEB1,FZD7,AKAP6,DKK1,LMOD3,BHLHE41,PRDM6,PI16,RBM24,TMEM119	6.27202e+92	CD34p	103	Growth_muscle differentiation	25
538	GO:1990138	neuron projection extension	BP	0.0160462	0.00917491	25	142	204	0.00390919	1.92375	CDH1,ITGA4,NRCAM,CXCL12,SH3GL2,SLIT3,SYT1,CXCR4,SEMA3B,ST8SIA2,SEMA7A,NRP2,SEMA5A,SLIT2,SEMA3E,SEMA3C,RIMS1,AUTS2,SYT17,NLGN3,CPNE5,PLXNA4,PRICKLE1,OSTN,DRAXIN	9.99368e+111	CD34p	103	Growth_muscle differentiation	25
539	GO:0010977	negative regulation of neuron projection development	BP	0.0141207	0.00775344	22	120	148	0.00397341	2.01987	CDH1,DAB1,DAB2,EPHA4,FGF13,NEO1,PTPRO,SPOCK1,SPP1,SEMA3B,SEMA7A,SEMA5A,SLIT2,SEMA3E,SEMA3C,STMN2,NLGN1,DKK1,NGEF,RGMA,LRRK2,DRAXIN	9.9916e+96	CD34p	103	Growth_muscle differentiation	25
540	GO:1904705	regulation of vascular associated smooth muscle cell proliferation	BP	0.00770218	0.00329521	12	51	107	0.00398346	2.7622	FGF2,FGF9,GPER1,HPGD,IGF1,IGFBP5,MMP2,P2RY6,PPARG,PRKG1,APLN,NDRG2	2.24723e+48	CD34p	103	Growth_muscle differentiation	25
541	GO:1990874	vascular associated smooth muscle cell proliferation	BP	0.00770218	0.00342444	12	53	109	0.00554791	2.6271	FGF2,FGF9,GPER1,HPGD,IGF1,IGFBP5,MMP2,P2RY6,PPARG,PRKG1,APLN,NDRG2	2.24723e+48	CD34p	103	Growth_muscle differentiation	25
542	GO:0051148	negative regulation of muscle cell differentiation	BP	0.00706033	0.00316599	11	49	72	0.00830049	2.59717	BDNF,FGF9,IGF2,CCN3,RGS2,FZD7,DKK1,BHLHE41,PRDM6,PI16,TMEM119	6.27225e+49	CD34p	103	Growth_muscle differentiation	25
543	GO:0055006	cardiac cell development	BP	0.00834403	0.00413517	13	64	101	0.0103077	2.28795	ACTC1,IGF1,PDGFRA,PRKG1,RGS2,SHOX2,TBX3,TGFBR3,TBX18,AKAP6,FHOD3,PRICKLE1,PI16	7.0348e+54	CD34p	103	Growth_muscle differentiation	25
544	GO:0014902	myotube differentiation	BP	0.0109114	0.00600892	17	93	148	0.0108395	2.00929	BDNF,KLF5,CD9,IGF1,NEO1,CCN3,SHOX2,ADAM12,CNTNAP1,RIPOR2,CDON,LMOD3,BHLHE41,DOCK5,DNER,RBM24,TMEM119	6.27689e+73	CD34p	103	Growth_muscle differentiation	25
545	GO:0055013	cardiac muscle cell development	BP	0.00770218	0.00381211	12	59	93	0.013284	2.29084	ACTC1,IGF1,PDGFRA,PRKG1,RGS2,SHOX2,TBX3,TBX18,AKAP6,FHOD3,PRICKLE1,PI16	7.0348e+50	CD34p	103	Growth_muscle differentiation	25
546	GO:0051153	regulation of striated muscle cell differentiation	BP	0.00834403	0.00426439	13	66	107	0.0132996	2.2012	BDNF,IGF1,CCN3,RGS2,SHOX2,FZD7,AKAP6,DKK1,LMOD3,BHLHE41,PI16,RBM24,TMEM119	6.27348e+59	CD34p	103	Growth_muscle differentiation	25
547	GO:0050772	positive regulation of axonogenesis	BP	0.00834403	0.004329	13	67	83	0.0150256	2.16029	BDNF,CRABP2,NEFL,CXCL12,SHOX2,SEMA7A,SEMA5A,SLIT2,PLXNC1,LPAR3,TIAM2,PLXNA4,SLITRK1	6.27138e+56	CD34p	103	Growth_muscle differentiation	25
548	GO:0031345	negative regulation of cell projection organization	BP	0.0160462	0.0102733	25	159	204	0.0162455	1.67757	CDH1,DAB1,DAB2,EPHA4,FGF13,GRIN2B,NEO1,PTPRO,SPOCK1,SPP1,SEMA3B,SEMA7A,SEMA5A,SLIT2,SEMA3E,SPRY3,SEMA3C,STMN2,NLGN1,DKK1,NGEF,RGMA,ARHGAP24,LRRK2,DRAXIN	9.9916e+110	CD34p	103	Growth_muscle differentiation	25
549	GO:0045927	positive regulation of growth	BP	0.0186136	0.0124055	29	192	277	0.0172488	1.60058	BDNF,CRABP2,DIO3,EGFR,FGF2,FGF9,SFN,HLX,IGF1,IGF2,RBPJ,IL7,CXCL12,SFRP1,SFRP2,SYT1,TGFBR3,WNT2,WT1,CXCR4,SEMA7A,SEMA5A,AKAP6,RIMS1,ZFPM2,LPAR3,SYT17,CPNE5,CXCL16	6.27138e+120	CD34p	103	Growth_muscle differentiation	25
550	GO:0048661	positive regulation of smooth muscle cell proliferation	BP	0.00834403	0.00452284	13	70	110	0.0212352	2.04617	S1PR1,FGF2,FGF9,HPGD,IGF1,IGFBP5,IL6R,ITGA2,MMP2,P2RY6,CCL5,TLR4,PDGFD	1.90122e+52	CD34p	103	Growth_muscle differentiation	25
551	GO:0061387	regulation of extent of cell growth	BP	0.0102696	0.00600892	16	93	120	0.0226972	1.86511	BDNF,CDH1,CRABP2,FGF13,NRCAM,CXCL12,SPP1,SEMA3B,SEMA7A,SEMA5A,SEMA3E,SEMA3C,LPAR3,RGMA,PLXNA4,DRAXIN	6.27999e+67	CD34p	103	Growth_muscle differentiation	25
552	GO:0014855	striated muscle cell proliferation	BP	0.00770218	0.00413517	12	64	89	0.024488	2.06979	EPHB1,FGF2,FGF9,FOS,RBPJ,KCNK2,RBP4,TGFBR3,WNT2,NOG,ZFPM2,TENM4	2.04722e+49	CD34p	103	Growth_muscle differentiation	25
553	GO:0050771	negative regulation of axonogenesis	BP	0.00706033	0.0037475	11	58	69	0.0282369	2.09854	CDH1,DAB1,FGF13,SPP1,SEMA3B,SEMA7A,SEMA5A,SEMA3E,SEMA3C,RGMA,DRAXIN	9.9916e+46	CD34p	103	Growth_muscle differentiation	25
554	GO:0019233	sensory perception of pain	BP	0.0141207	0.00355366	22	55	86	4.92e-09	6.02558	ACP3,ADORA1,CALCA,EPHB1,GRM1,ITGA2,KCNA1,MME,CCN3,NTRK1,SCN1A,SCN9A,CXCL12,TAC1,CXCR4,PTGES,MGLL,BACE1,ANO1,TMEM100,ALOXE3,ZFHX2	5.51348e+89	CD34p	104	Reposne to physical stimulus	26
555	GO:0062149	detection of stimulus involved in sensory perception of pain	BP	0.00770218	0.00142146	12	22	26	2.57e-07	10.7927	ADORA1,CALCA,EPHB1,ITGA2,KCNA1,NTRK1,SCN1A,SCN9A,CXCL12,CXCR4,BACE1,ANO1	1.34796e+47	CD34p	104	Reposne to physical stimulus	26
556	GO:0009582	detection of abiotic stimulus	BP	0.0160462	0.0059443	25	92	174	2.72e-06	3.37118	ADORA1,CACNB4,CALCA,CDH2,CNGB1,EPHB1,ITGA2,KCNA1,KIT,NGFR,NTRK1,PDC,SERPINE2,PRPH2,SCN1A,SCN9A,CXCL12,TAC1,TACR1,CXCR4,NMT2,BACE1,ANO1,PLEKHB1,SLC24A4	1.34786e+101	CD34p	104	Reposne to physical stimulus	26
557	GO:0009581	detection of external stimulus	BP	0.0154044	0.00575047	24	89	171	4.95e-06	3.33422	ADORA1,CACNB4,CALCA,CDH2,CNGB1,EPHB1,FOXF1,ITGA2,KCNA1,KIT,NGFR,NTRK1,PDC,SERPINE2,PRPH2,SCN1A,SCN9A,CXCL12,CXCR4,NMT2,BACE1,ANO1,PLEKHB1,SLC24A4	1.34786e+97	CD34p	104	Reposne to physical stimulus	26
558	GO:0050982	detection of mechanical stimulus	BP	0.00706033	0.00264909	11	41	60	0.00189971	3.29154	CDH2,ITGA2,KCNA1,KIT,NTRK1,SERPINE2,SCN1A,SCN9A,CXCL12,CXCR4,BACE1	1.00037e+44	CD34p	104	Reposne to physical stimulus	26
559	GO:0050954	sensory perception of mechanical stimulus	BP	0.0147625	0.00801189	23	124	204	0.00281144	2.04984	COCH,DIAPH1,EYA1,GJB2,ITGA2,KCNA1,KCNQ3,KIT,NTRK1,SERPINE2,SCN1A,SCN9A,CXCL12,SLC1A3,THRB,CXCR4,FZD4,OTOF,RIPOR2,BACE1,SOBP,CEMIP,LHFPL3	1.69017e+96	CD34p	104	Reposne to physical stimulus	26
560	GO:0060485	mesenchyme development	BP	0.0365854	0.0166699	57	258	415	8.09e-09	2.5915	ACTC1,ACVRL1,AMELX,BMP5,ZFP36L1,CDH2,DAB2,EDNRB,EFNB1,ENG,EPHA4,FGF9,FGF10,FOXF1,FOXF2,FOLR1,GDNF,HAS2,HTR2B,IGF1,RBPJ,LOXL2,MEOX1,SFRP1,SFRP2,TBX3,TGFBR2,TGFBR3,TNXB,WNT2,WNT11,WT1,SEMA3B,ALX1,SEMA7A,ADAM15,NRP2,ALDH1A2,SEMA5A,NOG,HAND1,SEMA3E,SEMA3C,PDPN,DKK1,ZFPM2,BAMBI,GREM1,WNT4,IL17RD,BNC2,TMEM100,SLC39A10,VASN,PRICKLE1,GSC,RBM24	70,94,265,653,677,1000,1601,1910,1947,2022,2043,2254,2255,2294,2295,2348,2668,3037,3357,3479,3516,4017,4222,6422,6423,6926,7048,7049,7148,7472,7481,7490,7869,8092,8482,8751,8828,8854,9037,9241,9421,9723,10512,10630,22943,23414,25805,26585,54361,54756,54796,55273,57181,114990,144165,145258,221662	CD34p	105	Stem_mesenchymal cell differentiation_migration	27
561	GO:0048762	mesenchymal cell differentiation	BP	0.0282413	0.0136977	44	212	326	2.42e-06	2.37851	AMELX,BMP5,CDH2,DAB2,EDNRB,EFNB1,ENG,EPHA4,FGF10,FOXF2,FOLR1,GDNF,HAS2,HTR2B,IGF1,RBPJ,LOXL2,SFRP1,SFRP2,TBX3,TGFBR2,TGFBR3,TNXB,WNT2,WNT11,SEMA3B,ALX1,SEMA7A,ADAM15,NRP2,ALDH1A2,SEMA5A,NOG,SEMA3E,SEMA3C,PDPN,BAMBI,GREM1,WNT4,IL17RD,TMEM100,SLC39A10,VASN,GSC	2.65653e+185	CD34p	105	Stem_mesenchymal cell differentiation_migration	27
562	GO:0001837	epithelial to mesenchymal transition	BP	0.0192555	0.00943335	30	146	219	0.000111904	2.33602	AMELX,BMP5,DAB2,ENG,EPHA4,FOXF2,HAS2,IGF1,RBPJ,LOXL2,SFRP1,SFRP2,TBX3,TGFBR2,TGFBR3,TNXB,WNT2,WNT11,ALX1,ADAM15,NOG,PDPN,BAMBI,GREM1,WNT4,IL17RD,TMEM100,SLC39A10,VASN,GSC	2.65653e+128	CD34p	105	Stem_mesenchymal cell differentiation_migration	27
563	GO:0050919	negative chemotaxis	BP	0.00770218	0.0027137	12	42	52	0.000648999	3.59305	APOA1,DPP4,SLIT3,SEMA3B,SEMA7A,NRP2,SEMA5A,SLIT2,SEMA3E,SEMA3C,FLRT2,PLXNA4	3.3518e+49	CD34p	105	Stem_mesenchymal cell differentiation_migration	27
564	GO:0090497	mesenchymal cell migration	BP	0.00834403	0.00316599	13	49	69	0.000851454	3.24456	CDH2,EDNRB,EFNB1,FOLR1,GDNF,HTR2B,TPBG,SEMA3B,SEMA7A,NRP2,SEMA5A,SEMA3E,SEMA3C	1.00019e+52	CD34p	105	Stem_mesenchymal cell differentiation_migration	27
565	GO:0071526	semaphorin-plexin signaling pathway	BP	0.00706033	0.00264909	11	41	66	0.00189971	3.29154	GDNF,KDR,MET,SEMA3B,SEMA7A,NRP2,SEMA5A,SEMA3E,PLXNC1,SEMA3C,PLXNA4	2.66838e+46	CD34p	105	Stem_mesenchymal cell differentiation_migration	27
566	GO:0001755	neural crest cell migration	BP	0.00706033	0.00303676	11	47	67	0.00597686	2.74184	EDNRB,EFNB1,FOLR1,GDNF,HTR2B,SEMA3B,SEMA7A,NRP2,SEMA5A,SEMA3E,SEMA3C	1.91019e+44	CD34p	105	Stem_mesenchymal cell differentiation_migration	27
567	GO:0048863	stem cell differentiation	BP	0.0198973	0.0125993	31	195	273	0.00694373	1.70263	ZFP36L2,CDH2,ACE,EDNRB,EFNB1,FGF2,FOLR1,GDNF,HOXD4,HTR2B,RBPJ,KIT,KRT14,MEOX1,PDGFRA,SFRP1,SFRP2,TBX3,SEMA3B,FZD1,SEMA7A,NRP2,ALDH1A2,SEMA5A,NOG,SEMA3E,SEMA3C,GREM1,PRICKLE1,GSC,RBM24	6.781e+130	CD34p	105	Stem_mesenchymal cell differentiation_migration	27
568	GO:0014033	neural crest cell differentiation	BP	0.00962773	0.00503974	15	78	106	0.0102223	2.13793	CDH2,EDNRB,EFNB1,FOLR1,GDNF,HTR2B,SFRP1,SEMA3B,SEMA7A,NRP2,ALDH1A2,SEMA5A,SEMA3E,SEMA3C,GSC	1.00019e+62	CD34p	105	Stem_mesenchymal cell differentiation_migration	27
569	GO:0048864	stem cell development	BP	0.00898588	0.00458745	14	71	98	0.0103296	2.20497	CDH2,EDNRB,EFNB1,FGF2,FOLR1,GDNF,HTR2B,SEMA3B,SEMA7A,NRP2,ALDH1A2,SEMA5A,SEMA3E,SEMA3C	1.00019e+56	CD34p	105	Stem_mesenchymal cell differentiation_migration	27
570	GO:0010717	regulation of epithelial to mesenchymal transition	BP	0.0102696	0.00555663	16	86	129	0.0111918	2.05273	BMP5,DAB2,ENG,EPHA4,LOXL2,SFRP1,SFRP2,TGFBR2,TNXB,ALX1,NOG,PDPN,BAMBI,GREM1,IL17RD,VASN	6.5316e+68	CD34p	105	Stem_mesenchymal cell differentiation_migration	27
571	GO:0014032	neural crest cell development	BP	0.00834403	0.004329	13	67	92	0.0150256	2.16029	CDH2,EDNRB,EFNB1,FOLR1,GDNF,HTR2B,SEMA3B,SEMA7A,NRP2,ALDH1A2,SEMA5A,SEMA3E,SEMA3C	1.00019e+52	CD34p	105	Stem_mesenchymal cell differentiation_migration	27
572	GO:0098739	import across plasma membrane	BP	0.0231065	0.00852879	36	132	293	1.7e-08	3.40537	ATP1A2,CACNA1C,CACNA1E,CD36,CNGA3,GRM1,KCNJ2,KCNJ8,RGS2,SCN1A,SCN2A,SCN3A,SCN5A,SCN9A,SCNN1A,SLC1A1,SLC1A2,SLC1A3,SLC2A3,SLC2A5,SLC12A1,SLC15A1,SLC16A2,SLC22A4,KCNK5,CACNA1G,ABCC9,SLC38A2,SLC38A4,SLC39A10,LRRC8C,SLC9A7,SLC24A4,TRPV3,STEAP2,SLC9A9	4.77776e+153	CD34p	107	Ion transport_p	28
573	GO:0098659	inorganic cation import across plasma membrane	BP	0.0141207	0.00497512	22	77	176	4.35e-06	3.60993	ATP1A2,CACNA1C,CACNA1E,CNGA3,KCNJ2,KCNJ8,SCN1A,SCN2A,SCN3A,SCN5A,SCN9A,SCNN1A,SLC12A1,KCNK5,CACNA1G,ABCC9,SLC39A10,SLC9A7,SLC24A4,TRPV3,STEAP2,SLC9A9	4.77776e+95	CD34p	107	Ion transport_p	28
574	GO:0099587	inorganic ion import across plasma membrane	BP	0.0141207	0.00497512	22	77	176	4.35e-06	3.60993	ATP1A2,CACNA1C,CACNA1E,CNGA3,KCNJ2,KCNJ8,SCN1A,SCN2A,SCN3A,SCN5A,SCN9A,SCNN1A,SLC12A1,KCNK5,CACNA1G,ABCC9,SLC39A10,SLC9A7,SLC24A4,TRPV3,STEAP2,SLC9A9	4.77776e+95	CD34p	107	Ion transport_p	28
575	GO:0071805	potassium ion transmembrane transport	BP	0.0179718	0.00820573	28	127	349	5.14e-05	2.55448	ANK2,ATP1A2,CAV1,KCNA1,KCNA6,KCNC4,KCND1,KCND3,KCNJ2,KCNJ8,KCNK2,KCNQ3,KCNS2,NEDD4,RGS7,SLC1A3,SLC12A1,KCNK5,AKAP6,ABCC9,KCNH5,KCNIP3,KCNIP1,GAL,WNK4,SLC9A7,SLC24A4,SLC9A9	2.87478e+119	CD34p	107	Ion transport_p	28
576	GO:0006813	potassium ion transport	BP	0.0186136	0.00917491	29	142	427	0.0001616	2.3171	ADORA1,ANK2,ATP1A2,CAV1,KCNA1,KCNA6,KCNC4,KCND1,KCND3,KCNJ2,KCNJ8,KCNK2,KCNQ3,KCNS2,NEDD4,RGS7,SLC1A3,SLC12A1,KCNK5,AKAP6,ABCC9,KCNH5,KCNIP3,KCNIP1,GAL,WNK4,SLC9A7,SLC24A4,SLC9A9	1.34287e+122	CD34p	107	Ion transport_p	28
577	GO:0043270	positive regulation of monoatomic ion transport	BP	0.0192555	0.00975641	30	151	257	0.000209694	2.2387	ADORA1,ANK2,ATP2B1,BDKRB1,CACNB2,CAV1,CNTN1,FGF13,GPER1,KCNJ2,P2RY6,PDZK1,PLP1,RELN,RGS7,SCN4B,SCN5A,CCL5,CXCL11,CXCL12,STAC,STC1,AKAP6,ARC,GAL,NLGN3,GJC2,CEMIP,CRACR2A,TRPV3	1.34287e+121	CD34p	107	Ion transport_p	28
578	GO:0051480	regulation of cytosolic calcium ion concentration	BP	0.00834403	0.00290754	13	45	73	0.000346647	3.65102	ADCY8,ADORA1,ATP2B1,CACNB2,CACNB4,CALCA,CALCB,CAV1,CNGB1,GPER1,GRIA1,GRM1,TRPC4	1.14134e+43	CD34p	107	Ion transport_p	28
579	GO:0051928	positive regulation of calcium ion transport	BP	0.0115533	0.00529818	18	82	138	0.00112877	2.53012	ANK2,ATP2B1,BDKRB1,CACNB2,CAV1,GPER1,P2RY6,PLP1,CCL5,CXCL11,CXCL12,STAC,STC1,AKAP6,GJC2,CEMIP,CRACR2A,TRPV3	2.87491e+71	CD34p	107	Ion transport_p	28
580	GO:0055074	calcium ion homeostasis	BP	0.0243902	0.0147961	38	229	485	0.00139537	1.79677	ADCY8,ADORA1,ANK2,ATP1A2,ATP2B1,BDKRB1,CACNA1C,CACNB2,CACNB4,CALCA,CALCB,CAV1,CDH5,CLIC2,CNGB1,DIAPH1,FGF2,GPER1,GRIA1,GRM1,HTR2B,KDR,NT5E,P2RY6,PTH1R,CCL5,CXCL11,CXCL12,STC1,TRPC4,AKAP6,PLCE1,FAM20A,MCUB,CEMIP,WNK4,SLC24A4,SYPL2	1.14134e+148	CD34p	107	Ion transport_p	28
581	GO:0035725	sodium ion transmembrane transport	BP	0.0134788	0.00678426	21	105	250	0.00162031	2.25016	ATP1A2,FGF13,NEDD4,SCN1A,SCN2A,SCN3A,SCN4B,SCN5A,SCN9A,SCNN1A,SLC6A11,SLC12A1,SLC4A4,HECW1,SLC6A15,WNK4,SLC9A7,SLC24A4,PCSK9,SLC9A9,SLC6A17	4.77226e+94	CD34p	107	Ion transport_p	28
582	GO:0097553	calcium ion transmembrane import into cytosol	BP	0.0160462	0.00872262	25	135	285	0.0019357	2.04712	ANK2,ATP1A2,BDKRB1,CACNA1C,CACNA1E,CAV1,CLIC2,DIAPH1,FGF2,GPER1,GRIN2B,HTR2B,P2RY6,SCN1A,SCN2A,SCN3A,SCN5A,SCN9A,CXCL11,CACNA1G,AKAP6,PLCE1,CEMIP,SLC24A4,TRPV3	2.87478e+99	CD34p	107	Ion transport_p	28
583	GO:0006814	sodium ion transport	BP	0.0173299	0.00988564	27	153	352	0.00269172	1.9305	ATP1A2,CNTN1,EDNRB,FGF13,NEDD4,SERPINE2,SCN1A,SCN2A,SCN3A,SCN4B,SCN5A,SCN9A,SCNN1A,SLC6A11,SLC12A1,SLC22A4,SLC4A4,HECW1,SLC38A2,SLC38A4,SLC6A15,WNK4,SLC9A7,SLC24A4,PCSK9,SLC9A9,SLC6A17	4.77127e+120	CD34p	107	Ion transport_p	28
584	GO:1904062	regulation of monoatomic cation transmembrane transport	BP	0.0218229	0.0134393	34	208	450	0.00310444	1.76226	ANK2,ATP1A2,BDKRB1,CACNA1C,CACNB2,CACNB4,CAV1,CLIC2,DIAPH1,FGF13,GPER1,GRIN2B,KCNJ2,KCNS2,NEDD4,P2RY6,PDE4B,PDZK1,PLP1,RGS7,SCN4B,SCN5A,CXCL11,STAC,AKAP6,HECW1,KCNIP3,KCNIP1,GAL,GJC2,CEMIP,WNK4,CRACR2A,PCSK9	2.87478e+138	CD34p	107	Ion transport_p	28
585	GO:0034767	positive regulation of monoatomic ion transmembrane transport	BP	0.0134788	0.00723654	21	112	193	0.00367119	2.07605	ANK2,BDKRB1,CACNB2,CAV1,FGF13,GPER1,KCNJ2,P2RY6,PDZK1,PLP1,RELN,RGS7,CXCL11,STAC,AKAP6,ARC,GAL,NLGN3,GJC2,CEMIP,CRACR2A	2.87624e+85	CD34p	107	Ion transport_p	28
586	GO:0006874	intracellular calcium ion homeostasis	BP	0.0218229	0.0136331	34	211	457	0.00392004	1.73201	ADCY8,ADORA1,ANK2,ATP1A2,ATP2B1,BDKRB1,CACNA1C,CACNB2,CACNB4,CALCA,CALCB,CAV1,CDH5,CLIC2,CNGB1,DIAPH1,FGF2,GPER1,GRIA1,GRM1,HTR2B,P2RY6,PTH1R,CCL5,CXCL11,CXCL12,STC1,TRPC4,AKAP6,PLCE1,MCUB,CEMIP,SLC24A4,SYPL2	1.14134e+130	CD34p	107	Ion transport_p	28
587	GO:0051924	regulation of calcium ion transport	BP	0.0179718	0.0108548	28	168	334	0.00522271	1.80109	ANK2,ATP1A2,ATP2B1,BDKRB1,CACNA1C,CACNB2,CACNB4,CAMK2B,CAV1,CLIC2,ACE,DIAPH1,GPER1,P2RY6,PDE4B,PLP1,CCL5,CXCL11,CXCL12,STAC,STC1,CXCR4,AKAP6,GJC2,CEMIP,CRACR2A,TRPV3,PLPP4	2.87477e+109	CD34p	107	Ion transport_p	28
588	GO:0034764	positive regulation of transmembrane transport	BP	0.0166881	0.00988564	26	153	258	0.00536228	1.84292	ANK2,BDKRB1,CACNB2,CAV1,FGF13,GPC3,GPER1,IGF1,KCNJ2,P2RY6,PDZK1,PIK3R1,PLP1,RELN,RGS7,CXCL11,SLC1A2,STAC,AKAP6,ARC,GAL,NLGN3,GJC2,CEMIP,CRACR2A,C1QTNF12	2.87624e+107	CD34p	107	Ion transport_p	28
589	GO:1904427	positive regulation of calcium ion transmembrane transport	BP	0.00834403	0.00387672	13	60	99	0.00590731	2.48325	ANK2,BDKRB1,CACNB2,CAV1,GPER1,P2RY6,PLP1,CXCL11,STAC,AKAP6,GJC2,CEMIP,CRACR2A	2.87624e+50	CD34p	107	Ion transport_p	28
590	GO:1904064	positive regulation of cation transmembrane transport	BP	0.0115533	0.00633198	18	98	171	0.00848601	2.02183	ANK2,BDKRB1,CACNB2,CAV1,FGF13,GPER1,KCNJ2,P2RY6,PDZK1,PLP1,RGS7,CXCL11,STAC,AKAP6,GAL,GJC2,CEMIP,CRACR2A	2.87624e+71	CD34p	107	Ion transport_p	28
591	GO:0032412	regulation of monoatomic ion transmembrane transporter activity	BP	0.0154044	0.00982103	24	152	318	0.0174118	1.68559	ANK2,ATP1A2,CACNB2,CACNB4,CAV1,CLIC2,FGF13,KCNS2,NEDD4,P2RY6,PDE4B,PDZK1,RELN,SCN4B,STAC,AKAP6,NLGN1,HECW1,ARC,GAL,NLGN3,CRACR2A,CNIH3,PCSK9	2.87478e+100	CD34p	107	Ion transport_p	28
592	GO:1903169	regulation of calcium ion transmembrane transport	BP	0.0121951	0.00749499	19	116	240	0.0225503	1.75911	ANK2,ATP1A2,BDKRB1,CACNA1C,CACNB2,CACNB4,CAV1,CLIC2,DIAPH1,GPER1,P2RY6,PDE4B,PLP1,CXCL11,STAC,AKAP6,GJC2,CEMIP,CRACR2A	2.87478e+71	CD34p	107	Ion transport_p	28
593	GO:0022898	regulation of transmembrane transporter activity	BP	0.0154044	0.0101441	24	157	327	0.0248986	1.62164	ANK2,ATP1A2,CACNB2,CACNB4,CAV1,CLIC2,FGF13,KCNS2,NEDD4,P2RY6,PDE4B,PDZK1,RELN,SCN4B,STAC,AKAP6,NLGN1,HECW1,ARC,GAL,NLGN3,CRACR2A,CNIH3,PCSK9	2.87478e+100	CD34p	107	Ion transport_p	28
594	GO:0051279	regulation of release of sequestered calcium ion into cytosol	BP	0.00706033	0.00368288	11	57	121	0.0250848	2.1443	ANK2,ATP1A2,BDKRB1,CACNA1C,CLIC2,DIAPH1,GPER1,P2RY6,CXCL11,AKAP6,CEMIP	2.87478e+40	CD34p	107	Ion transport_p	28
595	GO:1901379	regulation of potassium ion transmembrane transport	BP	0.00706033	0.00368288	11	57	118	0.0250848	2.1443	ANK2,CAV1,KCNJ2,KCNS2,NEDD4,RGS7,AKAP6,KCNIP3,KCNIP1,GAL,WNK4	2.87857e+45	CD34p	107	Ion transport_p	28
596	GO:0032409	regulation of transporter activity	BP	0.0160462	0.0108548	25	168	363	0.0301206	1.57096	ANK2,ATP1A2,CACNB2,CACNB4,CAV1,CLIC2,FGF13,KCNS2,NEDD4,P2RY6,PDE4B,PDZK1,PPARG,RELN,SCN4B,STAC,AKAP6,NLGN1,HECW1,ARC,GAL,NLGN3,CRACR2A,CNIH3,PCSK9	2.87478e+104	CD34p	107	Ion transport_p	28
597	GO:0043266	regulation of potassium ion transport	BP	0.00770218	0.004329	12	67	136	0.0338821	1.95653	ADORA1,ANK2,CAV1,KCNJ2,KCNS2,NEDD4,RGS7,AKAP6,KCNIP3,KCNIP1,GAL,WNK4	1.34288e+48	CD34p	107	Ion transport_p	28
598	GO:0032414	positive regulation of ion transmembrane transporter activity	BP	0.00770218	0.00445823	12	69	112	0.0414191	1.88746	ANK2,CACNB2,FGF13,P2RY6,PDZK1,RELN,STAC,AKAP6,ARC,GAL,NLGN3,CRACR2A	2.87783e+49	CD34p	107	Ion transport_p	28
599	GO:2001257	regulation of cation channel activity	BP	0.00834403	0.00503974	13	78	170	0.046911	1.79331	ANK2,CACNB2,CACNB4,CAV1,CLIC2,FGF13,KCNS2,P2RY6,PDE4B,STAC,AKAP6,GAL,CRACR2A	2.87784e+49	CD34p	107	Ion transport_p	28
600	GO:0042445	hormone metabolic process	BP	0.0256739	0.0102733	40	159	351	3.33e-08	3.05527	ADH1B,ADM,ALDH1A1,ALDH1A3,BCHE,BMP5,BMP6,CRABP2,CTSB,CTSK,CTSL,DAB2,ACE,AKR1C2,DIO3,DPP4,EDNRB,NR3C1,HFE,MME,PCSK6,PCSK1,PDGFRA,RBP4,RDH5,SCG5,SLC16A2,SPP1,SULT1E1,AKR1C3,ALDH1A2,DHRS3,DHRS9,DHRS2,SULT1B1,GAL,HSD17B11,WNT4,BCO2,DGAT2	1.25133e+160	CD34p	111	Carbphydrate_lipid metabolism	29
601	GO:0034308	primary alcohol metabolic process	BP	0.0141207	0.0048459	22	75	143	2.69e-06	3.74651	ACP3,ADH1B,ALDH1A1,ALDH1A3,BMP5,BMP6,DAB2,AKR1C2,EDNRB,IGF1,RBP4,RDH5,SULT1E1,AKR1C3,ALDH1A2,DHRS3,DHRS9,TPK1,NAAA,SULT1B1,WNT4,DGAT2	5.51252e+86	CD34p	111	Carbphydrate_lipid metabolism	29
602	GO:0120254	olefinic compound metabolic process	BP	0.0147625	0.00659042	23	102	239	0.000163334	2.62476	ADH1B,ADM,ALDH1A1,ALDH1A3,BMP5,BMP6,CYP2J2,DAB2,AKR1C2,EDNRB,PRKG1,PTGS1,RBP4,RDH5,AKR1C3,ALDH1A2,DHRS3,DHRS9,MGLL,WNT4,ALOXE3,BCO2,DGAT2	1.25133e+91	CD34p	111	Carbphydrate_lipid metabolism	29
603	GO:0001523	retinoid metabolic process	BP	0.00962773	0.00348905	15	54	147	0.000201294	3.45935	ADH1B,ALDH1A1,ALDH1A3,CRABP2,LIPA,LRP1,RARRES2,RBP4,RDH5,AKR1C3,ALDH1A2,DHRS3,DHRS9,BCO2,DGAT2	1.25216e+59	CD34p	111	Carbphydrate_lipid metabolism	29
604	GO:0016101	diterpenoid metabolic process	BP	0.00962773	0.00368288	15	57	151	0.000384235	3.21177	ADH1B,ALDH1A1,ALDH1A3,CRABP2,LIPA,LRP1,RARRES2,RBP4,RDH5,AKR1C3,ALDH1A2,DHRS3,DHRS9,BCO2,DGAT2	1.25216e+59	CD34p	111	Carbphydrate_lipid metabolism	29
605	GO:0006721	terpenoid metabolic process	BP	0.00962773	0.00413517	15	64	164	0.00141839	2.75147	ADH1B,ALDH1A1,ALDH1A3,CRABP2,LIPA,LRP1,RARRES2,RBP4,RDH5,AKR1C3,ALDH1A2,DHRS3,DHRS9,BCO2,DGAT2	1.25216e+59	CD34p	111	Carbphydrate_lipid metabolism	29
606	GO:0003018	vascular process in circulatory system	BP	0.0288832	0.0123409	45	191	334	4.03e-08	2.80546	ADD3,ADM,ADORA1,ADRA1B,ADRA2C,AGTR1,ATP1A2,ATP2B1,BDKRB2,BMP6,CALCA,CAV1,CD36,CDH5,ABCC2,ACE,EDNRB,EXT2,F2RL1,GPER1,SLC29A2,HTR2B,KCNJ8,LRP1,MMP2,NPR1,NTS,PRKG1,RGS2,SH3GL2,SLC1A1,SLC1A2,SLC1A3,SLC2A3,SLC16A2,SLC22A3,TACR1,TEK,SLC4A4,KAT2B,SLIT2,ABCC9,SLC38A2,DOCK5,SLC6A17	1.20133e+171	CD34p	112	Muscle contraction_p	30
607	GO:0006936	muscle contraction	BP	0.0333761	0.0163468	52	253	486	4.16e-07	2.35631	ADORA1,ADRA1B,ADRA2C,ANK2,ATP1A2,ATP2B1,BDKRB2,CACNA1C,CACNB2,CALCA,CAV1,CHRNE,CLIC2,CRYAB,DES,DSP,DTNA,EDNRB,FGF13,GDNF,GNAO1,GPER1,HTR2B,ITGA2,KCNA1,KCND3,KCNJ2,KCNJ8,KIT,PDE4B,PRKG1,PTGER3,RGS2,SCN1A,SCN4B,SCN5A,SNTB1,STAC,STC1,TACR1,TBX3,TNNC1,TNNT3,CXCR4,CACNA1G,ABCC9,SMPX,ANKRD2,PLCE1,LMOD3,DOCK5,NPNT	134,147,152,287,477,490,624,775,783,796,857,1145,1193,1410,1674,1832,1837,1910,2258,2668,2775,2852,3357,3673,3736,3752,3759,3764,3815,5142,5592,5733,5997,6323,6330,6331,6641,6769,6781,6869,6926,7134,7140,7852,8913,10060,23676,26287,51196,56203,80005,255743	CD34p	112	Muscle contraction_p	30
608	GO:1903522	regulation of blood circulation	BP	0.0263158	0.0116948	41	181	355	4.92e-07	2.6598	ADD3,ADM,ADORA1,ADRA1B,ADRA2C,AGTR1,ANK2,ATP1A2,ATP2B1,BDKRB2,CACNA1C,CACNB2,CAV1,CLIC2,CYP2J2,ACE,DES,DSP,EDNRB,FGF13,KCND3,KCNJ2,KCNJ8,MMP2,PDE4B,RGS2,SCN4B,SCN5A,SHOX2,SLC1A1,STC1,TACR1,THRB,APLN,CACNA1G,TBX18,ABCC9,CELF2,HSPB7,IRX3,DOCK5	1.20133e+155	CD34p	112	Muscle contraction_p	30
609	GO:0060047	heart contraction	BP	0.0256739	0.0114363	40	177	366	7.21e-07	2.65058	ACTC1,ADM,ADORA1,ADRA1B,ANK2,ATP1A2,ATP2B1,CACNA1C,CACNB2,CAV1,CLIC2,CYP2J2,ACE,DES,DSP,EDNRB,EXT2,FGF13,KCND3,KCNJ2,KCNJ8,PDE4B,RGS2,SCN1A,SCN4B,SCN5A,SGCG,SHOX2,SLC1A1,STC1,THRB,TNNC1,CXCR4,APLN,CACNA1G,TBX18,ABCC9,CELF2,HSPB7,IRX3	7.01331e+152	CD34p	112	Muscle contraction_p	30
610	GO:0001508	action potential	BP	0.0173299	0.00671965	27	104	208	2.87e-06	3.17017	ANK2,ATP1A2,CACNA1C,CACNB2,CACNB4,CAV1,CD36,DSP,FGF13,GPER1,GRIA1,KCNA1,KCND3,KCNJ2,KCNJ8,KCNQ3,NRCAM,SCN1A,SCN4B,SCN5A,TACR1,CNTNAP1,CACNA1G,TBX18,AKAP6,GNA14,ABCC9	2.87478e+101	CD34p	112	Muscle contraction_p	30
611	GO:0090257	regulation of muscle system process	BP	0.0237484	0.0107902	37	167	310	3.06e-06	2.58003	ADORA1,ADRA1B,ADRA2C,ANK2,ATP1A2,ATP2B1,CACNA1C,CALCA,CAMK2B,CAV1,CLIC2,DSP,FGF13,FOXO1,GPER1,IGF1,IGFBP5,ITGA2,KCNA1,KCNJ2,KIT,PDE4B,PPARG,PRKG1,RGS2,SCN5A,STC1,TACR1,TNFRSF1B,TNNC1,TNNT3,AKAP6,PLCE1,DOCK5,FBXO32,PI16,NPNT	1.34147e+145	CD34p	112	Muscle contraction_p	30
612	GO:0003015	heart process	BP	0.0256739	0.0120824	40	187	382	3.14e-06	2.46851	ACTC1,ADM,ADORA1,ADRA1B,ANK2,ATP1A2,ATP2B1,CACNA1C,CACNB2,CAV1,CLIC2,CYP2J2,ACE,DES,DSP,EDNRB,EXT2,FGF13,KCND3,KCNJ2,KCNJ8,PDE4B,RGS2,SCN1A,SCN4B,SCN5A,SGCG,SHOX2,SLC1A1,STC1,THRB,TNNC1,CXCR4,APLN,CACNA1G,TBX18,ABCC9,CELF2,HSPB7,IRX3	7.01331e+152	CD34p	112	Muscle contraction_p	30
613	GO:0035296	regulation of tube diameter	BP	0.0166881	0.00639659	26	99	175	3.46e-06	3.21874	ADD3,ADM,ADORA1,ADRA1B,ADRA2C,AGTR1,ATP1A2,ATP2B1,BDKRB2,CALCA,CAV1,ACE,EDNRB,EXT2,F2RL1,GPER1,HTR2B,KCNJ8,MMP2,NPR1,NTS,PRKG1,RGS2,TACR1,KAT2B,DOCK5	1.20133e+93	CD34p	112	Muscle contraction_p	30
614	GO:0097746	blood vessel diameter maintenance	BP	0.0166881	0.00639659	26	99	175	3.46e-06	3.21874	ADD3,ADM,ADORA1,ADRA1B,ADRA2C,AGTR1,ATP1A2,ATP2B1,BDKRB2,CALCA,CAV1,ACE,EDNRB,EXT2,F2RL1,GPER1,HTR2B,KCNJ8,MMP2,NPR1,NTS,PRKG1,RGS2,TACR1,KAT2B,DOCK5	1.20133e+93	CD34p	112	Muscle contraction_p	30
615	GO:0035150	regulation of tube size	BP	0.0166881	0.0064612	26	100	176	4.23e-06	3.17512	ADD3,ADM,ADORA1,ADRA1B,ADRA2C,AGTR1,ATP1A2,ATP2B1,BDKRB2,CALCA,CAV1,ACE,EDNRB,EXT2,F2RL1,GPER1,HTR2B,KCNJ8,MMP2,NPR1,NTS,PRKG1,RGS2,TACR1,KAT2B,DOCK5	1.20133e+93	CD34p	112	Muscle contraction_p	30
616	GO:0008217	regulation of blood pressure	BP	0.0186136	0.00781805	29	121	229	7.01e-06	2.85025	ACVRL1,ADM,ADORA1,ADRA1B,AGTR1,ATP1A2,ATP2B1,BDKRB1,CALCA,COL1A2,ACE,EDNRB,EXT2,F2RL1,GAS6,KCNJ8,NPR1,PPARG,PTGS1,PTPRO,SCNN1A,SLC2A5,TACR1,NR2F2,APLN,ABCC9,WNK4,NCALD,EMILIN2	9.41331e+109	CD34p	112	Muscle contraction_p	30
617	GO:0006937	regulation of muscle contraction	BP	0.0179718	0.0075596	28	117	209	1.03e-05	2.84349	ADORA1,ADRA1B,ADRA2C,ANK2,ATP1A2,ATP2B1,CACNA1C,CALCA,CAV1,CLIC2,DSP,FGF13,GPER1,ITGA2,KCNA1,KCNJ2,KIT,PDE4B,PRKG1,RGS2,SCN5A,STC1,TACR1,TNNC1,TNNT3,PLCE1,DOCK5,NPNT	1.34147e+106	CD34p	112	Muscle contraction_p	30
618	GO:0008016	regulation of heart contraction	BP	0.021181	0.00962719	33	149	292	1.04e-05	2.57467	ADM,ADORA1,ADRA1B,ANK2,ATP1A2,ATP2B1,CACNA1C,CACNB2,CAV1,CLIC2,CYP2J2,DES,DSP,EDNRB,FGF13,KCND3,KCNJ2,KCNJ8,PDE4B,RGS2,SCN4B,SCN5A,SHOX2,SLC1A1,STC1,THRB,APLN,CACNA1G,TBX18,ABCC9,CELF2,HSPB7,IRX3	1.33134e+126	CD34p	112	Muscle contraction_p	30
619	GO:1903115	regulation of actin filament-based movement	BP	0.00834403	0.00219681	13	34	46	1.27e-05	5.5675	ADORA1,ANK2,ATP1A2,CACNA1C,CAV1,DSP,FGF13,KCNJ2,PDE4B,SCN5A,STC1,TNNC1,PDPN	1.34287e+47	CD34p	112	Muscle contraction_p	30
620	GO:0070252	actin-mediated cell contraction	BP	0.0141207	0.00542741	22	84	136	2.01e-05	3.201	ACTC1,ADORA1,ANK2,ATP1A2,CACNA1C,CACNB2,CAV1,DSP,FGF13,KCND3,KCNJ2,KCNJ8,PDE4B,SCN1A,SCN4B,SCN5A,STC1,TNNC1,CACNA1G,ABCC9,PDPN,EPDR1	7.01343e+82	CD34p	112	Muscle contraction_p	30
621	GO:0086003	cardiac muscle cell contraction	BP	0.0115533	0.00400594	18	62	101	2.5e-05	3.68521	ADORA1,ANK2,ATP1A2,CACNA1C,CACNB2,CAV1,DSP,FGF13,KCND3,KCNJ2,KCNJ8,PDE4B,SCN1A,SCN4B,SCN5A,STC1,CACNA1G,ABCC9	1.34287e+66	CD34p	112	Muscle contraction_p	30
622	GO:0006940	regulation of smooth muscle contraction	BP	0.00898588	0.0027137	14	42	64	3.62e-05	4.49783	ADRA2C,ATP1A2,ATP2B1,CALCA,CAV1,GPER1,ITGA2,KIT,PRKG1,RGS2,TACR1,PLCE1,DOCK5,NPNT	1.52477e+54	CD34p	112	Muscle contraction_p	30
623	GO:0051899	membrane depolarization	BP	0.0109114	0.0037475	17	58	105	3.64e-05	3.73347	ANK2,ATP1A2,CACNA1C,CACNB2,CAV1,CNGB1,DCN,KCNJ2,KCNQ3,KDR,MYOC,SCN1A,SCN4B,SCN5A,CACNA1G,MLLT11,LRRK2	2.87478e+65	CD34p	112	Muscle contraction_p	30
624	GO:0006939	smooth muscle contraction	BP	0.012837	0.00497512	20	77	122	5.36e-05	3.16237	ADRA2C,ATP1A2,ATP2B1,BDKRB2,CALCA,CAV1,EDNRB,GDNF,GPER1,HTR2B,ITGA2,KIT,PRKG1,PTGER3,RGS2,TACR1,TBX3,PLCE1,DOCK5,NPNT	1.52477e+77	CD34p	112	Muscle contraction_p	30
625	GO:0019229	regulation of vasoconstriction	BP	0.00834403	0.00258448	13	40	68	9.22e-05	4.32887	ADD3,ADM,ADRA1B,ADRA2C,AGTR1,ATP1A2,ATP2B1,BDKRB2,CAV1,ACE,MMP2,TACR1,DOCK5	1.20133e+43	CD34p	112	Muscle contraction_p	30
626	GO:0086004	regulation of cardiac muscle cell contraction	BP	0.00706033	0.00193836	11	30	39	9.27e-05	5.20095	ADORA1,ANK2,ATP1A2,CACNA1C,CAV1,DSP,FGF13,KCNJ2,PDE4B,SCN5A,STC1	1.34287e+38	CD34p	112	Muscle contraction_p	30
627	GO:0042310	vasoconstriction	BP	0.00962773	0.00342444	15	53	102	0.000160106	3.55063	ADD3,ADM,ADRA1B,ADRA2C,AGTR1,ATP1A2,ATP2B1,BDKRB2,CAV1,ACE,EDNRB,HTR2B,MMP2,TACR1,DOCK5	1.20133e+51	CD34p	112	Muscle contraction_p	30
628	GO:0006941	striated muscle contraction	BP	0.0179718	0.00878723	28	136	269	0.000180239	2.34008	ADORA1,ADRA1B,ANK2,ATP1A2,CACNA1C,CACNB2,CAV1,CLIC2,DSP,DTNA,FGF13,KCND3,KCNJ2,KCNJ8,PDE4B,RGS2,SCN1A,SCN4B,SCN5A,STAC,STC1,TNNC1,TNNT3,CXCR4,CACNA1G,ABCC9,SMPX,LMOD3	1.34147e+107	CD34p	112	Muscle contraction_p	30
629	GO:0060048	cardiac muscle contraction	BP	0.0147625	0.00665504	23	103	194	0.00019059	2.59177	ADORA1,ADRA1B,ANK2,ATP1A2,CACNA1C,CACNB2,CAV1,CLIC2,DSP,FGF13,KCND3,KCNJ2,KCNJ8,PDE4B,RGS2,SCN1A,SCN4B,SCN5A,STC1,TNNC1,CXCR4,CACNA1G,ABCC9	1.34147e+85	CD34p	112	Muscle contraction_p	30
630	GO:0030048	actin filament-based movement	BP	0.0147625	0.00678426	23	105	175	0.000257406	2.5282	ACTC1,ADORA1,ANK2,ATP1A2,CACNA1C,CACNB2,CAV1,DSP,FGF13,KCND3,KCNJ2,KCNJ8,MYO1E,PDE4B,SCN1A,SCN4B,SCN5A,STC1,TNNC1,CACNA1G,ABCC9,PDPN,EPDR1	7.01343e+86	CD34p	112	Muscle contraction_p	30
631	GO:0003014	renal system process	BP	0.0115533	0.00491051	18	76	148	0.000432538	2.79302	ADM,ADORA1,AGTR1,CD34,CLCNKA,CLDN4,EDNRB,F2RL1,GAS6,HAS2,JCHAIN,MYO1E,NPR1,PTPRO,STC1,TACR1,AKR1C3,WNK4	1.33134e+68	CD34p	112	Muscle contraction_p	30
632	GO:0042311	vasodilation	BP	0.00706033	0.00226142	11	35	51	0.000441143	4.1165	ADORA1,BDKRB2,CALCA,EDNRB,EXT2,F2RL1,GPER1,KCNJ8,PRKG1,RGS2,KAT2B	1.34625e+40	CD34p	112	Muscle contraction_p	30
633	GO:0086001	cardiac muscle cell action potential	BP	0.00962773	0.00381211	15	59	119	0.000573293	3.06503	ANK2,ATP1A2,CACNA1C,CACNB2,CAV1,DSP,FGF13,KCND3,KCNJ2,KCNJ8,SCN1A,SCN4B,SCN5A,CACNA1G,TBX18	2.87478e+54	CD34p	112	Muscle contraction_p	30
634	GO:0086002	cardiac muscle cell action potential involved in contraction	BP	0.00770218	0.0027137	12	42	72	0.000648999	3.59305	ANK2,CACNA1C,CACNB2,CAV1,DSP,KCND3,KCNJ2,KCNJ8,SCN1A,SCN4B,SCN5A,CACNA1G	2.87776e+43	CD34p	112	Muscle contraction_p	30
635	GO:0055117	regulation of cardiac muscle contraction	BP	0.00898588	0.00361827	14	56	100	0.00103575	2.99548	ADORA1,ADRA1B,ANK2,ATP1A2,CACNA1C,CAV1,CLIC2,DSP,FGF13,KCNJ2,PDE4B,RGS2,SCN5A,STC1	1.34147e+49	CD34p	112	Muscle contraction_p	30
636	GO:0002027	regulation of heart rate	BP	0.0102696	0.00465206	16	72	122	0.00181769	2.56843	ADM,ADRA1B,ANK2,CACNA1C,CACNB2,CAV1,DSP,EDNRB,KCND3,KCNJ2,KCNJ8,SCN4B,SCN5A,SHOX2,SLC1A1,CACNA1G	1.33147e+57	CD34p	112	Muscle contraction_p	30
637	GO:0086009	membrane repolarization	BP	0.00706033	0.00264909	11	41	91	0.00189971	3.29154	ANK2,ATP1A2,CAV1,KCNA1,KCND3,KCNJ2,KCNJ8,SCN4B,SCN5A,AKAP6,SLC24A4	2.87478e+42	CD34p	112	Muscle contraction_p	30
638	GO:0098900	regulation of action potential	BP	0.00706033	0.0027137	11	42	69	0.00234351	3.18539	ANK2,CACNA1C,CAV1,CD36,DSP,FGF13,KCNJ2,KCNQ3,SCN5A,TACR1,TBX18	2.87776e+39	CD34p	112	Muscle contraction_p	30
639	GO:0003073	regulation of systemic arterial blood pressure	BP	0.00898588	0.00394133	14	61	121	0.0024932	2.67598	ADM,ADORA1,ADRA1B,AGTR1,CALCA,ACE,EDNRB,F2RL1,GAS6,PTPRO,SLC2A5,TACR1,NR2F2,NCALD	1.33134e+51	CD34p	112	Muscle contraction_p	30
640	GO:0086065	cell communication involved in cardiac conduction	BP	0.00706033	0.00277832	11	43	76	0.00286761	3.08521	ANK2,ATP1A2,CACNA1C,CACNB2,CAV1,DSP,SCN4B,SCN5A,CACNA1G,TBX18,IRX3	2.87478e+39	CD34p	112	Muscle contraction_p	30
641	GO:0006942	regulation of striated muscle contraction	BP	0.00962773	0.00452284	15	70	129	0.00361412	2.45039	ADORA1,ADRA1B,ANK2,ATP1A2,CACNA1C,CAV1,CLIC2,DSP,FGF13,KCNJ2,PDE4B,RGS2,SCN5A,STC1,TNNT3	1.34147e+53	CD34p	112	Muscle contraction_p	30
642	GO:0061337	cardiac conduction	BP	0.00962773	0.00471668	15	73	126	0.00547318	2.32304	ANK2,ATP1A2,ATP2B1,CACNA1C,CACNB2,CAV1,DSP,KCND3,KCNJ2,SCN4B,SCN5A,CACNA1G,TBX18,ABCC9,IRX3	2.87477e+55	CD34p	112	Muscle contraction_p	30
643	GO:0043502	regulation of muscle adaptation	BP	0.00770218	0.00419978	12	65	105	0.0273766	2.0306	CAMK2B,FOXO1,IGF1,IGFBP5,PPARG,RGS2,SCN5A,TNFRSF1B,TNNC1,AKAP6,FBXO32,PI16	8.16231e+50	CD34p	112	Muscle contraction_p	30
644	GO:0051056	regulation of small GTPase mediated signal transduction	BP	0.0320924	0.01499	50	232	349	1.51e-07	2.50238	APOA1,ARHGAP6,CHN1,DOCK3,F2RL1,FBP1,FGF10,IGF1,MET,MYOC,NTRK1,OPHN1,RELN,ADGRG1,SLIT2,ARHGAP29,MAP4K4,RIPOR2,STARD8,SRGAP3,KIF14,LPAR6,SPRY3,NET1,ARHGAP26,MCF2L,DNMBP,PSD3,PSD4,NGEF,AUTS2,TIAM2,ARHGEF4,ARHGEF3,CDON,PLCE1,PLEKHG5,PLEKHG1,ARHGAP20,RHOU,ARHGAP9,PREX2,SPRY4,ARHGAP24,CGNL1,FRMD7,SSX2IP,FGD5,ARHGAP27,RASGEF1A	335,395,1123,1795,2150,2203,2255,3479,4233,4653,4914,4983,5649,9289,9353,9411,9448,9750,9754,9901,9928,10161,10251,10276,23092,23263,23268,23362,23550,25791,26053,26230,50649,50650,50937,51196,57449,57480,57569,58480,64333,80243,81848,83478,84952,90167,117178,152273,201176,221002	CD34p	115	Small GTPase signaling	31
645	GO:0051057	positive regulation of small GTPase mediated signal transduction	BP	0.0102696	0.00303676	16	47	80	7.46e-06	4.64784	APOA1,F2RL1,FGF10,IGF1,NTRK1,RELN,ADGRG1,MAP4K4,LPAR6,NET1,MCF2L,AUTS2,ARHGEF3,CDON,FRMD7,RASGEF1A	3.35215e+71	CD34p	115	Small GTPase signaling	31
646	GO:0046579	positive regulation of Ras protein signal transduction	BP	0.00834403	0.00264909	13	41	71	0.000122658	4.1741	APOA1,F2RL1,FGF10,IGF1,NTRK1,ADGRG1,MAP4K4,LPAR6,NET1,MCF2L,AUTS2,ARHGEF3,RASGEF1A	3.35215e+57	CD34p	115	Small GTPase signaling	31
647	GO:0046578	regulation of Ras protein signal transduction	BP	0.0179718	0.00904568	28	140	212	0.000299436	2.25587	APOA1,F2RL1,FBP1,FGF10,IGF1,MET,MYOC,NTRK1,OPHN1,ADGRG1,MAP4K4,RIPOR2,STARD8,KIF14,LPAR6,SPRY3,NET1,MCF2L,PSD3,PSD4,AUTS2,ARHGEF3,PLCE1,ARHGAP20,SPRY4,ARHGAP24,SSX2IP,RASGEF1A	3.35215e+126	CD34p	115	Small GTPase signaling	31
648	GO:0007265	Ras protein signal transduction	BP	0.0282413	0.0177037	44	274	425	0.00122493	1.72962	AGTR1,APOA1,ARHGAP6,CCNA2,COL1A2,F2RL1,FBP1,FGF2,FGF10,IGF1,MET,MYOC,NGFR,NTRK1,OPHN1,RALGDS,ADGRG1,ARHGAP29,MAP4K4,RIPOR2,STARD8,ELMO1,KIF14,LPAR6,SPRY3,NET1,RAPGEF3,PDPN,RRAS2,MCF2L,PSD3,PSD4,AUTS2,ARHGEF3,PLCE1,RALGPS2,PLEKHG5,ARHGAP20,RHOU,DOCK5,SPRY4,ARHGAP24,SSX2IP,RASGEF1A	###############################################################################################################################################################################################################################################################	CD34p	115	Small GTPase signaling	31
649	GO:0007266	Rho protein signal transduction	BP	0.0134788	0.00684887	21	106	173	0.00183311	2.22343	AGTR1,APOA1,ARHGAP6,COL1A2,F2RL1,MET,MYOC,NGFR,OPHN1,ADGRG1,ARHGAP29,RIPOR2,STARD8,LPAR6,NET1,PDPN,MCF2L,ARHGEF3,PLEKHG5,ARHGAP20,RHOU	1.85335e+88	CD34p	115	Small GTPase signaling	31
650	GO:0035023	regulation of Rho protein signal transduction	BP	0.00834403	0.00381211	13	59	104	0.0050852	2.53741	APOA1,F2RL1,MET,MYOC,OPHN1,ADGRG1,RIPOR2,STARD8,LPAR6,NET1,MCF2L,ARHGEF3,ARHGAP20	3.35215e+55	CD34p	115	Small GTPase signaling	31
651	GO:0035107	appendage morphogenesis	BP	0.021181	0.00827034	33	128	159	2.81e-07	3.1488	ALX3,CACNA1C,CRABP2,DLX5,DLX6,EN1,FGF9,FGF10,GPC3,HOXD9,HOXD12,HOXD13,RARB,SFRP2,SHOX2,TBX3,ZBTB16,RECK,ALDH1A2,NOG,TBX4,SEMA3C,DKK1,GREM1,MAP3K20,ALX4,FRAS1,LNPK,PKDCC,PRICKLE1,RSPO2,EVX2,SP9	2.57775e+148	CD34p	118	Limb devleopment	32
652	GO:0035108	limb morphogenesis	BP	0.021181	0.00827034	33	128	159	2.81e-07	3.1488	ALX3,CACNA1C,CRABP2,DLX5,DLX6,EN1,FGF9,FGF10,GPC3,HOXD9,HOXD12,HOXD13,RARB,SFRP2,SHOX2,TBX3,ZBTB16,RECK,ALDH1A2,NOG,TBX4,SEMA3C,DKK1,GREM1,MAP3K20,ALX4,FRAS1,LNPK,PKDCC,PRICKLE1,RSPO2,EVX2,SP9	2.57775e+148	CD34p	118	Limb devleopment	32
653	GO:0030326	embryonic limb morphogenesis	BP	0.0186136	0.00678426	29	105	126	3.05e-07	3.45423	ALX3,CACNA1C,CRABP2,DLX5,DLX6,EN1,FGF9,GPC3,HOXD9,HOXD12,HOXD13,RARB,SFRP2,SHOX2,TBX3,ZBTB16,RECK,ALDH1A2,NOG,TBX4,DKK1,GREM1,MAP3K20,ALX4,FRAS1,LNPK,PRICKLE1,RSPO2,SP9	2.57775e+128	CD34p	118	Limb devleopment	32
654	GO:0035113	embryonic appendage morphogenesis	BP	0.0186136	0.00678426	29	105	126	3.05e-07	3.45423	ALX3,CACNA1C,CRABP2,DLX5,DLX6,EN1,FGF9,GPC3,HOXD9,HOXD12,HOXD13,RARB,SFRP2,SHOX2,TBX3,ZBTB16,RECK,ALDH1A2,NOG,TBX4,DKK1,GREM1,MAP3K20,ALX4,FRAS1,LNPK,PRICKLE1,RSPO2,SP9	2.57775e+128	CD34p	118	Limb devleopment	32
655	GO:0048736	appendage development	BP	0.0237484	0.00995025	37	154	204	3.77e-07	2.86933	ALX3,CACNA1C,CRABP2,DLX5,DLX6,EN1,FGF9,FGF10,GPC3,HOXD9,HOXD12,HOXD13,ITGA6,IRF6,MEOX2,RARB,SFRP2,SHOX2,TBX3,ZBTB16,RECK,KAT2B,ALDH1A2,NOG,TBX4,SEMA3C,DKK1,GREM1,MAP3K20,ALX4,FRAS1,LNPK,PKDCC,PRICKLE1,RSPO2,EVX2,SP9	2.57775e+164	CD34p	118	Limb devleopment	32
656	GO:0060173	limb development	BP	0.0237484	0.00995025	37	154	204	3.77e-07	2.86933	ALX3,CACNA1C,CRABP2,DLX5,DLX6,EN1,FGF9,FGF10,GPC3,HOXD9,HOXD12,HOXD13,ITGA6,IRF6,MEOX2,RARB,SFRP2,SHOX2,TBX3,ZBTB16,RECK,KAT2B,ALDH1A2,NOG,TBX4,SEMA3C,DKK1,GREM1,MAP3K20,ALX4,FRAS1,LNPK,PKDCC,PRICKLE1,RSPO2,EVX2,SP9	2.57775e+164	CD34p	118	Limb devleopment	32
657	GO:0035115	embryonic forelimb morphogenesis	BP	0.00770218	0.00200297	12	31	33	2.36e-05	5.67733	ALX3,CACNA1C,CRABP2,EN1,HOXD9,SHOX2,TBX3,RECK,ALDH1A2,ALX4,LNPK,RSPO2	2.57775e+49	CD34p	118	Limb devleopment	32
658	GO:0035136	forelimb morphogenesis	BP	0.00834403	0.00239064	13	37	42	3.64e-05	4.87069	ALX3,CACNA1C,CRABP2,EN1,HOXD9,SHOX2,TBX3,ZBTB16,RECK,ALDH1A2,ALX4,LNPK,RSPO2	2.57775e+53	CD34p	118	Limb devleopment	32
659	GO:0030900	forebrain development	BP	0.0372272	0.0194482	58	301	447	8.78e-07	2.17601	ALDH1A3,ALK,ATP1A2,CCKAR,CDH1,CDH2,DAB1,DLX5,EGFR,EMX2,EPHB3,FGF2,FGF10,FGF13,GRIA1,RBPJ,KCNA1,LMX1A,NEFL,NFIB,OPHN1,PCSK1,PRKG1,RELN,RARB,SCN2A,SCN5A,CXCL12,SLC1A2,SSTR1,TBX3,ZEB1,NR2F2,ZIC1,CXCR4,SEMA7A,NRP2,ALDH1A2,SEMA5A,NOG,ADGRG1,SLIT2,SEMA3E,KIF14,DKK1,CNTNAP2,SLITRK5,CDON,WNT4,SLC38A2,FAT4,KIRREL3,PLXNA4,LRRK2,GSC,MDGA1,DRAXIN,LHX8	220,238,477,886,999,1000,1600,1749,1956,2018,2049,2247,2255,2258,2890,3516,3736,4009,4747,4781,4983,5122,5592,5649,5915,6326,6331,6387,6506,6751,6926,6935,7026,7545,7852,8482,8828,8854,9037,9241,9289,9353,9723,9928,22943,26047,26050,50937,54361,54407,79633,84623,91584,120892,145258,266727,374946,431707	CD34p	122	Brain development	33
660	GO:0021537	telencephalon development	BP	0.0237484	0.0138916	37	215	290	0.000811138	1.8777	ALDH1A3,ALK,ATP1A2,CDH2,DAB1,DLX5,EGFR,EMX2,EPHB3,FGF13,GRIA1,KCNA1,LMX1A,NEFL,NFIB,RELN,RARB,SCN2A,SCN5A,CXCL12,SLC1A2,ZIC1,CXCR4,SEMA7A,ADGRG1,SLIT2,KIF14,CNTNAP2,SLITRK5,CDON,SLC38A2,FAT4,KIRREL3,PLXNA4,LRRK2,MDGA1,DRAXIN	2.20238e+157	CD34p	122	Brain development	33
661	GO:0021761	limbic system development	BP	0.0115533	0.00568586	18	88	124	0.00261172	2.31227	ALDH1A3,ALK,ATP1A2,DAB1,EMX2,FGF13,KCNA1,LMX1A,NEFL,RELN,SCN2A,TBX3,ZIC1,NRP2,SEMA3E,KIF14,CNTNAP2,KIRREL3	2.20238e+70	CD34p	122	Brain development	33
662	GO:0021885	forebrain cell migration	BP	0.00706033	0.0032306	11	50	65	0.00969775	2.53041	DAB1,EGFR,EMX2,FGF13,RELN,CXCL12,CXCR4,ADGRG1,SLIT2,LRRK2,MDGA1	1.6002e+47	CD34p	122	Brain development	33
663	GO:0021987	cerebral cortex development	BP	0.0109114	0.00665504	17	103	132	0.0278974	1.77437	CDH2,DAB1,EGFR,EMX2,FGF13,GRIA1,KCNA1,NEFL,RELN,ADGRG1,SLIT2,KIF14,CNTNAP2,CDON,SLC38A2,FAT4,MDGA1	1.00016e+73	CD34p	122	Brain development	33
664	GO:0021543	pallium development	BP	0.0141207	0.00962719	22	149	197	0.0430893	1.55538	ALK,CDH2,DAB1,EGFR,EMX2,FGF13,GRIA1,KCNA1,LMX1A,NEFL,RELN,SCN2A,ZIC1,ADGRG1,SLIT2,KIF14,CNTNAP2,CDON,SLC38A2,FAT4,KIRREL3,MDGA1	2.381e+93	CD34p	122	Brain development	33
665	GO:0031214	biomineral tissue development	BP	0.0205392	0.00827034	32	128	218	8.91e-07	3.019	AMELX,ATP2B1,BMP6,BMPR1B,COL1A2,ECM1,S1PR1,GAS6,GPC3,IGF1,ITGB6,LOX,LTF,NELL1,ROR2,ENPP1,PTHLH,PTH1R,SPP1,CLEC3B,WNT11,GREM1,WNT4,FAM20A,ASPN,TENT5A,FAM20C,PKDCC,SLC24A4,PRICKLE1,TMEM119,RSPO2	2.65491e+138	CD34p	123	Bone development	34
666	GO:0001649	osteoblast differentiation	BP	0.0263158	0.0123409	41	191	290	2.16e-06	2.4807	AMELX,AREG,BMP6,BMPR1B,CEBPD,DLX5,FGF2,FGF9,GDF10,IGF1,IGF2,IGFBP5,IL6R,LOX,LTF,SMAD6,MYOC,NELL1,PPARG,PTHLH,PTH1R,SFRP1,SFRP2,SHOX2,SPP1,WNT11,FZD1,SEMA7A,NOG,RRAS2,BAMBI,GREM1,WNT4,TENT5A,FAM20C,CTHRC1,SCUBE3,NPNT,TMEM119,RSPO2,OSTN	2.65375e+177	CD34p	123	Bone development	34
667	GO:0030282	bone mineralization	BP	0.0166881	0.0064612	26	100	145	4.23e-06	3.17512	ATP2B1,BMP6,BMPR1B,COL1A2,ECM1,S1PR1,GPC3,IGF1,LOX,LTF,NELL1,ROR2,ENPP1,PTHLH,PTH1R,CLEC3B,WNT11,GREM1,WNT4,ASPN,TENT5A,FAM20C,PKDCC,PRICKLE1,TMEM119,RSPO2	4.90655e+112	CD34p	123	Bone development	34
668	GO:0045669	positive regulation of osteoblast differentiation	BP	0.0109114	0.00348905	17	54	77	1.28e-05	4.13878	BMP6,BMPR1B,CEBPD,FGF2,GDF10,IGF1,IL6R,LTF,NELL1,SFRP2,WNT4,TENT5A,FAM20C,CTHRC1,SCUBE3,NPNT,TMEM119	6.54658e+76	CD34p	123	Bone development	34
669	GO:0045667	regulation of osteoblast differentiation	BP	0.0166881	0.0069781	26	108	157	1.89e-05	2.86348	AREG,BMP6,BMPR1B,CEBPD,FGF2,GDF10,IGF1,IGFBP5,IL6R,LTF,SMAD6,NELL1,PPARG,SFRP1,SFRP2,NOG,BAMBI,GREM1,WNT4,TENT5A,FAM20C,CTHRC1,SCUBE3,NPNT,TMEM119,OSTN	3.74655e+115	CD34p	123	Bone development	34
670	GO:0030278	regulation of ossification	BP	0.0147625	0.00626736	23	97	136	7.23e-05	2.80308	ATP2B1,BMP6,BMPR1B,CALCA,ECM1,S1PR1,GDF10,RBPJ,LTF,SMAD6,NELL1,ENPP1,SFRP1,TACR1,ZBTB16,DHRS3,DKK1,GREM1,WNT4,TENT5A,FAM20C,PKDCC,TMEM119	4.90655e+95	CD34p	123	Bone development	34
671	GO:0070167	regulation of biomineral tissue development	BP	0.0109114	0.00503974	17	78	116	0.00166304	2.506	AMELX,ATP2B1,BMP6,BMPR1B,ECM1,S1PR1,GAS6,LTF,NELL1,ENPP1,GREM1,WNT4,ASPN,TENT5A,FAM20C,PKDCC,TMEM119	2.65491e+71	CD34p	123	Bone development	34
672	GO:0045778	positive regulation of ossification	BP	0.00770218	0.00303676	12	47	56	0.00191099	3.07854	ATP2B1,BMP6,BMPR1B,LTF,NELL1,TACR1,ZBTB16,WNT4,TENT5A,FAM20C,PKDCC,TMEM119	4.90655e+50	CD34p	123	Bone development	34
673	GO:0070169	positive regulation of biomineral tissue development	BP	0.00706033	0.00284293	11	44	58	0.00348209	2.99161	AMELX,ATP2B1,BMP6,BMPR1B,LTF,NELL1,WNT4,TENT5A,FAM20C,PKDCC,TMEM119	2.65491e+45	CD34p	123	Bone development	34
674	GO:0030500	regulation of bone mineralization	BP	0.00898588	0.00419978	14	65	90	0.00461829	2.46546	ATP2B1,BMP6,BMPR1B,ECM1,S1PR1,LTF,NELL1,ENPP1,GREM1,WNT4,TENT5A,FAM20C,PKDCC,TMEM119	4.90655e+59	CD34p	123	Bone development	34
675	GO:0031960	response to corticosteroid	BP	0.0179718	0.00678426	28	105	152	1.06e-06	3.28944	ADM,ANXA1,AREG,ASS1,BCHE,BMP6,ZFP36L1,ZFP36L2,ACE,FOS,GJB2,GPER1,NR3C1,IGFBP2,IL1RN,NEFL,PAPPA,PCSK1,SERPINF1,SCNN1A,SDC1,SLIT3,STC1,AKR1C3,SLIT2,PTPRU,FAM107A,FBXO32	1.33301e+107	CD34p	124	Alcohol_steroid response	35
676	GO:0051384	response to glucocorticoid	BP	0.0160462	0.00568586	25	88	130	1.11e-06	3.58622	ADM,ANXA1,AREG,ASS1,BCHE,BMP6,ZFP36L1,ZFP36L2,ACE,FOS,GJB2,NR3C1,IGFBP2,IL1RN,NEFL,PAPPA,PCSK1,SERPINF1,SDC1,SLIT3,STC1,SLIT2,PTPRU,FAM107A,FBXO32	1.33301e+95	CD34p	124	Alcohol_steroid response	35
677	GO:0071384	cellular response to corticosteroid stimulus	BP	0.00898588	0.00277832	14	43	63	4.87e-05	4.34253	ANXA1,ASS1,ZFP36L1,ZFP36L2,ACE,GJB2,GPER1,NR3C1,SERPINF1,SCNN1A,STC1,AKR1C3,FAM107A,FBXO32	3.01446e+54	CD34p	124	Alcohol_steroid response	35
678	GO:1901654	response to ketone	BP	0.0198973	0.0105964	31	164	212	0.000415787	2.10418	ADCY8,ASS1,CAV1,CDA,CLDN4,ACE,AKR1C2,FBP1,FOS,GAS6,GJB2,NR3C1,HOXD13,LIPA,NEFL,P2RY6,PAPPA,SERPINF1,PTGFR,SCNN1A,SFRP1,SLIT3,SPP1,TACR1,TGFBR3,AKR1C3,ADAM15,SLIT2,HOXB13,FOXP3,FBXO32	1.14446e+123	CD34p	124	Alcohol_steroid response	35
679	GO:0048545	response to steroid hormone	BP	0.0256739	0.0154423	40	239	365	0.000896326	1.81663	ADM,ANXA1,AREG,ASS1,ATP1A2,BCHE,BMP6,ZFP36L1,ZFP36L2,CAV1,CLDN4,DAB2,ACE,FOS,GJB2,GPER1,NR3C1,IGFBP2,IL1RN,LOX,NR3C2,NEDD4,NEFL,PAK1,PAPPA,PCSK1,SERPINF1,SCNN1A,SDC1,SFRP1,SLIT3,SPP1,STC1,TACR1,AKR1C3,SLIT2,NR1D1,PTPRU,FAM107A,FBXO32	1.33301e+153	CD34p	124	Alcohol_steroid response	35
680	GO:1901655	cellular response to ketone	BP	0.0115533	0.00542741	18	84	105	0.00151155	2.4532	ADCY8,ASS1,ACE,AKR1C2,FBP1,FOS,GAS6,GJB2,NR3C1,P2RY6,SERPINF1,PTGFR,SCNN1A,SFRP1,SPP1,AKR1C3,ADAM15,FBXO32	1.14445e+71	CD34p	124	Alcohol_steroid response	35
681	GO:0097305	response to alcohol	BP	0.0179718	0.0119532	28	185	260	0.0185601	1.60409	ADCY8,CDA,CDH1,CTSK,ACE,AKR1C2,FBP1,FOS,GRIN2B,HPGD,LIPA,NEFL,P2RY6,PTGFR,RGS2,RGS7,SCNN1A,SFRP1,SLIT3,TACR1,TGFBR2,TGFBR3,AKR1C3,ADAM15,SLIT2,FOXP3,GRAMD1B,GRIN3A	1.14979e+112	CD34p	124	Alcohol_steroid response	35
682	GO:0097306	cellular response to alcohol	BP	0.00834403	0.00503974	13	78	105	0.046911	1.79331	ADCY8,CDH1,ACE,AKR1C2,FBP1,FOS,P2RY6,PTGFR,SCNN1A,SFRP1,AKR1C3,ADAM15,GRAMD1B	1.14999e+50	CD34p	124	Alcohol_steroid response	35
683	GO:0003205	cardiac chamber development	BP	0.021181	0.00898107	33	139	186	2.1e-06	2.81955	ANK2,PRDM1,BMP5,DSP,ENG,FOXF1,RBPJ,KCNJ8,KCNK2,SMAD6,RBP4,SCN5A,SFRP2,SHOX2,SLIT3,TBX3,TEK,TGFBR2,TGFBR3,TNNC1,WNT2,WNT11,FZD1,LMO4,NRP2,NOG,DHRS3,SLIT2,HAND1,SEMA3C,ADAMTS6,ZFPM2,ADGRG6	2.8764e+132	CD34p	128	Cardiac muscle development	36
684	GO:0003206	cardiac chamber morphogenesis	BP	0.0166881	0.00659042	26	102	141	6.27e-06	3.09068	BMP5,DSP,ENG,FOXF1,RBPJ,SMAD6,RBP4,SFRP2,SHOX2,SLIT3,TBX3,TEK,TGFBR2,TGFBR3,TNNC1,WNT2,WNT11,FZD1,NRP2,NOG,DHRS3,SLIT2,HAND1,SEMA3C,ZFPM2,ADGRG6	6.53183e+105	CD34p	128	Cardiac muscle development	36
685	GO:0003007	heart morphogenesis	BP	0.0263158	0.0132455	41	205	322	1.36e-05	2.26657	ACTC1,ACVRL1,BMP5,DSP,S1PR1,ENG,EYA1,FOXF1,FOLR1,HAS2,HTR2B,RBPJ,KCNJ8,SMAD6,RBP4,SFRP2,SHOX2,SLIT3,TBX3,TEK,TGFBR2,TGFBR3,TNNC1,WNT2,WNT11,FZD1,ADAM15,NRP2,ALDH1A2,NOG,DHRS3,SLIT2,HAND1,ABCC9,SEMA3C,DKK1,ZFPM2,FLRT2,TMEM100,ADGRG6,PRICKLE1	70,94,653,1832,1901,2022,2138,2294,2348,3037,3357,3516,3764,4091,5950,6423,6474,6586,6926,7010,7048,7049,7134,7472,7481,8321,8751,8828,8854,9241,9249,9353,9421,10060,10512,22943,23414,23768,55273,57211,144165	CD34p	128	Cardiac muscle development	36
686	GO:0060411	cardiac septum morphogenesis	BP	0.0109114	0.00407056	17	63	76	0.000114795	3.32664	BMP5,ENG,RBPJ,SMAD6,SLIT3,TBX3,TGFBR2,TGFBR3,WNT11,FZD1,NRP2,NOG,DHRS3,SLIT2,HAND1,SEMA3C,ZFPM2	6.53202e+68	CD34p	128	Cardiac muscle development	36
687	GO:0003279	cardiac septum development	BP	0.0141207	0.00613814	22	95	118	0.000149119	2.71639	ANK2,PRDM1,BMP5,ENG,RBPJ,KCNJ8,SMAD6,SLIT3,TBX3,TGFBR2,TGFBR3,WNT11,FZD1,LMO4,NRP2,NOG,DHRS3,SLIT2,HAND1,SEMA3C,ADAMTS6,ZFPM2	2.8764e+87	CD34p	128	Cardiac muscle development	36
688	GO:0003151	outflow tract morphogenesis	BP	0.0109114	0.00439362	17	68	84	0.000313487	2.99936	ENG,EYA1,FOLR1,RBPJ,SMAD6,SFRP2,TBX3,TGFBR2,TGFBR3,WNT11,FZD1,NRP2,NOG,DHRS3,SEMA3C,ZFPM2,PRICKLE1	2.02221e+71	CD34p	128	Cardiac muscle development	36
689	GO:0003231	cardiac ventricle development	BP	0.0141207	0.00678426	22	105	136	0.000663317	2.38735	PRDM1,DSP,ENG,FOXF1,RBPJ,KCNK2,SMAD6,SCN5A,SFRP2,SLIT3,TBX3,TGFBR2,TGFBR3,TNNC1,WNT11,FZD1,LMO4,NOG,SLIT2,HAND1,SEMA3C,ZFPM2	6.39183e+88	CD34p	128	Cardiac muscle development	36
690	GO:0048644	muscle organ morphogenesis	BP	0.00898588	0.0037475	14	58	86	0.00149514	2.85899	ACTC1,DSP,S1PR1,ENG,RBPJ,SHOX2,TGFBR3,TNNC1,WNT2,FZD1,NOG,HAND1,ZFPM2,GSC	7.01832e+56	CD34p	128	Cardiac muscle development	36
691	GO:0003197	endocardial cushion development	BP	0.00706033	0.00264909	11	41	59	0.00189971	3.29154	ACVRL1,BMP5,ENG,FOXF1,RBPJ,TBX3,TGFBR2,NOG,DKK1,TMEM100,RBM24	9.46532e+44	CD34p	128	Cardiac muscle development	36
692	GO:0060415	muscle tissue morphogenesis	BP	0.00834403	0.00348905	13	54	79	0.00223442	2.84781	ACTC1,DSP,S1PR1,ENG,RBPJ,SHOX2,TGFBR3,TNNC1,WNT2,FZD1,NOG,HAND1,ZFPM2	7.01832e+50	CD34p	128	Cardiac muscle development	36
693	GO:0035904	aorta development	BP	0.00834403	0.00355366	13	55	65	0.00266146	2.77982	ACVRL1,PRDM1,ENG,EYA1,RBPJ,LOX,LOXL1,LRP1,SMAD6,NGFR,TGFBR2,ADAMTS6,PRICKLE1	9.46392e+51	CD34p	128	Cardiac muscle development	36
694	GO:0060840	artery development	BP	0.0115533	0.00581508	18	90	115	0.0033742	2.24773	ACVRL1,PRDM1,ENG,EYA1,FOXF1,FOLR1,HPGD,RBPJ,LOX,LOXL1,LRP1,SMAD6,NGFR,TGFBR2,WNT11,NOG,ADAMTS6,PRICKLE1	9.46392e+71	CD34p	128	Cardiac muscle development	36
695	GO:0003229	ventricular cardiac muscle tissue development	BP	0.00706033	0.00284293	11	44	60	0.00348209	2.99161	DSP,ENG,RBPJ,KCNJ8,TBX3,TGFBR3,TNNC1,NOG,HAND1,ZFPM2,IRX3	1.8322e+45	CD34p	128	Cardiac muscle development	36
696	GO:0055008	cardiac muscle tissue morphogenesis	BP	0.00706033	0.00297215	11	46	65	0.00502528	2.82035	ACTC1,DSP,S1PR1,ENG,RBPJ,TGFBR3,TNNC1,WNT2,NOG,HAND1,ZFPM2	7.01832e+42	CD34p	128	Cardiac muscle development	36
697	GO:0072132	mesenchyme morphogenesis	BP	0.00706033	0.00303676	11	47	64	0.00597686	2.74184	ACTC1,ACVRL1,BMP5,ENG,FOXF1,RBPJ,TBX3,TGFBR2,WNT11,NOG,TMEM100	70,94,653,2022,2294,3516,6926,7048,7481,9241,55273	CD34p	128	Cardiac muscle development	36
698	GO:0003208	cardiac ventricle morphogenesis	BP	0.00770218	0.00348905	12	54	76	0.00649462	2.56437	DSP,ENG,FOXF1,RBPJ,SFRP2,TGFBR2,TGFBR3,TNNC1,NOG,HAND1,SEMA3C,ZFPM2	1.8322e+49	CD34p	128	Cardiac muscle development	36
699	GO:0003281	ventricular septum development	BP	0.00834403	0.004329	13	67	74	0.0150256	2.16029	PRDM1,RBPJ,SMAD6,SLIT3,TBX3,TGFBR2,TGFBR3,WNT11,FZD1,LMO4,NOG,SLIT2,ZFPM2	6.39352e+51	CD34p	128	Cardiac muscle development	36
700	GO:0048844	artery morphogenesis	BP	0.00770218	0.00407056	12	63	83	0.0218292	2.11051	ACVRL1,PRDM1,ENG,EYA1,FOXF1,FOLR1,HPGD,RBPJ,LRP1,TGFBR2,WNT11,NOG	9.46392e+44	CD34p	128	Cardiac muscle development	36
701	GO:2000027	regulation of animal organ morphogenesis	BP	0.0173299	0.00691348	27	107	150	5.15e-06	3.05024	CD34,DAB2,FGF2,FGF7,FGF10,GDNF,GPC3,NGFR,TNFRSF11B,SFRP1,SFRP2,WNT2,WNT11,WT1,FZD1,FZD7,NOG,MAGI2,DKK1,GREM1,WNT4,AJAP1,SMURF2,RSPO3,CTHRC1,PRICKLE1,RSPO2	9.4716e+118	CD34p	132	Wnt_signaling	37
702	GO:0035567	non-canonical Wnt signaling pathway	BP	0.0102696	0.00387672	16	60	112	0.000210182	3.27163	DAB2,GPC3,MYOC,SFRP1,SFRP2,SFRP4,WNT11,FZD1,FZD4,FZD7,MAGI2,DKK1,SMURF2,RSPO3,CTHRC1,PRICKLE1	1.60127e+70	CD34p	132	Wnt_signaling	37
703	GO:0060071	Wnt signaling pathway, planar cell polarity pathway	BP	0.00834403	0.00277832	13	43	63	0.000210258	3.89461	DAB2,GPC3,SFRP1,SFRP2,WNT11,FZD1,FZD7,MAGI2,DKK1,SMURF2,RSPO3,CTHRC1,PRICKLE1	1.60127e+58	CD34p	132	Wnt_signaling	37
704	GO:0090175	regulation of establishment of planar polarity	BP	0.00834403	0.00297215	13	46	67	0.000439207	3.54014	DAB2,GPC3,SFRP1,SFRP2,WNT11,FZD1,FZD7,MAGI2,DKK1,SMURF2,RSPO3,CTHRC1,PRICKLE1	1.60127e+58	CD34p	132	Wnt_signaling	37
705	GO:0001738	morphogenesis of a polarized epithelium	BP	0.0109114	0.00497512	17	77	114	0.00143229	2.54794	DAB2,FOXF1,FOXF2,GPC3,OPHN1,SFRP1,SFRP2,WNT11,FZD1,FZD7,MAGI2,DKK1,AJAP1,SMURF2,RSPO3,CTHRC1,PRICKLE1	1.60123e+75	CD34p	132	Wnt_signaling	37
706	GO:0001736	establishment of planar polarity	BP	0.00898588	0.00394133	14	61	88	0.0024932	2.67598	DAB2,FOXF2,GPC3,SFRP1,SFRP2,WNT11,FZD1,FZD7,MAGI2,DKK1,SMURF2,RSPO3,CTHRC1,PRICKLE1	1.60123e+62	CD34p	132	Wnt_signaling	37
707	GO:0007164	establishment of tissue polarity	BP	0.00898588	0.00394133	14	61	88	0.0024932	2.67598	DAB2,FOXF2,GPC3,SFRP1,SFRP2,WNT11,FZD1,FZD7,MAGI2,DKK1,SMURF2,RSPO3,CTHRC1,PRICKLE1	1.60123e+62	CD34p	132	Wnt_signaling	37
708	GO:0048608	reproductive structure development	BP	0.0282413	0.0142146	44	220	349	6.66e-06	2.26906	ANXA1,BMP5,BMP6,BMPR1B,ACE,FGF9,FGF10,FOXF2,GFRA1,HOXD13,IL1A,KDR,KIT,MMP2,NTRK1,ROR2,PDGFRA,SERPINF1,SERPINE2,PRLR,PTPRN,PTX3,RBP4,SDC1,SFRP1,SFRP2,SLIT3,TBX3,NR2F2,WT1,FZD4,AKR1C3,ADAM21,ADAM15,NOG,ADGRG1,SLIT2,HOXB13,ZFPM2,WNT4,KIF18A,ZFP42,ADAM32,LHX8	3.01654e+181	CD34p	133	Sex determination_p	38
709	GO:0061458	reproductive system development	BP	0.0282413	0.0144731	44	224	354	1.08e-05	2.21798	ANXA1,BMP5,BMP6,BMPR1B,ACE,FGF9,FGF10,FOXF2,GFRA1,HOXD13,IL1A,KDR,KIT,MMP2,NTRK1,ROR2,PDGFRA,SERPINF1,SERPINE2,PRLR,PTPRN,PTX3,RBP4,SDC1,SFRP1,SFRP2,SLIT3,TBX3,NR2F2,WT1,FZD4,AKR1C3,ADAM21,ADAM15,NOG,ADGRG1,SLIT2,HOXB13,ZFPM2,WNT4,KIF18A,ZFP42,ADAM32,LHX8	3.01654e+181	CD34p	133	Sex determination_p	38
710	GO:0007548	sex differentiation	BP	0.0250321	0.0130516	39	202	341	4.98e-05	2.16662	BMP5,BMP6,BMPR1B,ACE,FGF9,FGF10,FOXF2,GFRA1,HOXD13,IL1A,KDR,KIT,MMP2,NTRK1,ROR2,PDGFRA,PTPRN,PTX3,RBP4,SDC1,SFRP1,SFRP2,SLIT3,TBX3,NR2F2,WT1,FZD4,AKR1C3,ADAM21,ADAM15,ADGRG1,SLIT2,DMRT2,ZFPM2,WNT4,KIF18A,ZFP42,ADAM32,LHX8	6.53655e+162	CD34p	133	Sex determination_p	38
711	GO:0046661	male sex differentiation	BP	0.0166881	0.00794728	26	123	200	0.00019415	2.41797	BMP5,BMP6,ACE,FGF9,FGF10,GFRA1,HOXD13,IL1A,KIT,NTRK1,ROR2,PDGFRA,SDC1,SFRP1,SFRP2,TBX3,WT1,AKR1C3,ADAM21,ADAM15,ADGRG1,ZFPM2,WNT4,KIF18A,ZFP42,ADAM32	6.53654e+108	CD34p	133	Sex determination_p	38
712	GO:0046660	female sex differentiation	BP	0.012837	0.00587969	20	91	130	0.000605141	2.53609	BMPR1B,FGF10,KDR,KIT,MMP2,PDGFRA,PTPRN,PTX3,RBP4,SFRP1,SLIT3,TBX3,NR2F2,WT1,FZD4,SLIT2,ZFPM2,WNT4,ZFP42,LHX8	6.58226e+84	CD34p	133	Sex determination_p	38
713	GO:0008406	gonad development	BP	0.0192555	0.0105318	30	163	266	0.000807736	2.03499	BMPR1B,ACE,FGF9,GFRA1,IL1A,KDR,KIT,MMP2,NTRK1,PDGFRA,PTPRN,PTX3,SDC1,SFRP1,SFRP2,SLIT3,NR2F2,WT1,FZD4,AKR1C3,ADAM21,ADAM15,ADGRG1,SLIT2,ZFPM2,WNT4,KIF18A,ZFP42,ADAM32,LHX8	6.58164e+127	CD34p	133	Sex determination_p	38
714	GO:0008585	female gonad development	BP	0.0109114	0.0048459	17	75	110	0.00105097	2.63617	BMPR1B,KDR,KIT,MMP2,PDGFRA,PTPRN,PTX3,SFRP1,SLIT3,NR2F2,WT1,FZD4,SLIT2,ZFPM2,WNT4,ZFP42,LHX8	6.58379e+72	CD34p	133	Sex determination_p	38
715	GO:0045137	development of primary sexual characteristics	BP	0.0192555	0.0107902	30	167	271	0.00121057	1.97503	BMPR1B,ACE,FGF9,GFRA1,IL1A,KDR,KIT,MMP2,NTRK1,PDGFRA,PTPRN,PTX3,SDC1,SFRP1,SFRP2,SLIT3,NR2F2,WT1,FZD4,AKR1C3,ADAM21,ADAM15,ADGRG1,SLIT2,ZFPM2,WNT4,KIF18A,ZFP42,ADAM32,LHX8	6.58164e+127	CD34p	133	Sex determination_p	38
716	GO:0046545	development of primary female sexual characteristics	BP	0.0109114	0.00503974	17	78	114	0.00166304	2.506	BMPR1B,KDR,KIT,MMP2,PDGFRA,PTPRN,PTX3,SFRP1,SLIT3,NR2F2,WT1,FZD4,SLIT2,ZFPM2,WNT4,ZFP42,LHX8	6.58379e+72	CD34p	133	Sex determination_p	38
717	GO:0008584	male gonad development	BP	0.012837	0.00671965	20	104	169	0.00334204	2.14163	ACE,FGF9,GFRA1,IL1A,KIT,NTRK1,PDGFRA,SDC1,SFRP1,SFRP2,WT1,AKR1C3,ADAM21,ADAM15,ADGRG1,ZFPM2,WNT4,KIF18A,ZFP42,ADAM32	1.63623e+86	CD34p	133	Sex determination_p	38
718	GO:0042698	ovulation cycle	BP	0.00770218	0.0032306	12	50	75	0.00334658	2.83506	BMPR1B,CA12,GDF10,HAS2,MMP2,PDGFRA,SERPINF1,PTPRN,PTX3,SLIT3,FZD4,SLIT2	6.58771e+45	CD34p	133	Sex determination_p	38
719	GO:0046546	development of primary male sexual characteristics	BP	0.012837	0.00678426	20	105	170	0.00374715	2.11629	ACE,FGF9,GFRA1,IL1A,KIT,NTRK1,PDGFRA,SDC1,SFRP1,SFRP2,WT1,AKR1C3,ADAM21,ADAM15,ADGRG1,ZFPM2,WNT4,KIF18A,ZFP42,ADAM32	1.63623e+86	CD34p	133	Sex determination_p	38
720	GO:0048511	rhythmic process	BP	0.021181	0.0143439	33	222	396	0.0146082	1.57193	ADORA1,ASS1,BMPR1B,CA12,CLDN4,EGR3,GDF10,HAS2,HLF,MMP2,NGFR,NPAS2,NTRK1,PDGFRA,SERPINF1,PPARG,PRKG1,PTPRN,PTX3,RORA,SCN9A,SLIT3,FZD4,KAT2B,PER3,SLIT2,NR1D1,NLGN1,ENOX1,PIWIL2,BHLHE41,GRIN3A,CIART	1.34446e+135	CD34p	133	Sex determination_p	38
721	GO:0046718	viral entry into host cell	BP	0.0173299	0.00704271	27	109	175	7.48e-06	2.97549	AGTR1,ANPEP,CAV1,CD74,CTSB,CTSL,CD55,DPP4,EGFR,GAS6,HLA-DRB1,ITGA2,ITGB5,ITGB6,LGALS9,LY6E,CIITA,PTX3,SELPLG,SMPD1,CXCR4,CH25H,TRIM22,TRIM8,NECTIN4,LRRC15,CDHR3	1.85291e+110	CD34p	134	Viral entry to host	39
722	GO:0044409	entry into host	BP	0.0173299	0.00736577	27	114	185	1.81e-05	2.80356	AGTR1,ANPEP,CAV1,CD74,CTSB,CTSL,CD55,DPP4,EGFR,GAS6,HLA-DRB1,ITGA2,ITGB5,ITGB6,LGALS9,LY6E,CIITA,PTX3,SELPLG,SMPD1,CXCR4,CH25H,TRIM22,TRIM8,NECTIN4,LRRC15,CDHR3	1.85291e+110	CD34p	134	Viral entry to host	39
723	GO:0043903	regulation of biological process involved in symbiotic interaction	BP	0.00962773	0.00290754	15	45	77	1.92e-05	4.50009	CAV1,CD74,F2RL1,HLA-DRB1,LGALS9,LTF,LY6E,CIITA,PTX3,CXCL6,SMPD1,CH25H,TRIM22,TRIM8,LRRC15	8.57972e+61	CD34p	134	Viral entry to host	39
724	GO:0051701	biological process involved in interaction with host	BP	0.0186136	0.00956258	29	148	251	0.000338536	2.19934	AGTR1,ANPEP,CAV1,CD74,CTSB,CTSL,CD55,DPP4,EGFR,GAS6,HLA-DRB1,IFIT1,ITGA2,ITGB5,ITGB6,LGALS9,LTF,LY6E,CIITA,PTX3,SELPLG,SMPD1,CXCR4,CH25H,TRIM22,TRIM8,NECTIN4,LRRC15,CDHR3	1.85291e+118	CD34p	134	Viral entry to host	39
725	GO:0044000	movement in host	BP	0.0173299	0.00872262	27	135	221	0.000380576	2.25505	AGTR1,ANPEP,CAV1,CD74,CTSB,CTSL,CD55,DPP4,EGFR,GAS6,HLA-DRB1,ITGA2,ITGB5,ITGB6,LGALS9,LY6E,CIITA,PTX3,SELPLG,SMPD1,CXCR4,CH25H,TRIM22,TRIM8,NECTIN4,LRRC15,CDHR3	1.85291e+110	CD34p	134	Viral entry to host	39
726	GO:0046596	regulation of viral entry into host cell	BP	0.00706033	0.00226142	11	35	60	0.000441143	4.1165	CD74,HLA-DRB1,LGALS9,LY6E,CIITA,PTX3,SMPD1,CH25H,TRIM22,TRIM8,LRRC15	9.72312e+46	CD34p	134	Viral entry to host	39
727	GO:0052372	modulation by symbiont of entry into host	BP	0.00770218	0.00264909	12	41	67	0.000509691	3.71708	CAV1,CD74,HLA-DRB1,LGALS9,LY6E,CIITA,PTX3,SMPD1,CH25H,TRIM22,TRIM8,LRRC15	8.57972e+49	CD34p	134	Viral entry to host	39
728	GO:0019058	viral life cycle	BP	0.0224647	0.015313	35	237	409	0.013407	1.56048	AGTR1,ANPEP,CAV1,CD74,CTSB,CTSL,CD55,DPP4,EGFR,NR5A2,GAS6,HLA-DRB1,IFI16,IFIT1,ITGA2,ITGB5,ITGB6,LGALS9,LTF,LY6E,CIITA,NEDD4,PTX3,CCL5,SELPLG,SMPD1,CXCR4,CH25H,NMT2,TRIM22,AICDA,TRIM8,NECTIN4,LRRC15,CDHR3	1.85291e+143	CD34p	134	Viral entry to host	39
729	GO:0044403	biological process involved in symbiotic interaction	BP	0.021181	0.0144085	33	223	374	0.0155423	1.56355	AGTR1,ANPEP,CAV1,CD74,CTSB,CTSL,CD55,DPP4,EGFR,F2RL1,GAS6,CFHR1,HLA-DRB1,IFIT1,ITGA2,ITGB5,ITGB6,LGALS9,LTF,LY6E,CIITA,PTX3,CCL5,CXCL6,SELPLG,SMPD1,CXCR4,CH25H,TRIM22,TRIM8,NECTIN4,LRRC15,CDHR3	1.85291e+134	CD34p	134	Viral entry to host	39
730	GO:1903900	regulation of viral life cycle	BP	0.0109114	0.00626736	17	97	174	0.0162174	1.90836	CD74,NR5A2,HLA-DRB1,IFI16,IFIT1,LGALS9,LTF,LY6E,CIITA,PTX3,CCL5,SMPD1,CH25H,TRIM22,AICDA,TRIM8,LRRC15	9.72249e+71	CD34p	134	Viral entry to host	39
731	GO:0050792	regulation of viral process	BP	0.0115533	0.00743038	18	115	205	0.0387298	1.66545	CD74,NR5A2,HLA-DRB1,IFI16,IFIT1,LGALS9,LTF,LY6E,CIITA,PTX3,CCL5,SMPD1,CXCR4,CH25H,TRIM22,AICDA,TRIM8,LRRC15	9.72249e+75	CD34p	134	Viral entry to host	39
732	GO:0048525	negative regulation of viral process	BP	0.00706033	0.00407056	11	63	116	0.048321	1.89598	IFI16,IFIT1,LTF,LY6E,CIITA,PTX3,CCL5,CH25H,AICDA,TRIM8,LRRC15	3.42834e+47	CD34p	134	Viral entry to host	39
733	GO:0043588	skin development	BP	0.0263158	0.0132455	41	205	364	1.36e-05	2.26657	ANXA1,ZFP36L1,CDH3,COL1A2,CLDN4,DSP,EGFR,FGF7,FGF10,FLNB,GJB3,SFN,IGFBP5,RBPJ,IL1A,ITGA6,IRF6,ITGA2,ITGB6,IVL,KRT9,KRT14,KRT85,MET,NGFR,PPL,PLAAT4,ST14,TCHH,AKR1C3,LDB2,KLF4,HPSE,DKK1,SOSTDC1,SLITRK5,GAL,ALOXE3,ALX4,FRAS1,DACT2	3.01677e+171	CD34p	138	Developmental processes (skin)_p	40
734	GO:0008544	epidermis development	BP	0.029525	0.0158299	46	245	468	2.31e-05	2.0974	ANXA1,STS,ZFP36L1,CDH3,COL17A1,CLDN4,CRABP2,DSP,EGFR,EMP1,FGF2,FGF7,FGF10,FLNB,SFN,HLA-DRB1,IGFBP5,RBPJ,IL1A,IRF6,IVL,KRT9,KRT14,KRT85,LAMC2,MET,NGFR,PPL,PTHLH,PLAAT4,SFRP4,ST14,TCHH,AKR1C3,LDB2,KLF4,HOXB13,HPSE,DKK1,SOSTDC1,GAL,ALOXE3,EDA2R,ALX4,SVEP1,ELAPOR2	3.01413e+191	CD34p	138	Developmental processes (skin)_p	40
735	GO:0098773	skin epidermis development	BP	0.0115533	0.00626736	18	97	137	0.0076251	2.04756	CDH3,CLDN4,EGFR,FGF7,FGF10,SFN,IGFBP5,RBPJ,MET,NGFR,LDB2,KLF4,HPSE,DKK1,SOSTDC1,GAL,ALOXE3,ALX4	1.00114e+77	CD34p	138	Developmental processes (skin)_p	40
736	GO:0042303	molting cycle	BP	0.00962773	0.00529818	15	82	123	0.0159743	2.00976	CDH3,EGFR,FGF7,FGF10,IGFBP5,RBPJ,KRT14,NGFR,LDB2,HPSE,DKK1,SOSTDC1,GAL,ALX4,TRPV3	1.0012e+66	CD34p	138	Developmental processes (skin)_p	40
737	GO:0042633	hair cycle	BP	0.00962773	0.00529818	15	82	123	0.0159743	2.00976	CDH3,EGFR,FGF7,FGF10,IGFBP5,RBPJ,KRT14,NGFR,LDB2,HPSE,DKK1,SOSTDC1,GAL,ALX4,TRPV3	1.0012e+66	CD34p	138	Developmental processes (skin)_p	40
738	GO:0030216	keratinocyte differentiation	BP	0.0109114	0.00626736	17	97	200	0.0162174	1.90836	ANXA1,ZFP36L1,CDH3,DSP,FLNB,SFN,RBPJ,IL1A,IRF6,IVL,KRT14,KRT85,PPL,PLAAT4,ST14,TCHH,AKR1C3	3.01677e+65	CD34p	138	Developmental processes (skin)_p	40
739	GO:0001942	hair follicle development	BP	0.00834403	0.00445823	13	69	97	0.0189842	2.08285	CDH3,EGFR,FGF7,FGF10,IGFBP5,RBPJ,NGFR,LDB2,HPSE,DKK1,SOSTDC1,GAL,ALX4	1.0012e+56	CD34p	138	Developmental processes (skin)_p	40
740	GO:0022404	molting cycle process	BP	0.00834403	0.00458745	13	71	101	0.0236796	2.01077	CDH3,EGFR,FGF7,FGF10,IGFBP5,RBPJ,NGFR,LDB2,HPSE,DKK1,SOSTDC1,GAL,ALX4	1.0012e+56	CD34p	138	Developmental processes (skin)_p	40
741	GO:0022405	hair cycle process	BP	0.00834403	0.00458745	13	71	101	0.0236796	2.01077	CDH3,EGFR,FGF7,FGF10,IGFBP5,RBPJ,NGFR,LDB2,HPSE,DKK1,SOSTDC1,GAL,ALX4	1.0012e+56	CD34p	138	Developmental processes (skin)_p	40
742	GO:0006836	neurotransmitter transport	BP	0.021181	0.00982103	33	152	299	1.61e-05	2.50923	ATP1A2,CACNB4,GABRA2,GDNF,GPER1,GRM4,SLC29A2,KCNJ8,PTPRN2,RAB3B,SLC1A1,SLC1A2,SLC1A3,SLC1A7,SLC6A11,SLC22A3,SLC22A4,SNCG,SYT1,PPFIA2,CADPS,LIN7A,NRXN2,OTOF,SNCAIP,NLGN1,SV2C,RIMS1,SLC38A2,SLC6A15,SLC18B1,LRRK2,SLC6A17	4.77785e+140	CD34p	139	Neurotransmitter secretion	41
743	GO:0001505	regulation of neurotransmitter levels	BP	0.0186136	0.00904568	29	140	262	0.000124555	2.35916	ATP1A2,CACNB4,GABRA2,GDNF,GPER1,GRM4,SLC29A2,KCNJ8,PTPRN2,RAB3B,SLC1A2,SLC1A3,SLC1A7,SLC6A11,SLC22A3,SNCG,SYT1,PPFIA2,CADPS,LIN7A,NRXN2,OTOF,SNCAIP,NLGN1,SV2C,RIMS1,SLC38A2,SLC18B1,LRRK2	4.77785e+121	CD34p	139	Neurotransmitter secretion	41
744	GO:0051588	regulation of neurotransmitter transport	BP	0.00962773	0.00510435	15	79	116	0.0114772	2.10438	ATP1A2,CACNB4,GDNF,GPER1,RAB3B,SNCG,SYT1,PPFIA2,OTOF,SNCAIP,NLGN1,SV2C,RIMS1,SLC38A2,LRRK2	4.77785e+63	CD34p	139	Neurotransmitter secretion	41
745	GO:0007269	neurotransmitter secretion	BP	0.0115533	0.00678426	18	105	197	0.016915	1.85815	CACNB4,GPER1,GRM4,KCNJ8,PTPRN2,SNCG,SYT1,PPFIA2,CADPS,LIN7A,NRXN2,OTOF,SNCAIP,NLGN1,SV2C,RIMS1,SLC38A2,LRRK2	7.85285e+76	CD34p	139	Neurotransmitter secretion	41
746	GO:0099643	signal release from synapse	BP	0.0115533	0.00678426	18	105	197	0.016915	1.85815	CACNB4,GPER1,GRM4,KCNJ8,PTPRN2,SNCG,SYT1,PPFIA2,CADPS,LIN7A,NRXN2,OTOF,SNCAIP,NLGN1,SV2C,RIMS1,SLC38A2,LRRK2	7.85285e+76	CD34p	139	Neurotransmitter secretion	41
747	GO:0046928	regulation of neurotransmitter secretion	BP	0.00770218	0.00419978	12	65	95	0.0273766	2.0306	CACNB4,GPER1,SNCG,SYT1,PPFIA2,OTOF,SNCAIP,NLGN1,SV2C,RIMS1,SLC38A2,LRRK2	7.85285e+52	CD34p	139	Neurotransmitter secretion	41
748	GO:0060348	bone development	BP	0.0237484	0.0115655	37	179	230	1.64e-05	2.35992	BMP6,BMPR1B,DLX5,ECM1,ENG,EXT2,FBN1,HAS2,IGF1,ITGB6,KDR,LIPA,LOX,LTF,MYOC,OGN,RARB,SFRP4,SHOX2,STC1,TEK,TGFBR2,ZBTB16,GPR68,FGF18,DHRS3,LRRC17,ADAMTS7,GREM1,BNC2,PDGFC,FAM20C,PAPPA2,ADAMTS12,SIGLEC15,TMEM119,OSTN	6.54658e+159	CD34p	142	Developmental processes (eye_ear_skeletal)	42
749	GO:0001654	eye development	BP	0.0327343	0.0188667	51	292	434	6.35e-05	1.92068	ACVRL1,ALDH1A3,PRDM1,BMP6,BMPR1B,CACNA1C,COL8A2,CRYAB,DIO3,EGFR,EPHB1,FBN1,EFEMP1,FGF2,FGF9,FGF10,FOXF2,FLT1,KDR,MAB21L1,MAN2A1,MEIS2,NFIB,PBX3,PDGFRA,SERPINF1,PITX3,RARB,RBP4,PRPH2,SLC1A1,ZEB1,TGFBR2,THRB,WNT2,WT1,MFAP5,FZD4,ALDH1A2,KLF4,ANGPTL7,LAMC3,NES,FJX1,CDON,TENM3,CELF4,PLAAT1,CHRDL1,PRICKLE1,SDK1	94,220,639,654,658,775,1296,1410,1735,1956,2047,2200,2202,2247,2254,2255,2295,2321,3791,4081,4124,4212,4781,5090,5156,5176,5309,5915,5950,5961,6505,6935,7048,7068,7472,7490,8076,8322,8854,9314,10218,10319,10763,24147,50937,55714,56853,57110,91851,144165,221935	CD34p	142	Developmental processes (eye_ear_skeletal)	42
750	GO:0150063	visual system development	BP	0.0327343	0.0188667	51	292	438	6.35e-05	1.92068	ACVRL1,ALDH1A3,PRDM1,BMP6,BMPR1B,CACNA1C,COL8A2,CRYAB,DIO3,EGFR,EPHB1,FBN1,EFEMP1,FGF2,FGF9,FGF10,FOXF2,FLT1,KDR,MAB21L1,MAN2A1,MEIS2,NFIB,PBX3,PDGFRA,SERPINF1,PITX3,RARB,RBP4,PRPH2,SLC1A1,ZEB1,TGFBR2,THRB,WNT2,WT1,MFAP5,FZD4,ALDH1A2,KLF4,ANGPTL7,LAMC3,NES,FJX1,CDON,TENM3,CELF4,PLAAT1,CHRDL1,PRICKLE1,SDK1	94,220,639,654,658,775,1296,1410,1735,1956,2047,2200,2202,2247,2254,2255,2295,2321,3791,4081,4124,4212,4781,5090,5156,5176,5309,5915,5950,5961,6505,6935,7048,7068,7472,7490,8076,8322,8854,9314,10218,10319,10763,24147,50937,55714,56853,57110,91851,144165,221935	CD34p	142	Developmental processes (eye_ear_skeletal)	42
751	GO:0048880	sensory system development	BP	0.0327343	0.0190605	51	295	444	8.32e-05	1.89668	ACVRL1,ALDH1A3,PRDM1,BMP6,BMPR1B,CACNA1C,COL8A2,CRYAB,DIO3,EGFR,EPHB1,FBN1,EFEMP1,FGF2,FGF9,FGF10,FOXF2,FLT1,KDR,MAB21L1,MAN2A1,MEIS2,NFIB,PBX3,PDGFRA,SERPINF1,PITX3,RARB,RBP4,PRPH2,SLC1A1,ZEB1,TGFBR2,THRB,WNT2,WT1,MFAP5,FZD4,ALDH1A2,KLF4,ANGPTL7,LAMC3,NES,FJX1,CDON,TENM3,CELF4,PLAAT1,CHRDL1,PRICKLE1,SDK1	94,220,639,654,658,775,1296,1410,1735,1956,2047,2200,2202,2247,2254,2255,2295,2321,3791,4081,4124,4212,4781,5090,5156,5176,5309,5915,5950,5961,6505,6935,7048,7068,7472,7490,8076,8322,8854,9314,10218,10319,10763,24147,50937,55714,56853,57110,91851,144165,221935	CD34p	142	Developmental processes (eye_ear_skeletal)	42
752	GO:0043010	camera-type eye development	BP	0.0282413	0.016993	44	263	366	0.000515058	1.81794	ACVRL1,ALDH1A3,PRDM1,BMPR1B,CACNA1C,COL8A2,CRYAB,DIO3,EGFR,EPHB1,FBN1,EFEMP1,FGF2,FGF10,FOXF2,FLT1,KDR,MAB21L1,MAN2A1,NFIB,PDGFRA,SERPINF1,PITX3,RBP4,PRPH2,SLC1A1,ZEB1,TGFBR2,THRB,WNT2,WT1,FZD4,ALDH1A2,KLF4,ANGPTL7,LAMC3,NES,FJX1,CDON,TENM3,CELF4,PLAAT1,PRICKLE1,SDK1	9.42206e+181	CD34p	142	Developmental processes (eye_ear_skeletal)	42
753	GO:0090596	sensory organ morphogenesis	BP	0.0231065	0.0136331	36	211	303	0.0011109	1.85748	ALDH1A3,PRDM1,COL8A2,DIO3,DLX5,DLX6,EPHB1,EYA1,FBN1,EFEMP1,FGF2,FGF9,FGF10,FOXF2,KDR,MAN2A1,PITX3,RARB,RBP4,SLC1A1,TBX3,ZEB1,THRB,WNT2,ZIC1,MFAP5,ITGA8,TBX18,NOG,FJX1,CDON,SOBP,TENM3,CTHRC1,GSC,SDK1	2.20639e+151	CD34p	142	Developmental processes (eye_ear_skeletal)	42
754	GO:0048562	embryonic organ morphogenesis	BP	0.0237484	0.0142793	37	221	325	0.00135986	1.81577	ALDH1A3,ALX3,DLX5,DLX6,ENG,EYA1,FBN1,EFEMP1,FGF9,FGF10,FOXF1,FOXF2,FOLR1,HLX,HOXC4,HOXD3,HOXD4,HOXD9,PDGFRA,RARB,RBP4,SHOX2,TBX3,ZEB1,TGFBR2,WNT11,ZIC1,MFAP5,ALX1,ITGA8,TBX18,NOG,HAND1,SOBP,ALX4,CTHRC1,GSC	2.20257e+151	CD34p	142	Developmental processes (eye_ear_skeletal)	42
755	GO:0048705	skeletal system morphogenesis	BP	0.0205392	0.0119532	32	185	248	0.00161992	1.88654	ALX3,BMP6,BMPR1B,DLX5,EXT2,EYA1,HAS2,HOXC4,HOXD3,HOXD4,HOXD9,LTF,MMP2,PDGFRA,RARB,SFRP1,SFRP4,SHOX2,STC1,ZEB1,TEK,TGFBR2,ALX1,FGF18,NOG,DHRS3,TBX4,GREM1,ALX4,PAPPA2,GSC,TMEM119	2.57655e+131	CD34p	142	Developmental processes (eye_ear_skeletal)	42
756	GO:0048592	eye morphogenesis	BP	0.0147625	0.00833495	23	129	173	0.00468992	1.9525	ALDH1A3,PRDM1,COL8A2,DIO3,EPHB1,FBN1,EFEMP1,FGF2,FOXF2,KDR,MAN2A1,PITX3,RARB,RBP4,SLC1A1,ZEB1,THRB,WNT2,MFAP5,FJX1,CDON,TENM3,SDK1	2.20639e+94	CD34p	142	Developmental processes (eye_ear_skeletal)	42
757	GO:0048706	embryonic skeletal system development	BP	0.0121951	0.0064612	19	100	132	0.00478444	2.109	ALX3,EYA1,FGF9,HOXC4,HOXC6,HOXD3,HOXD4,HOXD9,PDGFRA,RBP4,SHOX2,ZEB1,TGFBR2,WNT11,ALX1,NOG,DMRT2,ALX4,GSC	2.57214e+78	CD34p	142	Developmental processes (eye_ear_skeletal)	42
758	GO:0060349	bone morphogenesis	BP	0.0102696	0.00542741	16	84	107	0.00894577	2.11339	BMP6,BMPR1B,DLX5,EXT2,HAS2,LTF,RARB,SFRP4,SHOX2,STC1,TEK,TGFBR2,FGF18,DHRS3,PAPPA2,TMEM119	6.54658e+64	CD34p	142	Developmental processes (eye_ear_skeletal)	42
759	GO:0048704	embryonic skeletal system morphogenesis	BP	0.00898588	0.00465206	14	72	97	0.0116684	2.1668	ALX3,EYA1,HOXC4,HOXD3,HOXD4,HOXD9,PDGFRA,SHOX2,ZEB1,TGFBR2,ALX1,NOG,ALX4,GSC	2.57214e+57	CD34p	142	Developmental processes (eye_ear_skeletal)	42
760	GO:0043583	ear development	BP	0.0166881	0.0105964	26	164	240	0.0130791	1.69471	ALDH1A3,BMP5,CCNA2,CEBPD,DLX5,DLX6,EPHA4,EYA4,EYA1,FGF2,FGF9,FGF10,GABRA5,GJB2,RBPJ,KCNK2,TBX3,ZEB1,ZIC1,ITGA8,LIN7A,TBX18,NOG,SOBP,CTHRC1,GSC	2.20654e+105	CD34p	142	Developmental processes (eye_ear_skeletal)	42
761	GO:0048839	inner ear development	BP	0.0147625	0.00917491	23	142	210	0.0147925	1.73753	ALDH1A3,CCNA2,CEBPD,DLX5,DLX6,EPHA4,EYA4,EYA1,FGF2,FGF9,FGF10,GABRA5,GJB2,RBPJ,KCNK2,TBX3,ZEB1,ZIC1,ITGA8,LIN7A,TBX18,SOBP,CTHRC1	2.2089e+92	CD34p	142	Developmental processes (eye_ear_skeletal)	42
762	GO:0060350	endochondral bone morphogenesis	BP	0.00706033	0.00355366	11	55	62	0.0195581	2.24207	BMP6,BMPR1B,DLX5,EXT2,RARB,SHOX2,STC1,TEK,TGFBR2,FGF18,TMEM119	6.54658e+43	CD34p	142	Developmental processes (eye_ear_skeletal)	42
763	GO:0048593	camera-type eye morphogenesis	BP	0.0115533	0.00691348	18	107	141	0.0202406	1.81619	ALDH1A3,PRDM1,COL8A2,DIO3,EPHB1,FOXF2,KDR,MAN2A1,PITX3,RBP4,SLC1A1,ZEB1,THRB,WNT2,FJX1,CDON,TENM3,SDK1	2.20639e+74	CD34p	142	Developmental processes (eye_ear_skeletal)	42
764	GO:0042472	inner ear morphogenesis	BP	0.00834403	0.0048459	13	75	110	0.0355635	1.8804	ALDH1A3,DLX5,DLX6,EYA1,FGF9,FGF10,TBX3,ZEB1,ZIC1,ITGA8,TBX18,SOBP,CTHRC1	2.20175e+53	CD34p	142	Developmental processes (eye_ear_skeletal)	42
765	GO:0042471	ear morphogenesis	BP	0.00962773	0.0059443	15	92	132	0.0409979	1.74748	ALDH1A3,DLX5,DLX6,EYA1,FGF9,FGF10,TBX3,ZEB1,ZIC1,ITGA8,TBX18,NOG,SOBP,CTHRC1,GSC	2.20175e+63	CD34p	142	Developmental processes (eye_ear_skeletal)	42
766	GO:0033674	positive regulation of kinase activity	BP	0.0320924	0.0175745	50	272	419	1.88e-05	2.04559	ADCY8,ADCYAP1,ADRA2C,ALK,CALCA,CCND2,CD74,CHI3L1,ACE,EGFR,EPHA4,FGF2,FLT1,GAS6,HLA-DRB1,HTR2B,IGF1,IL6R,KDR,KIT,LTF,MET,NTRK1,NTRK3,ROR2,PAK1,PDGFRA,PRLR,RELN,CCL5,TEK,TGFBR2,TIE1,TLR4,LMO4,FGF18,KIF14,TNFSF15,TENM1,TLR6,RIPK3,DKK1,PDGFC,TCIM,CEMIP,BORA,PDGFD,CAMKK1,LRRK2,EPGN	114,116,152,238,796,894,972,1116,1636,1956,2043,2247,2321,2621,3123,3357,3479,3570,3791,3815,4057,4233,4914,4916,4920,5058,5156,5618,5649,6352,7010,7048,7075,7099,8543,8817,9928,9966,10178,10333,11035,22943,56034,56892,57214,79866,80310,84254,120892,255324	CD34p	143	Kinase signaling_p	43
767	GO:0045860	positive regulation of protein kinase activity	BP	0.0250321	0.0146023	39	226	343	0.000563239	1.88518	ADCY8,ADCYAP1,ADRA2C,CALCA,CCND2,CHI3L1,ACE,EGFR,EPHA4,FGF2,FLT1,GAS6,HTR2B,IGF1,IL6R,KIT,LTF,NTRK3,PAK1,PRLR,RELN,CCL5,TGFBR2,TLR4,FGF18,KIF14,TNFSF15,TENM1,TLR6,RIPK3,DKK1,PDGFC,TCIM,CEMIP,BORA,PDGFD,CAMKK1,LRRK2,EPGN	1.14116e+164	CD34p	143	Kinase signaling_p	43
768	GO:0032147	activation of protein kinase activity	BP	0.0102696	0.00452284	16	70	100	0.00132738	2.66393	ADCY8,ADRA2C,CALCA,CHI3L1,GAS6,IGF1,IL6R,NTRK3,PRLR,CCL5,TGFBR2,KIF14,TNFSF15,TLR6,RIPK3,BORA	1.14153e+63	CD34p	143	Kinase signaling_p	43
769	GO:0043406	positive regulation of MAP kinase activity	BP	0.0102696	0.00458745	16	71	104	0.00155639	2.61531	EGFR,FGF2,FLT1,HTR2B,KIT,NTRK3,PAK1,TLR4,FGF18,TENM1,TLR6,DKK1,PDGFC,PDGFD,LRRK2,EPGN	1.95622e+72	CD34p	143	Kinase signaling_p	43
770	GO:0043405	regulation of MAP kinase activity	BP	0.0141207	0.00730116	22	113	169	0.00182748	2.17631	EGFR,FGF2,FLT1,HTR2B,KIT,NTRK3,PAK1,PPARG,RGS2,SMPD1,SORL1,TLR4,FGF18,TENM1,SPRY3,TLR6,DKK1,PDGFC,PDGFD,SPRY4,LRRK2,EPGN	1.95622e+98	CD34p	143	Kinase signaling_p	43
771	GO:0071902	positive regulation of protein serine/threonine kinase activity	BP	0.012837	0.00717193	20	111	163	0.00712478	1.97595	CCND2,EGFR,FGF2,FLT1,HTR2B,KIT,LTF,NTRK3,PAK1,TLR4,FGF18,TENM1,TLR6,DKK1,PDGFC,TCIM,CEMIP,PDGFD,LRRK2,EPGN	8.94196e+89	CD34p	143	Kinase signaling_p	43
772	GO:0071900	regulation of protein serine/threonine kinase activity	BP	0.0205392	0.0146669	32	227	344	0.0316409	1.4758	CCNA2,CCND2,EGFR,FGF2,FLT1,HTR2B,KIT,LTF,NTRK3,PAK1,PPARG,PKIA,PRKAR2B,RGS2,SMPD1,SORL1,NR2F2,TLR4,FGF18,DIRAS3,TENM1,SPRY3,TLR6,DKK1,PYCARD,PDGFC,TCIM,CEMIP,PDGFD,SPRY4,LRRK2,EPGN	8.90894e+139	CD34p	143	Kinase signaling_p	43
773	GO:0032970	regulation of actin filament-based process	BP	0.0346598	0.0199651	54	309	486	3.86e-05	1.92387	ADD2,ADD3,ADORA1,ANK2,APOA1,ARHGAP6,ATP1A2,BST1,CACNA1C,CAV1,CD47,CTNNA2,DSP,S1PR1,F2RL1,FGF13,IL1A,KCNJ2,LRP1,MET,MYOC,PAK1,PDE4B,PDGFRA,PIK3R1,SCN5A,CXCL12,SFRP1,SPTA1,STC1,SVIL,TACR1,TNNC1,WNT11,SEMA5A,TMSB10,SLIT2,MTSS1,TENM1,RAPGEF3,PDPN,WASF3,FAM107A,PYCARD,WNT4,ASAP3,LMOD3,FHOD3,CGNL1,FRMD7,PLEKHH2,CARMIL2,KANK4,SIGLEC15	119,120,134,287,335,395,477,683,775,857,961,1496,1832,1901,2150,2258,3552,3759,4035,4233,4653,5058,5142,5156,5295,6331,6387,6422,6708,6781,6840,6869,7134,7481,9037,9168,9353,9788,10178,10411,10630,10810,11170,29108,54361,55616,56203,80206,84952,90167,130271,146206,163782,284266	CD34p	149	Actin polymerization_p	44
774	GO:1902904	negative regulation of supramolecular fiber organization	BP	0.0166881	0.00814111	26	126	190	0.00029063	2.34506	ADD2,ADD3,ARHGAP6,CDH5,CRYAB,CTNNA2,S1PR1,FGF13,MET,MID1,MYOC,PIK3R1,SPTA1,SVIL,TMSB10,SLIT2,STMN2,CKAP2,LMOD3,FHOD3,CGNL1,NAV3,FRMD7,PLEKHH2,CARMIL2,KANK4	1.1912e+113	CD34p	149	Actin polymerization_p	44
775	GO:0051494	negative regulation of cytoskeleton organization	BP	0.0166881	0.00833495	26	129	189	0.000427227	2.27617	ADD2,ADD3,ARHGAP6,CDH5,CTNNA2,S1PR1,FGF13,MET,MID1,MYOC,PIK3R1,SPTA1,SVIL,KAT2B,TMSB10,SLIT2,STMN2,CKAP2,LMOD3,FHOD3,CGNL1,NAV3,FRMD7,PLEKHH2,CARMIL2,KANK4	1.1912e+113	CD34p	149	Actin polymerization_p	44
776	GO:0051261	protein depolymerization	BP	0.0121951	0.00600892	19	93	158	0.00204515	2.30963	ADD2,ADD3,F2RL1,FGF13,MAP1A,MID1,SH3GL2,SH3GL3,SPTA1,SVIL,SEMA5A,NES,STMN2,CKAP2,LMOD3,KIF18A,NAV3,PLEKHH2,CARMIL2	1.1912e+83	CD34p	149	Actin polymerization_p	44
777	GO:1901879	regulation of protein depolymerization	BP	0.0102696	0.00471668	16	73	103	0.00211471	2.52319	ADD2,ADD3,F2RL1,FGF13,MAP1A,MID1,SPTA1,SVIL,SEMA5A,NES,STMN2,CKAP2,LMOD3,NAV3,PLEKHH2,CARMIL2	1.1912e+70	CD34p	149	Actin polymerization_p	44
778	GO:0051492	regulation of stress fiber assembly	BP	0.0102696	0.00516896	16	80	110	0.00553046	2.24611	APOA1,ARHGAP6,CD47,S1PR1,MET,MYOC,PAK1,PIK3R1,SFRP1,TACR1,WNT11,RAPGEF3,WNT4,ASAP3,CGNL1,FRMD7	3.35396e+65	CD34p	149	Actin polymerization_p	44
779	GO:0110053	regulation of actin filament organization	BP	0.0224647	0.0144731	35	224	344	0.00570357	1.66939	ADD2,ADD3,APOA1,ARHGAP6,CD47,CTNNA2,S1PR1,F2RL1,MET,MYOC,PAK1,PIK3R1,CXCL12,SFRP1,SPTA1,SVIL,TACR1,WNT11,SEMA5A,TMSB10,SLIT2,MTSS1,TENM1,RAPGEF3,WASF3,PYCARD,WNT4,ASAP3,LMOD3,FHOD3,CGNL1,FRMD7,PLEKHH2,CARMIL2,KANK4	1.1912e+150	CD34p	149	Actin polymerization_p	44
780	GO:0032231	regulation of actin filament bundle assembly	BP	0.0109114	0.00575047	17	89	127	0.0069822	2.12149	APOA1,ARHGAP6,CD47,S1PR1,MET,MYOC,PAK1,PIK3R1,SFRP1,TACR1,WNT11,MTSS1,RAPGEF3,WNT4,ASAP3,CGNL1,FRMD7	3.35396e+69	CD34p	149	Actin polymerization_p	44
781	GO:0032956	regulation of actin cytoskeleton organization	BP	0.0263158	0.0178329	41	276	437	0.00719731	1.57371	ADD2,ADD3,APOA1,ARHGAP6,BST1,CD47,CTNNA2,S1PR1,F2RL1,IL1A,LRP1,MET,MYOC,PAK1,PDGFRA,PIK3R1,CXCL12,SFRP1,SPTA1,SVIL,TACR1,WNT11,SEMA5A,TMSB10,SLIT2,MTSS1,TENM1,RAPGEF3,WASF3,FAM107A,PYCARD,WNT4,ASAP3,LMOD3,FHOD3,CGNL1,FRMD7,PLEKHH2,CARMIL2,KANK4,SIGLEC15	1.1912e+176	CD34p	149	Actin polymerization_p	44
782	GO:1902903	regulation of supramolecular fiber organization	BP	0.0288832	0.0201589	45	312	482	0.00858674	1.5207	ADD2,ADD3,APOA1,ARHGAP6,CD47,CDH5,CRYAB,CTNNA2,S1PR1,F2RL1,FGF13,MAP1A,MET,MID1,MYOC,PAK1,PIK3R1,CXCL12,SFRP1,SPTA1,SVIL,TACR1,TNXB,WNT11,SEMA5A,TMSB10,SLIT2,PDE4DIP,MTSS1,TENM1,RAPGEF3,WASF3,STMN2,CKAP2,PYCARD,WNT4,ASAP3,LMOD3,FHOD3,CGNL1,NAV3,FRMD7,PLEKHH2,CARMIL2,KANK4	###############################################################################################################################################################################################################################################################	CD34p	149	Actin polymerization_p	44
783	GO:0031032	actomyosin structure organization	BP	0.0179718	0.0113717	28	176	253	0.00984244	1.70275	ACTC1,APOA1,ARHGAP6,CD47,S1PR1,FLNC,ITGB5,KRT8,MET,MYOC,PAK1,PDGFRA,PGM5,PIK3R1,SFRP1,TACR1,TNNT3,WNT11,RAPGEF3,WNT4,ASAP3,LMOD3,EPB41L4A,FHOD3,ACTL8,CGNL1,FRMD5,FRMD7	7.03354e+116	CD34p	149	Actin polymerization_p	44
784	GO:0030038	contractile actin filament bundle assembly	BP	0.0109114	0.00613814	17	95	130	0.0133169	1.95752	APOA1,ARHGAP6,CD47,S1PR1,ITGB5,MET,MYOC,PAK1,PIK3R1,SFRP1,TACR1,WNT11,RAPGEF3,WNT4,ASAP3,CGNL1,FRMD7	3.35396e+69	CD34p	149	Actin polymerization_p	44
785	GO:0043149	stress fiber assembly	BP	0.0109114	0.00613814	17	95	130	0.0133169	1.95752	APOA1,ARHGAP6,CD47,S1PR1,ITGB5,MET,MYOC,PAK1,PIK3R1,SFRP1,TACR1,WNT11,RAPGEF3,WNT4,ASAP3,CGNL1,FRMD7	3.35396e+69	CD34p	149	Actin polymerization_p	44
786	GO:0110020	regulation of actomyosin structure organization	BP	0.0102696	0.00568586	16	88	121	0.0138596	1.99545	APOA1,ARHGAP6,CD47,S1PR1,MET,MYOC,PAK1,PIK3R1,SFRP1,TACR1,WNT11,RAPGEF3,WNT4,ASAP3,CGNL1,FRMD7	3.35396e+65	CD34p	149	Actin polymerization_p	44
787	GO:0032272	negative regulation of protein polymerization	BP	0.00770218	0.00400594	12	62	93	0.01939	2.15287	ADD2,ADD3,CDH5,SPTA1,SVIL,TMSB10,SLIT2,STMN2,LMOD3,FHOD3,CARMIL2,KANK4	1.1912e+52	CD34p	149	Actin polymerization_p	44
788	GO:1901880	negative regulation of protein depolymerization	BP	0.00770218	0.00400594	12	62	84	0.01939	2.15287	ADD2,ADD3,FGF13,MID1,SPTA1,SVIL,STMN2,CKAP2,LMOD3,NAV3,PLEKHH2,CARMIL2	1.1912e+53	CD34p	149	Actin polymerization_p	44
789	GO:0051495	positive regulation of cytoskeleton organization	BP	0.0147625	0.0101441	23	157	224	0.0424371	1.54136	ADD3,APOA1,CD47,F2RL1,MET,MYOC,PAK1,SFRP1,TACR1,WNT11,SEMA5A,PDE4DIP,MTSS1,TENM1,RAPGEF3,NES,WASF3,STMN2,PYCARD,WNT4,NAV3,CARMIL2,MAPK15	1.20336e+100	CD34p	149	Actin polymerization_p	44
790	GO:0031333	negative regulation of protein-containing complex assembly	BP	0.0109114	0.00704271	17	109	165	0.0449406	1.65793	ADD2,ADD3,CDH5,CRYAB,SORL1,SPTA1,SVIL,LMO4,TMSB10,SLIT2,KIF14,STMN2,DKK1,LMOD3,FHOD3,CARMIL2,KANK4	1.1912e+73	CD34p	149	Actin polymerization_p	44
791	GO:0043242	negative regulation of protein-containing complex disassembly	BP	0.00770218	0.00452284	12	70	100	0.0455951	1.85483	ADD2,ADD3,FGF13,MID1,SPTA1,SVIL,STMN2,CKAP2,LMOD3,NAV3,PLEKHH2,CARMIL2	1.1912e+53	CD34p	149	Actin polymerization_p	44
792	GO:0002040	sprouting angiogenesis	BP	0.0160462	0.00723654	25	112	229	0.000102961	2.59254	ACVRL1,AGTR1,ANXA1,EGR3,FGF2,JAK1,KDR,LOXL2,MEOX2,NGFR,TEK,RECK,SEMA5A,KLF4,SLIT2,SEMA3E,FGFBP1,ESM1,GREM1,SRPX2,JCAD,MMRN2,RSPO3,E2F7,CLEC14A	9.41853e+105	CD34p	160	Epithelial_endothelial migration_p	45
793	GO:0090130	tissue migration	BP	0.029525	0.0168637	46	261	469	0.000114261	1.93912	ACTC1,ACVRL1,ANXA1,APOA1,CDH5,CTSH,DCN,DPP4,EGR3,FGF2,FGF7,FGF10,FOXF1,HAS2,ITGA2,KDR,KIT,LOXL2,MEOX2,MET,CCN3,SERPINF1,PPARG,S100P,STC1,TACR1,TEK,NR2F2,TGFBR2,PLPP3,FGF18,FGF16,NRP2,SEMA5A,KLF4,SLIT2,LPXN,MAP4K4,FGFBP1,GREM1,SRPX2,PLEKHG5,JCAD,MMRN2,DOCK5,CLEC14A	70,94,301,335,1003,1512,1634,1803,1960,2247,2252,2255,2294,3037,3673,3791,3815,4017,4223,4233,4856,5176,5468,6286,6781,6869,7010,7026,7048,8613,8817,8823,8828,9037,9314,9353,9404,9448,9982,26585,27286,57449,57608,79812,80005,161198	CD34p	160	Epithelial_endothelial migration_p	45
794	GO:0043542	endothelial cell migration	BP	0.0218229	0.0116948	34	181	356	0.000253722	2.09001	ACVRL1,ANXA1,APOA1,CDH5,DCN,DPP4,EGR3,FGF2,KDR,LOXL2,MEOX2,MET,CCN3,SERPINF1,PPARG,S100P,STC1,TEK,NR2F2,PLPP3,FGF18,FGF16,NRP2,SEMA5A,KLF4,SLIT2,LPXN,FGFBP1,GREM1,SRPX2,PLEKHG5,JCAD,MMRN2,CLEC14A	9.43013e+138	CD34p	160	Epithelial_endothelial migration_p	45
795	GO:0010631	epithelial cell migration	BP	0.0282413	0.0164761	44	255	461	0.000259263	1.88808	ACVRL1,ANXA1,APOA1,CDH5,CTSH,DCN,DPP4,EGR3,FGF2,FGF7,FGF10,HAS2,ITGA2,KDR,KIT,LOXL2,MEOX2,MET,CCN3,SERPINF1,PPARG,S100P,STC1,TACR1,TEK,NR2F2,TGFBR2,PLPP3,FGF18,FGF16,NRP2,SEMA5A,KLF4,SLIT2,LPXN,MAP4K4,FGFBP1,GREM1,SRPX2,PLEKHG5,JCAD,MMRN2,DOCK5,CLEC14A	9.43013e+179	CD34p	160	Epithelial_endothelial migration_p	45
796	GO:0090132	epithelium migration	BP	0.0282413	0.0165407	44	256	464	0.000283265	1.87883	ACVRL1,ANXA1,APOA1,CDH5,CTSH,DCN,DPP4,EGR3,FGF2,FGF7,FGF10,HAS2,ITGA2,KDR,KIT,LOXL2,MEOX2,MET,CCN3,SERPINF1,PPARG,S100P,STC1,TACR1,TEK,NR2F2,TGFBR2,PLPP3,FGF18,FGF16,NRP2,SEMA5A,KLF4,SLIT2,LPXN,MAP4K4,FGFBP1,GREM1,SRPX2,PLEKHG5,JCAD,MMRN2,DOCK5,CLEC14A	9.43013e+179	CD34p	160	Epithelial_endothelial migration_p	45
797	GO:0002042	cell migration involved in sprouting angiogenesis	BP	0.00834403	0.00342444	13	53	113	0.0018653	2.91918	ANXA1,EGR3,FGF2,KDR,MEOX2,KLF4,SLIT2,FGFBP1,GREM1,SRPX2,JCAD,MMRN2,CLEC14A	3.01196e+56	CD34p	160	Epithelial_endothelial migration_p	45
798	GO:0010632	regulation of epithelial cell migration	BP	0.0205392	0.0123409	32	191	359	0.00273374	1.81466	ACVRL1,ANXA1,CTSH,DCN,FGF2,FGF7,FGF10,HAS2,ITGA2,KDR,MEOX2,MET,SERPINF1,PPARG,STC1,TACR1,TEK,NR2F2,TGFBR2,PLPP3,FGF18,FGF16,NRP2,SEMA5A,KLF4,SLIT2,MAP4K4,FGFBP1,SRPX2,JCAD,MMRN2,DOCK5	9.43012e+128	CD34p	160	Epithelial_endothelial migration_p	45
799	GO:0010596	negative regulation of endothelial cell migration	BP	0.00706033	0.00277832	11	43	114	0.00286761	3.08521	ACVRL1,DCN,FGF2,MEOX2,SERPINF1,PPARG,STC1,NR2F2,KLF4,SLIT2,MMRN2	9.41634e+42	CD34p	160	Epithelial_endothelial migration_p	45
800	GO:0010634	positive regulation of epithelial cell migration	BP	0.0141207	0.00814111	22	126	214	0.00720129	1.90261	ANXA1,CTSH,FGF2,FGF7,FGF10,HAS2,ITGA2,KDR,MET,TACR1,TEK,TGFBR2,PLPP3,FGF18,FGF16,NRP2,SEMA5A,MAP4K4,FGFBP1,SRPX2,JCAD,DOCK5	3.01151e+89	CD34p	160	Epithelial_endothelial migration_p	45
801	GO:0010594	regulation of endothelial cell migration	BP	0.0147625	0.00872262	23	135	282	0.00821655	1.84701	ACVRL1,ANXA1,DCN,FGF2,KDR,MEOX2,MET,SERPINF1,PPARG,STC1,TEK,NR2F2,PLPP3,FGF18,FGF16,NRP2,SEMA5A,KLF4,SLIT2,FGFBP1,SRPX2,JCAD,MMRN2	9.43012e+91	CD34p	160	Epithelial_endothelial migration_p	45
802	GO:0043534	blood vessel endothelial cell migration	BP	0.0115533	0.00659042	18	102	214	0.01274	1.92507	ACVRL1,ANXA1,APOA1,CDH5,EGR3,FGF2,KDR,MEOX2,PPARG,FGF18,KLF4,SLIT2,FGFBP1,GREM1,SRPX2,JCAD,MMRN2,CLEC14A	9.43013e+73	CD34p	160	Epithelial_endothelial migration_p	45
803	GO:0010633	negative regulation of epithelial cell migration	BP	0.00706033	0.0037475	11	58	134	0.0282369	2.09854	ACVRL1,DCN,FGF2,MEOX2,SERPINF1,PPARG,STC1,NR2F2,KLF4,SLIT2,MMRN2	9.41634e+42	CD34p	160	Epithelial_endothelial migration_p	45
804	GO:0010466	negative regulation of peptidase activity	BP	0.0121951	0.00491051	19	76	165	0.00014224	3.00196	SERPING1,CAST,CD44,ECM1,GAS6,SFN,IFI16,LRP1,LTF,SERPINF1,SERPINA1,SERPINE2,SERPINI1,SORL1,SPOCK1,TIMP1,RECK,KLF4,ANXA8	7.10832e+74	CD34p	163	Protein catabolism_p	46
805	GO:0052547	regulation of peptidase activity	BP	0.0250321	0.0138916	39	215	385	0.000199318	2.00473	FAS,SERPING1,CAST,CASP10,CAV1,CD44,CLDN4,CTSH,CTSK,CTSL,ECM1,EPHA4,GAS6,SFN,GPER1,GRIN2B,HIP1,IFI16,LGALS9,LRP1,LTF,NGFR,SERPINF1,SERPINA1,SERPINE2,SERPINI1,PPARG,SORL1,SPOCK1,TIMP1,XDH,RECK,KLF4,TNFSF15,FAM162A,PYCARD,PERP,VSIR,ANXA8	3.55711e+155	CD34p	163	Protein catabolism_p	46
806	GO:0010951	negative regulation of endopeptidase activity	BP	0.0109114	0.00471668	17	73	149	0.000759554	2.73071	SERPING1,CAST,CD44,GAS6,SFN,IFI16,LTF,SERPINF1,SERPINA1,SERPINE2,SERPINI1,SORL1,SPOCK1,TIMP1,RECK,KLF4,ANXA8	7.10832e+66	CD34p	163	Protein catabolism_p	46
807	GO:0051346	negative regulation of hydrolase activity	BP	0.0160462	0.00872262	25	135	265	0.0019357	2.04712	ANXA1,SERPING1,CAST,CD44,ECM1,GAS6,SFN,IFI16,LRP1,LTF,SERPINF1,SERPINA1,SERPINE2,SERPINI1,PTX3,RGS2,SORL1,SPOCK1,TIMP1,RECK,KLF4,PPP1R1B,LRRK2,CPEB2,ANXA8	3.01711e+102	CD34p	163	Protein catabolism_p	46
808	GO:0052548	regulation of endopeptidase activity	BP	0.0205392	0.0129224	32	200	351	0.00559826	1.71633	FAS,SERPING1,CAST,CASP10,CD44,EPHA4,GAS6,SFN,GPER1,GRIN2B,HIP1,IFI16,LGALS9,LTF,NGFR,SERPINF1,SERPINA1,SERPINE2,SERPINI1,PPARG,SORL1,SPOCK1,TIMP1,XDH,RECK,KLF4,TNFSF15,FAM162A,PYCARD,PERP,VSIR,ANXA8	3.55711e+128	CD34p	163	Protein catabolism_p	46
809	GO:0045861	negative regulation of proteolysis	BP	0.0160462	0.00975641	25	151	287	0.00869902	1.78511	SERPING1,CAST,CD44,ECM1,EPHA4,GAS1,GAS6,SFN,HFE,IFI16,LRP1,LTF,MAP1A,OPHN1,SERPINF1,SERPINA1,SERPINE2,SERPINI1,SORL1,SPOCK1,TIMP1,RECK,KLF4,LRRK2,ANXA8	7.10832e+100	CD34p	163	Protein catabolism_p	46
810	GO:0010952	positive regulation of peptidase activity	BP	0.012837	0.00846417	20	131	208	0.0385265	1.61757	FAS,CASP10,CLDN4,CTSH,CTSK,CTSL,EPHA4,GPER1,GRIN2B,HIP1,IFI16,LGALS9,NGFR,PPARG,XDH,TNFSF15,FAM162A,PYCARD,PERP,VSIR	3.55843e+81	CD34p	163	Protein catabolism_p	46
811	GO:0010038	response to metal ion	BP	0.0288832	0.0166053	45	257	403	0.000157509	1.92297	ADCY8,AMELX,ASS1,BMP6,CAV1,CDH1,CNGA3,EGFR,FBP1,FOS,GRIA1,HFE,IL1A,KCNA1,KCNQ3,KIT,LOXL2,MT1G,MT1M,MT1X,MT2A,NEDD4,NPTX1,TNFRSF11B,PAM,PCSK1,SERPINF1,SCN5A,SDC1,SLC1A1,SMPD1,SYT1,TNNC1,AKR1C3,CACNA1G,NDRG1,NLGN1,HAAO,BACE1,CPNE7,SYT17,CPNE5,CYBRD1,LRRK2,CPNE4	1.14265e+185	CD34p	164	Response to metal ion_salt	47
812	GO:1902074	response to salt	BP	0.0275995	0.0166699	43	258	404	0.000642311	1.80902	ADCY8,AMELX,CAV1,CCNA2,CD36,CDH1,DAB2,EDNRB,EN1,FOS,GRIA1,IL1A,ITGA2,KCNJ8,KCNQ3,KRT8,NEDD4,NEFL,NPTX1,NT5E,NTRK1,PCSK1,ENPP1,PITX3,MAPK13,SCN5A,SDC1,SLC1A1,SLC1A2,SLC1A3,SMPD1,SYT1,ST8SIA2,AKR1C3,ABCC9,NLGN1,CPNE7,SYT17,ASPN,CPNE5,PPP1R1B,CPNE4,SDK1	1.14266e+176	CD34p	164	Response to metal ion_salt	47
813	GO:0071248	cellular response to metal ion	BP	0.0173299	0.00923952	27	143	223	0.000966827	2.09835	ADCY8,BMP6,CDH1,EGFR,FBP1,FOS,HFE,KCNA1,KCNQ3,MT1G,MT1M,MT1X,MT2A,NPTX1,SERPINF1,SCN5A,SLC1A1,SMPD1,SYT1,AKR1C3,NLGN1,BACE1,CPNE7,SYT17,CPNE5,LRRK2,CPNE4	1.14655e+113	CD34p	164	Response to metal ion_salt	47
814	GO:0071241	cellular response to inorganic substance	BP	0.0192555	0.010661	30	165	252	0.000991448	2.00456	ADCY8,BMP6,CCNA2,CDH1,EGFR,FBP1,FOXO1,FOS,HFE,KCNA1,KCNQ3,MMP3,MT1G,MT1M,MT1X,MT2A,NPTX1,SERPINF1,SCN5A,SLC1A1,SMPD1,SYT1,AKR1C3,NLGN1,BACE1,CPNE7,SYT17,CPNE5,LRRK2,CPNE4	1.14655e+124	CD34p	164	Response to metal ion_salt	47
815	GO:0071277	cellular response to calcium ion	BP	0.00770218	0.00381211	12	59	92	0.013284	2.29084	ADCY8,FOS,KCNQ3,SCN5A,SMPD1,SYT1,AKR1C3,NLGN1,CPNE7,SYT17,CPNE5,CPNE4	1.14235e+52	CD34p	164	Response to metal ion_salt	47
816	GO:0051592	response to calcium ion	BP	0.0109114	0.00659042	17	102	157	0.0256085	1.79537	ADCY8,AMELX,CAV1,FOS,KCNQ3,NEDD4,PCSK1,SCN5A,SDC1,SMPD1,SYT1,AKR1C3,NLGN1,CPNE7,SYT17,CPNE5,CPNE4	1.14266e+70	CD34p	164	Response to metal ion_salt	47
817	GO:0006820	monoatomic anion transport	BP	0.0154044	0.00723654	24	112	271	0.000271417	2.45886	CLCNKA,CLIC2,ABCC2,CLDN4,GABRA2,GABRA3,GABRA5,GABRE,P2RY6,PDZK1,PRKG2,SLC1A1,SLC1A2,SLC1A3,SLC1A7,SLC12A1,STC1,SLC4A4,CLCA2,ABCC9,ANO1,WNK4,LRRC8C,ANO4	1.18712e+101	CD34p	172	Ion transport_p_2	48
818	GO:0015698	inorganic anion transport	BP	0.0134788	0.00678426	21	105	277	0.00162031	2.25016	CLCNKA,CLIC2,CLDN4,GABRA2,GABRA3,GABRA5,GABRE,P2RY6,ENPP1,PRKG2,SFRP4,SLC1A1,SLC1A3,SLC1A7,SLC12A1,SLC4A4,CLCA2,ADAMTS8,ANO1,WNK4,ANO4	1.18712e+88	CD34p	172	Ion transport_p_2	48
819	GO:0006821	chloride transport	BP	0.0109114	0.00510435	17	79	200	0.00192429	2.46545	CLCNKA,CLIC2,CLDN4,GABRA2,GABRA3,GABRA5,GABRE,P2RY6,PRKG2,SLC1A1,SLC1A3,SLC1A7,SLC12A1,CLCA2,ANO1,WNK4,ANO4	1.18712e+71	CD34p	172	Ion transport_p_2	48
820	GO:0098656	monoatomic anion transmembrane transport	BP	0.0121951	0.00652581	19	101	187	0.005351	2.08313	CLCNKA,CLIC2,ABCC2,CLDN4,GABRA2,GABRA3,GABRA5,GABRE,SLC1A1,SLC1A2,SLC1A3,SLC1A7,SLC12A1,SLC4A4,CLCA2,ABCC9,ANO1,LRRC8C,ANO4	1.18712e+80	CD34p	172	Ion transport_p_2	48
821	GO:1902476	chloride transmembrane transport	BP	0.00898588	0.00465206	14	72	140	0.0116684	2.1668	CLCNKA,CLIC2,CLDN4,GABRA2,GABRA3,GABRA5,GABRE,SLC1A1,SLC1A3,SLC1A7,SLC12A1,CLCA2,ANO1,ANO4	1.18712e+58	CD34p	172	Ion transport_p_2	48
822	GO:0098661	inorganic anion transmembrane transport	BP	0.00962773	0.00549202	15	85	172	0.0217172	1.92327	CLCNKA,CLIC2,CLDN4,GABRA2,GABRA3,GABRA5,GABRE,SLC1A1,SLC1A3,SLC1A7,SLC12A1,CLCA2,ADAMTS8,ANO1,ANO4	1.18712e+63	CD34p	172	Ion transport_p_2	48
823	GO:0032609	type II interferon production	BP	0.0109114	0.00452284	17	70	137	0.000452585	2.88584	CD47,F2RL1,GAS6,HLA-DRB1,IL1R1,LGALS9,PDE4B,TLR4,IL18R1,IL1RL1,RIPK3,PYCARD,CD274,FOXP3,IL20RB,VSIR,IL33	9.61215e+73	CD34p	179	Immune response_p	49
824	GO:0032649	regulation of type II interferon production	BP	0.0109114	0.00452284	17	70	137	0.000452585	2.88584	CD47,F2RL1,GAS6,HLA-DRB1,IL1R1,LGALS9,PDE4B,TLR4,IL18R1,IL1RL1,RIPK3,PYCARD,CD274,FOXP3,IL20RB,VSIR,IL33	9.61215e+73	CD34p	179	Immune response_p	49
825	GO:0001906	cell killing	BP	0.0141207	0.00665504	22	103	275	0.00050286	2.44684	C5,CTSH,CD55,F2RL1,GBP2,GBP3,CFH,HFE,CFHR1,HLA-DRA,HLA-DRB1,MR1,LGALS9,LTF,PLA2G2A,CXCL6,RIPK3,CADM1,ULBP3,GBP5,RAET1E,RAET1G	7.27151e+95	CD34p	179	Immune response_p	49
826	GO:0050728	negative regulation of inflammatory response	BP	0.0147625	0.00730116	23	113	233	0.000774878	2.30216	ADORA1,APOA1,CDH5,FOXF1,GPER1,HLA-DRB1,IGF1,CD200,CCN3,NT5E,PPARG,RORA,TEK,TNFRSF1B,KLF4,NR1D1,SOCS5,FOXP3,IL20RB,IL33,C1QTNF3,LRFN5,C1QTNF12	1.34335e+98	CD34p	179	Immune response_p	49
827	GO:0002697	regulation of immune effector process	BP	0.0250321	0.01499	39	232	489	0.000947186	1.82586	ANXA1,APOA1,SERPING1,CD36,CD47,CD74,CD55,F2RL1,FOXF1,CFH,HFE,HLA-DRA,HLA-DRB1,MR1,HLX,IL1R1,IL13RA2,KIT,LGALS9,RBP4,CXCL6,TLR4,TNFRSF1B,SEMA7A,IL18R1,SOCS5,SPON2,FGL2,RIPK3,CADM1,PYCARD,FOXP3,IL20RB,DHX58,ULBP3,SVEP1,IL33,RAET1E,RAET1G	3.01336e+164	CD34p	179	Immune response_p	49
828	GO:0032642	regulation of chemokine production	BP	0.00962773	0.00407056	15	63	115	0.00119522	2.80897	ADCYAP1,C5,CD74,F2RL1,IL6R,IL7,LGALS9,CXCL6,TLR4,IL1RL1,KLF4,SOCS5,PYCARD,IL33,C1QTNF3	1.16728e+60	CD34p	179	Immune response_p	49
829	GO:0032613	interleukin-10 production	BP	0.00706033	0.00251987	11	39	75	0.00121593	3.52713	CD47,F2RL1,HLA-DRB1,LGALS9,TLR4,PYCARD,CD274,FOXP3,IL20RB,RBM47,VSIR	9.61215e+48	CD34p	179	Immune response_p	49
830	GO:0032653	regulation of interleukin-10 production	BP	0.00706033	0.00251987	11	39	75	0.00121593	3.52713	CD47,F2RL1,HLA-DRB1,LGALS9,TLR4,PYCARD,CD274,FOXP3,IL20RB,RBM47,VSIR	9.61215e+48	CD34p	179	Immune response_p	49
831	GO:0032602	chemokine production	BP	0.00962773	0.00413517	15	64	116	0.00141839	2.75147	ADCYAP1,C5,CD74,F2RL1,IL6R,IL7,LGALS9,CXCL6,TLR4,IL1RL1,KLF4,SOCS5,PYCARD,IL33,C1QTNF3	1.16728e+60	CD34p	179	Immune response_p	49
832	GO:0002460	adaptive immune response based on somatic recombination of immune receptors built from immunoglobulin superfamily domains	BP	0.0218229	0.012987	34	201	462	0.00174407	1.83702	ANXA1,SERPING1,C1R,C1S,C5,CD74,CTSH,CD55,HFE,HLA-DRA,HLA-DRB1,MR1,HLX,IL1R1,IL6R,IL13RA2,JAK1,RORA,TLR4,TNFRSF1B,IL18R1,IL1RL1,SOCS5,BTN3A3,RIPK3,CD274,FOXP3,IL20RB,AICDA,ULBP3,SVEP1,IL33,RAET1E,RAET1G	3.01711e+142	CD34p	179	Immune response_p	49
833	GO:0031341	regulation of cell killing	BP	0.00898588	0.00381211	14	59	142	0.00178194	2.79528	CD55,F2RL1,CFH,HFE,HLA-DRA,HLA-DRB1,MR1,LGALS9,CXCL6,RIPK3,CADM1,ULBP3,RAET1E,RAET1G	1.60422e+62	CD34p	179	Immune response_p	49
834	GO:0002698	negative regulation of immune effector process	BP	0.0102696	0.00471668	16	73	138	0.00211471	2.52319	ANXA1,APOA1,SERPING1,CD47,CD55,FOXF1,HFE,HLX,IL13RA2,LGALS9,SOCS5,FGL2,FOXP3,IL20RB,SVEP1,IL33	3.01336e+64	CD34p	179	Immune response_p	49
835	GO:0002699	positive regulation of immune effector process	BP	0.0186136	0.0109194	29	169	337	0.00294468	1.86655	ANXA1,CD36,CD74,CD55,F2RL1,FOXF1,HFE,HLA-DRA,HLA-DRB1,MR1,HLX,IL1R1,IL13RA2,KIT,LGALS9,RBP4,TLR4,SEMA7A,IL18R1,SOCS5,SPON2,CADM1,PYCARD,FOXP3,DHX58,ULBP3,IL33,RAET1E,RAET1G	3.01949e+123	CD34p	179	Immune response_p	49
836	GO:0032635	interleukin-6 production	BP	0.012837	0.00678426	20	105	199	0.00374715	2.11629	CD36,CD47,CD74,F2RL1,GAS6,IL1A,IL6R,LGALS9,CD200,MAPK13,TLR1,TLR4,IL1RL2,SOCS5,TLR6,SPON2,PYCARD,FOXP3,IL33,C1QTNF3	9.48962e+83	CD34p	179	Immune response_p	49
837	GO:0032675	regulation of interleukin-6 production	BP	0.012837	0.00678426	20	105	199	0.00374715	2.11629	CD36,CD47,CD74,F2RL1,GAS6,IL1A,IL6R,LGALS9,CD200,MAPK13,TLR1,TLR4,IL1RL2,SOCS5,TLR6,SPON2,PYCARD,FOXP3,IL33,C1QTNF3	9.48962e+83	CD34p	179	Immune response_p	49
838	GO:0001818	negative regulation of cytokine production	BP	0.021181	0.0131162	33	203	455	0.00386401	1.75003	ANXA1,APOA1,ATP2B1,CD34,CDH3,F2RL1,LRRC32,GAS6,HFE,HLA-DRB1,IGF1,LGALS9,LTF,CD200,TLR4,WNT11,IL1RL1,KLF4,SOCS5,TLR6,BTN2A2,PYCARD,CD274,FOXP3,IL20RB,RNF125,NDRG2,VSIR,DHX58,RNF128,NAV3,IL33,C1QTNF3	3.01335e+142	CD34p	179	Immune response_p	49
839	GO:0002367	cytokine production involved in immune response	BP	0.0109114	0.00555663	17	86	132	0.00488847	2.21429	APOA1,CD36,CD74,CD55,F2RL1,HFE,IL1R1,KIT,TLR4,TNFRSF1B,SEMA7A,IL18R1,SPON2,PYCARD,FOXP3,SLAMF9,RAET1G	3.35949e+70	CD34p	179	Immune response_p	49
840	GO:0032722	positive regulation of chemokine production	BP	0.00706033	0.00297215	11	46	81	0.00502528	2.82035	ADCYAP1,C5,CD74,F2RL1,IL6R,IL7,LGALS9,TLR4,IL1RL1,PYCARD,IL33	1.16728e+42	CD34p	179	Immune response_p	49
841	GO:0031348	negative regulation of defense response	BP	0.0205392	0.012987	32	201	377	0.00603371	1.70605	ADORA1,APOA1,SERPING1,CDH5,F2RL1,FOXF1,GPER1,HLA-DRB1,IFI16,IGF1,LGALS9,MMP12,CD200,CCN3,NT5E,PPARG,RORA,TEK,TNFRSF1B,KLF4,NR1D1,SOCS5,FGL2,DTX4,FOXP3,IL20RB,RNF125,DHX58,IL33,C1QTNF3,LRFN5,C1QTNF12	1.34336e+137	CD34p	179	Immune response_p	49
842	GO:0001910	regulation of leukocyte mediated cytotoxicity	BP	0.00770218	0.00348905	12	54	123	0.00649462	2.56437	F2RL1,HFE,HLA-DRA,HLA-DRB1,MR1,LGALS9,CXCL6,RIPK3,CADM1,ULBP3,RAET1E,RAET1G	2.15031e+54	CD34p	179	Immune response_p	49
843	GO:0048002	antigen processing and presentation of peptide antigen	BP	0.00770218	0.00348905	12	54	107	0.00649462	2.56437	CD74,CTSL,ACE,HFE,HLA-DRA,HLA-DRB1,MR1,PYCARD,MFSD6,ULBP3,RAET1E,RAET1G	9.72151e+53	CD34p	179	Immune response_p	49
844	GO:0002709	regulation of T cell mediated immunity	BP	0.00898588	0.00439362	14	68	115	0.00702193	2.32794	CD55,HFE,HLA-DRA,HLA-DRB1,MR1,IL1R1,TNFRSF1B,IL18R1,RIPK3,FOXP3,IL20RB,ULBP3,RAET1E,RAET1G	1.60431e+63	CD34p	179	Immune response_p	49
845	GO:0032755	positive regulation of interleukin-6 production	BP	0.00898588	0.00439362	14	68	114	0.00702193	2.32794	CD36,CD74,F2RL1,IL1A,IL6R,LGALS9,MAPK13,TLR1,TLR4,IL1RL2,TLR6,SPON2,PYCARD,IL33	9.48972e+57	CD34p	179	Immune response_p	49
846	GO:0002456	T cell mediated immunity	BP	0.0102696	0.00542741	16	84	149	0.00894577	2.11339	CTSH,CD55,HFE,HLA-DRA,HLA-DRB1,MR1,IL1R1,TNFRSF1B,IL18R1,BTN3A3,RIPK3,FOXP3,IL20RB,ULBP3,RAET1E,RAET1G	1.51216e+72	CD34p	179	Immune response_p	49
847	GO:0002718	regulation of cytokine production involved in immune response	BP	0.0102696	0.00542741	16	84	130	0.00894577	2.11339	APOA1,CD36,CD74,CD55,F2RL1,HFE,IL1R1,KIT,TLR4,TNFRSF1B,SEMA7A,IL18R1,SPON2,PYCARD,FOXP3,RAET1G	3.35949e+65	CD34p	179	Immune response_p	49
848	GO:0002711	positive regulation of T cell mediated immunity	BP	0.00706033	0.00342444	11	53	77	0.0149869	2.34915	CD55,HFE,HLA-DRA,HLA-DRB1,MR1,IL1R1,IL18R1,FOXP3,ULBP3,RAET1E,RAET1G	1.60431e+49	CD34p	179	Immune response_p	49
849	GO:0019882	antigen processing and presentation	BP	0.00962773	0.00529818	15	82	158	0.0159743	2.00976	CD74,CTSH,CTSL,ACE,HFE,HLA-DRA,HLA-DRB1,MR1,RAB3B,FGL2,PYCARD,MFSD6,ULBP3,RAET1E,RAET1G	9.72151e+66	CD34p	179	Immune response_p	49
850	GO:0032677	regulation of interleukin-8 production	BP	0.00706033	0.00355366	11	55	110	0.0195581	2.24207	ANXA1,CD74,CHI3L1,F2RL1,LGALS9,TLR1,TLR4,TLR5,KLF4,TLR6,PYCARD	3.01972e+43	CD34p	179	Immune response_p	49
851	GO:0002822	regulation of adaptive immune response based on somatic recombination of immune receptors built from immunoglobulin superfamily domains	BP	0.0134788	0.00839956	21	130	237	0.0197735	1.73098	ANXA1,CD55,HFE,HLA-DRA,HLA-DRB1,MR1,HLX,IL1R1,TNFRSF1B,IL18R1,IL1RL1,SOCS5,RIPK3,CD274,FOXP3,IL20RB,ULBP3,SVEP1,IL33,RAET1E,RAET1G	3.0116e+93	CD34p	179	Immune response_p	49
852	GO:0002720	positive regulation of cytokine production involved in immune response	BP	0.00770218	0.00407056	12	63	87	0.0218292	2.11051	CD36,CD74,CD55,F2RL1,IL1R1,KIT,TLR4,SEMA7A,IL18R1,SPON2,PYCARD,RAET1G	9.48972e+49	CD34p	179	Immune response_p	49
853	GO:0032637	interleukin-8 production	BP	0.00706033	0.00361827	11	56	111	0.0221958	2.19211	ANXA1,CD74,CHI3L1,F2RL1,LGALS9,TLR1,TLR4,TLR5,KLF4,TLR6,PYCARD	3.01972e+43	CD34p	179	Immune response_p	49
854	GO:0071706	tumor necrosis factor superfamily cytokine production	BP	0.0115533	0.00704271	18	109	216	0.0240463	1.77602	TNFRSF8,CD36,CD47,GAS6,IGF1,IL1A,LGALS9,LTF,PIK3R1,TLR1,TLR4,SPON2,PYCARD,CD274,FOXP3,VSIR,IL33,LRRK2	9.43949e+76	CD34p	179	Immune response_p	49
855	GO:1903555	regulation of tumor necrosis factor superfamily cytokine production	BP	0.0115533	0.00704271	18	109	216	0.0240463	1.77602	TNFRSF8,CD36,CD47,GAS6,IGF1,IL1A,LGALS9,LTF,PIK3R1,TLR1,TLR4,SPON2,PYCARD,CD274,FOXP3,VSIR,IL33,LRRK2	9.43949e+76	CD34p	179	Immune response_p	49
856	GO:0002703	regulation of leukocyte mediated immunity	BP	0.0147625	0.00962719	23	149	308	0.0249861	1.64017	CD55,F2RL1,FOXF1,HFE,HLA-DRA,HLA-DRB1,MR1,IL1R1,IL13RA2,KIT,LGALS9,CXCL6,TLR4,TNFRSF1B,IL18R1,RIPK3,CADM1,FOXP3,IL20RB,ULBP3,SVEP1,RAET1E,RAET1G	1.60422e+101	CD34p	179	Immune response_p	49
857	GO:0002819	regulation of adaptive immune response	BP	0.0141207	0.00917491	22	142	254	0.026872	1.64694	ANXA1,CD55,HFE,HLA-DRA,HLA-DRB1,MR1,HLX,IL1R1,TNFRSF1B,IL18R1,IL1RL1,SOCS5,RIPK3,PYCARD,CD274,FOXP3,IL20RB,ULBP3,SVEP1,IL33,RAET1E,RAET1G	3.0116e+98	CD34p	179	Immune response_p	49
858	GO:0050777	negative regulation of immune response	BP	0.0134788	0.00885185	21	137	229	0.0333272	1.62571	ANXA1,SERPING1,CD55,FOXF1,HFE,HLA-DRB1,HLX,IFI16,IL13RA2,LGALS9,MMP12,PPARG,IL1RL1,SOCS5,FGL2,DTX4,FOXP3,IL20RB,DHX58,SVEP1,IL33	3.0171e+88	CD34p	179	Immune response_p	49
859	GO:0032640	tumor necrosis factor production	BP	0.0109114	0.00684887	17	106	209	0.0356802	1.71419	TNFRSF8,CD36,CD47,GAS6,IGF1,IL1A,LGALS9,LTF,PIK3R1,TLR1,TLR4,SPON2,PYCARD,FOXP3,VSIR,IL33,LRRK2	9.43949e+71	CD34p	179	Immune response_p	49
860	GO:0032680	regulation of tumor necrosis factor production	BP	0.0109114	0.00684887	17	106	209	0.0356802	1.71419	TNFRSF8,CD36,CD47,GAS6,IGF1,IL1A,LGALS9,LTF,PIK3R1,TLR1,TLR4,SPON2,PYCARD,FOXP3,VSIR,IL33,LRRK2	9.43949e+71	CD34p	179	Immune response_p	49
861	GO:0002700	regulation of production of molecular mediator of immune response	BP	0.0121951	0.00788267	19	122	225	0.0359824	1.65593	APOA1,CD36,CD74,CD55,F2RL1,HFE,IL1R1,IL13RA2,KIT,RBP4,TLR4,TNFRSF1B,SEMA7A,IL18R1,SPON2,PYCARD,FOXP3,IL33,RAET1G	3.35949e+78	CD34p	179	Immune response_p	49
862	GO:0002449	lymphocyte mediated immunity	BP	0.0166881	0.0116948	26	181	449	0.0402015	1.50699	SERPING1,C1R,C1S,C5,CD74,CTSH,CD55,HFE,HLA-DRA,HLA-DRB1,MR1,IL1R1,IL13RA2,LGALS9,TNFRSF1B,IL18R1,BTN3A3,RIPK3,CADM1,FOXP3,IL20RB,AICDA,ULBP3,SVEP1,RAET1E,RAET1G	7.10716e+110	CD34p	179	Immune response_p	49
863	GO:0001909	leukocyte mediated cytotoxicity	BP	0.00834403	0.00497512	13	77	175	0.0428821	1.82146	CTSH,F2RL1,HFE,HLA-DRA,HLA-DRB1,MR1,LGALS9,CXCL6,RIPK3,CADM1,ULBP3,RAET1E,RAET1G	1.51222e+58	CD34p	179	Immune response_p	49
864	GO:0010001	glial cell differentiation	BP	0.0218229	0.0124055	34	192	278	0.000773668	1.94302	CDH2,CNTN1,DAB1,EPHA4,FGF2,FGF10,GAP43,NR3C1,LAMA2,LRP1,MYOC,NFIB,ROR2,SERPINE2,PLP1,RELN,PTPRZ1,TLR4,TNFRSF1B,TRPC4,CXCR4,CNTNAP1,PLPP3,NOG,NR1D1,LAMC3,NDRG1,WASF3,TENM4,ANO1,ADGRG6,SH3TC2,IL33,DNER	1.00013e+144	CD34p	189	Regulation of the nervous system_p_2	50
865	GO:0042063	gliogenesis	BP	0.0269576	0.0166699	42	258	389	0.00119112	1.75748	ANXA1,AREG,CD9,CDH2,CNTN1,DAB1,EPHA4,FGF2,FGF10,GAP43,NR3C1,LAMA2,LRP1,MYOC,NFIB,ROR2,SERPINE2,PITX3,PLP1,RELN,PTPRB,PTPRZ1,TLR4,TNFRSF1B,TRPC4,CXCR4,CNTNAP1,PLPP3,NOG,ADGRG1,NR1D1,LAMC3,NDRG1,WASF3,RRAS2,TENM4,ANO1,GJC2,ADGRG6,SH3TC2,IL33,DNER	3.01375e+175	CD34p	189	Regulation of the nervous system_p_2	50
866	GO:0007272	ensheathment of neurons	BP	0.012837	0.00730116	20	113	170	0.00868922	1.93321	ANK2,CD9,CNTN1,MYOC,CLDN11,PLP1,PTPRZ1,RARB,SCN2A,TNFRSF1B,CXCR4,CNTNAP1,KIF14,NDRG1,WASF3,NFASC,TENM4,ADGRG6,SH3TC2,MAL2	2.87928e+85	CD34p	189	Regulation of the nervous system_p_2	50
867	GO:0008366	axon ensheathment	BP	0.012837	0.00730116	20	113	170	0.00868922	1.93321	ANK2,CD9,CNTN1,MYOC,CLDN11,PLP1,PTPRZ1,RARB,SCN2A,TNFRSF1B,CXCR4,CNTNAP1,KIF14,NDRG1,WASF3,NFASC,TENM4,ADGRG6,SH3TC2,MAL2	2.87928e+85	CD34p	189	Regulation of the nervous system_p_2	50
868	GO:0042552	myelination	BP	0.0121951	0.00717193	19	111	164	0.0146209	1.85533	ANK2,CD9,CNTN1,MYOC,PLP1,PTPRZ1,RARB,SCN2A,TNFRSF1B,CXCR4,CNTNAP1,KIF14,NDRG1,WASF3,NFASC,TENM4,ADGRG6,SH3TC2,MAL2	2.87928e+81	CD34p	189	Regulation of the nervous system_p_2	50
869	GO:0048708	astrocyte differentiation	BP	0.00834403	0.004329	13	67	91	0.0150256	2.16029	DAB1,EPHA4,GAP43,NR3C1,LRP1,ROR2,SERPINE2,PLP1,TLR4,PLPP3,NOG,NR1D1,LAMC3	1.6002e+52	CD34p	189	Regulation of the nervous system_p_2	50
870	GO:0021782	glial cell development	BP	0.00962773	0.00581508	15	90	129	0.0345624	1.79434	CNTN1,LRP1,MYOC,ROR2,PLP1,TLR4,CNTNAP1,NR1D1,LAMC3,NDRG1,WASF3,TENM4,ANO1,ADGRG6,SH3TC2	1.2724e+66	CD34p	189	Regulation of the nervous system_p_2	50
871	GO:1903034	regulation of response to wounding	BP	0.0154044	0.00775344	24	120	208	0.000783358	2.25261	ANXA1,SERPING1,CAV1,CD9,CD36,CLDN4,EPHA4,F2RL1,FGF2,NEO1,PDGFRA,SERPINE2,PRKG1,PROS1,PTPRF,SPP1,CXCR4,KLF4,HPSE,WNT4,AJAP1,RGMA,EMILIN2,IL33	3.01711e+96	CD34p	190	Coagulation	51
872	GO:0050878	regulation of body fluid levels	BP	0.0263158	0.0158946	41	246	492	0.000847446	1.80795	ADM,ADORA1,ADRA2C,ANXA5,SERPING1,CAV1,CD9,CD36,ENTPD2,DGKB,EDNRB,EXT2,F2RL1,F10,FGF10,GAS6,HAS2,ITGA2,NPR1,PDGFRA,SERPINA1,SERPINE2,PRKG1,PRLR,PROS1,PTPRO,SCNN1A,TLR4,XDH,TFPI2,APLN,DGKI,PDPN,HPSE,ANO1,WNK4,LNPK,EMILIN2,PRICKLE1,PEAR1,ANXA8	1.33134e+166	CD34p	190	Coagulation	51
873	GO:1903035	negative regulation of response to wounding	BP	0.00898588	0.00400594	14	62	119	0.00292803	2.62004	SERPING1,CD9,EPHA4,FGF2,NEO1,PDGFRA,SERPINE2,PRKG1,PROS1,SPP1,WNT4,AJAP1,RGMA,IL33	7.10928e+57	CD34p	190	Coagulation	51
874	GO:0050818	regulation of coagulation	BP	0.00770218	0.0032306	12	50	100	0.00334658	2.83506	ANXA5,SERPING1,CAV1,CD9,CD36,F2RL1,PDGFRA,SERPINE2,PRKG1,PROS1,HPSE,EMILIN2	3.08711e+44	CD34p	190	Coagulation	51
875	GO:0030193	regulation of blood coagulation	BP	0.00706033	0.00303676	11	47	93	0.00597686	2.74184	SERPING1,CAV1,CD9,CD36,F2RL1,PDGFRA,SERPINE2,PRKG1,PROS1,HPSE,EMILIN2	7.10858e+41	CD34p	190	Coagulation	51
876	GO:0007596	blood coagulation	BP	0.0166881	0.0100149	26	155	319	0.00637508	1.81413	ADRA2C,ANXA5,SERPING1,CAV1,CD9,CD36,ENTPD2,DGKB,F2RL1,F10,GAS6,ITGA2,PDGFRA,SERPINA1,SERPINE2,PRKG1,PROS1,TLR4,TFPI2,DGKI,PDPN,HPSE,LNPK,EMILIN2,PEAR1,ANXA8	1.52309e+104	CD34p	190	Coagulation	51
877	GO:1900046	regulation of hemostasis	BP	0.00706033	0.00310138	11	48	95	0.00706445	2.66755	SERPING1,CAV1,CD9,CD36,F2RL1,PDGFRA,SERPINE2,PRKG1,PROS1,HPSE,EMILIN2	7.10858e+41	CD34p	190	Coagulation	51
878	GO:0050817	coagulation	BP	0.0166881	0.0101441	26	157	327	0.0075413	1.78617	ADRA2C,ANXA5,SERPING1,CAV1,CD9,CD36,ENTPD2,DGKB,F2RL1,F10,GAS6,ITGA2,PDGFRA,SERPINA1,SERPINE2,PRKG1,PROS1,TLR4,TFPI2,DGKI,PDPN,HPSE,LNPK,EMILIN2,PEAR1,ANXA8	1.52309e+104	CD34p	190	Coagulation	51
879	GO:0061041	regulation of wound healing	BP	0.0109114	0.00581508	17	90	165	0.00782242	2.09229	ANXA1,SERPING1,CAV1,CD9,CD36,CLDN4,F2RL1,FGF2,PDGFRA,SERPINE2,PRKG1,PROS1,CXCR4,HPSE,WNT4,AJAP1,EMILIN2	3.01711e+66	CD34p	190	Coagulation	51
880	GO:0007599	hemostasis	BP	0.0166881	0.0103379	26	160	328	0.00961497	1.74581	ADRA2C,ANXA5,SERPING1,CAV1,CD9,CD36,ENTPD2,DGKB,F2RL1,F10,GAS6,ITGA2,PDGFRA,SERPINA1,SERPINE2,PRKG1,PROS1,TLR4,TFPI2,DGKI,PDPN,HPSE,LNPK,EMILIN2,PEAR1,ANXA8	1.52309e+104	CD34p	190	Coagulation	51
881	GO:0010232	vascular transport	BP	0.0102696	0.004329	16	67	111	0.000802938	2.8212	ATP1A2,CD36,ABCC2,SLC29A2,KCNJ8,LRP1,SLC1A1,SLC1A2,SLC1A3,SLC2A3,SLC16A2,SLC22A3,SLC4A4,ABCC9,SLC38A2,SLC6A17	4.77948e+65	CD34p	191	Amino_acid transport	52
882	GO:0150104	transport across blood-brain barrier	BP	0.0102696	0.004329	16	67	111	0.000802938	2.8212	ATP1A2,CD36,ABCC2,SLC29A2,KCNJ8,LRP1,SLC1A1,SLC1A2,SLC1A3,SLC2A3,SLC16A2,SLC22A3,SLC4A4,ABCC9,SLC38A2,SLC6A17	4.77948e+65	CD34p	191	Amino_acid transport	52
883	GO:0006865	amino acid transport	BP	0.0147625	0.00736577	23	114	324	0.00088011	2.27658	ADORA1,ATP1A2,CACNB4,GRM1,KCNJ8,PRKG1,RGS2,SLC1A1,SLC1A2,SLC1A3,SLC1A7,SLC6A11,SLC16A2,SLC22A4,TRH,TRPC4,SLC38A2,SLC38A4,SLC6A15,SLC7A14,LRRC8C,SLC66A1L,SLC6A17	1.34478e+97	CD34p	191	Amino_acid transport	52
884	GO:0003333	amino acid transmembrane transport	BP	0.0102696	0.00478129	16	74	194	0.00245113	2.47951	ATP1A2,GRM1,RGS2,SLC1A1,SLC1A2,SLC1A3,SLC1A7,SLC6A11,SLC16A2,SLC22A4,SLC38A2,SLC38A4,SLC6A15,SLC7A14,LRRC8C,SLC66A1L	4.77291e+69	CD34p	191	Amino_acid transport	52
885	GO:0015800	acidic amino acid transport	BP	0.00770218	0.0032306	12	50	85	0.00334658	2.83506	ADORA1,ATP1A2,GRM1,KCNJ8,PRKG1,SLC1A1,SLC1A2,SLC1A3,SLC1A7,TRH,SLC38A2,SLC7A14	1.34477e+47	CD34p	191	Amino_acid transport	52
886	GO:0006835	dicarboxylic acid transport	BP	0.00962773	0.00465206	15	72	143	0.00478309	2.36393	ADORA1,ATP1A2,ABCC2,FOLR1,FOLR3,GRM1,KCNJ8,PRKG1,SLC1A1,SLC1A2,SLC1A3,SLC1A7,TRH,SLC38A2,LRRC8C	1.34477e+59	CD34p	191	Amino_acid transport	52
887	GO:1905039	carboxylic acid transmembrane transport	BP	0.0115533	0.00736577	18	114	277	0.0359152	1.68292	ATP1A2,CD36,GRM1,RGS2,SLC1A1,SLC1A2,SLC1A3,SLC1A7,SLC6A11,SLC16A2,SLC22A4,SLC38A2,SLC38A4,SLC6A15,SLC7A14,LRRC8C,SLC66A1L,SLC16A9	4.77948e+78	CD34p	191	Amino_acid transport	52
888	GO:1903825	organic acid transmembrane transport	BP	0.0115533	0.00743038	18	115	278	0.0387298	1.66545	ATP1A2,CD36,GRM1,RGS2,SLC1A1,SLC1A2,SLC1A3,SLC1A7,SLC6A11,SLC16A2,SLC22A4,SLC38A2,SLC38A4,SLC6A15,SLC7A14,LRRC8C,SLC66A1L,SLC16A9	4.77948e+78	CD34p	191	Amino_acid transport	52
889	GO:0015807	L-amino acid transport	BP	0.00770218	0.00452284	12	70	162	0.0455951	1.85483	ATP1A2,GRM1,KCNJ8,RGS2,SLC1A1,SLC1A2,SLC1A3,SLC1A7,SLC38A2,SLC38A4,SLC66A1L,SLC6A17	4.77291e+52	CD34p	191	Amino_acid transport	52
890	GO:0031623	receptor internalization	BP	0.0134788	0.0064612	21	100	152	0.000843598	2.39334	ADM,CAV1,CD9,CD36,GRIA1,HIP1,HTR2B,LRP1,NEDD4,OPHN1,SFRP4,APLN,MAGI2,DKK1,ARC,LRRTM2,GREM1,NECAB2,RIN3,PCSK9,LRRTM1	1.33858e+89	CD34p	192	Endocytosis	53
891	GO:0006898	receptor-mediated endocytosis	BP	0.0218229	0.0129224	34	200	344	0.0016	1.8482	ADM,CAV1,CD9,CD36,CTSL,DAB2,DPP4,FOLR1,GRIA1,HFE,HIP1,HTR2B,ITGA4,LRP1,NEDD4,OPHN1,SDC1,SFRP4,SH3GL3,SORL1,CUBN,APLN,MAGI2,DKK1,ARC,LRRTM2,GREM1,NLGN3,NECAB2,CXCL16,RIN3,ARHGAP27,PCSK9,LRRTM1	1.33858e+145	CD34p	192	Endocytosis	53
892	GO:0045807	positive regulation of endocytosis	BP	0.0141207	0.00723654	22	112	171	0.00162255	2.20064	APOA1,CD36,CD47,DAB2,F2RL1,GAS6,GPC3,HFE,HIP1,ITGA2,LRP1,PTX3,SFRP4,SMPD1,APLN,MAGI2,NLGN1,GREM1,PYCARD,CAMK1D,LRRK2,PCSK9	3.35949e+92	CD34p	192	Endocytosis	53
893	GO:0002090	regulation of receptor internalization	BP	0.00834403	0.00361827	13	56	71	0.00315296	2.715	HIP1,OPHN1,SFRP4,APLN,MAGI2,DKK1,ARC,LRRTM2,GREM1,NECAB2,RIN3,PCSK9,LRRTM1	3.0925e+61	CD34p	192	Endocytosis	53
894	GO:0048259	regulation of receptor-mediated endocytosis	BP	0.0102696	0.00600892	16	93	131	0.0226972	1.86511	DAB2,HFE,HIP1,OPHN1,SFRP4,SH3GL3,APLN,MAGI2,DKK1,ARC,LRRTM2,GREM1,NECAB2,RIN3,PCSK9,LRRTM1	1.60131e+73	CD34p	192	Endocytosis	53
895	GO:0030100	regulation of endocytosis	BP	0.0198973	0.0140208	31	217	340	0.0289515	1.49885	APOA1,CAV1,CD36,CD47,DAB2,F2RL1,GAS6,GPC3,HFE,HIP1,ITGA2,LRP1,OPHN1,PTX3,SFRP4,SH3GL3,SMPD1,APLN,MAGI2,NLGN1,DKK1,ARC,LRRTM2,GREM1,PYCARD,NECAB2,CAMK1D,RIN3,LRRK2,PCSK9,LRRTM1	3.35858e+134	CD34p	192	Endocytosis	53
896	GO:1902895	positive regulation of miRNA transcription	BP	0.00706033	0.00245526	11	38	63	0.000959039	3.658	KLF5,EGFR,FGF2,FOS,NR3C1,SMAD6,NGFR,PPARG,WT1,APLN,KLF4	6.88196e+42	CD34p	195	RNA metabolism	54
897	GO:2000630	positive regulation of miRNA metabolic process	BP	0.00770218	0.00303676	12	47	76	0.00191099	3.07854	KLF5,EGFR,FGF2,FOS,NR3C1,SMAD6,NGFR,PPARG,WT1,APLN,KLF4,NEAT1	6.88196e+48	CD34p	195	RNA metabolism	54
898	GO:1902893	regulation of miRNA transcription	BP	0.00770218	0.00342444	12	53	84	0.00554791	2.6271	KLF5,EGFR,FGF2,FOS,NR3C1,SMAD6,NFIB,NGFR,PPARG,WT1,APLN,KLF4	6.88196e+46	CD34p	195	RNA metabolism	54
899	GO:0061614	miRNA transcription	BP	0.00770218	0.00348905	12	54	85	0.00649462	2.56437	KLF5,EGFR,FGF2,FOS,NR3C1,SMAD6,NFIB,NGFR,PPARG,WT1,APLN,KLF4	6.88196e+46	CD34p	195	RNA metabolism	54
900	GO:2000628	regulation of miRNA metabolic process	BP	0.00834403	0.00426439	13	66	101	0.0132996	2.2012	KLF5,EGFR,FGF2,FOS,NR3C1,SMAD6,NFIB,NGFR,PPARG,WT1,APLN,KLF4,NEAT1	6.88196e+52	CD34p	195	RNA metabolism	54
901	GO:0140747	regulation of ncRNA transcription	BP	0.00770218	0.00452284	12	70	109	0.0455951	1.85483	KLF5,EGFR,FGF2,FOS,NR3C1,SMAD6,NFIB,NGFR,PPARG,WT1,APLN,KLF4	6.88196e+46	CD34p	195	RNA metabolism	54
902	GO:0046879	hormone secretion	BP	0.0231065	0.0135685	36	210	372	0.00101761	1.86828	ADCY8,ADCYAP1,ADORA1,AGTR1,ANXA1,BMP6,CCKAR,DAB2,F2RL1,FOXO1,GPER1,HFE,HLA-DRB1,IL1RN,CCN3,PPARG,PTPRN,PTPRN2,RBP4,CCL5,SFRP1,SCG5,SLC16A2,SPP1,TACR1,TBX3,TRH,VSNL1,GPR68,FZD4,NR1D1,GAL,ANO1,WNK4,C1QTNF3,C1QTNF12	1.14116e+143	CD34p	196	Protein transport_carbohydrate metabolism	55
903	GO:0009914	hormone transport	BP	0.0231065	0.0138916	36	215	388	0.00156306	1.81552	ADCY8,ADCYAP1,ADORA1,AGTR1,ANXA1,BMP6,CCKAR,DAB2,F2RL1,FOXO1,GPER1,HFE,HLA-DRB1,IL1RN,CCN3,PPARG,PTPRN,PTPRN2,RBP4,CCL5,SFRP1,SCG5,SLC16A2,SPP1,TACR1,TBX3,TRH,VSNL1,GPR68,FZD4,NR1D1,GAL,ANO1,WNK4,C1QTNF3,C1QTNF12	1.14116e+143	CD34p	196	Protein transport_carbohydrate metabolism	55
904	GO:0050886	endocrine process	BP	0.00898588	0.00387672	14	60	121	0.00211295	2.73434	AGTR1,BMP6,DAB2,ACE,EDNRB,F2RL1,PPARG,SPP1,TACR1,TBX3,FZD4,GAL,WNK4,C1QTNF3	1.85654e+57	CD34p	196	Protein transport_carbohydrate metabolism	55
905	GO:0042886	amide transport	BP	0.0256739	0.0162822	40	252	455	0.00246977	1.70363	ADCY8,ADCYAP1,ADORA1,ANXA1,AQP9,ATP1A2,CD74,F2RL1,FOXO1,FOLR1,FOLR3,GPER1,GRM1,HFE,HLA-DRB1,IL1RN,KCNJ8,CCN3,PRKG1,PTPRN,PTPRN2,RBP4,CCL5,SFRP1,SLC1A1,SLC1A2,SLC1A3,SLC1A7,SLC14A1,SLC15A1,SLC16A2,TRH,VSNL1,GPR68,NR1D1,GAL,SLC38A2,ANO1,C1QTNF12,SLC15A5	1.14116e+159	CD34p	196	Protein transport_carbohydrate metabolism	55
906	GO:0046883	regulation of hormone secretion	BP	0.0186136	0.010984	29	170	293	0.00321758	1.8532	ADCY8,ADCYAP1,ADORA1,AGTR1,ANXA1,BMP6,CCKAR,DAB2,F2RL1,FOXO1,GPER1,HFE,HLA-DRB1,CCN3,PPARG,RBP4,CCL5,SFRP1,SCG5,SPP1,TACR1,TRH,VSNL1,GPR68,NR1D1,GAL,ANO1,C1QTNF3,C1QTNF12	1.14116e+114	CD34p	196	Protein transport_carbohydrate metabolism	55
907	GO:0071322	cellular response to carbohydrate stimulus	BP	0.0121951	0.00652581	19	101	164	0.005351	2.08313	ADCY8,ZFP36L1,ACE,FBP1,GAS6,GPER1,HLA-DRB1,NPTX1,SERPINF1,MAPK13,PTPRN,PTPRN2,SLC2A5,VSNL1,GPR68,NR1D1,ANO1,COLEC12,C1QTNF12	1.14677e+77	CD34p	196	Protein transport_carbohydrate metabolism	55
908	GO:0046887	positive regulation of hormone secretion	BP	0.0115533	0.00626736	18	97	156	0.0076251	2.04756	ADCY8,ADCYAP1,BMP6,DAB2,GPER1,HFE,HLA-DRB1,PPARG,RBP4,SPP1,TACR1,TRH,VSNL1,GPR68,GAL,ANO1,C1QTNF3,C1QTNF12	1.14117e+74	CD34p	196	Protein transport_carbohydrate metabolism	55
909	GO:0071692	protein localization to extracellular region	BP	0.0250321	0.0172514	39	267	437	0.011249	1.54167	ADCY8,ADCYAP1,ANXA1,BMP6,EDNRB,F2RL1,FBN1,FOXO1,GPER1,HLA-DRB1,IGF1,IL1A,IL1RN,KCNJ8,LTBP1,LTBP2,CD200,NBL1,NEO1,CCN3,PCSK1,PPARG,PTPRN,PTPRN2,RAB3B,RBP4,CCL5,SFRP1,SNCG,TLR4,TRH,VSNL1,GPR68,NR1D1,GAL,ANO1,STEAP3,C1QTNF3,C1QTNF12	1.14116e+158	CD34p	196	Protein transport_carbohydrate metabolism	55
910	GO:0051047	positive regulation of secretion	BP	0.0205392	0.0140854	32	218	356	0.0189162	1.54821	ADCY8,ADCYAP1,ADORA1,BMP6,DAB2,F2RL1,GDNF,GPER1,HFE,HLA-DRB1,IGF1,IL1A,NPR1,PCSK1,PPARG,RBP4,SDC1,CXCL12,SPP1,SYT1,TACR1,TLR4,TRH,VSNL1,GPR68,CADPS,PTGES,NLGN1,GAL,ANO1,C1QTNF3,C1QTNF12	1.14116e+130	CD34p	196	Protein transport_carbohydrate metabolism	55
911	GO:1903532	positive regulation of secretion by cell	BP	0.0192555	0.0133747	30	207	331	0.0262995	1.52426	ADCY8,ADCYAP1,BMP6,DAB2,F2RL1,GDNF,GPER1,HFE,HLA-DRB1,IGF1,IL1A,PCSK1,PPARG,RBP4,SDC1,CXCL12,SPP1,SYT1,TACR1,TLR4,TRH,VSNL1,GPR68,CADPS,PTGES,NLGN1,GAL,ANO1,C1QTNF3,C1QTNF12	1.14117e+123	CD34p	196	Protein transport_carbohydrate metabolism	55
912	GO:0015833	peptide transport	BP	0.0173299	0.0118886	27	184	316	0.0293174	1.5458	ADCY8,ADCYAP1,ADORA1,ANXA1,CD74,F2RL1,FOXO1,GPER1,HFE,HLA-DRB1,IL1RN,CCN3,PTPRN,PTPRN2,RBP4,CCL5,SFRP1,SLC15A1,SLC16A2,TRH,VSNL1,GPR68,NR1D1,GAL,ANO1,C1QTNF12,SLC15A5	1.14116e+108	CD34p	196	Protein transport_carbohydrate metabolism	55
913	GO:0001678	intracellular glucose homeostasis	BP	0.0109114	0.00678426	17	105	172	0.0329281	1.73379	ADCY8,ACE,FOXO1,GAS6,GPER1,HLA-DRB1,NGFR,NPTX1,SERPINF1,PIK3R1,PTPRN,PTPRN2,VSNL1,GPR68,NR1D1,ANO1,C1QTNF12	1.14164e+69	CD34p	196	Protein transport_carbohydrate metabolism	55
914	GO:0050714	positive regulation of protein secretion	BP	0.0109114	0.00678426	17	105	156	0.0329281	1.73379	ADCY8,BMP6,F2RL1,GPER1,HLA-DRB1,IGF1,IL1A,PCSK1,PPARG,RBP4,TLR4,TRH,VSNL1,GPR68,ANO1,C1QTNF3,C1QTNF12	1.14654e+70	CD34p	196	Protein transport_carbohydrate metabolism	55
915	GO:0009306	protein secretion	BP	0.0231065	0.0169283	36	262	424	0.0334971	1.43306	ADCY8,ADCYAP1,ANXA1,BMP6,EDNRB,F2RL1,FOXO1,GPER1,HLA-DRB1,IGF1,IL1A,IL1RN,KCNJ8,LTBP2,CD200,NEO1,CCN3,PCSK1,PPARG,PTPRN,PTPRN2,RAB3B,RBP4,CCL5,SFRP1,SNCG,TLR4,TRH,VSNL1,GPR68,NR1D1,GAL,ANO1,STEAP3,C1QTNF3,C1QTNF12	1.14116e+146	CD34p	196	Protein transport_carbohydrate metabolism	55
916	GO:0035592	establishment of protein localization to extracellular region	BP	0.0231065	0.0169283	36	262	426	0.0334971	1.43306	ADCY8,ADCYAP1,ANXA1,BMP6,EDNRB,F2RL1,FOXO1,GPER1,HLA-DRB1,IGF1,IL1A,IL1RN,KCNJ8,LTBP2,CD200,NEO1,CCN3,PCSK1,PPARG,PTPRN,PTPRN2,RAB3B,RBP4,CCL5,SFRP1,SNCG,TLR4,TRH,VSNL1,GPR68,NR1D1,GAL,ANO1,STEAP3,C1QTNF3,C1QTNF12	1.14116e+146	CD34p	196	Protein transport_carbohydrate metabolism	55
917	GO:0002790	peptide secretion	BP	0.0160462	0.010984	25	170	292	0.0341662	1.54908	ADCY8,ADCYAP1,ADORA1,ANXA1,CD74,F2RL1,FOXO1,GPER1,HFE,HLA-DRB1,IL1RN,CCN3,PTPRN,PTPRN2,RBP4,CCL5,SFRP1,SLC16A2,TRH,VSNL1,GPR68,NR1D1,GAL,ANO1,C1QTNF12	1.14116e+98	CD34p	196	Protein transport_carbohydrate metabolism	55
918	GO:0071326	cellular response to monosaccharide stimulus	BP	0.00962773	0.00587969	15	91	153	0.0376814	1.7706	ADCY8,ACE,GAS6,GPER1,HLA-DRB1,NPTX1,SERPINF1,PTPRN,PTPRN2,SLC2A5,VSNL1,GPR68,NR1D1,ANO1,C1QTNF12	1.14164e+61	CD34p	196	Protein transport_carbohydrate metabolism	55
919	GO:0071331	cellular response to hexose stimulus	BP	0.00962773	0.00587969	15	91	151	0.0376814	1.7706	ADCY8,ACE,GAS6,GPER1,HLA-DRB1,NPTX1,SERPINF1,PTPRN,PTPRN2,SLC2A5,VSNL1,GPR68,NR1D1,ANO1,C1QTNF12	1.14164e+61	CD34p	196	Protein transport_carbohydrate metabolism	55
920	GO:0030073	insulin secretion	BP	0.0134788	0.00911029	21	141	229	0.0436738	1.57106	ADCY8,ADCYAP1,ANXA1,F2RL1,FOXO1,GPER1,HLA-DRB1,IL1RN,CCN3,PTPRN,PTPRN2,RBP4,CCL5,SFRP1,TRH,VSNL1,GPR68,NR1D1,GAL,ANO1,C1QTNF12	1.14116e+84	CD34p	196	Protein transport_carbohydrate metabolism	55
921	GO:0019218	regulation of steroid metabolic process	BP	0.00962773	0.00439362	15	68	122	0.00269004	2.5431	ADM,APOA1,BMP5,BMP6,DAB2,NR3C1,IL1A,KIT,PRKG1,RORA,AKR1C3,CH25H,NR1D1,GAL,WNT4	1.33336e+57	CD34p	207	Lipid_small molecule metabolism_p	56
922	GO:0062013	positive regulation of small molecule metabolic process	BP	0.0121951	0.00652581	19	101	177	0.005351	2.08313	ADM,ANXA1,APOA1,BMP6,CD74,DAB2,FOXO1,GPER1,IGF1,IGF2,P2RY6,PPARG,PTH1R,SLC4A4,KAT2B,NR1D1,WNT4,PID1,PPP1R3G	1.33301e+74	CD34p	207	Lipid_small molecule metabolism_p	56
923	GO:0043255	regulation of carbohydrate biosynthetic process	BP	0.00962773	0.00478129	15	74	121	0.0062415	2.28366	FBP1,FOXO1,GPER1,NR3C1,HAS2,IGF1,IGF2,P2RY6,ENPP1,PRKG1,PTH1R,KAT2B,C1QTNF3,C1QTNF12,PPP1R3G	2.20323e+65	CD34p	207	Lipid_small molecule metabolism_p	56
924	GO:0045834	positive regulation of lipid metabolic process	BP	0.0115533	0.00639659	18	99	167	0.0094233	1.99674	ADM,ADORA1,ANXA1,APOA1,BMP6,CD74,DAB2,FGF2,FLT1,HTR2B,IL1A,KIT,PDGFRA,PPARG,TEK,KAT2B,NR1D1,WNT4	1.33134e+66	CD34p	207	Lipid_small molecule metabolism_p	56
925	GO:0019216	regulation of lipid metabolic process	BP	0.0218229	0.0149254	34	231	428	0.0153413	1.55391	ADM,ADORA1,ALK,ANXA1,APOA1,BMP5,BMP6,CAV1,CD74,DAB2,FGF2,FLT1,FMO1,GPER1,NR3C1,HPGD,HTR2B,IL1A,KIT,PDE3B,PDGFRA,PPARG,PRKG1,RARRES2,RORA,SORL1,TEK,AKR1C3,KAT2B,CH25H,NR1D1,GAL,WNT4,C1QTNF2	1.33134e+130	CD34p	207	Lipid_small molecule metabolism_p	56
926	GO:0006694	steroid biosynthetic process	BP	0.012837	0.00833495	20	129	289	0.0334278	1.64749	ADM,APOA1,BMP5,BMP6,DAB2,NR3C1,IL1A,LIPA,PRKG1,PRLR,ACOX2,AKR1C3,CH25H,NR1D1,FAXDC2,AMACR,OSBPL3,HSD17B11,WNT4,HSD3B7	1.33336e+81	CD34p	207	Lipid_small molecule metabolism_p	56
927	GO:0062012	regulation of small molecule metabolic process	BP	0.021181	0.0155069	33	240	425	0.0400392	1.43338	ADM,ANXA1,APOA1,BMP5,BMP6,CAV1,CD74,CDA,DAB2,FBP1,FOXO1,FMO1,GPER1,NR3C1,IGF1,IGF2,KIT,P2RY6,PPARG,PRKG1,PTH1R,RORA,AKR1C3,SLC4A4,KAT2B,CH25H,NR1D1,WNT4,PID1,C1QTNF3,H19,C1QTNF12,PPP1R3G	1.33301e+133	CD34p	207	Lipid_small molecule metabolism_p	56
