# Supplementary material for: The embryonic origins of site-specific arthritis
Source: Nat Immunol. 2026 Jun 8;27(7):1390–403. doi: 10.1038/s41590-026-02542-2 (PMC13310765; doi:10.1038/s41590-026-02542-2)
Supplement: Supplementary file 27 — Clustered Gene Ontology biological processes based on differentially expressed genes from pseudobulked PI16+ (F2) PI16− (F1–F6) fibroblasts from scRNAseq data (Extended Data Fig. 9c). [file 41590_2026_2542_MOESM27_ESM.xlsx]

## Sheet: Supplementary table 24 GOBP_clu
	geneset_id	description	ontology	fg_freq	bg_freq	n_fg	n_bg	n_set	p.val	odds.ratio	gene_names	entrez_ids	cluster	cluster_pathway	cluster_pathway_name	cluster_pathway_new
1	GO:1903522	regulation of blood circulation	BP	0.0784314	0.0107948	12	251	358	1.10746e-07	8.13809	ATP1B1,CHRM2,DSG2,HBEGF,GJA1,PTGS2,SLC4A3,KCNMB2,CORIN,HEY2,KCNE4,ZC3H12A	4.81113e+51	Pi16n	1	Contraction	1
2	GO:0008016	regulation of heart contraction	BP	0.0653595	0.0085154	10	198	290	7.97514e-07	8.51958	ATP1B1,CHRM2,DSG2,HBEGF,GJA1,SLC4A3,CORIN,HEY2,KCNE4,ZC3H12A	4.81113e+42	Pi16n	1	Contraction	1
3	GO:0060047	heart contraction	BP	0.0653595	0.0101927	10	237	373	4.02296e-06	7.04579	ATP1B1,CHRM2,DSG2,HBEGF,GJA1,SLC4A3,CORIN,HEY2,KCNE4,ZC3H12A	4.81113e+42	Pi16n	1	Contraction	1
4	GO:0003015	heart process	BP	0.0653595	0.0106657	10	248	386	6.00649e-06	6.71536	ATP1B1,CHRM2,DSG2,HBEGF,GJA1,SLC4A3,CORIN,HEY2,KCNE4,ZC3H12A	4.81113e+42	Pi16n	1	Contraction	1
5	GO:0061337	cardiac conduction	BP	0.0392157	0.00408567	6	95	127	3.94737e-05	10.546	ATP1B1,DSG2,GJA1,SLC4A3,CORIN,KCNE4	4.81183e+24	Pi16n	1	Contraction	1
6	GO:0001508	action potential	BP	0.0392157	0.00619302	6	144	220	0.000388768	6.78879	ATP1B1,DSG2,GJA1,SLC4A3,KCNMB2,KCNE4	4.81183e+24	Pi16n	1	Contraction	1
7	GO:0006941	striated muscle contraction	BP	0.0392157	0.0079133	6	184	277	0.00139756	5.25566	ATP1B1,DSG2,GJA1,SYNM,KCNE4,ZC3H12A	4.81183e+25	Pi16n	1	Contraction	1
8	GO:0006936	muscle contraction	BP	0.0522876	0.0147514	8	343	495	0.00200964	3.74883	ATP1B1,CHRM2,DSG2,GJA1,PTGS2,SYNM,KCNE4,ZC3H12A	4.81113e+33	Pi16n	1	Contraction	1
9	GO:0090257	regulation of muscle system process	BP	0.0392157	0.00959057	6	223	307	0.00364908	4.30339	ATP1B1,CHRM2,DSG2,PTGS2,LMCD1,ZC3H12A	4.81113e+24	Pi16n	1	Contraction	1
10	GO:0007565	female pregnancy	BP	0.0653595	0.00765525	10	178	191	2.9952e-07	9.54354	ARHGDIB,DSG2,EPYC,GJA1,IGFBP7,PTGS2,PTN,CORIN,ERRFI1,STOX2	3.97183e+41	Pi16n	2	Reproduction	2
11	GO:0044703	multi-organism reproductive process	BP	0.0653595	0.0085584	10	199	217	8.35024e-07	8.47423	ARHGDIB,DSG2,EPYC,GJA1,IGFBP7,PTGS2,PTN,CORIN,ERRFI1,STOX2	3.97183e+41	Pi16n	2	Reproduction	2
12	GO:0044706	multi-multicellular organism process	BP	0.0653595	0.00890246	10	207	224	1.19494e-06	8.12739	ARHGDIB,DSG2,EPYC,GJA1,IGFBP7,PTGS2,PTN,CORIN,ERRFI1,STOX2	3.97183e+41	Pi16n	2	Reproduction	2
13	GO:0048545	response to steroid hormone	BP	0.0392157	0.0142353	6	331	373	0.0225281	2.8599	DSG2,IGFBP7,PTGS2,TFPI,HEYL,ERRFI1	1.82935e+25	Pi16n	2	Reproduction	2
14	GO:0033002	muscle cell proliferation	BP	0.0653595	0.00873043	10	203	293	1.00093e-06	8.29833	CDH13,HBEGF,ERBB4,FOXC1,FOXC2,GJA1,PDGFRB,PTGS2,CX3CL1,HEY2	1.01218e+40	Pi16n	3	Developmental processes	3
15	GO:0048738	cardiac muscle tissue development	BP	0.0653595	0.00980561	10	228	289	2.85053e-06	7.33869	DSG2,ERBB4,FOXC1,FOXC2,GJA1,PDGFRB,SORBS2,MSC,KDM6B,HEY2	1.82921e+41	Pi16n	3	Developmental processes	3
16	GO:0014706	striated muscle tissue development	BP	0.0653595	0.0104937	10	244	308	5.20463e-06	6.83084	DSG2,ERBB4,FOXC1,FOXC2,GJA1,PDGFRB,SORBS2,MSC,KDM6B,HEY2	1.82921e+41	Pi16n	3	Developmental processes	3
17	GO:0072006	nephron development	BP	0.0457516	0.00675211	7	157	186	8.31674e-05	7.334	ERBB4,FOXC1,FOXC2,PDGFRB,HS3ST3B1,SIX2,HEYL	2.06623e+29	Pi16n	3	Developmental processes	3
18	GO:0061448	connective tissue development	BP	0.0588235	0.012085	9	281	323	0.000105818	5.24428	RUNX2,EPYC,FOXC2,PDGFRB,SOX5,SIX2,CNMD,ERRFI1,GDF6	8.60183e+39	Pi16n	3	Developmental processes	3
19	GO:0007219	Notch signaling pathway	BP	0.0457516	0.00774127	7	180	252	0.000194379	6.35226	FOXC1,FOXC2,SORBS2,HEY2,HEYL,PRAG1,NRARP	2.29623e+33	Pi16n	3	Developmental processes	3
20	GO:0048762	mesenchymal cell differentiation	BP	0.0522876	0.0105367	8	245	336	0.000225639	5.32187	ERBB4,FOXC1,FOXC2,SIX2,HEY2,HEYL,WNT16,ZNF703	2.06623e+36	Pi16n	3	Developmental processes	3
21	GO:0007498	mesoderm development	BP	0.0392157	0.00580595	6	135	157	0.000275057	7.2667	FOXC1,FOXC2,GJA1,LHX2,SIX2,KDM6B	2.29623e+25	Pi16n	3	Developmental processes	3
22	GO:0051216	cartilage development	BP	0.0457516	0.00877344	7	204	239	0.000415376	5.57274	RUNX2,EPYC,SOX5,SIX2,CNMD,ERRFI1,GDF6	8.60183e+31	Pi16n	3	Developmental processes	3
23	GO:0009952	anterior/posterior pattern specification	BP	0.0457516	0.00928952	7	216	234	0.000583947	5.25071	FOXC1,FOXC2,SIX2,HEY2,HEYL,HES4,NRARP	2.29623e+33	Pi16n	3	Developmental processes	3
24	GO:0045165	cell fate commitment	BP	0.0522876	0.012171	8	283	332	0.000589357	4.57881	RUNX2,ERBB4,FOXC2,SOX5,SIX2,KDM6B,HEY2,WNT16	8.60207e+34	Pi16n	3	Developmental processes	3
25	GO:0048771	tissue remodeling	BP	0.0392157	0.00748323	6	174	200	0.00104936	5.5701	FOXC1,FOXC2,GJA1,PTN,WNT16,UBASH3B	2.29623e+25	Pi16n	3	Developmental processes	3
26	GO:0060485	mesenchyme development	BP	0.0522876	0.0133752	8	311	427	0.00108474	4.15029	ERBB4,FOXC1,FOXC2,SIX2,HEY2,HEYL,WNT16,ZNF703	2.06623e+36	Pi16n	3	Developmental processes	3
27	GO:0001822	kidney development	BP	0.0522876	0.0135042	8	314	385	0.00115322	4.10955	ERBB4,FOXC1,FOXC2,PDGFRB,HS3ST3B1,SIX2,HEYL,GDF6	2.06623e+35	Pi16n	3	Developmental processes	3
28	GO:0001654	eye development	BP	0.0588235	0.0168158	9	391	437	0.00116698	3.7166	FOXC1,FOXC2,GJA1,PDGFRB,LHX2,TSPAN12,WNT16,SDK2,SMOC1	2.29623e+39	Pi16n	3	Developmental processes	3
29	GO:0150063	visual system development	BP	0.0588235	0.0169878	9	395	441	0.00125215	3.67752	FOXC1,FOXC2,GJA1,PDGFRB,LHX2,TSPAN12,WNT16,SDK2,SMOC1	2.29623e+39	Pi16n	3	Developmental processes	3
30	GO:0001659	temperature homeostasis	BP	0.0392157	0.00778428	6	181	191	0.00128501	5.34643	CMKLR1,FOXC2,GJA1,PTGS2,KDM6B,PRDM16	1.24023e+25	Pi16n	3	Developmental processes	3
31	GO:0048880	sensory system development	BP	0.0588235	0.0172458	9	401	447	0.00138926	3.6196	FOXC1,FOXC2,GJA1,PDGFRB,LHX2,TSPAN12,WNT16,SDK2,SMOC1	2.29623e+39	Pi16n	3	Developmental processes	3
32	GO:0072001	renal system development	BP	0.0522876	0.0139343	8	324	399	0.0014068	3.97735	ERBB4,FOXC1,FOXC2,PDGFRB,HS3ST3B1,SIX2,HEYL,GDF6	2.06623e+35	Pi16n	3	Developmental processes	3
33	GO:0003007	heart morphogenesis	BP	0.0457516	0.0112248	7	261	327	0.0017496	4.31166	CPE,FOXC1,FOXC2,GJA1,HEY2,HEYL,WNT16	1.36323e+30	Pi16n	3	Developmental processes	3
34	GO:0043010	camera-type eye development	BP	0.0522876	0.0148374	8	345	368	0.00208339	3.72629	FOXC1,FOXC2,GJA1,PDGFRB,LHX2,TSPAN12,WNT16,SDK2	2.29623e+34	Pi16n	3	Developmental processes	3
35	GO:0048705	skeletal system morphogenesis	BP	0.0392157	0.00967659	6	225	247	0.00381142	4.26372	RUNX2,FOXC1,FOXC2,SOX5,IRX5,SIX2	8.6023e+24	Pi16n	3	Developmental processes	3
36	GO:0048863	stem cell differentiation	BP	0.0392157	0.0104077	6	242	275	0.00541587	3.9537	RUNX2,ERBB4,FOXC1,FOXC2,PTN,SOX5	8.60207e+22	Pi16n	3	Developmental processes	3
37	GO:0007517	muscle organ development	BP	0.0457516	0.0149665	7	348	409	0.00836074	3.19948	HBEGF,FOXC1,FOXC2,GJA1,MSC,HEY2,HEYL	1.83923e+29	Pi16n	3	Developmental processes	3
38	GO:0048562	embryonic organ morphogenesis	BP	0.0392157	0.0126871	6	295	327	0.0135721	3.22119	RUNX2,FOXC2,GJA1,IRX5,SIX2,WNT16	8.6023e+25	Pi16n	3	Developmental processes	3
39	GO:0060562	epithelial tube morphogenesis	BP	0.0392157	0.0142353	6	331	380	0.0225281	2.8599	FOXC2,GJA1,LHX2,HS3ST3B1,SIX2,NRARP	2.30327e+26	Pi16n	3	Developmental processes	3
40	GO:0048661	positive regulation of smooth muscle cell proliferation	BP	0.0392157	0.00356959	6	83	112	1.82904e-05	12.1981	CDH13,HBEGF,GJA1,PDGFRB,PTGS2,CX3CL1	1.01218e+23	Pi16n	4	ion transport_muscle proliferation	4
41	GO:0007173	epidermal growth factor receptor signaling pathway	BP	0.0392157	0.00455875	6	106	147	7.30174e-05	9.38556	CDH13,HBEGF,ERBB4,ERRFI1,RHBDF2,AFAP1L2	1.01218e+26	Pi16n	4	ion transport_muscle proliferation	4
42	GO:0038127	ERBB signaling pathway	BP	0.0392157	0.0054619	6	127	178	0.000197605	7.74906	CDH13,HBEGF,ERBB4,ERRFI1,RHBDF2,AFAP1L2	1.01218e+26	Pi16n	4	ion transport_muscle proliferation	4
43	GO:0048660	regulation of smooth muscle cell proliferation	BP	0.0392157	0.00589197	6	137	202	0.000297714	7.15542	CDH13,HBEGF,GJA1,PDGFRB,PTGS2,CX3CL1	1.01218e+23	Pi16n	4	ion transport_muscle proliferation	4
44	GO:0048659	smooth muscle cell proliferation	BP	0.0392157	0.00606399	6	141	206	0.000347409	6.93992	CDH13,HBEGF,GJA1,PDGFRB,PTGS2,CX3CL1	1.01218e+23	Pi16n	4	ion transport_muscle proliferation	4
45	GO:0034765	regulation of monoatomic ion transmembrane transport	BP	0.0522876	0.0141063	8	328	490	0.00151986	3.92697	ATP1B1,CX3CL1,TRPC6,KCNAB1,KCNAB3,KCNE4,WNK2,UBASH3B	4.81638e+33	Pi16n	4	ion transport_muscle proliferation	4
46	GO:0071805	potassium ion transmembrane transport	BP	0.0392157	0.00894547	6	208	348	0.00259013	4.62561	ATP1B1,KCNN3,KCNAB1,KCNAB3,KCNMB2,KCNE4	4.81378e+24	Pi16n	4	ion transport_muscle proliferation	4
47	GO:1904062	regulation of monoatomic cation transmembrane transport	BP	0.0457516	0.012429	7	289	441	0.00309256	3.87889	ATP1B1,CX3CL1,KCNAB1,KCNAB3,KCNE4,WNK2,UBASH3B	4.81638e+29	Pi16n	4	ion transport_muscle proliferation	4
48	GO:0019722	calcium-mediated signaling	BP	0.0392157	0.00989162	6	230	294	0.0042407	4.16721	ATP1B1,CDH13,CMKLR1,PDGFRB,VCAM1,LMCD1	4.81101e+23	Pi16n	4	ion transport_muscle proliferation	4
49	GO:0006813	potassium ion transport	BP	0.0392157	0.00997764	6	232	426	0.00442205	4.13039	ATP1B1,KCNN3,KCNAB1,KCNAB3,KCNMB2,KCNE4	4.81378e+24	Pi16n	4	ion transport_muscle proliferation	4
50	GO:0051924	regulation of calcium ion transport	BP	0.0392157	0.0101497	6	236	329	0.00480185	4.05807	ATP1B1,PDGFRB,PTGS2,CX3CL1,TRPC6,UBASH3B	4.81516e+23	Pi16n	4	ion transport_muscle proliferation	4
51	GO:0055074	calcium ion homeostasis	BP	0.0457516	0.0138913	7	323	477	0.00565006	3.4564	ATP1B1,CHRNA7,CX3CL1,TRPC6,TSPOAP1,CIB2,UBASH3B	4.81114e+28	Pi16n	4	ion transport_muscle proliferation	4
52	GO:0043491	phosphatidylinositol 3-kinase/protein kinase B signal transduction	BP	0.0392157	0.011956	6	278	369	0.010367	3.42506	HBEGF,ERBB4,PDGFRB,CX3CL1,WNT16,ERRFI1	1.83921e+25	Pi16n	4	ion transport_muscle proliferation	4
53	GO:0032970	regulation of actin filament-based process	BP	0.0457516	0.0158266	7	368	492	0.0111395	3.01958	DSG2,PDGFRB,PTGER4,CX3CL1,SYNPO,TMEFF2,RND1	1.82952e+30	Pi16n	4	ion transport_muscle proliferation	4
54	GO:0001818	negative regulation of cytokine production	BP	0.0392157	0.012171	6	283	453	0.0112468	3.36251	CHRNA7,CMKLR1,PTGER4,CX3CL1,CD83,ZC3H12A	1.13912e+24	Pi16n	4	ion transport_muscle proliferation	4
55	GO:0006874	intracellular calcium ion homeostasis	BP	0.0392157	0.0128591	6	299	448	0.0144167	3.17666	ATP1B1,CHRNA7,CX3CL1,TRPC6,TSPOAP1,UBASH3B	4.81114e+23	Pi16n	4	ion transport_muscle proliferation	4
56	GO:0070371	ERK1 and ERK2 cascade	BP	0.0392157	0.0131172	6	305	400	0.0157515	3.11209	CHRNA7,ERBB4,PDGFRB,PTGER4,CX3CL1,WNK2	1.13921e+24	Pi16n	4	ion transport_muscle proliferation	4
57	GO:0060326	cell chemotaxis	BP	0.0392157	0.0132462	6	308	431	0.01645	3.08077	CMKLR1,HBEGF,PDGFRB,PTN,CX3CL1,VCAM1	1.24018e+23	Pi16n	4	ion transport_muscle proliferation	4
58	GO:0032956	regulation of actin cytoskeleton organization	BP	0.0392157	0.0141063	6	328	446	0.0216605	2.88691	PDGFRB,PTGER4,CX3CL1,SYNPO,TMEFF2,RND1	5.15957e+26	Pi16n	4	ion transport_muscle proliferation	4
59	GO:0007162	negative regulation of cell adhesion	BP	0.0588235	0.012343	9	287	360	0.000124126	5.12902	CDH13,CX3CL1,RND1,PAG1,PELI1,ZNF703,ZC3H12A,UBASH3B,NRARP	1.01264e+43	Pi16n	7	negative cell adhesion regulation_T cell activation	5
60	GO:0022408	negative regulation of cell-cell adhesion	BP	0.0392157	0.00817134	6	190	235	0.00164509	5.0827	PAG1,PELI1,ZNF703,ZC3H12A,UBASH3B,NRARP	5.58246e+30	Pi16n	7	negative cell adhesion regulation_T cell activation	5
61	GO:1903037	regulation of leukocyte cell-cell adhesion	BP	0.0392157	0.0156116	6	363	476	0.0332693	2.59989	VCAM1,CD83,PAG1,PELI1,ZC3H12A,NRARP	7.41293e+28	Pi16n	7	negative cell adhesion regulation_T cell activation	5
62	GO:0050863	regulation of T cell activation	BP	0.0392157	0.0159986	6	372	480	0.0368005	2.53502	VCAM1,CD83,PAG1,PELI1,ZC3H12A,NRARP	7.41293e+28	Pi16n	7	negative cell adhesion regulation_T cell activation	5
63	GO:0010631	epithelial cell migration	BP	0.0588235	0.0128161	9	298	460	0.000164593	4.93203	CDH13,HBEGF,FOXC2,PTGS2,PTN,PLK2,DNAJA4,ZC3H12A,GDF6	1.01218e+40	Pi16n	8	epithelial_endothelial migration	6
64	GO:0090132	epithelium migration	BP	0.0588235	0.0129451	9	301	463	0.000177365	4.88079	CDH13,HBEGF,FOXC2,PTGS2,PTN,PLK2,DNAJA4,ZC3H12A,GDF6	1.01218e+40	Pi16n	8	epithelial_endothelial migration	6
65	GO:0002040	sprouting angiogenesis	BP	0.0392157	0.0054619	6	127	232	0.000197605	7.74906	CDH13,FOXC2,PTGS2,PLK2,TNN,NRARP	1.01223e+27	Pi16n	8	epithelial_endothelial migration	6
66	GO:0090130	tissue migration	BP	0.0588235	0.0131602	9	306	468	0.000200484	4.79763	CDH13,HBEGF,FOXC2,PTGS2,PTN,PLK2,DNAJA4,ZC3H12A,GDF6	1.01218e+40	Pi16n	8	epithelial_endothelial migration	6
67	GO:0043542	endothelial cell migration	BP	0.0457516	0.00920351	7	214	355	0.000552608	5.30196	CDH13,FOXC2,PTGS2,PTN,PLK2,DNAJA4,ZC3H12A	1.01223e+30	Pi16n	8	epithelial_endothelial migration	6
68	GO:0010632	regulation of epithelial cell migration	BP	0.0457516	0.00963358	7	224	359	0.000723723	5.0541	HBEGF,FOXC2,PTGS2,PTN,PLK2,DNAJA4,ZC3H12A	1.83923e+30	Pi16n	8	epithelial_endothelial migration	6
69	GO:0010594	regulation of endothelial cell migration	BP	0.0392157	0.00705316	6	164	283	0.000772016	5.92511	FOXC2,PTGS2,PTN,PLK2,DNAJA4,ZC3H12A	2.30357e+26	Pi16n	8	epithelial_endothelial migration	6
70	GO:0045926	negative regulation of growth	BP	0.0612245	0.0102357	12	238	261	9.08704e-07	6.58662	CDA,FGF13,IGFBP5,MT1M,MT1X,MT2A,CCN3,NPR1,SERPINE2,SEMA3B,SEMA3C,PI16	9.78226e+49	Pi16p	24	growth_neurogenisis	7
71	GO:0001558	regulation of cell growth	BP	0.0714286	0.0172888	14	402	458	8.6845e-06	4.49347	CDA,FGF13,SFN,IGF1,IGFBP5,LMX1A,CCN3,NPR1,SERPINE2,SPOCK1,SYT1,SEMA3B,SEMA3C,PI16	9.78226e+57	Pi16p	24	growth_neurogenisis	7
72	GO:0030308	negative regulation of cell growth	BP	0.0408163	0.00795631	8	185	198	0.000180931	5.49938	CDA,FGF13,CCN3,NPR1,SERPINE2,SEMA3B,SEMA3C,PI16	9.78226e+33	Pi16p	24	growth_neurogenisis	7
73	GO:0010977	negative regulation of neuron projection development	BP	0.0306122	0.00619302	6	144	153	0.0014146	5.24415	FGF13,PTPRO,SPOCK1,SEMA3B,SEMA3C,LRRK2	2.25858e+26	Pi16p	24	growth_neurogenisis	7
74	GO:0048638	regulation of developmental growth	BP	0.0408163	0.0134612	8	313	360	0.00521797	3.17386	FGF2,FGF9,FGF13,IGF1,SYT1,SEMA3B,SEMA3C,PI16	2.24723e+34	Pi16p	24	growth_neurogenisis	7
75	GO:0031345	negative regulation of cell projection organization	BP	0.0306122	0.00834337	6	194	212	0.00616213	3.84079	FGF13,PTPRO,SPOCK1,SEMA3B,SEMA3C,LRRK2	2.25858e+26	Pi16p	24	growth_neurogenisis	7
76	GO:0051962	positive regulation of nervous system development	BP	0.0357143	0.012429	7	289	324	0.0115584	2.99077	FGF2,SERPINE2,SHOX2,FZD4,LRRN3,LINGO2,LRRTM1	2.24753e+32	Pi16p	24	growth_neurogenisis	7
77	GO:0048562	embryonic organ morphogenesis	BP	0.0357143	0.0126871	7	295	327	0.0128219	2.9277	FGF9,FOXF2,SHOX2,MFAP5,ALX1,TBX18,GSC	2.25423e+29	Pi16p	24	growth_neurogenisis	7
78	GO:0048588	developmental cell growth	BP	0.0306122	0.00980561	6	228	271	0.0130217	3.24775	FGF13,IGF1,SYT1,SEMA3B,SEMA3C,PI16	2.25835e+26	Pi16p	24	growth_neurogenisis	7
79	GO:0060485	mesenchyme development	BP	0.0357143	0.0133752	7	311	427	0.0166738	2.77169	FGF9,FOXF2,IGF1,SEMA3B,ALX1,SEMA3C,GSC	2.25423e+30	Pi16p	24	growth_neurogenisis	7
80	GO:0048762	mesenchymal cell differentiation	BP	0.0306122	0.0105367	6	245	336	0.0179394	3.01449	FOXF2,IGF1,SEMA3B,ALX1,SEMA3C,GSC	2.29535e+26	Pi16p	24	growth_neurogenisis	7
81	GO:0050767	regulation of neurogenesis	BP	0.0357143	0.0164287	7	382	442	0.0437097	2.23989	FGF2,FGF13,SERPINE2,SHOX2,SEMA3B,FZD4,SEMA3C	2.24723e+28	Pi16p	24	growth_neurogenisis	7
82	GO:0007162	negative regulation of cell adhesion	BP	0.0663265	0.012343	13	287	360	1.06026e-06	5.90535	ASS1,BMP6,CD9,MYOC,PDE3B,SERPINE2,PIK3R1,PLA2G2A,PODXL,PTPRO,SPOCK1,FZD4,DACT2	4.45655e+50	Pi16p	25	Cell adhesion	8
83	GO:0031589	cell-substrate adhesion	BP	0.0663265	0.0150955	13	351	468	9.55701e-06	4.77377	CD34,ITGA2,ITGB5,MYOC,PIK3R1,PTPRO,SPOCK1,FZD4,FBLN5,EGFL6,EPDR1,THSD1,ADAMTS12	9.47367e+55	Pi16p	25	Cell adhesion	8
84	GO:0007160	cell-matrix adhesion	BP	0.0459184	0.0101067	9	235	309	0.000179678	4.86093	CD34,ITGA2,ITGB5,MYOC,PIK3R1,FBLN5,EPDR1,THSD1,ADAMTS12	9.47367e+38	Pi16p	25	Cell adhesion	8
85	GO:0022408	negative regulation of cell-cell adhesion	BP	0.0306122	0.00817134	6	190	235	0.00558002	3.92494	ASS1,BMP6,CD9,SERPINE2,PLA2G2A,PODXL	4.45655e+20	Pi16p	25	Cell adhesion	8
86	GO:0010810	regulation of cell-substrate adhesion	BP	0.0306122	0.00920351	6	214	246	0.00975309	3.4684	MYOC,PIK3R1,PTPRO,SPOCK1,FZD4,EGFL6	4.65353e+24	Pi16p	25	Cell adhesion	8
87	GO:0090287	regulation of cellular response to growth factor stimulus	BP	0.0663265	0.0132892	13	309	460	2.4044e-06	5.46189	CDH5,DCN,FGF2,FGF9,LOX,PCSK6,SFRP4,FZD4,FGF16,SOSTDC1,ASPN,GREM2,ADAMTS12	1.00316e+55	Pi16p	26	BMP_TGFB signaling	9
88	GO:0090092	regulation of transmembrane receptor protein serine/threonine kinase signaling pathway	BP	0.0561224	0.0111388	11	259	419	1.33411e-05	5.46798	BMP6,CDH5,FGF9,LOX,CCN3,PCSK6,SFRP4,SOSTDC1,ASPN,GREM2,DACT2	6.541e+47	Pi16p	26	BMP signaling	9
89	GO:0071772	response to BMP	BP	0.0408163	0.00688113	8	160	280	6.60775e-05	6.41064	BMP6,BMPR1B,CDH5,PCSK6,SFRP4,SOSTDC1,GREM2,ADAMTS12	6.54658e+32	Pi16p	26	BMP signaling	9
90	GO:0071773	cellular response to BMP stimulus	BP	0.0408163	0.00688113	8	160	280	6.60775e-05	6.41064	BMP6,BMPR1B,CDH5,PCSK6,SFRP4,SOSTDC1,GREM2,ADAMTS12	6.54658e+32	Pi16p	26	BMP signaling	9
91	GO:0030509	BMP signaling pathway	BP	0.0357143	0.00640805	7	149	262	0.000277937	5.97525	BMP6,BMPR1B,CDH5,PCSK6,SFRP4,SOSTDC1,GREM2	6.54658e+27	Pi16p	26	BMP signaling	9
92	GO:0031214	biomineral tissue development	BP	0.0510204	0.00765525	10	178	223	2.87394e-06	7.32347	BMP6,BMPR1B,IGF1,LOX,CLEC3B,FAM20A,ASPN,PKDCC,SLC24A4,RSPO2	6.54658e+44	Pi16p	27	devleopmental processes (bone_cartilage_wnt signaling)	10
93	GO:0032330	regulation of chondrocyte differentiation	BP	0.0306122	0.00223637	6	52	60	4.89953e-06	15.7885	BMP6,BMPR1B,SHOX2,ZBTB16,ADAMTS12,PKDCC	6.54659e+23	Pi16p	27	devleopmental processes (bone_cartilage_wnt signaling)	10
94	GO:0061448	connective tissue development	BP	0.0612245	0.012085	12	281	323	5.08555e-06	5.52355	BMP6,BMPR1B,CD34,FGF2,FGF9,LOX,CCN3,SHOX2,ZBTB16,ADAMTS12,PKDCC,RSPO2	6.54659e+48	Pi16p	27	devleopmental processes (bone_cartilage_wnt signaling)	10
95	GO:0002062	chondrocyte differentiation	BP	0.0408163	0.0049028	8	114	131	5.6688e-06	9.21047	BMP6,BMPR1B,FGF9,CCN3,SHOX2,ZBTB16,ADAMTS12,PKDCC	6.54658e+31	Pi16p	27	devleopmental processes (bone_cartilage_wnt signaling)	10
96	GO:0051216	cartilage development	BP	0.0510204	0.00877344	10	204	239	9.61693e-06	6.33436	BMP6,BMPR1B,FGF2,FGF9,CCN3,SHOX2,ZBTB16,ADAMTS12,PKDCC,RSPO2	6.54658e+41	Pi16p	27	devleopmental processes (bone_cartilage_wnt signaling)	10
97	GO:0030282	bone mineralization	BP	0.0408163	0.00537588	8	125	149	1.11967e-05	8.33892	BMP6,BMPR1B,IGF1,LOX,CLEC3B,ASPN,PKDCC,RSPO2	6.54658e+33	Pi16p	27	devleopmental processes (bone_cartilage_wnt signaling)	10
98	GO:0060348	bone development	BP	0.0510204	0.00911749	10	212	230	1.34463e-05	6.08142	BMP6,BMPR1B,IGF1,LOX,MYOC,SFRP4,SHOX2,ZBTB16,PDGFC,ADAMTS12	6.54658e+39	Pi16p	27	devleopmental processes (bone_cartilage_wnt signaling)	10
99	GO:0001649	osteoblast differentiation	BP	0.0510204	0.00963358	10	224	290	2.16268e-05	5.73748	BMP6,BMPR1B,FGF2,FGF9,IGF1,IGFBP5,LOX,MYOC,SHOX2,RSPO2	6.54658e+39	Pi16p	27	devleopmental processes (bone_cartilage_wnt signaling)	10
100	GO:0048659	smooth muscle cell proliferation	BP	0.0408163	0.00606399	8	141	206	2.68703e-05	7.33302	FGF2,FGF9,IGF1,IGFBP5,ITGA2,CCN3,NPR1,PIK3R1	2.24723e+31	Pi16p	27	devleopmental processes (bone_cartilage_wnt signaling)	10
101	GO:0061035	regulation of cartilage development	BP	0.0306122	0.00301049	6	70	81	2.78261e-05	11.3404	BMP6,BMPR1B,SHOX2,ZBTB16,ADAMTS12,PKDCC	6.54659e+23	Pi16p	27	devleopmental processes (bone_cartilage_wnt signaling)	10
102	GO:0060828	regulation of canonical Wnt signaling pathway	BP	0.0510204	0.0106657	10	248	368	5.13014e-05	5.1541	FGF2,FGF9,IGFBP6,PTPRO,SFRP4,TBX18,SOSTDC1,RSPO3,LRRK2,RSPO2	2.24723e+45	Pi16p	27	devleopmental processes (bone_cartilage_wnt signaling)	10
103	GO:0048661	positive regulation of smooth muscle cell proliferation	BP	0.0306122	0.00356959	6	83	112	7.31621e-05	9.4217	FGF2,FGF9,IGF1,IGFBP5,ITGA2,PIK3R1	2.24723e+23	Pi16p	27	devleopmental processes (bone_cartilage_wnt signaling)	10
104	GO:0030178	negative regulation of Wnt signaling pathway	BP	0.0408163	0.00718218	8	167	273	8.92048e-05	6.12659	FGF9,IGFBP6,PTPRO,SFRP4,TBX18,WIF1,SOSTDC1,GSC	2.25435e+35	Pi16p	27	devleopmental processes (bone_cartilage_wnt signaling)	10
105	GO:0048660	regulation of smooth muscle cell proliferation	BP	0.0357143	0.00589197	7	137	202	0.00016593	6.53012	FGF2,FGF9,IGF1,IGFBP5,ITGA2,NPR1,PIK3R1	2.24723e+27	Pi16p	27	devleopmental processes (bone_cartilage_wnt signaling)	10
106	GO:0090263	positive regulation of canonical Wnt signaling pathway	BP	0.0306122	0.00438672	6	102	137	0.000228684	7.55102	FGF2,FGF9,SFRP4,RSPO3,LRRK2,RSPO2	2.24723e+28	Pi16p	27	devleopmental processes (bone_cartilage_wnt signaling)	10
107	GO:0035107	appendage morphogenesis	BP	0.0357143	0.00632204	7	147	163	0.000255936	6.06112	FGF9,SHOX2,ZBTB16,SEMA3C,FRAS1,PKDCC,RSPO2	2.25465e+32	Pi16p	27	devleopmental processes (bone_cartilage_wnt signaling)	10
108	GO:0035108	limb morphogenesis	BP	0.0357143	0.00632204	7	147	163	0.000255936	6.06112	FGF9,SHOX2,ZBTB16,SEMA3C,FRAS1,PKDCC,RSPO2	2.25465e+32	Pi16p	27	devleopmental processes (bone_cartilage_wnt signaling)	10
109	GO:0033002	muscle cell proliferation	BP	0.0408163	0.00873043	8	203	293	0.000339124	4.98745	FGF2,FGF9,IGF1,IGFBP5,ITGA2,CCN3,NPR1,PIK3R1	2.24723e+31	Pi16p	27	devleopmental processes (bone_cartilage_wnt signaling)	10
110	GO:0043491	phosphatidylinositol 3-kinase/protein kinase B signal transduction	BP	0.0459184	0.011956	9	278	369	0.000613332	4.0766	DCN,FGF2,IGF1,IGFBP5,LOX,MYOC,SERPINE2,PIK3R1,C1QTNF12	1.63422e+37	Pi16p	27	devleopmental processes (bone_cartilage_wnt signaling)	10
111	GO:0042476	odontogenesis	BP	0.0306122	0.00567693	6	132	151	0.000903055	5.7457	CD34,SOSTDC1,FAM20A,ASPN,SLC24A4,RSPO2	9.47259e+29	Pi16p	27	devleopmental processes (bone_cartilage_wnt signaling)	10
112	GO:0048736	appendage development	BP	0.0357143	0.00787029	7	183	208	0.000947438	4.81395	FGF9,SHOX2,ZBTB16,SEMA3C,FRAS1,PKDCC,RSPO2	2.25465e+32	Pi16p	27	devleopmental processes (bone_cartilage_wnt signaling)	10
113	GO:0060173	limb development	BP	0.0357143	0.00787029	7	183	208	0.000947438	4.81395	FGF9,SHOX2,ZBTB16,SEMA3C,FRAS1,PKDCC,RSPO2	2.25465e+32	Pi16p	27	devleopmental processes (bone_cartilage_wnt signaling)	10
114	GO:0030177	positive regulation of Wnt signaling pathway	BP	0.0306122	0.00589197	6	137	193	0.00109502	5.52526	FGF2,FGF9,SFRP4,RSPO3,LRRK2,RSPO2	2.24723e+28	Pi16p	27	devleopmental processes (bone_cartilage_wnt signaling)	10
115	GO:0001763	morphogenesis of a branching structure	BP	0.0357143	0.00873043	7	203	225	0.0017216	4.31917	FGF2,FGF13,SHOX2,SEMA3C,RSPO3,LRRK2,RSPO2	2.24723e+33	Pi16p	27	devleopmental processes (bone_cartilage_wnt signaling)	10
116	GO:0060541	respiratory system development	BP	0.0357143	0.00937554	7	218	238	0.00257149	4.00951	ASS1,FGF2,FGF9,IGFBP5,LOX,PKDCC,RSPO2	4.45225e+29	Pi16p	27	devleopmental processes (bone_cartilage_wnt signaling)	10
117	GO:0051897	positive regulation of phosphatidylinositol 3-kinase/protein kinase B signal transduction	BP	0.0306122	0.00701015	6	163	194	0.00264276	4.60485	DCN,FGF2,IGF1,IGFBP5,MYOC,C1QTNF12	1.63422e+25	Pi16p	27	devleopmental processes (bone_cartilage_wnt signaling)	10
118	GO:0051896	regulation of phosphatidylinositol 3-kinase/protein kinase B signal transduction	BP	0.0357143	0.00997764	7	232	295	0.00362632	3.75786	DCN,FGF2,IGF1,IGFBP5,MYOC,SERPINE2,C1QTNF12	1.63422e+29	Pi16p	27	devleopmental processes (bone_cartilage_wnt signaling)	10
119	GO:0030324	lung development	BP	0.0306122	0.00821435	6	191	209	0.00572161	3.90356	FGF2,FGF9,IGFBP5,LOX,PKDCC,RSPO2	2.24723e+26	Pi16p	27	devleopmental processes (bone_cartilage_wnt signaling)	10
120	GO:0030323	respiratory tube development	BP	0.0306122	0.00838637	6	195	213	0.00631432	3.82032	FGF2,FGF9,IGFBP5,LOX,PKDCC,RSPO2	2.24723e+26	Pi16p	27	devleopmental processes (bone_cartilage_wnt signaling)	10
121	GO:0048705	skeletal system morphogenesis	BP	0.0306122	0.00967659	6	225	247	0.0122645	3.29267	BMP6,BMPR1B,SFRP4,SHOX2,ALX1,GSC	6.54659e+23	Pi16p	27	devleopmental processes (bone_cartilage_wnt signaling)	10
122	GO:0051147	regulation of muscle cell differentiation	BP	0.0357143	0.00597798	7	139	186	0.000181486	6.43062	FGF9,IGF1,LAMA2,CCN3,SHOX2,PRDM6,PI16	2.25435e+30	Pi16p	28	ion transport_muscle contraction	11
123	GO:0014706	striated muscle tissue development	BP	0.0459184	0.0104937	9	244	308	0.000237577	4.67288	DSP,FGF2,FGF9,IGF1,LOX,SHOX2,TBX18,SEMA3C,PI16	1.83222e+38	Pi16p	28	ion transport_muscle contraction	11
124	GO:0090257	regulation of muscle system process	BP	0.0408163	0.00959057	8	223	307	0.000631684	4.52041	DSP,FGF13,IGF1,IGFBP5,ITGA2,TNNT3,FBXO32,PI16	1.83223e+35	Pi16p	28	ion transport_muscle contraction	11
125	GO:0051146	striated muscle cell differentiation	BP	0.0459184	0.0126441	9	294	371	0.000911449	3.84497	CD9,IGF1,IGFBP5,CCN3,SHOX2,TNNT3,CNTNAP1,TBX18,PI16	9.28348e+36	Pi16p	28	ion transport_muscle contraction	11
126	GO:0006941	striated muscle contraction	BP	0.0357143	0.0079133	7	184	277	0.000978012	4.78657	DSP,FGF13,SCN1A,SCN3A,STAC,TNNT3,SMPX	1.83223e+28	Pi16p	28	ion transport_muscle contraction	11
127	GO:0006814	sodium ion transport	BP	0.0408163	0.0102787	8	239	361	0.000989886	4.20409	FGF13,SERPINE2,SCN1A,SCN3A,SLC38A4,SLC6A15,SLC24A4,PCSK9	2.25853e+37	Pi16p	28	ion transport_muscle contraction	11
128	GO:0055001	muscle cell development	BP	0.0357143	0.00830036	7	193	244	0.00128956	4.55386	IGF1,LOX,SHOX2,TNNT3,CNTNAP1,TBX18,PI16	3.4794e+29	Pi16p	28	ion transport_muscle contraction	11
129	GO:0001508	action potential	BP	0.0306122	0.00619302	6	144	220	0.0014146	5.24415	DSP,FGF13,SCN1A,SCN3A,CNTNAP1,TBX18	1.83223e+23	Pi16p	28	ion transport_muscle contraction	11
130	GO:0048738	cardiac muscle tissue development	BP	0.0357143	0.00980561	7	228	289	0.00329633	3.82648	DSP,FGF2,FGF9,IGF1,SHOX2,TBX18,PI16	1.83222e+29	Pi16p	28	ion transport_muscle contraction	11
131	GO:0035725	sodium ion transmembrane transport	BP	0.0306122	0.00765525	6	178	262	0.00407441	4.20087	FGF13,SCN1A,SCN3A,SLC6A15,SLC24A4,PCSK9	2.25863e+28	Pi16p	28	ion transport_muscle contraction	11
132	GO:0006936	muscle contraction	BP	0.0408163	0.0147514	8	343	495	0.00885487	2.88586	DSP,FGF13,ITGA2,SCN1A,SCN3A,STAC,TNNT3,SMPX	1.83223e+32	Pi16p	28	ion transport_muscle contraction	11
133	GO:0007517	muscle organ development	BP	0.0408163	0.0149665	8	348	409	0.00960978	2.8428	ASS1,DSP,IGF1,LAMA2,LOX,SHOX2,CNTNAP1,GSC	4.45183e+32	Pi16p	28	ion transport_muscle contraction	11
134	GO:0060047	heart contraction	BP	0.0306122	0.0101927	6	237	373	0.015489	3.11998	DSP,FGF13,SCN1A,SCN3A,SHOX2,TBX18	1.83223e+23	Pi16p	28	ion transport_muscle contraction	11
135	GO:0003015	heart process	BP	0.0306122	0.0106657	6	248	386	0.0189231	2.97674	DSP,FGF13,SCN1A,SCN3A,SHOX2,TBX18	1.83223e+23	Pi16p	28	ion transport_muscle contraction	11
136	GO:0006493	protein O-linked glycosylation	BP	0.0306122	0.0042577	6	99	187	0.000194309	7.7953	B3GALT2,GALNT5,GALNT16,GALNT17,GALNT12,GALNT18	8.70711e+29	Pi16p	29	glycosylation	12
137	GO:0006486	protein glycosylation	BP	0.0306122	0.00959057	6	223	418	0.0117773	3.32331	B3GALT2,GALNT5,GALNT16,GALNT17,GALNT12,GALNT18	8.70711e+29	Pi16p	29	glycosylation	12
138	GO:0043413	macromolecule glycosylation	BP	0.0306122	0.00959057	6	223	418	0.0117773	3.32331	B3GALT2,GALNT5,GALNT16,GALNT17,GALNT12,GALNT18	8.70711e+29	Pi16p	29	glycosylation	12
139	GO:0070085	glycosylation	BP	0.0306122	0.0102357	6	238	454	0.0157818	3.10639	B3GALT2,GALNT5,GALNT16,GALNT17,GALNT12,GALNT18	8.70711e+29	Pi16p	29	glycosylation	12
140	GO:0001654	eye development	BP	0.0561224	0.0168158	11	391	437	0.000510277	3.54759	BMP6,BMPR1B,COL8A2,FGF2,FGF9,FOXF2,MAB21L1,MFAP5,FZD4,TENM3,PLAAT1	6.54658e+43	Pi16p	31	Developmental processes (eye_reproduction)	13
141	GO:0150063	visual system development	BP	0.0561224	0.0169878	11	395	441	0.000555211	3.51014	BMP6,BMPR1B,COL8A2,FGF2,FGF9,FOXF2,MAB21L1,MFAP5,FZD4,TENM3,PLAAT1	6.54658e+43	Pi16p	31	Developmental processes (eye_reproduction)	13
142	GO:0048880	sensory system development	BP	0.0561224	0.0172458	11	401	447	0.000628783	3.45531	BMP6,BMPR1B,COL8A2,FGF2,FGF9,FOXF2,MAB21L1,MFAP5,FZD4,TENM3,PLAAT1	6.54658e+43	Pi16p	31	Developmental processes (eye_reproduction)	13
143	GO:0090596	sensory organ morphogenesis	BP	0.0408163	0.011913	8	277	305	0.00250227	3.60465	COL8A2,FGF2,FGF9,FOXF2,MFAP5,TBX18,TENM3,GSC	1.29622e+34	Pi16p	31	Developmental processes (eye_reproduction)	13
144	GO:0043010	camera-type eye development	BP	0.0408163	0.0148374	8	345	368	0.0091513	2.86848	BMPR1B,COL8A2,FGF2,FOXF2,MAB21L1,FZD4,TENM3,PLAAT1	6.5813e+32	Pi16p	31	Developmental processes (eye_reproduction)	13
145	GO:0048608	reproductive structure development	BP	0.0357143	0.0129451	7	301	350	0.014182	2.86721	BMP6,BMPR1B,FGF9,FOXF2,SERPINE2,FZD4,ADGRG1	6.54658e+25	Pi16p	31	Developmental processes (eye_reproduction)	13
146	GO:0061458	reproductive system development	BP	0.0357143	0.0131172	7	305	355	0.0151443	2.82823	BMP6,BMPR1B,FGF9,FOXF2,SERPINE2,FZD4,ADGRG1	6.54658e+25	Pi16p	31	Developmental processes (eye_reproduction)	13
147	GO:0007548	sex differentiation	BP	0.0306122	0.012085	6	281	341	0.0322531	2.61576	BMP6,BMPR1B,FGF9,FOXF2,FZD4,ADGRG1	6.54658e+21	Pi16p	31	Developmental processes (eye_reproduction)	13
148	GO:0071248	cellular response to metal ion	BP	0.0357143	0.00847239	7	197	224	0.00145076	4.45688	BMP6,MT1M,MT1X,MT2A,SYT1,LRRK2,CPNE4	6.5445e+30	Pi16p	33	Response to metal ion	14
149	GO:0071241	cellular response to inorganic substance	BP	0.0357143	0.00959057	7	223	253	0.00291668	3.91587	BMP6,MT1M,MT1X,MT2A,SYT1,LRRK2,CPNE4	6.5445e+30	Pi16p	33	Response to metal ion	14
150	GO:0010038	response to metal ion	BP	0.0459184	0.0151815	9	353	406	0.00316549	3.17726	ASS1,BMP6,MT1M,MT1X,MT2A,PAM,SYT1,LRRK2,CPNE4	4.45654e+37	Pi16p	33	Response to metal ion	14
151	GO:0009636	response to toxic substance	BP	0.0306122	0.0101497	6	236	275	0.0152	3.13368	ASS1,MGST2,MT1M,MT1X,MT2A,FBLN5	4.45426e+23	Pi16p	33	Response to metal ion	14
152	GO:0040013	negative regulation of locomotion	BP	0.0459184	0.0144074	9	335	496	0.00223489	3.35535	DCN,FGF2,IGFBP5,CCN3,PTPRO,SEMA3B,ADGRG1,SEMA3C,FRMD5	1.63422e+37	Pi16p	35	Migration_vascular regulation	15
153	GO:0050920	regulation of chemotaxis	BP	0.0357143	0.00946155	7	220	273	0.00270557	3.97153	FGF2,ITGA2,CCN3,PTPRO,SEMA3B,FGF16,SEMA3C	2.24737e+28	Pi16p	35	Migration_vascular regulation	15
154	GO:0045765	regulation of angiogenesis	BP	0.0306122	0.012128	6	282	419	0.0327325	2.60618	CD34,CDH5,DCN,FGF2,NPR1,PDE3B	9.471e+22	Pi16p	35	Migration_vascular regulation	15
155	GO:1901342	regulation of vasculature development	BP	0.0306122	0.012386	6	288	429	0.0357062	2.54998	CD34,CDH5,DCN,FGF2,NPR1,PDE3B	9.471e+22	Pi16p	35	Migration_vascular regulation	15
156	GO:0010631	epithelial cell migration	BP	0.0306122	0.0128161	6	298	460	0.0410388	2.46173	CDH5,DCN,FGF2,ITGA2,CCN3,FGF16	1.00316e+23	Pi16p	35	Migration_vascular regulation	15
157	GO:2000146	negative regulation of cell motility	BP	0.0306122	0.0129021	6	300	457	0.0421626	2.44485	DCN,FGF2,IGFBP5,CCN3,ADGRG1,FRMD5	1.63422e+24	Pi16p	35	Migration_vascular regulation	15
158	GO:0090132	epithelium migration	BP	0.0306122	0.0129451	6	301	463	0.0427316	2.43649	CDH5,DCN,FGF2,ITGA2,CCN3,FGF16	1.00316e+23	Pi16p	35	Migration_vascular regulation	15
159	GO:0090130	tissue migration	BP	0.0306122	0.0131602	6	306	468	0.0456496	2.39512	CDH5,DCN,FGF2,ITGA2,CCN3,FGF16	1.00316e+23	Pi16p	35	Migration_vascular regulation	15
160	GO:0060326	cell chemotaxis	BP	0.0306122	0.0132462	6	308	431	0.0468508	2.37908	FGF2,LOX,CCN3,PTPRO,FGF16,CXCL14	2.2474e+23	Pi16p	35	Migration_vascular regulation	15
161	GO:0050728	negative regulation of inflammatory response	BP	0.0306122	0.00688113	6	160	232	0.00240915	4.6955	CDH5,IGF1,CCN3,NT5E,C1QTNF3,C1QTNF12	1.00335e+27	Pi16p	37	negative regulation of inflammation_protein secretion	16
162	GO:0031348	negative regulation of defense response	BP	0.0357143	0.0106227	7	247	338	0.00509203	3.5204	CDH5,IGF1,CCN3,NT5E,DHX58,C1QTNF3,C1QTNF12	1.00335e+32	Pi16p	37	negative regulation of inflammation_protein secretion	16
163	GO:0034764	positive regulation of transmembrane transport	BP	0.0306122	0.00894547	6	208	253	0.00854993	3.5728	FGF13,IGF1,PIK3R1,PLP1,STAC,C1QTNF12	2.25835e+25	Pi16p	37	negative regulation of inflammation_protein secretion	16
164	GO:0051222	positive regulation of protein transport	BP	0.0306122	0.0105367	6	245	271	0.0179394	3.01449	BMP6,SFN,IGF1,PIK3R1,C1QTNF3,C1QTNF12	6.54281e+26	Pi16p	37	negative regulation of inflammation_protein secretion	16
165	GO:0051223	regulation of protein transport	BP	0.0408163	0.018106	8	421	492	0.0268259	2.33286	BMP6,SFN,IGF1,CCN3,PIK3R1,PKDCC,C1QTNF3,C1QTNF12	6.54281e+35	Pi16p	37	negative regulation of inflammation_protein secretion	16
166	GO:1990778	protein localization to cell periphery	BP	0.0357143	0.0148804	7	346	444	0.0278235	2.48176	FGF13,FYB1,PIK3R1,STAC,LIN7A,NSG1,PKDCC	2.25825e+29	Pi16p	37	negative regulation of inflammation_protein secretion	16
167	GO:0072659	protein localization to plasma membrane	BP	0.0306122	0.012171	6	283	371	0.0332165	2.59666	FGF13,FYB1,PIK3R1,STAC,NSG1,PKDCC	2.25825e+25	Pi16p	37	negative regulation of inflammation_protein secretion	16
168	GO:0046879	hormone secretion	BP	0.0306122	0.0133322	6	310	375	0.0480714	2.36324	BMP6,CCN3,PTPRN2,FZD4,C1QTNF3,C1QTNF12	6.54486e+26	Pi16p	37	negative regulation of inflammation_protein secretion	16
169	GO:0051047	positive regulation of secretion	BP	0.0306122	0.0133752	6	311	359	0.0486891	2.3554	BMP6,IGF1,NPR1,SYT1,C1QTNF3,C1QTNF12	6.54348e+26	Pi16p	37	negative regulation of inflammation_protein secretion	16
170	GO:0062012	regulation of small molecule metabolic process	BP	0.0306122	0.0133752	6	311	415	0.0486891	2.3554	BMP6,CDA,IGF1,C1QTNF3,C1QTNF12,PPP1R3G	6.54978e+27	Pi16p	37	negative regulation of inflammation_protein secretion	16
