# Supplementary material for: The embryonic origins of site-specific arthritis
Source: Nat Immunol. 2026 Jun 8;27(7):1390–403. doi: 10.1038/s41590-026-02542-2 (PMC13310765; doi:10.1038/s41590-026-02542-2)
Supplement: Supplementary file 28 — Details of antibodies used in this manuscript. [file 41590_2026_2542_MOESM28_ESM.xlsx]

## Sheet: Flow cytometry
Marker	Clone	Catalogue no.	Species	Conjugate	Dilution	Company
CD31	WM59	303133	Mouse	AF700	1to200	Biolgend
CD31	WM59	303104	Moue	FITC	1to200	Biolgend
CD45	HI30	304006	Mouse	FITC	1to200	Biolgend
CD45	H130	304048	Mouse	BV785	1to200	Biolgend
CD34	581	343507	Mouse	647	1to200	Biolgend
Thy1	5E10	328124	Mouse	PECy7	1to200	Biolgend
PDPN	NC-08	337003	Rat	PE	1to200	Biolgend

## Sheet: IF imaging
Marker	Species	Conjugation	Working Concentration	Clone	Catalogue number	Lot number
COL1A1	Rabbit	unconjugated	1 in 100	polyclonal	NBP1-30054	SH6220
COL9A2	Rabbit	unconjugated	2.5 ug/ml	polyclonal	HPA056316	R74939
TPPP3	Rabbit	unconjugated	2ug/ml	polyclonal	ab150998	GR3301108-6
CA9	Goat	unconjugated	10 ug/ml	polyclonal	AF2188	VNQ022009A
CD31	Mouse	647	10 ug/ml	C313+JC/70A	NBP2-34578AF647	D139176
PI16	Goat	unconjugated	10 ug/ml	polyclonal	AF4980	CBEB0222101
PRG4	Mouse	unconjugated	10 ug/ml	9G3	MABT401	3745921
VWF	Rabbit	unconjugated	2ug/ml	polyclonal	ab9378
