# Supplementary material for: The embryonic origins of site-specific arthritis
Source: Nat Immunol. 2026 Jun 8;27(7):1390–403. doi: 10.1038/s41590-026-02542-2 (PMC13310765; doi:10.1038/s41590-026-02542-2)
Supplement: Supplementary file 29 — Quantification of PI16+ and DAPI+ area determined by Qupath in serial finger sections (Fig. 5c). [file 41590_2026_2542_MOESM29_ESM.xlsx]

## Sheet: 15W 15562_B
Raw output from Qupath
Donor	Slide number	Section on slide	No. of intact fingers/section	anotation	Pi16	DAPI	Pi16/DAPI
15562_B	10	2	1	PIP S	358250	828948	0.432174
				DIP S	233595	670937	0.348163
15562_B	30	1	2	PIP S	247989	722889	0.343053
				DIP S	156051	525314	0.297062
				PIP S 2	104317	541174	0.192761
				DIP S 2	44232.4	444193	0.0995792
15562_B	40	1	2	PIP S	271603	647596	0.419402
				DIP S	51421.6	335413	0.153309
				PIP S 2	214562	866791	0.247537
				DIP S 2	51421.6	335413	0.153309
15562_B	50	1	1	PIP S	235157	729619	0.322301
				DIP S	259102	741121	0.349609
15562_B	50	2	1	PIP S	260252	608128	0.427955
				DIP S	247119	673303	0.367024
15562_B	60	1	2	PIP S	226678	911256	0.248753
				DIP S	174438	566047	0.30817
				PIP S 2	269082	1.23315e+06	0.218207
				DIP S 2	48001.1	564830	0.0849832
15562_B	60	2	1	PIP S	105993	1.09595e+06	0.0967133
				DIP S	31243	567225	0.0550805
Summary Pi16/DAPI				Normilised to DIP average
	PIPS	DIPS		PIPS	DIPS
	0.432174	0.348163		1.94999	1.57093
	0.343053	0.297062		1.54787	1.34036
	0.192761	0.0995792		0.869745	0.449306
	0.419402	0.153309		1.89236	0.691736
	0.247537	0.153309		1.1169	0.691736
	0.322301	0.349609		1.45424	1.57745
	0.427955	0.367024		1.93096	1.65603
	0.248753	0.30817		1.12239	1.39048
	0.218207	0.0849832		0.98456	0.383448
	0.0967133	0.0550805		0.436375	0.248526
Average	0.294885	0.221629

## Sheet: 14W 15658_D
Raw output from Qupath
Donor	Slide number	Section on slide	No. of intact fingers/section	anotation	Pi16	DAPI	Pi16/DAPI
15658_D	10	1	2	PIP S	297459	785865	0.378511
				DIP S	109367	449680	0.24321
				PIP S 2	95429.2	687522	0.138802
				DIP S 2	33722.3	377304	0.0893768
15658_D	10	2	2	PIP S	2166.58	5678.4	0.381548
				DIP S	35970	428227	0.0839973
				PIP S 2	149050	747899	0.199291
				DIP S 2	33661.4	450931	0.0746487
15658_D	20	2	1	PIP S	223595	759067	0.294566
				DIP S	18958.4	390627	0.0485334
15658_D	31	1	1	PIP S	20825	122704	0.169717
				DIP S	11336.5	445168	0.0254657
15658_D	31	2	1	PIP S	65326.9	778204	0.0839457
				DIP S	9283.17	462247	0.0200827
15658_D	40	1	1	PIP S	139839	1.03983e+06	0.134483
				DIP S	34389.8	556978	0.0617435
Summary Pi16/DAPI				Normilised to DIP average
	PIPS	DIPS		PIPS	DIPS
	0.378511	0.24321		5.05681	3.24922
	0.138802	0.0893768		1.85435	1.19405
	0.381548	0.0839973		5.09738	1.12218
	0.199291	0.0746487		2.66247	0.997287
	0.294566	0.0485334		3.93533	0.648393
	0.169717	0.0254657		2.26738	0.340215
	0.0839457	0.0200827		1.12149	0.2683
	0.134483	0.0617435		1.79665	0.824877
	0.0827984	0.0397163		1.10616	0.530599
	0.134483	0.0617435		1.79665	0.824877
Average	0.199814	0.0748518

## Sheet: 17825_L1 batch4
Raw output from Qupath
Donor	Slide number	Section on slide	No. of intact fingers/section	anotation	Pi16	DAPI	Pi16/DAPI
17825_L1	17	1	1	PIP S	536414	445599	1.20381
				DIP S	225340	485187	0.464438
17825_L1	17	2	1	PIP S	454838	397525	1.14417
				DIP S	176662	360663	0.489827
17825_L1	38	2	1	PIP S	175713	399633	0.439686
				DIP S	94530.1	274072	0.344909
Summary Pi16/DAPI				Normilised to DIP average
	PIPS	DIPS		PIPS	DIPS
	1.20381	0.464438		2.77978	1.07246
	1.14417	0.489827		2.64208	1.13109
	0.439686	0.344909		1.0153	0.79645
Average	0.929222	0.433058

## Sheet: 17825_L1 batch1
Raw output from Qupath
Donor	Slide number	Section on slide	No. of intact fingers/section	anotation	Pi16	DAPI	Pi16/DAPI
17825_L1	21	1	1	PIP S	88172.4	336912	0.261708
				DIP S	4884.1	263493	0.018536
17825_L1	21	2	1	PIP S	63042.1	314223	0.200628
				DIP S	9639.76	188991	0.0510064
17825_L1	39	2	1	PIP S	63361.5	443309	0.142928
				DIP S	3761.94	293661	0.0128105
Summary Pi16/DAPI				Normilised to DIP average
	PIPS	DIPS		PIPS	DIPS
	0.261708	0.018536		9.53364	0.67524
	0.200628	0.0510064		7.3086	1.85809
	0.142928	0.0128105		5.20668	0.466668
	PIPS	DIPS
Average	0.201755	0.027451
