# Supplementary material for: The embryonic origins of site-specific arthritis
Source: Nat Immunol. 2026 Jun 8;27(7):1390–403. doi: 10.1038/s41590-026-02542-2 (PMC13310765; doi:10.1038/s41590-026-02542-2)
Supplement: Supplementary file 30 — Thresholds used for pixel classifiers to quantify PI16+ and DAPI+ area in by Qupath (Fig. 5c). [file 41590_2026_2542_MOESM30_ESM.xlsx]

## Sheet: Sheet1
Threshold	Resolution (pixel width x height)	Channel	Prefilter	Smoothing	Threshold
Pi16	High (1.3 x 1.3)	Pi16 (647)	Gaussian	0.5	20000
Pi16 batch1	High (1.3 x 1.3)	Pi16 (488)	Gaussian	0.5	2000
DAPI	High (1.3 x 1.3)	DAPI_Final	Gaussian	0.5	10000
