# Supplementary material for: The embryonic origins of site-specific arthritis
Source: Nat Immunol. 2026 Jun 8;27(7):1390–403. doi: 10.1038/s41590-026-02542-2 (PMC13310765; doi:10.1038/s41590-026-02542-2)
Supplement: Supplementary file 31 — List of sections used for bespoke image analysis tool (Fig. 5 and Extended Data Fig. 8). [file 41590_2026_2542_MOESM31_ESM.xlsx]

## Sheet: Pi16 quantification
Section name
14w_15658_D_10_region_001_left
14w_15658_D_10_region_001_right
14w_15658_D_10_region_002_left
14w_15658_D_20_region_002_bottom
14w_15658_D_20_region_002_top
14w_15658_D_31_region_001
14w_15658_D_31_region_002
14w_15658_D_40_region_001
15w_15562_B_10_region_002_left
15w_15562_B_30_region_001_left
15w_15562_B_40_region_001_right
15w_15562_B_50_region_001_left
15w_15562_B_50_region_002
15w_15562_B_60_region_001_right
15w_15562_B_60_region_001_left
14w_17825_L1_17_region_001
14w_17825_L1_17_region_002
14w_17825_L1_38_region_002

## Sheet: Cross PCF 
Section name
14w_15658_D_10_region_001_pos1
14w_15658_D_10_region_001_pos2
14w_15658_D_10_region_002_pos1
14w_15658_D_10_region_002_pos2
14w_15658_D_20_region_002_pos1
14w_15658_D_20_region_002_pos2
14w_15658_D_31_region_001_pos1
14w_15658_D_31_region_001_pos1
14w_15658_D_40_region_001_pos1
14w_17825_L1_17_region_001_pos1
14w_17825_L1_17_region_001_pos1
15w_15562_B_10_region_002_pos1
15w_15562_B_30_region_001_pos1
15w_15562_B_40_region_001_pos2
15w_15562_B_50_region_001_pos1
15w_15562_B_50_region_002_pos1
15w_15562_B_60_region_001_pos1
15w_15562_B_60_region_001_pos2
