# Supplementary material for: The embryonic origins of site-specific arthritis
Source: Nat Immunol. 2026 Jun 8;27(7):1390–403. doi: 10.1038/s41590-026-02542-2 (PMC13310765; doi:10.1038/s41590-026-02542-2)
Supplement: Supplementary file 32 — Details of RNAscope and Taqman probes used in this manuscript. [file 41590_2026_2542_MOESM32_ESM.xlsx]

## Sheet: RNA scope probes
Transcript	Channel	Catalogue number	Lot number
ZFHX4	1	525041	21176B
CLU	1	606241	21312A
CRABP1	1	855321	22293B
PI16	2	569181-C2	22139A, 22042D
TNMD	1	564401	22139A
GDF5	2	1075901-C2	21316A
CLU	1	606241	21312A
ALDH1A1	1	531331	23332C
HBEGF	1	431651	17236A, 18066A
RSPO4	1	510201	21314A
TWIST2	1	593711	21315A
IHH	1	472381	20342A
CRTAC1	1	1094551-C1	22293B
PPIB (positive control)	1	313901	2013370, 2008680
Negative control	1	310043	2009212
Duplex positive control	1,2	32164	22174A, 20293A
Duplex negative control	1,2	320751	21222A, 20317A

## Sheet: Taqman probes
Transcript	Dye	Catalogue number	Company
HBEGF	FAM	Hs00181813_m1	ThermoFisher
PRG4	FAM	Hs00981633_m1	ThermoFisher
RPLP2	VIC	Hs01115128_gH	ThermoFisher
