# Supplementary material for: The embryonic origins of site-specific arthritis
Source: Nat Immunol. 2026 Jun 8;27(7):1390–403. doi: 10.1038/s41590-026-02542-2 (PMC13310765; doi:10.1038/s41590-026-02542-2)
Supplement: Supplementary file 33 — Details of parameters used for acquiring and processing X-ray tomography images. [file 41590_2026_2542_MOESM33_ESM.xlsx]

## Sheet: Overview
Figure	Used for	Beam time	Scan	Age	Finger	Sample name
6h	Synovial quantification	MG34348	166849	15W	Index	15W_18030_L1_PIPz_4x_265
6h	Synovial quantification	MG34348	166852	15W	Index	15W_18030_L1_DIPz_265_4x v2
S10a, c	(a) 3D projection of joint soft tissue (c) 3D projection of synovial strcuture	MG34348	166888	19W	Middle	19W_18147_L2_DIP_2x
S10a, c	(a) 3D projection of joint soft tissue (c) 3D projection of synovial strcuture	MG34348	166889	19W	Middle	19W_18147_L2_PIP_2x
6h, g	(h) Synovial quantification, (g) 3D projection synovium/cartilage	MG30542	145801	14W	index	14W A1 PIP
6h, g	(h) Synovial quantification, (g) 3D projection synovium/cartilage	MG30542	145803	14W	index	14W A1 DIP
6h, S10a	(h) Synovial quantification, (g) 3D projection of joint soft tissue	MG30542	145808	14W	middle	14W A2 DIP
6h, S10a	(6h) Synovial quantification, (10a) 3D projection of joint soft tissue	MG30542	145810	14W	middle	14W A2 PIP

## Sheet: scan log MG34348
Scan	Sample	Detector	Possition	Objective	Scintillator	Pixel size	180/360	propergation	COR	step size	No. Projections	exposure	notes
166849	15W_18030_L1_PIPz_4x_265	pco.edge 5.5	4	4x	100um LuAG.Ce 5012	0.8125	180	-265	1253	0.072	2501	0.6
166852	15W_18030_L1_DIPz_265_4x v2	pco.edge 5.5	4	4x	100um LuAG.Ce 5012	0.8125	180	-265	1251	0.072	2501	0.6
166888	19W_18147_L2_DIP_2x	pco.edge 5.5	2	2x	500um LuAG.Ce 5014	1.625	180	-265	1252	0.072	2501	0.1
166889	19W_18147_L2_PIP_2x	pco.edge 5.5	2	2x	500um LuAG.Ce 5014	1.625	180	-265	1251.5	0.072	2501	0.1

## Sheet: analysis MG34348
Scan	Sample	Objective	Paganin ratio	Unsharp mask filter	Non local means filter	Segmentation
166849	15W_18030_L1_PIPz_4x_265	4x	3	edge size 5/edge contrast 3	spatial SD 5/intensity SD 0.2/search window 10 px/local neighbourhood 3px/small local neighbourhood	Manual
166852	15W_18030_L1_DIPz_265_4x v2	4x	3	edge size 5/edge contrast 3	spatial SD 5/intensity SD 0.2/search window 10 px/local neighbourhood 3px/small local neighbourhood	Manual
166888	19W_18147_L2_DIP_2x	2x	3	edge size 5/edge contrast 3	spatial SD 5/intensity SD 0.2/search window 10 px/local neighbourhood 3px/small local neighbourhood	Manual
166889	19W_18147_L2_PIP_2x	2x	3	edge size 5/edge contrast 3	spatial SD 5/intensity SD 0.2/search window 10 px/local neighbourhood 3px/small local neighbourhood	Manual

## Sheet: scan log MG30542
Scan	Sample	Detector	Possition	Objective	Scintillator	Pixel size	180/360	propergation	step size	No. Projections	exposure	notes
145801	14W A1 PIP	pco.edge 5.5	3	4x	500um LuAG.Ce 5007	0.8125	180	200	0.045	4001	0.08
145803	14W A1 DIP	pco.edge 5.5	3	4x	500um LuAG.Ce 5007	0.8125	180	200	0.045	4001	0.08
145804		pco.edge 5.5							0.045			beam lost. Incomplete scan
145808	14W A2 DIP	pco.edge 5.5	3	4x	500um LuAG.Ce 5007	0.8125	180	200	0.045	4001	0.08
145810	14W A2 PIP	pco.edge 5.5	3	4x	500um LuAG.Ce 5007	0.8125	360	200	0.045	8001	0.08

## Sheet: analysis MG30542
Scan	beam time	Sample	Objective	Paganin ratio	Unsharp mask filter	Non local means filter	Segmentation
145801	MG30542	14W index PIP (A1)	4x	50	edge size 5/edge contrast 3	spatial SD 5/intensity SD 0.2/search window 10 px/local neighbourhood 3px/small local neighbourhood	manual
145803	MG30542	14W index DIP (A1)	4x	50	edge size 5/edge contrast 3	spatial SD 5/intensity SD 0.2/search window 10 px/local neighbourhood 3px/small local neighbourhood	manual
145808	MG30542	14W middle DIP (A2)	4x	50	edge size 5/edge contrast 3	spatial SD 5/intensity SD 0.2/search window 10 px/local neighbourhood 3px/small local neighbourhood	manual
145810	MG30542	14W middle PIP (A2)	4x	50	edge size 5/edge contrast 3	spatial SD 5/intensity SD 0.2/search window 10 px/local neighbourhood 3px/small local neighbourhood	manual
