# Supplementary material for: The embryonic origins of site-specific arthritis
Source: Nat Immunol. 2026 Jun 8;27(7):1390–403. doi: 10.1038/s41590-026-02542-2 (PMC13310765; doi:10.1038/s41590-026-02542-2)
Supplement: Supplementary file 34 — List of publicly available data and their sources used in this manuscript. [file 41590_2026_2542_MOESM34_ESM.xlsx]

## Sheet: Sheet1
Dataset	Description	Figures	Source
AMP2	OA and RA synovial single cell sequencing data	Fig. 3a-b, Extended data Fig 11a-b	https://www.synapse.org/Synapse:syn52420382
Synovial fibroblast positional identity controlled by inductive Notch signaling underlies pathologic damage in inflammatory arthritis		2h	https://www.immport.org, code SDY1599
Visium spatial transcriptomics	OA and RA visium spaital transcriptomics	Extended data Fig 12a-b	Unpublished, kindly provided by Prof. Adam Croft, Univerisity of Birmingham, a pre-press version of the manuscript is available here https://doi.org/10.1101/2024.09.20.614064.
